# Supplementary material for: Novel RNA viruses associated with avian haemosporidian parasites
Source: PLoS One. 2022 Jun 30;17(6):e0269881. doi: 10.1371/journal.pone.0269881 (PMC9246168; doi:10.1371/journal.pone.0269881)
Supplement: S1 Appendix — Results from diamond BLASTx using two databases provided, and an E-value cutoff of 1E-10. Includes Trinity assembly stats report for all transcriptomes used in this study. IQ-Tree files include Newick format tree file and aligned sequences used for analysis. (ZIP) [file pone.0269881.s004.zip]

Archive with 172 entries (155 files):
- S1Appendix/
- __MACOSX/._S1Appendix
- S1Appendix/Phyre2_pdb_files/
- __MACOSX/S1Appendix/._Phyre2_pdb_files
- S1Appendix/blastx_databases_used/
- __MACOSX/S1Appendix/._blastx_databases_used
- S1Appendix/MaRNAV3_V4_RdRp_sequences/
- __MACOSX/S1Appendix/._MaRNAV3_V4_RdRp_sequences
- S1Appendix/.DS_Store
- __MACOSX/S1Appendix/._.DS_Store
- S1Appendix/Second_Segment_Data/
- __MACOSX/S1Appendix/._Second_Segment_Data
- S1Appendix/Matryoshka_viruses_alignment/
- __MACOSX/S1Appendix/._Matryoshka_viruses_alignment
- S1Appendix/IQ_Tree_files/
- __MACOSX/S1Appendix/._IQ_Tree_files
- S1Appendix/Trinity_assembly_stats/
- __MACOSX/S1Appendix/._Trinity_assembly_stats
- S1Appendix/Other_possible_viral_proteins.fasta
- __MACOSX/S1Appendix/._Other_possible_viral_proteins.fasta
- S1Appendix/Diamond_blastx_results/
- __MACOSX/S1Appendix/._Diamond_blastx_results
- S1Appendix/Phyre2_pdb_files/MaRNAV3_is_a_viral_RdRp_intense.pdb
- __MACOSX/S1Appendix/Phyre2_pdb_files/._MaRNAV3_is_a_viral_RdRp_intense.pdb
- S1Appendix/Phyre2_pdb_files/.DS_Store
- __MACOSX/S1Appendix/Phyre2_pdb_files/._.DS_Store
- S1Appendix/Phyre2_pdb_files/MaRNAV4_info_tables/
- __MACOSX/S1Appendix/Phyre2_pdb_files/._MaRNAV4_info_tables
- S1Appendix/Phyre2_pdb_files/Second_Segment_MaRNAV3.pdb
- __MACOSX/S1Appendix/Phyre2_pdb_files/._Second_Segment_MaRNAV3.pdb
- S1Appendix/Phyre2_pdb_files/MaRNAV3_info_tables/
- __MACOSX/S1Appendix/Phyre2_pdb_files/._MaRNAV3_info_tables
- S1Appendix/Phyre2_pdb_files/MaRNAV4_intense.pdb
- __MACOSX/S1Appendix/Phyre2_pdb_files/._MaRNAV4_intense.pdb
- S1Appendix/blastx_databases_used/.DS_Store
- __MACOSX/S1Appendix/blastx_databases_used/._.DS_Store
- S1Appendix/blastx_databases_used/MatryoshkaRNAvirus_db.fasta
- __MACOSX/S1Appendix/blastx_databases_used/._MatryoshkaRNAvirus_db.fasta
- S1Appendix/blastx_databases_used/RdRpNCBIall.fasta
- __MACOSX/S1Appendix/blastx_databases_used/._RdRpNCBIall.fasta
- S1Appendix/MaRNAV3_V4_RdRp_sequences/.DS_Store
- __MACOSX/S1Appendix/MaRNAV3_V4_RdRp_sequences/._.DS_Store
- S1Appendix/MaRNAV3_V4_RdRp_sequences/Protein_MaRNAV3_V4.fasta
- __MACOSX/S1Appendix/MaRNAV3_V4_RdRp_sequences/._Protein_MaRNAV3_V4.fasta
- S1Appendix/MaRNAV3_V4_RdRp_sequences/Nucleotide_MaRNAV3_V4.fasta
- __MACOSX/S1Appendix/MaRNAV3_V4_RdRp_sequences/._Nucleotide_MaRNAV3_V4.fasta
- S1Appendix/Second_Segment_Data/.DS_Store
- __MACOSX/S1Appendix/Second_Segment_Data/._.DS_Store
- S1Appendix/Second_Segment_Data/UnknownSegmentsAlignments.fasta
- __MACOSX/S1Appendix/Second_Segment_Data/._UnknownSegmentsAlignments.fasta
- S1Appendix/Second_Segment_Data/UnknownSegmentsMatrix
- __MACOSX/S1Appendix/Second_Segment_Data/._UnknownSegmentsMatrix
- S1Appendix/Matryoshka_viruses_alignment/.DS_Store
- __MACOSX/S1Appendix/Matryoshka_viruses_alignment/._.DS_Store
- S1Appendix/Matryoshka_viruses_alignment/Identity_Matrix_MaRNAV
- __MACOSX/S1Appendix/Matryoshka_viruses_alignment/._Identity_Matrix_MaRNAV
- S1Appendix/Matryoshka_viruses_alignment/aligned_MaRNAV.fasta
- __MACOSX/S1Appendix/Matryoshka_viruses_alignment/._aligned_MaRNAV.fasta
- S1Appendix/IQ_Tree_files/maximunL_data.mldist
- __MACOSX/S1Appendix/IQ_Tree_files/._maximunL_data.mldist
- S1Appendix/IQ_Tree_files/model_analysis.iqtree
- __MACOSX/S1Appendix/IQ_Tree_files/._model_analysis.iqtree
- S1Appendix/IQ_Tree_files/aligned_sequences.phy
- __MACOSX/S1Appendix/IQ_Tree_files/._aligned_sequences.phy
- S1Appendix/IQ_Tree_files/newick_format.treefile
- __MACOSX/S1Appendix/IQ_Tree_files/._newick_format.treefile
- S1Appendix/Trinity_assembly_stats/stats_SGalen_transcriptomes/
- __MACOSX/S1Appendix/Trinity_assembly_stats/._stats_SGalen_transcriptomes
- S1Appendix/Trinity_assembly_stats/.DS_Store
- __MACOSX/S1Appendix/Trinity_assembly_stats/._.DS_Store
- S1Appendix/Trinity_assembly_stats/stats_other_transcriptomes/
- __MACOSX/S1Appendix/Trinity_assembly_stats/._stats_other_transcriptomes
- S1Appendix/Trinity_assembly_stats/Control_stats/
- __MACOSX/S1Appendix/Trinity_assembly_stats/._Control_stats
- S1Appendix/Diamond_blastx_results/blastxhits_SGalen_transcriptomes/
- __MACOSX/S1Appendix/Diamond_blastx_results/._blastxhits_SGalen_transcriptomes
- S1Appendix/Diamond_blastx_results/.DS_Store
- __MACOSX/S1Appendix/Diamond_blastx_results/._.DS_Store
- S1Appendix/Diamond_blastx_results/blastxhits_other_transcriptomes/
- __MACOSX/S1Appendix/Diamond_blastx_results/._blastxhits_other_transcriptomes
- S1Appendix/Diamond_blastx_results/Control_blastxhits/
- __MACOSX/S1Appendix/Diamond_blastx_results/._Control_blastxhits
- S1Appendix/Phyre2_pdb_files/MaRNAV4_info_tables/.DS_Store
- __MACOSX/S1Appendix/Phyre2_pdb_files/MaRNAV4_info_tables/._.DS_Store
- S1Appendix/Phyre2_pdb_files/MaRNAV4_info_tables/dom_report.pdf
- __MACOSX/S1Appendix/Phyre2_pdb_files/MaRNAV4_info_tables/._dom_report.pdf
- S1Appendix/Phyre2_pdb_files/MaRNAV4_info_tables/query.msa.fasta
- __MACOSX/S1Appendix/Phyre2_pdb_files/MaRNAV4_info_tables/._query.msa.fasta
- S1Appendix/Phyre2_pdb_files/MaRNAV4_info_tables/ss_report.pdf
- __MACOSX/S1Appendix/Phyre2_pdb_files/MaRNAV4_info_tables/._ss_report.pdf
- S1Appendix/Phyre2_pdb_files/MaRNAV4_info_tables/hit_report.pdf
- __MACOSX/S1Appendix/Phyre2_pdb_files/MaRNAV4_info_tables/._hit_report.pdf
- S1Appendix/Phyre2_pdb_files/MaRNAV3_info_tables/.DS_Store
- __MACOSX/S1Appendix/Phyre2_pdb_files/MaRNAV3_info_tables/._.DS_Store
- S1Appendix/Phyre2_pdb_files/MaRNAV3_info_tables/ss_report_MaRNAV3.pdf
- __MACOSX/S1Appendix/Phyre2_pdb_files/MaRNAV3_info_tables/._ss_report_MaRNAV3.pdf
- S1Appendix/Phyre2_pdb_files/MaRNAV3_info_tables/hit_report_MaRNAV3.pdf
- __MACOSX/S1Appendix/Phyre2_pdb_files/MaRNAV3_info_tables/._hit_report_MaRNAV3.pdf
- S1Appendix/Phyre2_pdb_files/MaRNAV3_info_tables/dom_report_MaRNAV3.pdf
- __MACOSX/S1Appendix/Phyre2_pdb_files/MaRNAV3_info_tables/._dom_report_MaRNAV3.pdf
- S1Appendix/Trinity_assembly_stats/stats_SGalen_transcriptomes/SRR8792701_stats
- __MACOSX/S1Appendix/Trinity_assembly_stats/stats_SGalen_transcriptomes/._SRR8792701_stats
- S1Appendix/Trinity_assembly_stats/stats_SGalen_transcriptomes/SRR8792718_stats
- S1Appendix/Trinity_assembly_stats/stats_SGalen_transcriptomes/SRR8792725_stats
- S1Appendix/Trinity_assembly_stats/stats_SGalen_transcriptomes/SRR8792703_stats
- S1Appendix/Trinity_assembly_stats/stats_SGalen_transcriptomes/SRR8792723_stats
- S1Appendix/Trinity_assembly_stats/stats_SGalen_transcriptomes/SRR8792721_stats
- S1Appendix/Trinity_assembly_stats/stats_SGalen_transcriptomes/SRR8792705_stats
- S1Appendix/Trinity_assembly_stats/stats_SGalen_transcriptomes/SRR8792702_stats
- S1Appendix/Trinity_assembly_stats/stats_SGalen_transcriptomes/SRR8792724_stats
- S1Appendix/Trinity_assembly_stats/stats_SGalen_transcriptomes/SRR8792719_stats
- S1Appendix/Trinity_assembly_stats/stats_SGalen_transcriptomes/SRR8792720_stats
- S1Appendix/Trinity_assembly_stats/stats_SGalen_transcriptomes/SRR8792704_stats
- S1Appendix/Trinity_assembly_stats/stats_SGalen_transcriptomes/SRR8792706_stats
- S1Appendix/Trinity_assembly_stats/stats_SGalen_transcriptomes/SRR8792722_stats
- S1Appendix/Trinity_assembly_stats/stats_SGalen_transcriptomes/SRR8792713_stats
- S1Appendix/Trinity_assembly_stats/stats_SGalen_transcriptomes/SRR8792708_stats
- S1Appendix/Trinity_assembly_stats/stats_SGalen_transcriptomes/SRR8792711_stats
- S1Appendix/Trinity_assembly_stats/stats_SGalen_transcriptomes/SRR8792715_stats
- S1Appendix/Trinity_assembly_stats/stats_SGalen_transcriptomes/SRR8792717_stats
- S1Appendix/Trinity_assembly_stats/stats_SGalen_transcriptomes/SRR8792709_stats
- S1Appendix/Trinity_assembly_stats/stats_SGalen_transcriptomes/SRR8792710_stats
- S1Appendix/Trinity_assembly_stats/stats_SGalen_transcriptomes/SRR8792712_stats
- S1Appendix/Trinity_assembly_stats/stats_SGalen_transcriptomes/SRR8792716_stats
- S1Appendix/Trinity_assembly_stats/stats_SGalen_transcriptomes/SRR8792714_stats
- S1Appendix/Trinity_assembly_stats/stats_other_transcriptomes/ERR441003_stats
- S1Appendix/Trinity_assembly_stats/stats_other_transcriptomes/ERR441001_stats
- S1Appendix/Trinity_assembly_stats/stats_other_transcriptomes/SRR3234021_stats
- S1Appendix/Trinity_assembly_stats/stats_other_transcriptomes/ERR441000_stats
- S1Appendix/Trinity_assembly_stats/stats_other_transcriptomes/ERR441002_stats
- S1Appendix/Trinity_assembly_stats/stats_other_transcriptomes/SRR3233935_stats
- S1Appendix/Trinity_assembly_stats/stats_other_transcriptomes/SRR3234016_stats
- S1Appendix/Trinity_assembly_stats/Control_stats/SRR7554463_stats
- S1Appendix/Trinity_assembly_stats/Control_stats/SRR7554464_stats
- S1Appendix/Trinity_assembly_stats/Control_stats/SRR7554429_stats
- S1Appendix/Trinity_assembly_stats/Control_stats/SRR7554428_stats
- S1Appendix/Diamond_blastx_results/blastxhits_SGalen_transcriptomes/SRR8792720_blastxhits.txt
- S1Appendix/Diamond_blastx_results/blastxhits_SGalen_transcriptomes/SRR8792721_blastxhits.txt
- S1Appendix/Diamond_blastx_results/blastxhits_SGalen_transcriptomes/SRR8792724_blastxhits.txt
- S1Appendix/Diamond_blastx_results/blastxhits_SGalen_transcriptomes/SRR8792723_blastxhits.txt
- S1Appendix/Diamond_blastx_results/blastxhits_SGalen_transcriptomes/SRR8792722_blastxhits.txt
- S1Appendix/Diamond_blastx_results/blastxhits_SGalen_transcriptomes/SRR8792725_blastxhits.txt
- S1Appendix/Diamond_blastx_results/blastxhits_SGalen_transcriptomes/SRR8792711_blastxhits.txt
- S1Appendix/Diamond_blastx_results/blastxhits_SGalen_transcriptomes/SRR8792704_blastxhits.txt
- S1Appendix/Diamond_blastx_results/blastxhits_SGalen_transcriptomes/SRR8792719_blastxhits.txt
- S1Appendix/Diamond_blastx_results/blastxhits_SGalen_transcriptomes/SRR8792703_blastxhits.txt
- S1Appendix/Diamond_blastx_results/blastxhits_SGalen_transcriptomes/SRR8792716_blastxhits.txt
- S1Appendix/Diamond_blastx_results/blastxhits_SGalen_transcriptomes/SRR8792717_blastxhits.txt
- S1Appendix/Diamond_blastx_results/blastxhits_SGalen_transcriptomes/SRR8792702_blastxhits.txt
- S1Appendix/Diamond_blastx_results/blastxhits_SGalen_transcriptomes/SRR8792718_blastxhits.txt
- S1Appendix/Diamond_blastx_results/blastxhits_SGalen_transcriptomes/SRR8792705_blastxhits.txt
- S1Appendix/Diamond_blastx_results/blastxhits_SGalen_transcriptomes/SRR8792710_blastxhits.txt
- S1Appendix/Diamond_blastx_results/blastxhits_SGalen_transcriptomes/SRR8792712_blastxhits.txt
- S1Appendix/Diamond_blastx_results/blastxhits_SGalen_transcriptomes/SRR8792708_blastxhits.txt
- S1Appendix/Diamond_blastx_results/blastxhits_SGalen_transcriptomes/SRR8792715_blastxhits.txt
- S1Appendix/Diamond_blastx_results/blastxhits_SGalen_transcriptomes/SRR8792701_blastxhits.txt
- S1Appendix/Diamond_blastx_results/blastxhits_SGalen_transcriptomes/SRR8792714_blastxhits.txt
- S1Appendix/Diamond_blastx_results/blastxhits_SGalen_transcriptomes/SRR8792709_blastxhits.txt
- S1Appendix/Diamond_blastx_results/blastxhits_SGalen_transcriptomes/SRR8792713_blastxhits.txt
- S1Appendix/Diamond_blastx_results/blastxhits_SGalen_transcriptomes/SRR8792706_blastxhits.txt
- S1Appendix/Diamond_blastx_results/blastxhits_other_transcriptomes/SRR3234021_blastxhits.txt
- S1Appendix/Diamond_blastx_results/blastxhits_other_transcriptomes/ERR441001_blastxhits.txt
- S1Appendix/Diamond_blastx_results/blastxhits_other_transcriptomes/ERR441000_blastxhits.txt
- S1Appendix/Diamond_blastx_results/blastxhits_other_transcriptomes/SRR3233935_blastxhits.txt
- S1Appendix/Diamond_blastx_results/blastxhits_other_transcriptomes/ERR441002_blastxhits.txt
- S1Appendix/Diamond_blastx_results/blastxhits_other_transcriptomes/ERR441003_blastxhits.txt
- S1Appendix/Diamond_blastx_results/blastxhits_other_transcriptomes/SRR3234016_blastxhits.txt
- S1Appendix/Diamond_blastx_results/Control_blastxhits/SRR7554428_blastxhits.txt
- __MACOSX/S1Appendix/Diamond_blastx_results/Control_blastxhits/._SRR7554428_blastxhits.txt
- S1Appendix/Diamond_blastx_results/Control_blastxhits/SRR7554429_blastxhits.txt
- S1Appendix/Diamond_blastx_results/Control_blastxhits/SRR7554463_blastxhits.txt
- S1Appendix/Diamond_blastx_results/Control_blastxhits/SRR7554464_blastxhits.txt
