# Supplementary material for: Novel RNA viruses associated with avian haemosporidian parasites
Source: PLoS One. 2022 Jun 30;17(6):e0269881. doi: 10.1371/journal.pone.0269881 (PMC9246168; doi:10.1371/journal.pone.0269881)
Supplement: S1 Appendix — Results from diamond BLASTx using two databases provided, and an E-value cutoff of 1E-10. Includes Trinity assembly stats report for all transcriptomes used in this study. IQ-Tree files include Newick format tree file and aligned sequences used for analysis. (ZIP) [file pone.0269881.s004.zip › S1Appendix/Other_possible_viral_proteins.fasta]

>SRR8792714_TRINITY_DN5089_c0_g1_i7 len=3083 SRR8792714
GACAAAGTGAGACTAACTGGAGAGTTGACATAATAATGCCCTTATCGATAGATAAGCGAGGGAATCTTCAAATTTAACCTTACCAGGGTAAATTTGGAAATTCTCTTTTGAGCGTTCCCTCGGGACGTAG
GCTACATGAATTACCTGTCGGTAAATTATGCAACCCCAGAAAATGTTTTCCTAACGATAGTGTCGGAAAACCTTTTGTATATAGATCTCGATAGGATCTATCTACAAAATTAAAATCTTCAGGATTTTCA
CCCTCAAGATCTGCACATGTTATTTGATTAATATCAAAGAACATGTGAGGACTTAAAGTTCGTAATATATTACGAAGTTCAAGTCTTGATAAAGGTTTATCGGTATATTTATCGAAACCTTTTTCTTCAA
AGAGCTTATACAATTTTCTAATTGTATAGACATAAGGTCTTGTGTTAAAAATAGATATATTTTTACCACAAAGCAAACTTTGAAAAATAGCTCCTCTGAAACTGTATTTTACATATTCAGAAAAGCTATA
ATAACCCATATTCTTTGCGATAGCAATAGTATATCGGTTATTTTCAAGCAAGGCGGGATATTTCTCGCTTAATTGCTTCCAAGTTAGAGCATTAACCATATTTGGATAATCCTCTAATTGAGAGATGACT
TCATTGGAATATTTTTCAATGTCATCTACTCCTCTTGTAGAGGTATTCGTATTTAACATAGATAAAAGTTTTAGATCTGTGCTATCGCACTTACCTAAACTTATTGCATTAGTAATCCATCTGATAAGAG
GAGAACATTGAAGATAAGATGAATACATCTCATCTTCATCTAATGCCATATCAAGTCCTCCTAATACTTTAGGAAGATTTAATAAATGAAAAGCACGATAGTGCTTTTTCTCTGAAGGTAAAAATGGACC
CATTCTCTTGATAAAGAGTCCCTTAATCATATATTTATGAGTTCGGGGCCAGAAATTTTCATTTCTGGGGAGCCATTTTAGAGCTCCACATAATTGTGAAGCTTTACCTATTGCCACGTTCTTATTATCC
TTTAATAAAAGGGTAGAAAGACCGCGTTCTAATAATCGAACCTTAATAGAGTCGATTATTAAAGAGTTAGGATAATTATCATTATCCAATCTCTTTCGAAAGATTAAGTTTGATACAAACAAAACTCTTT
CGCAGTAGGCTACTGCTATTTTACTATAGGCATGTTTGTCTGGTGAAATAACAGAACCTGCTAACAGATGATTTTTAGTTATGGTTTCAAGGTATTCCTCTGGACCATAAGCTAAATGATCATCTCCACC
TACATGAAAGACTCTCCAATTCCGATAGGGACTGGGAAGATTCTTAACTATGTAGATTTCTTTATCTATATATTGTAAAAACGATAGTTCTTCAATACATAGATTTAGAAGGGTTAAACATGGCTTTGTC
ATGGGTTCACCCATCATTATTCCTGTTTTAGAAACGATAGTTTCCATATCTGGGAATAATACATATCTAGGTCCGATAAGAGATATCATATCGTCTAGATATTGAGTCCATTTTAGGCCATAGCCTAAAA
GAAGACCCCGAACTATAGCTTTGGTTACTGACCAAACCTGATAGTTTGTAGCGTTCTTTAGATCGCTAGATAACAAAGGATATTGTTCCCTATCGGGATTCAATTTCTTTGTTAACATCGCTGCTGCTTC
CCAAGTTTGATCCTGTCGGTGAAAACTTGAGAATGCAGAAGGATGGTACATGATGATTTCGGTTAGTAAGTGACCTATCGGTGCCTCTACTATCCCTAACCACCATGGAGCAACCGTAACTATACGGGCT
TTATCTCCCATTTCTGCTACGGTAGTAACACGAATTATGGGAATTTGTTTTATTCGCTTATAAGCTAAATAAAACAATTGTTTACCTAGAACTTCATCGTATCCGATAAGTCTTCCAGGTTGATCTTTTG
GATATCCTACCTTTCGGGGGGTACCAAATTCATCTATGGCAATATTATCTCGAAAGAGATATTGCCATATTTGGAAACCTTCAAGATGTTGAATTTTTCCAAATACAGGATGATCTTCGATAAAAGTATT
ATCCTGTAATTGTGTCAGTTCGGAAGTTATTACTTCTTTAACTGCACCAGCTTGAGCACCTAGAGATATCGGATGATCAAGCTCACCGGAAGAGTTTATACTATAGTGTAAACAATTTTCCGATATAGGA
ATTGGTCGAATTCGTTTACAAATTCTTCCTATCCTACAACCAACAAGGAACATCTTTTCGATAAATTCACTTGGAGGTTCATAATCTCTTTGGATTACAGATTTGAAATCCTCAAGAGATTGATTCTCAG
TACGTTTTCCCATATATGGGAATTGTCTTGATGATATCAAGTGACTGAGAATTTGAAATGTTTTAAAATCTTTATTAAGATTTTTAAACATTTTTGTCTTTAGAAATATTCTAAAGATATTGTTATTACT
TGGAAATATCTTTTCAAGTGTAACAGATGAAGCTTTTGTATGGAAAATATTCCACATAAAAGCTTTATAATCTTTCAATAATAATTGAAGATTAAATGTGCCTATGTTTACAATCTTTCGATAGAGAGAT
CGTAAAATACGAATATCTTTGCCTTTCCTATCAAATATGATAGGATAAGCACAAACAAGAGCATCAACTAATCCATTTACAAATTCTTCTATACGAAGAAAATGATGGATTGGTCGACTTAGAATAATAT
TAATTATTCTGGTCTTGATACCAAGTTCCGATAGGACCTTGGTAAGACCTTCACGTTGAAAATCATTGAAATATTTTTCTTTTGATTCCCAACGTTGTTTCAATATTGATTTACCACGATAGTTGTATCT
CAATATTGAGCCCGAAGGTAATATATATTTATATTCCTTAGGACTGGTACGAACCATTTGGGGATAAATATATCTCCATGGTCCGGACCTTATAACTCTACCAGCCGAGTCCCGAAGGATATCGGTTTTG
GTAAATTTAATAATAGAAGACATTCTATTATTAAAATAGAATTATAAAGTCTCACATTGCGATATTTCGCAAAAATTTGTCTCGATAGAGACA
>SRR8792714_TRINITY_DN5089_c0_g1_i6 len=2634 SRR8792714 length 853aa
TTTTTACCACAAAGCAAACTTTGAAAAATAGCTCCTCTGAAACTGTATTTTACATATTCAGAAAAGCTATAATAACCCATATTCTTTGCGATAGCAATAGTATATCGGTTATTTTCAAGCAAGGCGGGAT
ATTTCTCGCTTAATTGCTTCCAAGTTAGAGCATTAACCATATTTGGATAATCCTCTAACTGAGAGATGACTTCATTGGAATAATTTTCAATGTCATCTATTCCTCTTGTTGACGTATTCGTATTCAACAT
AGATAAAAGTTTCAGGTCTGTACTATCGCACTTACCTAAACTTATTGCATTAGTAATCCATCTGATAAGAGGAGAACATTGAAGATAAGATGAATACATCTCATCTTCATCTAATGCCATATCAAGTCCT
CCTAATACTTTAGGAAGATTTAATAAATGAAAAGCACGATAGTGCTTTTTCTCTGAAGGTAAAAATGGACCCATTCTCTTGATAAAGAGTCCCTTAATCATATATTTATGAGTTCGGGGCCAGAAATTTT
CATTTCTGGGGAGCCATTTTAGAGCTCCACATAATTGTGAAGCTTTACCTATTGCCACGTTCTTATTATCCTTTAATAAAAGGGTAGAAAGACCGCGTTCTAATAATCGAACCTTAATAGAGTCGATTAT
TAAAGAGTTAGGATAATTATCATTATCCAATCTCTTTCGAAAGATTAAGTTTGATACAAACAAAACTCTTTCGCAGTAGGCTACTGCTATTTTACTATAGGCATGTTTGTCTGGTGAAATAACAGAACCT
GCTAACAGATGATTTTTAGTTATGGTTTCAAGGTATTCCTCTGGACCATAAGCTAAATGATCATCTCCACCTACATGAAAGACTCTCCAATTCCGATAGGGACTGGGAAGATTCTTAACTATGTAGATTT
CTTTATCTATATATTGTAAAAACGATAGTTCTTCAATACATAGATTTAGAAGGGTTAAACATGGCTTTGTCATGGGTTCACCCATCATTATTCCTGTTTTAGAAACGATAGTTTCCATATCTGGGAATAA
TACATATCTAGGTCCGATAAGAGATATCATATCGTCTAGATATTGAGTCCATTTTAGGCCATAGCCTAAAAGAAGACCCCGAACTATAGCTTTGGTTACTGACCAAACCTGATAGTTTGTAGCGTTCTTT
AGATCGCTAGATAACAAAGGATATTGTTCCCTATCGGGATTCAATTTCTTTGTTAACATCGCTGCTGCTTCCCAAGTTTGATCCTGTCGGTGAAAACTTGAGAATGCAGAAGGATGATACATGATGATTT
CGGTTAGTAAATGACCTATCGGTGCTTCTACTATCCCTAACCACCATGGAGCAACCGTAACTATACGGGCTTTATCTCCCATTTCTGCTACGGTAGTAACACGAATTATGGGAATTTGTTTTATTCGCTT
ATAAGCTAAATAAAACAATTGTTTACCTAGAACTTCATCGTATCCGATAAGTCTTCCAGGTTGATCTTTTGGATATCCTACCTTTCGGGGGGTACCAAATTCATCTATGGCAATATTATCTCGAAAGAGA
TATTGCCATATTTGGAAACCTTCAAGATGTTGAATTTTTCCAAATACAGGATGATCTTCGATAAAAGTATTATCCTGTAATTTTGTCAGTTCAGAAGTTATTACTTCTTTAACTGCACCAGCTTGAGCAC
CTAGAGATATCGGATGATCAAGCTCACCGGAAGAGTTTATACTATAGTGTAAACAATTTTCCGATATAGGAATTGGTCGAATTCGTTTACAAATTCTTCCTATCCTACAACCAACAAGGAACATCTTTTC
GATAAATTCACTTGGAGGTTCATAATCTCTTTGGATTACAGATTTGAAATCCTCAAGAGATTGATTCTCAGTACGTTTTCCCATATATGGGAATTGTCTTGATGATATCAAGTGACTGAGAATTTGAAAT
GTTTTAAAATCTTTATTAAGATTTTTAAACATTTTTGTCTTTAGAAATATTCTAAAGATATTGTTATTACTTGGAAATATCTTTTCAAGTGTAACAGATGAAGCTTTTGTATGGAAAATATTCCACATAA
AAGCTTTATAATCTTTCAATAATAATTGAAGATTAAATGTGCCTATGTTTACAATCTTTCGATAGAGAGATCGTAAAATACGAATATCTTTGCCTTTCCTATCAAATATGATAGGATAAGCACAAACAAG
AGCATCAACTAATCCATTTACAAATTCTTCTATACGAAGAAAATGATGGATTGGTCGACTTAGAATAATATTAATTATTCTGGTCTTGATACCAAGTTCCGATAGGACCTTGGTAAGACCTTCACGTTGA
AAATCATTGAAATATTTTTCTTTTGATTCCCAACGTTGTTTCAATATTGATTTACCACGATAGTTGTATCTCAATATTGAGCCCGAAGGTAATATATATTTATATTCCTTAGGACTGGTACGAACCATTT
GGGGATAAATATATCTCCATGGTCCGGACCTTATAACTCTACCAGCCGAGTCCCGAAGGATATCGGTTTTGGTAAATTTAATAATAGAAGACATTCTATTATTAAAATAGAATTATAAAGTCTCACATTG
CGATATTTCGCAAAAATTTGTCTCGATAGAGACA
>SRR8792714_TRINITY_DN5089_c0_g1_i2 len=3083 SRR8792714
GACAAAGTGAGACTAACTGGAGAGTTGACATAATAATGCCCTTATCGATAGATAAGCGAGGGAATCTTCAAATTTAACCTTACCAGGGTAAATTTGGAAATTCTCTTTTGAGCGTTCCCTCGGGACGTAG
GCTACATGAATTACCTGTCGGTAAATTATGCAACCCCAGAAAATGTTTTCCTAACGATAGTGTCGGAAAACCTTTTGTATATAGATCTCGATAGGATCTATCTACAAAATTAAAATCTTCAGGATTTTCA
CCCTCAAGATCTGCACATGTTATTTGATTAATATCAAAGAACATGTGAGGACTTAAAGTTCGTAATATATTACGAAGTTCAAGTCTTGATAAAGGTTTATCGGTATATTTATCGAAACCTTTTTCTTCAA
AGAGCTTATACAATTTTCTAATTGTATAGACATAAGGTCTTGTGTTAAAAATAGATATATTTTTACCACAAAGCAAACTTTGAAAAATAGCTCCTCTGAAACTGTATTTTACATATTCAGAAAAGCTATA
ATAACCCATATTCTTTGCGATAGCAATAGTATATCGGTTATTTTCAAGCAAGGCGGGATATTTCTCGCTTAATTGCTTCCAAGTTAGAGCATTAACCATATTTGGATAATCCTCTAATTGAGAGATGACT
TCATTGGAATATTTTTCAATGTCATCTACTCCTCTTGTAGAGGTATTCGTATTTAACATAGATAAAAGTTTTAGATCTGTGCTATCGCACTTACCTAAACTTATTGCATTAGTAATCCATCTGATAAGAG
GAGAACATTGAAGATAAGATGAATACATCTCATCTTCATCTAATGCCATATCAAGTCCTCCTAATACTTTAGGAAGATTTAATAAATGAAAAGCACGATAGTGCTTTTTCTCTGAAGGTAAAAATGGACC
CATTCTCTTGATAAAGAGTCCCTTAATCATATATTTATGAGTTCGGGGCCAGAAATTTTCATTTCTGGGGAGCCATTTTAGAGCTCCACATAATTGTGAAGCTTTACCTATTGCCACGTTCTTATTATCC
TTTAATAAAAGGGTAGAAAGACCGCGTTCTAATAATCGAACCTTAATAGAGTCGATTATTAAAGAGTTAGGATAATTATCATTATCCAATCTCTTTCGAAAGATTAAGTTTGATACAAACAAAACTCTTT
CGCAGTAGGCTACTGCTATTTTACTATAGGCATGTTTGTCTGGTGAAATAACAGAACCTGCTAACAGATGATTTTTAGTTATGGTTTCAAGGTATTCCTCTGGACCATAAGCTAAATGATCATCTCCACC
TACATGAAAGACTCTCCAATTCCGATAGGGACTGGGAAGATTCTTAACTATGTAGATTTCTTTATCTATATATTGTAAAAACGATAGTTCTTCAATACATAGATTTAGAAGGGTTAAACATGGCTTTGTC
ATGGGTTCACCCATCATTATTCCTGTTTTAGAAACGATAGTTTCCATATCTGGGAATAATACATATCTAGGTCCGATAAGAGATATCATATCGTCTAGATATTGAGTCCATTTTAGGCCATAGCCTAAAA
GAAGACCCCGAACTATAGCTTTGGTTACTGACCAAACCTGATAGTTTGTAGCGTTCTTTAGATCGCTAGATAACAAAGGATATTGTTCCCTATCGGGATTCAATTTCTTTGTTAACATCGCTGCTGCTTC
CCAAGTTTGATCCTGTCGGTGAAAACTTGAGAATGCAGAAGGATGGTACATGATGATTTCGGTTAGTAAGTGACCTATCGGTGCCTCTACTATCCCTAACCACCATGGAGCAACCGTAACTATACGGGCT
TTATCTCCCATTTCTGCTACGGTAGTAACACGAATTATGGGAATTTGTTTTATTCGCTTATAAGCTAAATAAAACAATTGTTTACCTAGAACTTCATCGTATCCGATAAGTCTTCCAGGTTGATCTTTTG
GATATCCTACCTTTCGGGGGGTACCAAATTCATCTATGGCAATATTATCTCGAAAGAGATATTGCCATATTTGGAAACCTTCAAGATGTTGAATTTTTCCAAATACAGGATGATCTTCGATAAAAGTATT
ATCCTGTAATTTTGTCAGTTCAGAAGTTATTACTTCTTTAACTGCACCAGCTTGAGCACCTAGAGATATCGGATGATCAAGCTCACCGGAAGAGTTTATACTATAGTGTAAACAATTTTCCGATATAGGA
ATTGGTCGAATTCGTTTACAAATTCTTCCTATCCTACAACCAACAAGGAACATCTTTTCGATAAATTCACTTGGAGGTTCATAATCTCTTTGGATTACAGATTTGAAATCCTCAAGAGATTGATTCTCAG
TACGTTTTCCCATATATGGGAATTGTCTTGATGATATCAAGTGACTGAGAATTTGAAATGTTTTAAAATCTTTATTAAGATTTTTAAACATTTTTGTCTTTAGAAATATTCTAAAGATATTGTTATTACT
TGGAAATATCTTTTCAAGTGTAACAGATGAAGCTTTTGTATGGAAAATATTCCACATAAAAGCTTTATAATCTTTCAATAATAATTGAAGATTAAATGTGCCTATGTTTACAATCTTTCGATAGAGAGAT
CGTAAAATACGAATATCTTTGCCTTTCCTATCAAATATGATAGGATAAGCACAAACAAGAGCATCAACTAATCCATTTACAAATTCTTCTATACGAAGAAAATGATGGATTGGTCGACTTAGAATAATAT
TAATTATTCTGGTCTTGATACCAAGTTCCGATAGGACCTTGGTAAGACCTTCACGTTGAAAATCATTGAAATATTTTTCTTTTGATTCCCAACGTTGTTTCAATATTGATTTACCACGATAGTTGTATCT
CAATATTGAGCCCGAAGGTAATATATATTTATATTCCTTAGGACTGGTACGAACCATTTGGGGATAAATATATCTCCATGGTCCGGACCTTATAACTCTACCAGCCGAGTCCCGAAGGATATCGGTTTTG
GTAAATTTAATAATAGAAGACATTCTATTATTAAAATAGAATTATAAAGTCTCACATTGCGATATTTCGCAAAAATTTGTCTCGATAGAGACA
>SRR8792714_TRINITY_DN5089_c0_g1_i8 len=3083 SRR8792714 977aa
GACAAAGTGAGACTAACTGGAGAGTTGACATAATAATGCCCTTATCGATAGATAAGCGAGGGAATCTTCAAATTTAACCTTACCAGGGTAAATTTGGAAATTCTCTTTTGAGCGTTCCCTCGGGACGTAG
GCTACATGAATTACCTGTCGGTAAATTATGCAACCCCAGAAAATGTTTTCCTAACGATAGTGTCGGAAAACCTTTTGTATATAGATCTCGATAGGATCTATCTACAAAATTAAAATCTTCAGGATTTTCA
CCCTCAAGATCTGCACATGTTATTTGATTAATATCAAAGAACATGTGAGGACTTAAAGTTCGTAATATATTACGAAGTTCAAGTCTTGATAAAGGTTTATCGGTATATTTATCGAAACCTTTTTCTTCAA
AGAGCTTATACAATTTTCTAATTGTATAGACATAAGGTCTTGTGTTAAAAATAGATATATTTTTACCACAAAGCAAACTTTGAAAAATAGCTCCTCTGAAACTGTATTTTACATATTCAGAAAAGCTATA
ATAACCCATATTCTTTGCGATAGCAATAGTATATCGGTTATTTTCAAGCAAGGCGGGATATTTCTCGCTTAATTGCTTCCAAGTTAGAGCATTAACCATATTTGGATAATCCTCTAATTGAGAGATGACT
TCATTGGAATATTTTTCAATGTCATCTACTCCTCTTGTAGAGGTATTCGTATTTAACATAGATAAAAGTTTTAGATCTGTGCTATCGCACTTACCTAAACTTATTGCATTAGTAATCCATCTGATAAGAG
GAGAACATTGAAGATAAGATGAATACATCTCATCTTCATCTAATGCCATATCAAGTCCTCCTAATACTTTAGGAAGATTTAATAAATGAAAAGCACGATAGTGCTTTTTCTCTGAAGGTAAAAATGGACC
CATTCTCTTGATAAAGAGTCCCTTAATCATATATTTATGAGTTCGGGGCCAGAAATTTTCATTTCTGGGGAGCCATTTTAGAGCTCCACATAATTGTGAAGCTTTACCTATTGCCACGTTCTTATTATCC
TTTAATAAAAGGGTAGAAAGACCGCGTTCTAATAATCGAACCTTAATAGAGTCGATTATTAAAGAGTTAGGATAATTATCATTATCCAATCTCTTTCGAAAGATTAAGTTTGATACAAACAAAACTCTTT
CGCAGTAGGCTACTGCTATTTTACTATAGGCATGTTTGTCTGGTGAAATAACAGAACCTGCTAACAGATGATTTTTAGTTATGGTTTCAAGGTATTCCTCTGGACCATAAGCTAAATGATCATCTCCACC
TACATGAAAGACTCTCCAATTCCGATAGGGACTGGGAAGATTCTTAACTATGTAGATTTCTTTATCTATATATTGTAAAAACGATAGTTCTTCAATACATAGATTTAGAAGGGTTAAACATGGCTTTGTC
ATGGGTTCACCCATCATTATTCCTGTTTTAGAAACGATAGTTTCCATATCTGGGAATAATACATATCTAGGTCCGATAAGAGATATCATATCGTCTAGATATTGAGTCCATTTTAGGCCATAGCCTAAAA
GAAGACCCCGAACTATAGCTTTGGTTACTGACCAAACCTGATAGTTTGTAGCGTTCTTTAGATCGCTAGATAACAAAGGATATTGTTCCCTATCGGGATTCAATTTCTTTGTTAACATCGCTGCTGCTTC
CCAAGTTTGATCCTGTCGGTGAAAACTTGAGAATGCAGAAGGATGATACATGATGATTTCGGTTAGTAAATGACCTATCGGTGCTTCTACTATCCCTAACCACCATGGAGCAACCGTAACTATACGGGCT
TTATCTCCCATTTCTGCTACGGTAGTAACACGAATTATGGGAATTTGTTTTATTCGCTTATAAGCTAAATAAAACAATTGTTTACCTAGAACTTCATCGTATCCGATAAGTCTTCCAGGTTGATCTTTTG
GATATCCTACCTTTCGGGGGGTACCAAATTCATCTATGGCAATATTATCTCGAAAGAGATATTGCCATATTTGGAAACCTTCAAGATGTTGAATTTTTCCAAATACAGGATGATCTTCGATAAAAGTATT
AACCTGTAATTGTGTCAGTTCAGAAGTTATTACTTCTTTAACTGCACCAGCTTGAGCACCTAGAGATATCGGATGATCAAGCTCACCGGAAGAGTTTATACTATAGTGTAAACAATTTTCCGATATAGGA
ATTGGTCGAATTCGTTTACAAATTCTTCCTATCCTACAACCAACAAGGAACATCTTTTCGATAAATTCACTTGGAGGTTCATAATCTCTTTGGATTACAGATTTGAAATCCTCAAGAGATTGATTCTCAG
TACGTTTTCCCATATATGGGAATTGTCTTGATGATATCAAGTGACTGAGAATTTGAAATGTTTTAAAATCTTTATTAAGATTTTTAAACATTTTTGTCTTTAGAAATATTCTAAAGATATTGTTATTACT
TGGAAATATCTTTTCAAGTGTAACAGATGAAGCTTTTGTATGGAAAATATTCCACATAAAAGCTTTATAATCTTTCAATAATAATTGAAGATTAAATGTGCCTATGTTTACAATCTTTCGATAGAGAGAT
CGTAAAATACGAATATCTTTGCCTTTCCTATCAAATATGATAGGATAAGCACAAACAAGAGCATCAACTAATCCATTTACAAATTCTTCTATACGAAGAAAATGATGGATTGGTCGACTTAGAATAATAT
TAATTATTCTGGTCTTGATACCAAGTTCCGATAGGACCTTGGTAAGACCTTCACGTTGAAAATCATTGAAATATTTTTCTTTTGATTCCCAACGTTGTTTCAATATTGATTTACCACGATAGTTGTATCT
CAATATTGAGCCCGAAGGTAATATATATTTATATTCCTTAGGACTGGTACGAACCATTTGGGGATAAATATATCTCCATGGTCCGGACCTTATAACTCTACCAGCCGAGTCCCGAAGGATATCGGTTTTG
GTAAATTTAATAATAGAAGACATTCTATTATTAAAATAGAATTATAAAGTCTCACATTGCGATATTTCGCAAAAATTTGTCTCGATAGAGACA
>SRR8792714_TRINITY_DN5089_c0_g1_i4 len=3083 SRR8792714
GACAAAGTGAGACTAACTGGAGAGTTGACATAATAATGCCCTTATCGATAGATAAGCGAGGGAATCTTCAAATTTAACCTTACCAGGGTAAATTTGGAAATTCTCTTTTGAGCGTTCCCTCGGGACGTAG
GCTACATGAATTACCTGTCGGTAAATTATGCAACCCCAGAAAATGTTTTCCTAACGATAGTGTCGGAAAACCTTTTGTATATAGATCTCGATAGGATCTATCTACAAAATTAAAATCTTCAGGATTTTCA
CCCTCAAGATCTGCACATGTTATTTGATTAATATCAAAGAACATGTGAGGACTTAAAGTTCGTAATATATTACGAAGTTCAAGTCTTGATAAAGGTTTATCGGTATATTTATCGAAACCTTTTTCTTCAA
AGAGCTTATACAATTTTCTAATTGTATAGACATAAGGTCTTGTGTTAAAAATAGATATATTTTTACCACAAAGCAAACTTTGAAAAATAGCTCCTCTGAAACTGTATTTTACATATTCAGAAAAGCTATA
ATAACCCATATTCTTTGCGATAGCAATAGTATATCGGTTATTTTCAAGCAAGGCGGGATATTTCTCGCTTAATTGCTTCCAAGTTAGAGCATTAACCATATTTGGATAATCCTCTAATTGAGAGATGACT
TCATTGGAATATTTTTCAATGTCATCTACTCCTCTTGTAGAGGTATTCGTATTTAACATAGATAAAAGTTTTAGATCTGTGCTATCGCACTTACCTAAACTTATTGCATTAGTAATCCATCTGATAAGAG
GAGAACATTGAAGATAAGATGAATACATCTCATCTTCATCTAATGCCATATCAAGTCCTCCTAATACTTTAGGAAGATTTAATAAATGAAAAGCACGATAGTGCTTTTTCTCTGAAGGTAAAAATGGACC
CATTCTCTTGATAAAGAGTCCCTTAATCATATATTTATGAGTTCGGGGCCAGAAATTTTCATTTCTGGGGAGCCATTTTAGAGCTCCACATAATTGTGAAGCTTTACCTATTGCCACGTTCTTATTATCC
TTTAATAAAAGGGTAGAAAGACCGCGTTCTAATAATCGAACCTTAATAGAGTCGATTATTAAAGAGTTAGGATAATTATCATTATCCAATCTCTTTCGAAAGATTAAGTTTGATACAAACAAAACTCTTT
CGCAGTAGGCTACTGCTATTTTACTATAGGCATGTTTGTCTGGTGAAATAACAGAACCTGCTAACAGATGATTTTTAGTTATGGTTTCAAGGTATTCCTCTGGACCATAAGCTAAATGATCATCTCCACC
TACATGAAAGACTCTCCAATTCCGATAGGGACTGGGAAGATTCTTAACTATGTAGATTTCTTTATCTATATATTGTAAAAACGATAGTTCTTCAATACATAGATTTAGAAGGGTTAAACATGGCTTTGTC
ATGGGTTCACCCATCATTATTCCTGTTTTAGAAACGATAGTTTCCATATCTGGGAATAATACATATCTAGGTCCGATAAGAGATATCATATCGTCTAGATATTGAGTCCATTTTAGGCCATAGCCTAAAA
GAAGACCCCGAACTATAGCTTTGGTTACTGACCAAACCTGATAGTTTGTAGCGTTCTTTAGATCGCTAGATAACAAAGGATATTGTTCCCTATCGGGATTCAATTTCTTTGTTAACATCGCTGCTGCTTC
CCAAGTTTGATCCTGTCGGTGAAAACTTGAGAATGCAGAAGGATGGTACATGATGATTTCGGTTAGTAAGTGACCTATCGGTGCCTCTACTATCCCTAACCACCATGGAGCAACCGTAACTATACGGGCT
TTATCTCCCATTTCTGCTACGGTAGTAACACGAATTATGGGAATTTGTTTTATTCGCTTATAAGCTAAATAAAACAATTGTTTACCTAGAACTTCATCGTATCCGATAAGTCTTCCAGGTTGATCTTTTG
GATATCCTACCTTTCGGGGGGTACCAAATTCATCTATGGCAATATTATCTCGAAAGAGATATTGCCATATTTGGAAACCTTCAAGATGTTGAATTTTTCCAAATACAGGATGATCTTCGATAAAAGTATT
AACCTGTAATTGTGTCAGTTCAGAAGTTATTACTTCTTTAACTGCACCAGCTTGAGCACCTAGAGATATCGGATGATCAAGCTCACCGGAAGAGTTTATACTATAGTGTAAACAATTTTCCGATATAGGA
ATTGGTCGAATTCGTTTACAAATTCTTCCTATCCTACAACCAACAAGGAACATCTTTTCGATAAATTCACTTGGAGGTTCATAATCTCTTTGGATTACAGATTTGAAATCCTCAAGAGATTGATTCTCAG
TACGTTTTCCCATATATGGGAATTGTCTTGATGATATCAAGTGACTGAGAATTTGAAATGTTTTAAAATCTTTATTAAGATTTTTAAACATTTTTGTCTTTAGAAATATTCTAAAGATATTGTTATTACT
TGGAAATATCTTTTCAAGTGTAACAGATGAAGCTTTTGTATGGAAAATATTCCACATAAAAGCTTTATAATCTTTCAATAATAATTGAAGATTAAATGTGCCTATGTTTACAATCTTTCGATAGAGAGAT
CGTAAAATACGAATATCTTTGCCTTTCCTATCAAATATGATAGGATAAGCACAAACAAGAGCATCAACTAATCCATTTACAAATTCTTCTATACGAAGAAAATGATGGATTGGTCGACTTAGAATAATAT
TAATTATTCTGGTCTTGATACCAAGTTCCGATAGGACCTTGGTAAGACCTTCACGTTGAAAATCATTGAAATATTTTTCTTTTGATTCCCAACGTTGTTTCAATATTGATTTACCACGATAGTTGTATCT
CAATATTGAGCCCGAAGGTAATATATATTTATATTCCTTAGGACTGGTACGAACCATTTGGGGATAAATATATCTCCATGGTCCGGACCTTATAACTCTACCAGCCGAGTCCCGAAGGATATCGGTTTTG
GTAAATTTAATAATAGAAGACATTCTATTATTAAAATAGAATTATAAAGTCTCACATTGCGATATTTCGCAAAAATTTGTCTCGATAGAGACA
>SRR8792718_TRINITY_DN8236_c0_g2_i3 len=2071 SRR8792718 626aa
GACTTCATTGGAATATCTTTCAATGTCATCTATTCCTCTTGTAGAGGTATTCGTATTTAACATAGATAAAAGTTTAAGATCTGTGCTATCGCACTTACCTAAACTTATTGCATTAGTAACC
CATCTGATAAGAGGGGAACATTGAAGATAAGATGAATACATCTCATCTTCATCTAATGCCATATCAAGTCCTCCTAATACTTTAGGAAGATTTAATAAGTGAAAAGCACGATTGTGCTTTT
TCTCTGAAGGTAAAAATGGACCCATTCTCTTAATAAAGAGTCCCTTTATCATATATTTATGACTACGGGGCCAGAAATTTTCATTTCTGGGGAGCCATTTAAGAGTTCCACATAATTGTGA
AGCCTTACCTATTGCCACGTTCTTATTATCCTTTAATAAAAGGGTAGAAAGACCGCGTTCTAATAGTCGAACCTTAACAGAATCGACTATTAAAGAGTTAGGATAATTATCATTATCCAAC
CTCTTTCGAAAGATTAAGTTTGATACAAACAAAACTCTTTCGCAGTAGGCTACTGCTATTTTACTATAGGCATGTTTGTCTGGTGAAATAACAGAACCTGCTATTAGATGATTCTTAGTTA
TGGTTTCAAGGTATTCCTCTGGACCATAAGCTAAATGATCATCTCCACCTACATGAAAGACTCTCCAATTCCGATAGGGACTGGGGAGATTCTTAACTATGTAGATTTCTTTATCTATATA
TTGTAAAAACGATAGTTCTTCAATACATAGATTTAGAAGGGTTAAACATGGCTTTGTCATGGGTTCACCCATCATTATTCCTCCTTTTGAAACGATAGTTTCCATATCTGGGAATAATACA
TATCTAGGTCCGATAAGAGATATCATATCGTCTAGATATTGAGTCCATTTTAGGCCATAGCCTAAAAGAAGACCCCGAACTATAGCTTTGGTTACTGACCAAACCTGATAGTTTGTAGCGT
TCTTTAGATCGCTAGATAACAAAGGATATTGTTCCCTATCGGGATTCAATTTCTTTGTTAACATCGCTGCTGCTTCCCAAGTTTGATCCTGTCGGTGAAAACTTGAAAATGCAGAAGGATG
ATACATGATGATTTCGGTTAGTAAATGACCTATCGGTGCTTCTACTATCCCTAACCACCATGGAGCAACCGTAACTATACGGGCTTTATCTCCCATTTCTGCTACGGTAGTAACACGAATT
ATGGGAATTTGTTTTATACGCTTATAAGCTAAATAAAACAATTGTTTACCTAGAACTTCATCGTATCCGATAAGTCTTCCAGGTTGATCTTTTGGATATCCTACCTTTCGGGGGGTACCAA
ATTCATCTGTAGCAATATTATCTCGAAAGAGATATTGCCAGATTTGGAAACCTTCAAGATGTTGAATTTTTCCAAATACAGGATGATCTTCTATAAAAGTATTATCCTGTAATTGTGTTAG
TTCAGAAGTTATTACTTCTTTAACTGCACCAGCTTGAGCACCTAGAGATATCGGATGATCAAGCTCTCCGGAAGAGTTTATACTATAGTGTAAACAATTTTCCGATATAGGAATTGGTCGA
ATTCGTCTACAAATTCTTCCTATCCTACAACCAACAAGGAACATCTTTTCGATGAATTCACTTGGAGGTTCATAATCTCTTTGGATTACAGATTTGAAATCCTCAAGAGATTGATTCTCAG
TACGTTTTCCCATATATGGGAATTGTCTTGATGATATCAAGTGACTGAGAATTTGAAATGTTTTAAAATCTTTATTAAGATTTTTAAACATTTTTGTCTTTAGAAATATTCTAAAGATATT
GTTATTACTTGGAAATATCTTTTCAAGTGTAACAGATGAAGCCTTTGTATGGAAGATATTCCACATAAAAGCTTTATAATCTTTCAATAATAATTGAAGATTAAAAGTACCTATGTTTACA
ATCTTTCGATAGAGAGATCGTAAAATACGAATATCTTTACTTTTCCTATCAAATATGATAGGATAAGCACAAACAAGAGCATCGACTAATCCATTTACAAATTCTTCTATACGAAGAAAAT
GATGAATTGGTCGA
>SRR8792718_TRINITY_DN8236_c0_g2_i4 len=2864 SRR8792718 938aa
GGAAAACCTTTTGTATATAGATCTCGATAGGATCTATCTACAAAATTAAAATCTTCAGGGTTTTCACCCTCAAGATCTGCACATGTTATTTGATTAATATCAAAAAACATGTGAGGACTTA
AACTTCGTAATATATTACGAAGTTCAAGTCTTGATAAAGGTTTATCGGTATATTTATCGAAACCTTTTTCTTCAAAGTGCTTATACAATTTTCTAATTGTATAGACATAAGGTCTTGTGTT
AAAAATAGATATATTTTTACCACAAAGCAAACTTTGAAATATAGCTCCTCTAAAACTGTATTTTACATATTCAGAGAAGCTATAATAACCCATATTCTTTGCGATAGCAATAGTATATCGG
TTATTTTCAAGCAAAGCGGGATATTTCTCGCTTAATTGCTTCCAAGTTAGAGCATTAACCATATTTGGATAATCCTCTAATTGAGAGATGACTTCATTGGAATATTTTTCAATATCATCTA
CTCCTCTTGTTGACGTATTCGTATTCAACATAGATAAAAGTTTTAAGTCTGTGCTATCGCACTTACCTAAACTTATTGCATTAGTAACCCATCTGATAAGAGGGGAACATTGAAGATAAGA
TGAATACATCTCATCTTCATCTAATGCCATATCAAGTCCTCCTAATACTTTAGGAAGATTTAATAAGTGAAAAGCACGATTGTGCTTTTTCTCTGAAGGTAAAAATGGACCCATTCTCTTA
ATAAAGAGTCCCTTTATCATATATTTATGACTACGGGGCCAGAAATTTTCATTTCTGGGGAGCCATTTAAGAGTTCCACATAATTGTGAAGCCTTACCTATTGCCACGTTCTTATTATCCT
TTAATAAAAGGGTAGAAAGACCGCGTTCTAATAGTCGAACCTTAACAGAATCGACTATTAAAGAGTTAGGATAATTATCATTATCCAACCTCTTTCGAAAGATTAAGTTTGATACAAACAA
AACTCTTTCGCAGTAGGCTACTGCTATTTTACTATAGGCATGTTTGTCTGGTGAAATAACAGAACCTGCTATTAGATGATTCTTAGTTATGGTTTCAAGGTATTCCTCTGGACCATAAGCT
AAATGATCATCTCCACCTACATGAAAGACTCTCCAATTCCGATAGGGACTGGGGAGATTCTTAACTATGTAGATTTCTTTATCTATATATTGTAAAAACGATAGTTCTTCAATACATAGAT
TTAGAAGGGTTAAACATGGCTTTGTCATGGGTTCACCCATCATTATTCCTCCTTTTGAAACGATAGTTTCCATATCTGGGAATAATACATATCTAGGTCCGATAAGAGATATCATATCGTC
TAGATATTGAGTCCATTTTAGGCCATAGCCTAAAAGAAGACCCCGAACTATAGCTTTGGTTACTGACCAAACCTGATAGTTTGTAGCGTTCTTTAGATCGCTAGATAACAAAGGATATTGT
TCCCTATCGGGATTCAATTTCTTTGTTAACATCGCTGCTGCTTCCCAAGTTTGATCCTGTCGGTGAAAACTTGAAAATGCAGAAGGATGATACATGATGATTTCGGTTAGTAAATGACCTA
TCGGTGCTTCTACTATCCCTAACCACCATGGAGCAACCGTAACTATACGGGCTTTATCTCCCATTTCTGCTACGGTAGTAACACGAATTATGGGAATTTGTTTTATACGCTTATAAGCTAA
ATAAAACAATTGTTTACCTAGAACTTCATCGTATCCGATAAGTCTTCCAGGTTGATCTTTTGGATATCCTACCTTTCGGGGGGTACCAAATTCATCTGTAGCAATATTATCTCGAAAGAGA
TATTGCCAGATTTGGAAACCTTCAAGATGTTGAATTTTTCCAAATACAGGATGATCTTCTATAAAAGTATTATCCTGTAATTGTGTTAGTTCAGAAGTTATTACTTCTTTAACTGCACCAG
CTTGAGCACCTAGAGATATCGGATGATCAAGCTCTCCGGAAGAGTTTATACTATAGTGTAAACAATTTTCCGATATAGGAATTGGTCGAATTCGTCTACAAATTCTTCCTATCCTACAACC
AACAAGGAACATCTTTTCGATGAATTCACTTGGAGGTTCATAATCTCTTTGGATTACAGATTTGAAATCCTCAAGAGATTGATTCTCAGTACGTTTTCCCATATATGGGAATTGTCTTGAT
GATATCAAGTGACTGAGAATTTGAAATGTTTTAAAATCTTTATTAAGATTTTTAAACATTTTTGTCTTTAGAAATATTCTAAAGATATTGTTATTACTTGGAAATATCTTTTCAAGTGTAA
CAGATGAAGCCTTTGTATGGAAGATATTCCACATAAAAGCTTTATAATCTTTCAATAATAATTGAAGATTAAAAGTACCTATGTTTACAATCTTTCGATAGAGAGATCGTAAAATACGAAT
ATCTTTACTTTTCCTATCAAATATGATAGGATAAGCACAAACAAGAGCATCGACTAATCCATTTACAAATTCTTCTATACGAAGAAAATGATGAATTGGTCGACTTAGAATAATATTAATT
ATTCTAGTCTTAATACCAAGTTCCGATAGGACCTTAGTAAGACCTTCACGTTGAAAATCATTGAAATATTTTTCTTTTGATTCCCAACGTTGTTTCAATATTGATTTACCACGATAGTTGT
ATCTCAATATTGAGCCCGAAGGTAATATATATTTATATTCCTTAGGACTGGTACGAACCATTTGGGGATAAATATATCTCCATGGTCCGGACCTTATAACTCTACCAGCCGAGTCCCGAAG
GATATCGGTTTTGGTAAATTTAATAATAGAAGACATTCTATTATTAAAATAGAATTATAAAGTCTCACATTGCGATATTTC
>SRR8792718_TRINITY_DN8236_c0_g2_i2 len=2864 SRR8792718 938aa
GGA  AAACCTTTTGTATATAGATCTCGATAGGATCTATCTACAAAATTAAAATCTTCAGGGTTTTCACCCTCAAGATCTGCACATGTTATTTGATTAATATCAAAAAACATGTGAGGACTTA
AACTTCGTAATATATTACGAAGTTCAAGTCTTGATAAAGGTTTATCGGTATATTTATCGAAACCTTTTTCTTCAAAGTGCTTATACAATTTTCTAATTGTATAGACATAAGGTCTTGTGTT
AAAAATAGATATATTTTTACCACAAAGCAAACTTTGAAATATAGCTCCTCTAAAACTGTATTTTACATATTCAGAGAAGCTATAATAACCCATATTCTTTGCGATAGCAATAGTATATCGG
TTATTTTCAAGCAAAGCGGGATATTTCTCGCTTAATTGCTTCCAAGTTAGAGCATTAACCATATTTGGATAATCCTCTAATTGAGAGATGACTTCATTGGAATATTTTTCAATATCATCTA
CTCCTCTTGTTGACGTATTCGTATTCAACATAGATAAAAGTTTTAAGTCTGTGCTATCGCACTTACCTAAACTTATTGCATTAGTAACCCATCTGATAAGAGGGGAACATTGAAGATAAGA
TGAATACATCTCATCTTCATCTAATGCCATATCAAGTCCTCCTAATACTTTAGGAAGATTTAATAAGTGAAAAGCACGATTGTGCTTTTTCTCTGAAGGTAAAAATGGACCCATTCTCTTA
ATAAAGAGTCCCTTTATCATATATTTATGACTACGGGGCCAGAAATTTTCATTTCTGGGGAGCCATTTAAGAGTTCCACATAATTGTGAAGCCTTACCTATTGCCACGTTCTTATTATCCT
TTAATAAAAGGGTAGAAAGACCGCGTTCTAATAGTCGAACCTTAACAGAATCGACTATTAAAGAGTTAGGATAATTATCATTATCCAACCTCTTTCGAAAGATTAAGTTTGATACAAACAA
AACTCTTTCGCAGTAGGCTACTGCTATTTTACTATAGGCATGTTTGTCTGGTGAAATAACAGAACCTGCTATTAGATGATTCTTAGTTATGGTTTCAAGGTATTCCTCTGGACCATAAGCT
AAATGATCATCTCCACCTACATGAAAGACTCTCCAATTCCGATAGGGACTGGGGAGATTCTTAACTATGTAGATTTCTTTATCTATATATTGTAAAAACGATAGTTCTTCAATACATAGAT
TTAGAAGGGTTAAACATGGCTTTGTCATGGGTTCACCCATCATTATTCCTCCTTTTGAAACGATAGTTTCCATATCTGGGAATAATACATATCTAGGTCCGATAAGAGATATCATATCGTC
TAGATATTGAGTCCATTTTAGGCCATAGCCTAAAAGAAGACCCCGAACTATAGCTTTGGTTACTGACCAAACCTGATAGTTTGTAGCGTTCTTTAGATCGCTAGATAACAAAGGATATTGT
TCCCTATCGGGATTCAATTTCTTTGTTAACATCGCTGCTGCTTCCCAAGTTTGATCCTGTCGGTGAAAACTTGAAAATGCAGAAGGATGATACATGATGATTTCGGTTAGTAAATGACCTA
TCGGTGCTTCTACTATCCCTAACCACCATGGAGCAACCGTAACTATACGGGCTTTATCTCCCATTTCTGCTACGGTAGTAACACGAATTATGGGAATTTGTTTTATACGCTTATAAGCTAA
ATAAAACAATTGTTTACCTAGAACTTCATCGTATCCGATAAGTCTTCCAGGTTGATCTTTTGGATATCCTACCTTTCGGGGGGTACCAAATTCATCTGTAGCAATATTATCTCGAAAGAGA
TATTGCCAGATTTGGAAACCTTCAAGATGTTGAATTTTTCCAAATACAGGATGATCTTCTATAAAAGTATTATCCTGTAATTGTGTTAGTTCAGAAGTTATTACTTCTTTAACTGCACCAG
CTTGAGCACCTAGAGATATCGGATGATCAAGCTCTCCGGAAGAGTTTATACTATAGTGTAAACAATTTTCCGATATAGGAATTGGTCGAATTCGTCTACAAATTCTTCCTATCCTACAACC
AACAAGGAACATCTTTTCGATGAATTCACTTGGAGGTTCATAATCTCTTTGGATTACAGATTTGAAATCCTCAAGAGATTGATTCTCAGTACGTTTTCCCATATATGGGAATTGTCTTGAT
GATATCAAGTGACTGAGAATTTGAAATGTTTTAAAATCTTTATTAAGATTTTTAAACATTTTTGTCTTTAGAAATATTCTAAAGATATTGTTATTACTTGGAAATATCTTTTCAAGTGTAA
CAGATGAAGCCTTTGTATGGAAGATATTCCACATAAAAGCTTTATAATCTTTCAATAATAATTGAAGATTAAAAGTACCTATGTTTACAATCTTTCGATAGAGAGATCGTAAAATACGAAT
ATCTTTACTTTTCCTATCAAATATGATAGGATAAGCACAAACAAGAGCATCGACTAATCCATTTACAAATTCTTCTATACGAAGAAAATGATGAATTGGTCGATTTAGAATAATATTAATT
ATTCTGGTCTTAATACCGAGTTCCGATAGGATCTTAGTAAGACCTTCACGTTGAAAATCATTGAAATATTTTTCTTTTGATTCCCAACGTTGTTTCAATATTGATTTACCACGATAGTTGT
ATCTCAATATTGAGCCCGAAGGTAATATATATTTATATTCCTTAGGACTGGTACGAACCATTTGGGGATAAATATATCTCCATGGTCCGGACCTTATAACTCTACCAGCCGAGTCCCGAAG
GATATCGGTTTTGGTAAATTTAATAATAGAAGACATTCTATTATTAAAATAGAATTATAAAGTCTCACATTGCGATATTTC

>SRR8792722_TRINITY_DN3371_c0_g1_i1 len=3257 path=[0:0-3256]
TTTTTTTTTTTTTTTTTTTTTTTAGTATGAATCAAATTATACGTAATAAACAAAGATCCTGCCTGAAGTATAAACAAAATATGTACTATATATAAGTGTATGAAATAAACAAAGATCCTGCCTGAAATATAAA
AAAAAAAAAATTGTTGCTGTATCAGCAAATGCGTGAAGATGGAAGAATACAGAGTTATCCAAGCAACACACCTTCGGGATGTTGTCGGTAACAAAGTATCCTGCGTCTTCTACCACCTCCTTCCTACTTTAAG
TAGGCCGAAGGCTAGAAGAAATGATAACCTATGGTTATACTATATACCGGAAGGTTCTCTACTTTCTATGAAGGTAAAGAACAAAACGGTTAGAAGCCAGAAGTGGGAAAAAGGTGATACCTTCTCCCATCGC
CAGTCAAGAGCACTATATGTGGTCCTGACTCGCAATTTGGGACTCACCAAGGCCTCAGCTAAGATTCTCATCAACCGTGGTAAGTTACACTTATCACGAATTGAAGGAGTAATCTCAGGAATCGCAGATGCTA
TGCTCTGCGCCGACCCTTTTATTTTTAACATTGAAAATGTTGAAAATTGGGGAATATTAAAGGATCTATGTAGAAAGGTATTTCAGGTTGGTATTACCAACTTAGACCTTCTAGTAGATTCCTGGAAAGAGTG
GACCAGATGGTTATTTCACCAACATGCCAAAACTGACGTGATTGGTGAGCTGGTCAAACCAGCGAAAAATAATATCTATGTCCGTCTCAATAAACTGAGTCAGATTCAGGAGTTAAAAGATGATTTCTTTAGC
TTCCAGAAGCTGTCTCATATAATATCCACTCGACAATTTCCCTATATGGGAAAGAGGAGAGAGGAAAAGTCGCTTAAGCGATTCGAGGAGGTTGTAACGTCAATTCACAATGTGAGTGACTTACACCATTGTG
AAATGGCATCTGCAGCATTCTACATTGGTAGATACTGTAGAAGATATCCAAGATATCGTAACGCCAGTCACTTCTCGATTAATTCATCTGGGGATTTCCACTTCACCATAGGTGAAGGAGGAAATGCCGTAGC
TACAAGGACTCTAGCAATCCAAGTATTGAATAGACGTCCCACTGAAGAGGTCGAAGATACACCATGGGGTATCCTCCATCATAACCAAAATATGGAGATATGGAGATATCTCTTCAGGCCAGAACCAATAACC
GAGGGGGAATTTCTGAAACCTATGGTTTCGGGATTCCCAAAAGAACAGCCACACCGTTATTACGGTTTGGATGAACACTTCGGTAAGCAGTTGCTATACGCGGCTTGGAAGGTAAAAGAATCCATACCTAAGG
TACGGGTTTCTACCGTTCCCGAAATGGGAAATAAGGCACGTATAGTTACCATCGGTCCCGCATGGTTACAAATCATACAGGCACCGTTGGCACATCAGTTAAAGGTTATGGTTTTCAACCACCCTTCAACTTT
TAGCAGTTTCCACCGCCAGGACCAAGCCTGGATGGGGGCAACTATGCTTGCTCGCTCAAAGGTGAAAGAATTTCACCATGTACTTTCATCGGATCTAAAAGATGCGACGAATGCACAGAGTATCTCTTTAACA
AAGAGTATACTTTTGAGCTTTATGAAGGGATATGGGTTACCCATCACTCCCTACATAATGACCGTAATGGATCTCATAGGTCCTCGAGAAATAATATTTCCCGACGGTCATAGCTGCACTTCCAGAAGAGGTA
TAATGATGGGGGAGCCTATGGCTAAACCATCATTAACCCTCCTCAACCTATGCATAGATTTCTGTGCATGGCGGAAGTATAAAATCTTCAAGGATAGAAAGAACCTTCAAAGAAGGTGCTTTCATATCGCTGG
AGATGATCACCTTGCAGCGGGTCCCAAAGAGTATTTGGATCTATTGACCCAATACCACCTTAGATCTGGCTCCCAAATTGAGGGAGGAGTTCATGGAACTTCACAGATCGCTGTAAGGTACGTTGAACGTGTT
CTTTATGTACGAAACTTCAATGGAAGAAAAGTACATGATGAGCAACACTACGAACAATCTATGATTGTCGATGGAATTAAGGTCCGAGTGTTGGAACGAGGACATCTTACTACCCTTTTAAAGGATAATAAAA
ATGTCGCAATTGGAAAATCCAATTGGCTCGCTACAACATTGAAGTGGAAACCCAAACATAAATATTGGCCTAATTGGCATCTATTTATGATCAGGGACCTCTTCATTCGGAGAATGGGAACTTTCCTGCCAAA
TGCAAGAAAGCGACCACGGTCGTTCAATGGTATTCTTCTTCCCCGCCAATTAGGTGGATATGGCTTAGCCATAAACTACGATGAAGAACACATTGCACTTACATGTTGTTCACCACCCATTAGATGGGTTGTG
AACGCATTCCGGGAAAATCATCCTAAATGGAGAGAGGGTGTGAAAGCCTTAAAAAGACTTAACACTAACCTCGCTAAGCGGGGTGATCCTCAATCCATTAAGTTTGAACAGGACATCATTGAACAACTTCAGA
TGGTCTACCCCGAAGGGGAAAGACTATCGTGGGAACAAATCATGGAAAAGTTCCCTAGTTTTCATGGTGCCCGTGGAACAATTCATAAAGCTTTGCTTGGTGGATATTGTTCCCTAACACATTTTGCTGAGAT
GTGTACTCGAGGAGTAACATTTCAGAATTTGCTAACAGATCCCAAGAAAATAAGTATTTTCAATACCCAATCATATAGTAAGACAATGTCTCAACTATATGTGGACCTAGCTAAGCTAGGTTTAGATTCTTGT
GGAGACGATGTCCCTGACTTTCAGACATATCTGAAAATAAGGGACAAATTAAATCCTGATTGGTTCTTCCCTTTTAGGGAAGAAACAACCGCGGATATAGGTTACTGGGATCCGGATAATCCAGATGCAGAAA
CCTGGGAATTCATTGATACAACTTATGAAAAGTTATATACAATGAAACTGCCAACTCTAACCCTACCTGATACATTTCTGTACCAGGCGAGGAAAGAGTATCACTATACAGCTGAGGAAGATATTCCTCTCGA
CTATGTCGATGTTAGTGATGCAGAATCCATGGTATCACAAAGTGATTCACCAATGGATGACCCTTACCACAAAGTGGAAAGTAGGGCTCGGAAGTAGCTGGTCTCCCTAAGGGATTGACCCCAGTCTACAACT
GAGAGAGCTGTCTATGACGGTTCCCGAAGGATATCCGACAGCATCCTTCACGCTTTTCTCCTAAG

>SRR8792722_TRINITY_DN8669_c0_g1_i1 len=1288 path=[0:0-1287] (second segment)
CTCCTTAGGAGAAAAGCGCCTTCGTAGAAGGGACGCTCACAGGCCTTCGGGCGTGAGGTGAAGTCCTGCGCGAATCAAGTTGGACAAATAATGGAAATCCCGAGGGAGATCCTAGTATCCAACTGATCCTGCT
CTTCAGAGCTTGCCTACTCATGGATTATACCATAGGTATGGAAGTAGTTTCTGAAGATACTCTCCAAATAGGAGAGTGTGTGTACATGAATTAGCTGGAAAAGTATCTTTTCCAGGCGTGGAAATACAAATAT
GTATAACCAACGCATAATCCTGTACACTCTTCTTGTGTAATCTGGCATAGCCATATTACAGAGAAGATATAGAACTTTAAGTTCTTTTCGGTTGACCCGGAGGTACTTTTGGAGAAGATGACTTCTTTGAAAT
CGTCTTCCCCAAGGCTGGCTTTGCCATAACCTTAAGACCTCTGTCTGAGCTTTCCGGAGCCTTAGGTTCCGAGGAAAGTTCATCCGATCGATCCTCTCTTTTATCTCGTAGAGATGAAGAGGGTGACCGCTCG
GTACGACACGGATCAACCGAGTTTGTGAGGTTATCTGAGGATTCCTCCTTTGGAGGACGGGTTGCAGCCAATGCTGCTCCCAGATTCCTATGCGTGATAGATGACCACTTAACGTTTCCTTTGTCTGTAAATT
CCAGCGTTTTGCTGGGATCTTTACGACGGGCTTTCGTTTTGGTAACTTTGTTACCGGTGGTCCTCCGAACGCACTGGGGCTGCTTAGCAGCCCTCTCCTTAATCCGATCACGAGTCTCCTTGAGCTTTTTAAG
GTCAAGGAGAAGCTCTGATAGAGCTTCGGGATCGGTTTCCTCCTTGATCTTCTTTGAAGTATCGCGGAGGGATTGGAGAATTCTTGCTCCCTCTTCAGTCCGAGTCCATGAGATTCGGGCTGAAGCTTGATTA
TCCCGGACAGCTCCTGAGCTAGGTTCCTTAGGAACCTTATTCGCTCGTGGCTGTACTGGGGGACTATTCAAGTTCTGCTTAGCAGAAGGGTGAACAAGTATCTGATCACCCATGTTGACTAATCTAAAGCCAA
CTTGGGCTGATACTGTCCTTAAAGCTTTTATTCGTACCGAATAGGGATAGGAAAGCATAGCTTTCTCTATTTCCTTCGCCAAATCGGCCGCAAGGTCGATTTGACGTTCGATACGTTTACGAGCTCTGGAACC
TTTGGTTCCAATAGCTTTGTTAATTTCAGAATTTTCAGCCATGTTGAAAGTTTTGTATAACAAAGTTTCAAGCGTAGGCGCATTTGCTGAT

>SRR8792724_TRINITY_DN4871_c0_g1_i1 len=14545 SRR8792724 blood
AACAAAACAAACCTCCTACTAAGGACCCCGAAGCACACATGCTTCCTGGTGGCCATGAGGGTCGTCGCTCTATTGGTATTTGTTGATTTCTCTTAGTTTTTTGGTTTTTTTCACTTCTTTTATTAATCATTTTATCTTCTTTTTACAGCTT
AATCTTGAAGAACTAGGTTATCATCCAATTCTTCATCCTCATGGTAGCAAAAGGCTGACCTTTCAATGAGATCTGTGGTCATAATACCATCAAATGTAAGAAAGTTTGTATATGTTCTCACTAACATCGTATCTTCTTCGAATGGAGCAGG
ATTAGTTGGATTAAAGTAATACTTTAAATACTCATGAAAAGCTCGTCCCAAATTTCCAACGTGGTAGGAAGCCCCTCTCATTATTATTGATTTATAAATCCCATTTTTATTTTCATTAGACACAGTTAATTTTGTAGACTTCGGATCAAAA
CGGAAAAAAACTCCTTTGTTTAATAGAGAAACCATTGATAAATAAACCCTTTCTTCTGTTTTGATAAAACTAATCAGGATTCTAGAGGTTACTAAAAATAACAAGATTGTTTCTAATGTTGAATTTGATGGGATGAACAAATCTTCTTCAA
GACGTAATCTAAGTAAATGAGAACACACCATACAGAAAATAGATTCTAGGAAATGTATCTTATTATAGAAATCTGAATACCTCATCCTTTCTATAATAAAATGGATGACTGTTCCTTTCACTCGACAATTATACAACAAGTTCGCCAAAAA
AGGAAGTGGATTTAATCTAAACTGATGGGGAACGCCTTGATATGTATCCATTTTAGAAAGTTTGAGAGCTCTTTCAAATTCTTCTTCTGCTGAACTATTAGAGTACAGATAAGGTTCAATTTCAGATAAAAAGTTCTCAGATAGGAAATAA
TTCCCGCTGTTGAATTCACATTCTTGCAAATTGTAGAAGAAGAATAACTCATTTGAACTTGTAGATGACAAATCACATAAAACACATAAAGATTCTTTAGCCCAGTAAGCTAATGTCCCTAACGCTAGGTTGATATCTTTATCTTTTAATT
CATTTGAATAAGCCTTAATAATAATCTTCCCGTTATAATTGATGGATGCTATGTATTTAAACAAGAGTAGTAAAATTGTTTTCCTGTCCGATTGATCAGCTTCAGCGTCAAGAATTAAGAGATCTACTTTGTTTCTCTGTTTTCTAAAAAA
AGTCCAGGTATCTTGCTTGGTTAAATCATTTGGTTCAAACCAAGCTGTCATCAAATTGGGACAATGCTTTTCTGTAAAACCTAAATTAATTATTGCAGAAGGACAGGACGGAGCGGTTCCTGCTAACTGCACTAAAGAGGGATTATACAAG
GAATTGAAATAAACAGGACTTTTAGGATTTAACCTCAACAACATAGATGTAACACCGCCTGAACCATCTCCAAGAACAAAACCCTTATTCCAGCTAAGAGCAAGTGACTTTATAATTGTTCTATATTTATAGTGAGAACCGGTTGATAGTT
GTGCACTCCTAAAAAATGACAGCAAAGGAGAATATAGCTGCCGGTGAAATTTAAAATCCTTTAAACATACTTTGTTACTTGTCACAATCTTGAAACTATTTATTTTCCCTATAAATTCATTTTCAAATGATAAATAAATAGGTTCTGGATC
TGGACCATGTTTAATAGCTAGAGATTTATCAAATTTGATCACATGTCTGACTTCTGATTTAATCCAATAAACTCTTCTAAAGTTCATTGGCTTAAGCTCTTTTGGAGACAAATTACATAATGTTTGAATATCTTTGACTTCTTTATAAATG
GCGATAGCTCTCTGTGAACAATCATTTTTATATAACAAACAGACAATTTTATTAGTTAATATAAGAGGTAAATATATTCTGATATCTGTCATATCTGAGAAGATCAACATTTTGTCATATTGAGCTCGATAACGGTTATTCTCAAAAAATT
CTGAAATCTCCTGGAAATAATACTGGGATAAAATAGATCTGAGCTCGGAGTCTAATACAGGGTATGATTTAGACAAAGGATGATTCTTCCTCCAGTAATACTGGGAAAATGATGGAGCAGATAAGAAACTGAGAGCAAATTGATTGTTAAG
TAAAGTGTTGACCAAACTTATCAACATAGATATCAACAGACCCCTAATCCTGTATTTAAATCCTGATAATCTTAATCTCAAAATTTGTAGACAACAAGATCTATATAGTCCATCTATTAAACCTAAAATGTAATTGTTCGGGTTAACTTTG
TTTTTAATGCTATTTGGAAATAAGGAGTGGATATCAAATAAGGATTTAGTTAACTGATTATATCCAAATATAAATCCTGTACAGCGACCCACGTGATAACATTTTTCATTATATGATAAAGTATTAATATCTAAGAATGAAATATTCATCT
GATTTGAAATTCTGTCGTCTACAGACAATTTGTTAAATGTCCAGAGCTTATATTCTATTGGGTTTTTAACAATCGGATAAGTCAATGATGAATCTAATGTTAGATCCTCTATCGGACGTAAACAATCTGAACATGATACACCAGTAATTAA
GATCGTATTACTATCAGGTCTCAAGTTTATTGCATGAGAAGATTGTGTCCACAATATTAGTGATTGGTGCATAAAGTCATAATTTTCACACCCTAATTCTTGAAAGTAATCCGTTGTAGTTGTAATTCTTGTTAAGATCCCAGGTGTAATA
CTATTATAGCCTCCTGAACTTTGTCGTGAGGATGCAAATCGATGAATAGCAGATCCAGTTCTATTTCGAACATCATAATTTTGAGACATATCGACTCCTGATAGCGATGTCAAATTGTTAATTATACTGTTACATAAGTTGCTTTCAGGTT
TCACAAACCACCCTATACAGTTTCTCAAATGATCTGCACGTTTTAAGAAAGGAGTTTTTATCTCTTTTTCCCACGGTATTAGAATAGAAGTTGTTTCTTTTGTTTTTGATCCCAAATAAGGACAGAAGGGTCCTCGTTCTTTAAACCAAGA
TTTGTCTAAGGGTCTTCCAAATGACAACAGGTACTTCTCTTCTGATCCCAAATACTTTTCTTTTCCTGCTAACTCTAAAGCTGGACCTTTGACCTTGACCCCGAGTAACTCGCTAGGGTGTGGTATTGTCATACCTATTACCTGAGCTCCC
CATGATATTGCCCTTAATCTGTCTGCAAATGATGAGGTACACGCAGTGATAGGGTAATATTCGTGAAAAATATCGATTTTCTTTATAACCCATAAATATTGTTTTAACTCAGACTCTCCTAACTTTAACTTGACAGCTTTAAAACTCCTTC
TCCCACAAAAGTTTCTAATACTTTTCGAATTTACGAAAAGGTTAATTAATGACTCGTAAAGACCAACAATAGTGGCATTATAAAACTCAGATAAAAATCTTGGAAATCTCGGGCTGATTGACACTAAGAAGTTTATTAAGATTGATTCTAA
AGACTCATAACCCACAAGAGCGCTCTTAATTATTTGATTTTTGAACATGTGTGAATTTGAAATTAAAGTTTCTTTGACAATTTTCTTTAGAAGATTTTGATAATCCGGAGGTGATTCTAAATTAAGAGAAGTTGGATTTTCAATTAATCTA
ATAATGTCTGTTGGTGTAAATCCTCGAACTGGAATATCAAAAAACTTAGATAATTTTAATTCAGGACAAGAATTAATTACTACCTTAAGAAAAGATAAACTCTCCGTAACAGGATCTGGGAAAGATCTAACGAAAAATCTATTAAGATTTG
TTCCACAAACACCTCCTATTGAAGGATCCATATATAAATAAAAAATGTAGCAATACAGTTCATTTTTCTTGGGAAAATGGAAATCAAAATAAATTATTGGATGCATCAATTGTAAGACTTTTAATATTATTATCCCAAACGACAAGTGCAA
TTTGATTGAATCTATAGGATTATCCGAAAAATGTGAGACACTTAAAGCTGTTGAAACCAAGCCTGACATGATATTTTTCGTGTTTGGCAATTGATCATTGGTTATTGAATTTAACCTAGACCATTTTTTAGTTTTTGCAATCATAACATTT
CCCCTAAAGACAGGCACTTTTCCATAAAACATCAAATCTATAGATTGCAATGTTTCATCTTGATTAATTATTAATCCTAGCTTTGAAGTGATGGATTGGACTTCCCTCATTATATAAGAATTATTATTTTTTATTTTTATTAATTCATTAC
ACAATTGTTCACCTTCTTCCTTATATCTAACTTGGTAAGAAGTGAAAATTACCTGATTGTCTCCCTGAGCTAATATTTGAACAGCTGTGTTTCTCAATTTTGACACTCTGTTTATCATCAATAAATTAGTAATACTCCAACCTTTTTGTCT
TAATCCTTCTAATCCTCCTGGTTGACCATTCCAACAAACCATTATATTTGGTCTCTTATTTATCAGCTCGTTTTTTGTAGGATCATACCCAATAAGATCTGGTCTTCCCACAAAGTAAATCCAACTTTGTTGGAAAAACTGGTGTGTTCGG
GAAATAAAGTTGTTTAAACCGAGAAATTTGTCCATAACCTTGAATATTGGAGCATTTGTCTCCTCACGCTGATGGTTGTTCCATTTACTATAATCTAAATGATTAGCTATTGTAATTTTTGAATAATCATTTAACCCATGAGCAGAAGTTA
AAGAGACTAGTTTTTTAATCAAAGAAGTTAAATCATCAGCGACTGTTAACCCTTTAAATAAAGGGACAAAGTATTCCTTAATTAGATACTCGGATACTACAAAGTATTCTCTCAACCTCCATGACATTAAAGCAAAATATCTACCTTTAAT
TTTTAATTCTCTTTCCTTTGGTCTTAAGCCTATGATTAAGTCGTTGGTAGATAGACCCGTCTCATCAATTTCTTGGATCAATTTAGGCCAATTTGTGGCATCTCTCATAAGATAAGTGTGTAATACTCTCCTCGTGGGAATAAAACTTGAG
TTTGATTGTAAGACTGAAACAAGTTCTTGCCTATCTATGGAATACGACTTATCTGAATAAATCAAACTTGGATCAAGTAGATCGGGGATATCAAAAACCTTAAGCAAAGGCAGTTGATGCCACTTGTCTCCATACTGATGAATAAAATCTC
CTGTTGGCCAAGTATCACTATCAATAAAAGGTTTTAAAATATCATCTTCTTCAATTTTAGTTTTGTCTACATACCATGTTTTATCCTCCTTGAACTTCTTTCTCAACACAAGGAAAGCAAGATCGCTCGCCAGTGCTTCACTGATATTTAT
ATCAATATCTTTCTTCTGATGTGTTTGATCATATAGTTCTCTCAATCCATCTTTATACGCTATAAAAGGATGTCCCCAATGCCTAAAAGTTCCAAAAGTTTCTACCAACCCCAAAACTCCACAGACCTCATTTATGGATTCAAAAAAATAT
CTAGATAAGGGATAACTTTGTCTAAATTCCAATATTTTTTCCTTGACATAATTGTTATAATCTTCAAATTTGGGAAATAATGGTCTGTTCTTCTCAGCTGTTTTACTTAACAATAAAACGGTGTAAGGTTCAATAAATTTGATAACATCAT
ATGCCAAATTACCGTAGTTGATCAATAAAAGATCTCCAGAGTTGTAAATGTTCAATAATTTTTCTACAAAATCATTTCTTTCACATTGATTTACGGTTTGCTCATTTAATAGAAACAACAAGGTTTGAAATCTACTTACTGCTATATCCTT
TATAACCAACAATAAATCTCTATGAATGATAAAATTGTCTTTAGGTATAATCAAATATTCTTTGAATAATATCCAAGCTCTTTTTGGGTTGGAGATTAAGATAACACTACTTTCTAACTGATATTCTATGACTAGATGAAGTCTCACCAGG
AAACTTTCACAAGACAAAATTTGATCTTTGTCCATTAACATTAATAAACTCATAATATAACAGAAAAGATATAGATCAAAATAAAACCTGATATCTGAGTTATCTTGAAGTTCAGTCAAAGATAGATCAACAGCATGTAAATATCTAAAAT
AAGCTTCTGGAATAATTTTTAATTTTTTGAATATATCATTTGTTTCTTTGATCAATGATACACCAATATTTAAAGACCAATCCACTTTCTTATGATAAAAAAGAAGACCTACATAGTTGTGAAACTTACTTGGTTGAAATCTAGCATGTAT
TTTATAATTAACAAGACACTGCTTTAAATCGGATATAAATTTTAAATTTAGTAACTCATGTTGTACACCTGATTCTAAGTAGGTATCCCCCCATCTGTACTGGTCATCCAACAGGGGAGAGTTTAGATTAAAATCTACATTGTTCCAGTCT
ATAAAATTATATCTTTGAATATCAATATCTTCGTCATCACATAAATAGTCAGGGTTTGTATCGTCAGTGTCCCAATAAAAATCATCCATTTTGATTACAAATATCACTCTTGTCAATCCTATTGGTATACTTTTATAATTGGTAAAGTTTT
AGTTTTTTTCAATGCTTCTGCCCTTTTATTGTATTCACAATTTCTAGATAAAACTCAAAATCTTTATAAAAGAAATTCATTGATCCCTTAAGATTCCAAACTTTGCAACGATTTAGAAATGCCGATATAGTAAAAGTATTGTAGAAGACCA
TATCTTCATCACTTTGATGTCTTAGCTTAAAAAGTATCTGAGTCGAAATTGCAGGATCCGGTAATATATCATCATCCTTCATGGTTTTGATAACTTTGAATAAATTTTTCATTTTGTATGATTGTCCATCTGATCGATTGATTGTAACCCG
GAAATCCACATAACCTGACAATTCCATTATAAAAATCCTTGGATGAATGTGTTGAGATTTGAGCAATAGATAGAGGATTGACTTCTGTTATATGCAAAATTATTGATTCTAAACCTATTTCTCGAGCATAAAAAGTAATATTTTCCAAGTG
AAAATTTATCCATCCTATAACTTCAGACTGTTTTGTTATTTCCAAATAATTTTTCCAATTTATCAACTCAAACGCATTTGTCTCAGAAAAATATAAGTTCAATGATGAGTCTTGATAAACACAACACTCAAAAAGGTAATCATCGATATCC
AATAAAAAATTCAATTGCAGTTCAGACACTTGTCTCAAAGTTGTAGATAAGTTTAGAAAATCTAAGTAATCTTCAAAACAGAAAAAGTCATCCAGCAAATTAATTCTGACTTTTAGAGTGGCTTGACATTTTAATAAAAGTGACAATCTCT
CATGTCCAAAGATTGTTCTTTTTTTCAATTTGTCTACAATGTTTTTACTCATGATTTGTATTTGGCAGAAATTTGGTTAAACTTACACCTGTTAAATTCAAGATTAGTTCACAACCTTCCGCAATAGATAGTAAGTGATTACAGTCCAAAT
TACAAGCTCCATAAAATTTTAGATTTATAAGTCTCAAAGTAAAAGTGATTGTTATGTTGTTCCCAGAGAAAAAGTTGAAAGCTGGAAAAGCTTGTATAATTGAAACTTCTTGCAAACTTATCCATATTGGTTGAATTAATTCGATAGAAAT
AAACTCCTCTTCTATTTCTTCTGTACAGTCAATTAAGAAATCATAATAATCCAATGAAAACACCCTATCCCGGTAACACATCTTGAAAATGTGAGTTTGTATATCATACTTTGACAAAAAAACATCGGATGTAATAGATAACTCAAAATAA
ATCTTAACAGAATTGAACGGGTTGTAATTGATCTTCGTCAATTCAGTAATCTGTCTTTTTTTCAATTGTCTTATGAGTGCCATTTTGTGGTAAATTTAAGATTTTAAGTTTGTTACATCATAAAATGTTCCTGTTGGGAAGGTGTAGAGTG
AAGCCATCAATTTTAGATTCAAATAGAGGACGCACTTTACCTCTTGTTCTAACCAATCCATATCTATTATAATCCAAGTCTACGGAAATGGATTCCCAAAATTTATGAAATCTTGATTCATATTCTTGAACTTCTGTCTTATTAGAAAAGT
TAAGATATTTTAGTTCTGTTAGACAACTATAAAGCTCATTACCAGTAATATAATACCAATAACCATACCCTACGCTTTTTGGTTGTAAGTACCACAAATCATGGGATGATAACATCCCAGATCTTAGAATCCTCAACATACTTAATGTACA
TGCTATATGAAGAGATTTATCCATCAAAGAATTAAATTGTTCTTTAAAATGAAATGGGGTAATTTTAGGTTCAGAACAATTTTTAGTAAATGTTCCCAATGATGTAGAATTGATATGAGAAGTCATCAGCAGAAAATGTCCATTCACCAAG
TACCCATGGTCATGGCCATAACTGTAATAACAAAATGAATAAATCGGTTGTCTTGGAACCGATTCCCCCCATATCTCATTTTTATTGTGACTTATACAGACAATCTCATTAGTTTCCTCTAAATCTAAAATGTTCTTTTCTGAAATTGCCG
ATAACCATTTACCCAATTTTCCTTCCAGGGTGCAAGGTGATTTCTCACAAACACCACCTTTAAATCTACTGTCTACATAAGTTTTTGTCAAGGGGTCAAAATTAACAGTGTATGGTTCACATTGAACAGTGGTTTTAGTTTGAACCCTGGT
GGTTGCCCAACTACAAGAGGGAGTGGGCCAATTTGTTTCCTGTGGGAGAACCACCTTGTTATCTTCCAACAGTAAGGGAGTCTTCTTTTTTGTATACTCTACATTGGTTATCCCAAACATTCCAGTCGTGCACGTTGTAATCAATTCCAAC
TGTTCACAATATTGACCTGGAACTACAATAATTGGTGAAAATTTCTTAACTATACAACTTCCGCATAAACCTTGATTCTTGTTGATTAAAGGGGTAATTGGATGAATTTTACACAAACTCGGGCTAACCTGACTTACTTTACAATTCTTCA
ATAATTCTTTTGGGACGATGGTTAAGGTTTCCACTTTTATCAATATTCCGAGCAATTCTAGTAATGATTTCAGAAACAAAAACTTGATAATTATCATCTCCAGGATCAGGTCTTGAACCCCAACTATATCCAACACAAAAACCCAACAATG
CTATCAGCAAGATAACTTTGAACATGATTGTTGTTAATTAGTCAATGTTCAACATGAAGACAAAGGTTTTTTTCAATATTTTAATCTTCGCATTCCAGATGAGGAGACCATTTTAATGTTTCTCTTAATCATAATAATTTTGAACCCGATC
CACATTACCACAAAAATTGTAAGAAGACACCCTATAATAATTGCATGAGTTTTTATAGAATTTAATATTGTAACCGTAACAATCTGAATGGTATCATTTATTTCTTGATACTTATCAACAAAATCCTGATAATTCACTTCTGGTATGGGTT
TTAATGAATTCTCGAGAGCAAAATCAAAGTTACTTACCTCAGTCATTAATGCTAAATTAGGTAAGTCTATTGTGTTTCGATATTTATACAAACCATTCCAACCATAACTAACATTGTTAATCTCAGTCCAGTCAGTAAAAACAATTGATTC
ATTCATGTTGTCATAACTGTATCCTAGTCTATTTGAACTTCCATCTGGATCCCACACAATTCTTTGATACAATCCTATGTTTGACTCCAATGTGCCATCCTTTATCCTATACACAGGTCTTCTTCCCGGAACAGTCGGAGCTAACAAAGCT
AAATCCAATATTGTTAAATTCTTATGTATTTTTACTTTCTCTGCAGTGATAAGACATGATGCATACATTGACAATTGGAATAAGTGTTGATCTTCCCAAAAGCGTTTAAATTGGTTGGTTACTGATTTCAAAGCAGAAGACTTTGTGCATT
TTGGAATATGTAAATATTTTTCATGTTCTATTTTAATACAAGAGTCATTTTGTGTCCAACCATAAACACCTAACCAAAACCCATCCGGATATCTTAATCCTAAAGTACCAAAACTATTTTCATGGCACAAGGCTGATATAGGAATAGTTTT
GATGTATGTTCCAGTAATTACCTCCTCATTTTCTATGGTTGCGATCTTAAAACTCACCTCTCTTAAGGTCGGTTGTATCATACTAACAGCAGGAGGAATCCATACTCTATTTGGATATCTAGTAGTGCAGAGTTGAGTACACTTTGCCTGG
TTTCCTTCAAATATTGGATCATGAAATGTTCCTGTAGATGGGTCATATTGAACAGGGAATGATTGACAATGAAGGACTGTGGTTTCATTTTTACTTTCTTGCATCCAATCACATTGAGGTGCTGGATAAGTGTGGATATTAATATCTAGCT
CACCTTTCACTTTATTCCAATCTACAATCCCAGAAACTGGTAGTTTTTCATGCTTAAGGGATCGAACTCCTAAAAAATTAACCCAGCAGGTTGTTACAAGTTTGTAGGCAACACAGTATGTACCGTCAGCTCGAATCAAATTTGCTTCCTG
AACCAGGTAACCTTTGTAATTTAATCCTACCATCCCAGGGTTGAATTCCCCGAAGTAACAGTCCAATTCCTCAATATTTATCTTTTTCCAATCAGCCAAAATTTTTGTTGGATAAATAACAACATTTTGATTAGTTTTGAGTACTGTTGAA
GTAGTAGTCTGTAAATTGATCAAACAAAGGACCCAACCAAGAGAGAAAAGCATCCTTGGTTGATCCAGGAATTTTATTTACTACCAACCAAAATAAAAACTGAGTGAGTAGTTTAATGGGATTAAAAAGTTGTAATGATCCGATTAAATAA
AAAACTGCTGCAATGGTAAATCTTGGTCCAATTATAACCCCTAACAATAAAAACCCAATCTCAAAAAGCATTTCTGATTTACTTTACAGTAAATTGTATGTATATGGTCAATTTTAAAAGAGAAACACAAACTACAAACATTAATATGGTT
TTTTTCAATGATTATTGGTAATGCCACATTAATGGATAAGAGAAACATTGCTACACATTTTAGGGGTTGTCAAGGTTTCCCACTTACTAATAATAGCTTTAAATTCACAACCATTGAATGGAATTTCAATGGAAACTGATGGAACTGGGTT
AAAACTCATCATTGATGATTTCGGAACACTACATTGGAGTGAGAATCGTAACTTTCCCTGATTGGATTCTATATAGTTCAAAACATTGGGTATAAAAGGGAGTCTATGGAGACCAGCGCCCAGAGGAGTCAACTTAATCAAATCAAAGTAT
TTGATCAGTTCCATACAAACCTGATGCAATTCAGATCGCTCAATATTAGCAGTCTTAAACCATAATCTACATAAATAGACATACTCATAATAATAATTACTCATAATGAGGTTTCTACCTTTAATACCACTTTAGGATACAAGGATGAGAG
ACTTAATCTTCTCAAAGTATAAACAATTTAAAAAATTTAAATTGTAAATTTAACTATTAAAACTTCTATTATTGACTGGTTAGTACCAAAAGAACAATGAATGGAGTGACAATCAAAGTGGATTACTTATGTTGTTTCTTTGCTTCCCTAA
CTACACCCTAATAACTAAAAGTTAACAAACCATCTTCTATGGATAGATCTTTTCCCAATGAAAAGTTTTTTTCATTATTCCAGATATATAGAGTTTTTGGCGAAATCTATTGATAATTTAGGAATATGATTATCAACCAACATTAAAAATT
GCTCTTTAATCCCTTCAGAACTGATTTTGTCCACAAATGGATCATTGATCAAATCTATTAACCTTATTGATATTGATACACAGATCTCTATACATCTTGAACCACAATCGAACCTATAATGATTAATCAATTTGAATGGAAAGTCAATTTT
TAAGTAAGTGTACAAGTAAAACCAAAATGAATCCTCCAATTCATAATTATTGAGCTTTCCTTTGTTTTCTTTTAATGTCTTAATGAGTAGATAGGTCAAGAGACATTGATAAAGAGGTTTCCATTGAAGAGAACCTGAATATTGCTTTAAG
ATTTGACTCATCAAGTCATTACACTCAATCTCAGAAAGAAGAGTAATTTCTGATGTATAAATTTCACAAGATATATATACCCCCCTAAAACTAGAGGATAAGAGATGTTGATCGTTCATAGATTTTGTGGTTCCAAATAATCTTCTTAACA
TGTTGGAAAACATTTAGAGTAAAACCAACAAATTTAAATACTTCTTCTTTTTATTTTTCTCTATTACTCTGTTTTTTTCAATCAAACTTTATTGGAATTGTGGTATTAATATTTTTTTCCAGGTACCTTGTCATCCCCCCTAAGCACAAGT
AAATGAGTAATTTTTTATTAAGATCCCTCTCTTGAACTAAACGTTGATCATTGAGGTCTACTTTACTTAGTGAAAACATGCTCCTATAAATCTTCATTTCTTTACCTCTCTTGGTGGTAAGAATAAGAGTCTTATTAATAATGTCTTCGAA
TTTCTCTTCATATTTGGATGTCTCTTTGGGGTTATCAATAGGAGTGGTCAGCTGATCCGGAGTAATTGAGTAAAGTGAAACAATTTCTGGATCATCAAACCATTGGGATTGTGATGGAAATGGAATTGAACTCAGTTCCTCAGGAATTCTA
ATCGCCAGTATTCCATCTTTGTAATCTAGTTCAACTGGTAAATCCTTGTGGATTTTTTTGAAAACAGACTTTCGGGTTTTCTCATCTGCCCACTGTCCAATTTTAATAGTTAAGAGGGAGGATTTTTTGCCAAATAAATTGTCCGTGTAGC
TTTCTCTATTGATACAACTTCCCTCTGATTCTTGGATATTAAGTTTTTCAAATGATTGATCCAAGTCTGTATCTGTGTCCCGACTATCAGATCTAGCCATCCTGAGGACCACCGGTTCTGAAAATCCGCAGTCATCAGTTGGAAATCCTCC
ACTCTCTCTTGGTAAATCTCCATCAGCCAGTGCCCGAAGCGAGCCAATGTCATATTTTTCAATCTTATCTCTTAAATTTTTGTCAATCCTTTTCATTTTTTTCAATTATGATGATTGGCAAGGATTTTGATAATTGAAGTATATTTACAAT
AATGAAAACAAAGTGGGTGCTTTTGCCAAAAATTTCGAAGCAATCGTATCTTGTCTCAAATCCTGCTCACATTCGATCGATTTTGTGATATTCTTACAATACTCCAAGAAATCTCTTGGAAGTTGTCCTTGATCATCGGAAAGAATACGAA
TCCAATAATCAGGATCAGCAAAATCAAACCCAGATGAGTCCACTTGAACTGGAAGTGACGATCCCTCATCCTGGAACTTTTGTTTATAAAATTGAATTTCCAAATTAACAGTTTTGCACATAACAAATGAGAAAATTAAAGCATTAAGAAA
AATTTCCCGATCTTGACCAACCCTATCTAGATATCTTGCCCTTAATGATCTTCTATTTAAGGAAAAAGAACCAAATGCATGTAAGAAGGTATAAATAGCTGAATTAGATGTGGTAGAGTAAGGGGATTGAGTACACATTCCTAGGTCCATC
AAGTAGGGAGTATAGGAGTGTCTAACTCCGACTTCATTTTCATGCTTCCAACATCTCAAGTAGTCCTCTGCAATTCTAGGATGTAAAATCCAATCTAACAAATCATCCTGTGATATGTTCTGTTCAAGATGAAATGCCATTATGCTGGTAA
GAGCAGTACAATTACGATAACGACAGGGAATTGTAGCCCAACGGAGACGATCAAACTCTGTTTGCTGATTAAATTTAACTAAAAACATGTCAATTGCAGCTATCATCTTTTTCAAATCTGTGTCGAGTGGGATTACTACTCCTGTAGTCAC
ACTGGTCATTGCATCTGAGGCTGCGGTCCATAAATCCATGATGGCCTGAAATTGCCTTCTTAACTCTGTATCATAAGCTGAGTAGTTAGTCCTAACCAATCTATTGGCACTCATGATCAAAAAACTCCATCTTCTCAATGTGTTTAGTCCC
TCTGGAGTTAATTGTCCTTCTACAGAATAATTTTGAAAATCTTTGTCATTGACCTCCCATTTATGATCCTCATCCTCTTTAGCTTCAACAGTTAAGATTGTCCAAGGAGAACATTTTTTGTCAACAACCAAGTTATGGTCAAATGAAATCC
AATCCTCACTCACATCAGTCTTTTCCATTCTTAATCCAATAAAATAGATTATAGCCTTTGCAGAAATCATATCTGGTCTACCTGTTTCCCAGCTTTTGATCCAGGTTGAAATAACAACTTTTTCACATTCAACCTGAGTTTCTCGTTTAGG
GATTTTAATAGTACAAGAAGGTTTATTTTTAAAAACATCACTTGGATATGAAAACTGATCACAAGGATCAAGTTTTTCAATTACAATAGGACCACCCAGTGACTTGTGATAATATACTTTATTTTGATTCATTCTGATGGAGAAATCTTAT
GAGATTTGGCGCTTTTGATTGTACAATAATCTGAATTCTTTTCCTTTTTTTGAAAAGAGTTAATTGTGAAAAGAAGTAATTAAGATGTTTTTATTAAGTGATATAATTATCATCACTCACCTGGCACTAGCCATCGAGGGGTATGAACACC
GGGAGTCATGCGACTCAAAGTTTTCTGTTAGTGTTTGTTTGTTGCGGAC

>SRR8792723_TRINITY_DN42050_c0_g1_i1 len=2287 path=[0:0-2286] SRR8792723 liver
CAAACCTCCTACTAAGGACCCCGAAGCACACATGCTTCCTGGTGGCCATGAGGGTCGTCGCTCTATTGGTATTTGTTGATTTCTCTTAGTTTTTTGGTTTTTTTCACTTCTTTTATTAATCATTTTATCTTCTTTTTACAGCTTAATCTTGAAGAACT
AGGTTATCATCCAATTCTTCATCCTCATGGTAGCAAAAGGCTGACCTTTCAATGAGATCTGTGGTCATAATACCATCAAATGTAAGAAAGTTTGTATATGTTCTCACTAACATCGTATCTTCTTCGAATGGAGCAGGATTAGTTGGATTAAAGTAATA
CTTTAAATACTCATGAAAAGCTCGTCCCAAATTTCCAACGTGGTAGGAAGCCCCTCTCATTATTATTGATTTATAAATCCCATTTTTATTTTCATTAGACACAGTTAATTTTGTAGACTTCGGATCAAAACGGAAAAAAACTCCTTTGTTTAATAGAG
AAACCATTGATAAATAAACCCTTTCTTCTGTTTTGATAAAACTAATCAGGATTCTAGAGGTTACTAAAAATAACAAGATTGTTTCTAATGTTGAATTTGATGGGATGAACAAATCTTCTTCAAGACGTAATCTAAGTAAATGAGAACACACCATACAG
AAAATAGATTCTAGGAAATGTATCTTATTATAGAAATCTGAATACCTCATCCTTTCTATAATAAAATGGATGACTGTTCCTTTCACTCGACAATTATACAACAAGTTCGCCAAAAAAGGAAGTGGATTTAATCTAAACTGATGGGGAACGCCTTGATA
TGTATCCATTTTAGAAAGTTTGAGAGCTCTTTCAAATTCTTCTTCTGCTGAACTATTAGAGTACAGATAAGGTTCAATTTCAGATAAAAAGTTCTCAGATAGGAAATAATTCCCGCTGTTGAATTCACATTCTTGCAAATTGTAGAAGAAGAATAACT
CATTTGAACTTGTAGATGACAAATCACATAAAACACATAAAGATTCTTTAGCCCAGTAAGCTAATGTCCCTAACGCTAGGTTGATATCTTTATCTTTTAATTCATTTGAATAAGCCTTAATAATAATCTTCCCGTTATAATTGATGGATGCTATGTAT
TTAAACAAGAGTAGTAAAATTGTTTTCCTGTCCGATTGATCAGCTTCAGCGTCAAGAATTAAGAGATCTACTTTGTTTCTCTGTTTTCTAAAAAAAGTCCAGGTATCTTGCTTGGTTAAATCATTTGGTTCAAACCAAGCTGTCATCAAATTGGGACA
ATGCTTTTCTGTAAAACCTAAATTAATTATTGCAGAAGGACAGGACGGAGCGGTTCCTGCTAACTGCACTAAAGAGGGATTATACAAGGAATTGAAATAAACAGGACTTTTAGGATTTAACCTCAACAACATAGATGTAACACCGCCTGAACCATCTC
CAAGAACAAAACCCTTATTCCAGCTAAGAGCAAGTGACTTTATAATTGTTCTATATTTATAGTGAGAACCGGTTGATAGTTGTGCACTCCTAAAAAATGACAGCAAAGGAGAATATAGCTGCCGGTGAAATTTAAAATCCTTTAAACATACTTTGTTA
CTTGTCACAATCTTGAAACTATTTATTTTCCCTATAAATTCATTTTCAAATGATAAATAAATAGGTTCTGGATCTGGACCATGTTTAATAGCTAGAGATTTATCAAATTTGATCACATGTCTGACTTCTGATTTAATCCAATAAACTCTTCTAAAGTT
CATTGGCTTAAGCTCTTTTGGAGACAAATTACATAATGTTTGAATATCTTTGACTTCTTTATAAATGGCGATAGCTCTCTGTGAACAATCATTTTTATATAACAAACAGACAATTTTATTAGTTAATATAAGAGGTAAATATATTCTGATATCTGTCA
TATCTGAGAAGATCAACATTTTGTCATATTGAGCTCGATAACGGTTATTCTCAAAAAATTCTGAAATCTCCTGGAAATAATACTGGGATAAAATAGATCTGAGCTCGGAGTCTAATACAGGGTATGATTTAGACAAAGGATGATTCTTCCTCCAGTAA
TACTGGGAAAATGATGGAGCAGATAAGAAACTGAGAGCAAATTGATTGTTAAGTAAAGTGTTGACCAAACTTATCAACATAGATATCAACAGACCCCTAATCCTGTATTTAAATCCTGATAATCTTAATCTCAAAATTTGTAGACAACAAGATCTATA
TAGTCCATCTATTAAACCTAAAATGTAATTGTTCGGGTTAACTTTGTTTTTAATGCTATTTGGAAATAAGGAGTG

>SRR8792723_TRINITY_DN25238_c0_g1_i1 len=2099 path=[0:0-2098] SRR8792723 liver
TTAGAATCAGGTGTACAACATGAGTTACTAAATTTAAAATTTATATCCGATTTAAAGCAGTGTCTTGTTAATTATAAAATACATGCTAGATTTCAACCAAGTAAGTTTCACAACTATGTAGGTCTTCTTTTTTATCATAAGAAAGTGGATTGGTCTTT
AAATATTGGTGTATCATTGATCAAAGAAACAAATGATATATTCAAAAAATTAAAAATTATTCCAGAAGCTTATTTTAGATATTTACATGCTGTTGATCTATCTTTGACTGAACTTCAAGATAACTCAGATATCAGGTTTTATTTTGATCTATATCTTT
TCTGTTATATTATGAGTTTATTAATGTTAATGGACAAAGATCAAATTTTGTCTTGTGAAAGTTTCCTGGTGAGACTTCATCTAGTCATAGAATATCAGTTAGAAAGTAGTGTTATCTTAATCTCCAACCCAAAAAGAGCTTGGATATTATTCAAAGAA
TATTTGATTATACCTAAAGACAATTTTATCATTCATAGAGATTTATTGTTGGTTATAAAGGATATAGCAGTAAGTAGATTTCAAACCTTGTTGTTTCTATTAAATGAGCAAACCGTAAATCAATGTGAAAGAAATGATTTTGTAGAAAAATTATTGAA
CATTTACAACTCTGGAGATCTTTTATTGATCAACTACGGTAATTTGGCATATGATGTTATCAAATTTATTGAACCTTACACCGTTTTATTGTTAAGTAAAACAGCTGAGAAGAACAGACCATTATTTCCCAAATTTGAAGATTATAACAATTATGTCA
AGGAAAAAATATTGGAATTTAGACAAAGTTATCCCTTATCTAGATATTTTTTTGAATCCATAAATGAGGTCTGTGGAGTTTTGGGGTTGGTAGAAACTTTTGGAACTTTTAGGCATTGGGGACATCCTTTTATAGCGTATAAAGATGGATTGAGAGAA
CTATATGATCAAACACATCAGAAGAAAGATATTGATATAAATATCAGTGAAGCACTGGCGAGCGATCTTGCTTTCCTTGTGTTGAGAAAGAAGTTCAAGGAGGATAAAACATGGTATGTAGACAAAACTAAAATTGAAGAAGATGATATTTTAAAACC
TTTTATTGATAGTGATACTTGGCCAACAGGAGATTTTATTCATCAGTATGGAGACAAGTGGCATCAACTGCCTTTGCTTAAGGTTTTTGATATCCCCGATCTACTTGATCCAAGTTTGATTTATTCAGATAAGTCGTATTCCATAGATAGGCAAGAAC
TTGTTTCAGTCTTACAATCAAACTCAAGTTTTATTCCCACGAGGAGAGTATTACACACTTATCTTATGAGAGATGCCACAAATTGGCCTAAATTGATCCAAGAAATTGATGAGACGGGTCTATCTACCAACGACTTAATCATAGGCTTAAGACCAAAG
GAAAGAGAATTAAAAATTAAAGGTAGATATTTTGCTTTAATGTCATGGAGGTTGAGAGAATACTTTGTAGTATCCGAGTATCTAATTAAGGAATACTTTGTCCCTTTATTTAAAGGGTTAACAGTCGCTGATGATTTAACTTCTTTGATTAAAAAACT
AGTCTCTTTAACTTCTGCTCATGGGTTAAATGATTATTCAAAAATTACAATAGCTAATCATTTAGATTATAGTAAATGGAACAACCATCAGCGTGAGGAGACAAATGCTCCAATATTCAAGGTTATGGACAAATTTCTCGGTTTAAACAACTTTATTT
CCCGAACACACCAGTTTTTCCAACAAAGTTGGATTTACTTTGTGGGAAGACCAGATCTTATTGGGTATGATCCTACAAAAAACGAGCTGATAAATAAGAGACCAAATATAATGGTTTGTTGGAATGGTCAACCAGGAGGATTAGAAGGATTAAGACAA
AAAGGTTGGAGTATTACTAATTTATTGATGATAAACAGAGTGTCAAAATTGAGAAACACAGCTGTTCAAATATTAGCTCAGGGAGACAATCAGGTAATTTTCACTTCTTACCAAGTTAGATATAAGGAAGAAGGTGAACAATTGTGTAATGAATTAAT
AAAAATAAAAAATAATAATTCTTATATAATGAGGGAAGTCCAATC

>SRR8792723_TRINITY_DN20717_c0_g1_i1 len=1871 path=[0:0-1870] SRR8792723 liver
TAAATCCTGTACAGCGACCCACGTGATAACATTTTTCATTATATGATAAAGTATTAATATCTAAGAATGAAATATTCATCTGATTTGAAATTCTGTCGTCTACAGACAATTTGTTAAATGTCCAGAGCTTATATTCTATTGGGTTTTTAACAATCGGA
TAAGTCAATGATGAATCTAATGTTAGATCCTCTATCGGACGTAAACAATCTGAACATGATACACCAGTAATTAAGATCGTATTACTATCAGGTCTCAAGTTTATTGCATGAGAAGATTGTGTCCACAATATTAGTGATTGGTGCATAAAGTCATAATT
TTCACACCCTAATTCTTGAAAGTAATCCGTTGTAGTTGTAATTCTTGTTAAGATCCCAGGTGTAATACTATTATAGCCTCCTGAACTTTGTCGTGAGGATGCAAATCGATGAATAGCAGATCCAGTTCTATTTCGAACATCATAATTTTGAGACATAT
CGACTCCTGATAGCGATGTCAAATTGTTAATTATACTGTTACATAAGTTGCTTTCAGGTTTCACAAACCACCCTATACAGTTTCTCAAATGATCTGCACGTTTTAAGAAAGGAGTTTTTATCTCTTTTTCCCACGGTATTAGAATAGAAGTTGTTTCT
TTTGTTTTTGATCCCAAATAAGGACAGAAGGGTCCTCGTTCTTTAAACCAAGATTTGTCTAAGGGTCTTCCAAATGACAACAGGTACTTCTCTTCTGATCCCAAATACTTTTCTTTTCCTGCTAACTCTAAAGCTGGACCTTTGACCTTGACCCCGAG
TAACTCGCTAGGGTGTGGTATTGTCATACCTATTACCTGAGCTCCCCATGATATTGCCCTTAATCTGTCTGCAAATGATGAGGTACACGCAGTGATAGGGTAATATTCGTGAAAAATATCGATTTTCTTTATAACCCATAAATATTGTTTTAACTCAG
ACTCTCCTAACTTTAACTTGACAGCTTTAAAACTCCTTCTCCCACAAAAGTTTCTAATACTTTTCGAATTTACGAAAAGGTTAATTAATGACTCGTAAAGACCAACAATAGTGGCATTATAAAACTCAGATAAAAATCTTGGAAATCTCGGGCTGATT
GACACTAAGAAGTTTATTAAGATTGATTCTAAAGACTCATAACCCACAAGAGCGCTCTTAATTATTTGATTTTTGAACATGTGTGAATTTGAAATTAAAGTTTCTTTGACAATTTTCTTTAGAAGATTTTGATAATCCGGAGGTGATTCTAAATTAAG
AGAAGTTGGATTTTCAATTAATCTAATAATGTCTGTTGGTGTAAATCCTCGAACTGGAATATCAAAAAACTTAGATAATTTTAATTCAGGACAAGAATTAATTACTACCTTAAGAAAAGATAAACTCTCCGTAACAGGATCTGGGAAAGATCTAACGA
AAAATCTATTAAGATTTGTTCCACAAACACCTCCTATTGAAGGATCCATATATAAATAAAAAATGTAGCAATACAGTTCATTTTTCTTGGGAAAATGGAAATCAAAATAAATTATTGGATGCATCAATTGTAAGACTTTTAATATTATTATCCCAAAC
GACAAGTGCAATTTGATTGAATCTATAGGATTATCCGAAAAATGTGAGACACTTAAAGCTGTTGAAACCAAGCCTGACATGATATTTTTCGTGTTTGGCAATTGATCATTGGTTATTGAATTTAACCTAGACCATTTTTTAGTTTTTGCAATCATAAC
ATTTCCCCTAAAGACAGGCACTTTTCCATAAAACATCAAATCTATAGATTGCAATGTTTCATCTTGATTAATTATTAATCCTAGCTTTGAAGTGATGGATTGGACTTCCCTCATTATATAAGAATTATTATTT

>ERR441001TRINITY_DN44584_c0_g1_i1 len=488 path=[0:0-487] ERR441001 hits to |RdRp [Culex rhabdo-like virus]
CCTGCAACCCCTGTCCTGTAACTCTGTCAATGAGCTTTTTGAACACTTTATTCAAGTTGTCTGTCATGGTCAAGGCATCAAATAGAGGTAGAATATAGTTTGCTAGGAGCTTCTCCGTGATCACAAAATAAAGTCTTAAATTCCATGACATTAGAGCA
AAAAACCTACCCTCAATCTTTAACTCTCTCTCCTTGGGCTTCAACCCTATTATGAGATCATCATCTGGCAAACCTCCTAAATCTATCGACTTTAAGAACTCACGAGGGTTGACAGGGGGTCTGGAGAGAGCCGTGATTATCACCTTCTCACTCGGGAC
GGGACCCCCTCGATTATCAGAAAGCCAGGACGCCAGCTTGGTTCTGGTGAAAGAGTGTGACTTGTCATCTAGGATCTCAGAGGGGTCCATGGACTCAGGGATCTCAAAGATTTGAGTGATGGGGAGCTTGTGCCATGTGTTTCCTACTATATCTACTA
TATGTTTGGGCGGC

>ERR441001_TRINITY_DN94354_c0_g1_i1 len=433 path=[0:0-432] ERR441001 hits to |RdRp [Culex rhabdo-like virus]
CCCCTCTTCAGTCAGCCCAGAGGACAACATGTATGTGGGGCATAGGACTTGATTGTCCCCATGTGCCAAGATCTTTGTCCTCGTGTTCCTTGTCTGGGACTCTCGATCTATCATCAAAAGACTCACTAAACTCCAACCCTTCTGTCTCAACCCTTCTA
AGCCCCCATCTTGACCGTTCCAACAAGTGGGGCCATCTGACATATCCAGACAATATATCTGGCCTTCCCATAGACCTATAAGGTCTGACCTGTCAGAATAATAAACCCAAGACTTCTGAAAGAACTCATGAGTTCTGGAGAAAACCCTCTTCAATCCG
AACACATGATCTAGTACGGAGAACACATCTTTTGTAGACTCCAACCTCTGGTGGTTGTTCCACTTTTCATAGTCTAAGTGGAAAGCATATGTCACCCTAGAATAATCCTGCAACCCC

>ERR441002_TRINITY_DN53427_c0_g1_i1 len=277 path=[0:0-276]ERR441002 hits to |RdRp [Culex rhabdo-like virus]
GGTGGTCATGTGCAAGTAGTTTAGAGTCCAGATACCACTTCGAGTACTTGTCAAATCCCCATCTAAGGATTCTTTTAGCCAAGTCACTAGCCAAACATTCCTGATAATCCTTGTCGATAACCTTTTTGAGATGAACTTGATCATACAGCTTGGACAGC
CCCTTCCGATAGTCTATGTAAGGGTGCCCCCAGTGCCTATAACAGCCATAAACAAAAACTAAATCATGTATATTGTCGAGTTGATCCAGGATATGAAAAAAGTTCCTTGCACTTGGCCC

>SRR8792717_TRINITY_DN8411_c0_g1_i1 len=2658 path=[0:0-2657] SRR8792717 hits to 4 RdRps
CGGTTCCATAGGTGGTCAGGATTGCACGATGCATCCCACAATATTTTGAGCGCCTCTTCGCCGGCTTTAATAACATCGGCCGTGGCAGCCCATGCATGGACTTCCGTCCGTCCGAGTTCTGTGTGACGCGATCTTGCCGTCACCAATTGTCGCAAACG
TGCCAAAGCTGATCGAAATGGCTCTTGAGTTTCAACAAAATAATAATTTGTTTCGGCAAAGCGCTTATTCGTGTCAAACGGTGAAGATAGTACTGCACCGTTCAACGCCGAAAAGGCTCTACCGCGATTCTCTTGAATCGACAAATCTAGACATCGAA
TTTGAGCTAATGCTCGACGAAACGATCCAACTTCAAACCAATTGTCAAAAGACATGGCATAAAGTTGAAAATTGTTGTCGAAATTATACATTATAGCCGAAGTTTTTCCTTAACTTTCTTTAATTTTGAAACGAGTACTGACTGCTGTGGTCGATATA
GAGCCACAAAAAGGTCCGGATAAAGGACCAAATGGCGTAATGCAGTCATCGCCGCGGCAAAACCGATTCCGACCATATAACGCTCGGCCATTGCCTCTTGTAAAACTTCGTCAACTCCAGCTATAAATAAATTTTGCATTAGCTCGGCAAAACTAATT
TGCCGATCTTTTAAACCATGAATATCAACACCAACCAACCCACGACCCAATCGTTCTACACGTTTAAGCGGGTCGGGAATTGGTAAGTAACCATCTGCAACAGGTATTATAAATGCAGAACAAAAATATCCATATTTTTTCTCAAAAATTTTTGCTGA
TAAATTAAATATATCAGCTAAATTTTTAAGAATATTTTCAAATCGCCTATGTTGTGGGAAATAAATTAAAGAATCATCACCCACAAACATAGCCGTCGCAAATCCAGTTATATCAGCTGAACGAGCTACAGCTGCCATCGCAACGACAGTATTGCCGA
AAGCGGTTGCCGCGTCACCCGATTTTCGTTGATATAATAAATAAGCTTTTACACCAGTAGAAAAATCCAATGCACTTGTTGTATAATGTCCCATTCGCCACAAGCCATTTAAATATTGGTCCATTCCCAATTCTTCCCAAAAGCACATTTCAAATAGA
TAACACATTCGTGCTTGGGACTTATCAAATTTCGAAAAATCAATTTCTAATCTTTGATAAGATTTTCCAGGGACTAGACATAAATTTAAATGAACCTGTAGCTCATAGAAACTTTTTTTCAACAAGCAAAATACATTCGGTTTTAAAATTTGTAAAAA
CCGTTCAAATAATTGCTTAAAAATTGATCCCATTAATGCATTGACTATCGGCCGATGGAAAACTATATTTTGGACCGGAAGATATTCATAAATAGCTGCCGGATCCAATTTATTTTTGGCCTCTGTCTTTATCATCATCTCATATCGGACGAATTCAA
GTACCGAAGAAAATTCCGATACTAAATCAATCCGAGAGATTTTTTGTGGATCTTGCTCGTTTAGCCAGTGCATTAATGTTTCCATATCACACGTGATTGGCGACGAACGAAATTTAGCCAACATTTCACGTGCACCCGGAACACAATAAGTCCGCAAA
AAGCATTCAAAAGTTTTATTTAATTCATATTGCTCATCTACAGCCACATTGTTCCGTGGAACGTCACAATTTCGCTTAGCCAGAGCTAATAGATCTTGTCGAACTGTCCGCGGACGTGCATTTGGCTGTGCTGTTCGAAGTCGTGGCAAATATGAATA
TTCTACTTCGGTTTTATGTAAATTTTCAGCTAATCGACCCAATGAAAATTTAACATCGTTTAAATATACATTTAAATCCGATGTTTCAATTTGCATTTCGTCAAATCGCTGAAAATCACCTGAAGAATTCGGGAATGCTTCATCATAAAATTTCTGTA
AGGCTGCAACAATATCAGAAGAATTCATAGTCTTAAAATTACGTGAAATCTCTGGAAACGAATAGGCTGCTACTTCAAAACGATATTGTTTAATGAAGTCAACAGGCCATCGGCTTCCAGGTAACACATTTAATTTATTCGATAATTCTTTAATAACT
TGTGCAACCTGCGGAGTACGTGCATAATAATCAGTTTCATTAGAAAATTCATAAGTATAATAAACTGGCCGAATTTCACTAATAAAATCTTGACGTTTAACCGCTACGATTTTATTGACCATTTGTAACTGATCTTGCGCACGTTGAAAATCGGCAGC
TCGATCTAAATCGCCGCCAGCATGTACAAAATTCCAAACCGAATCACGTGCCACCGTCGAAAAAGCAGCTACAGTATAGTATACAAATGATTTAGTATGACGAGAAACCGCTACTAAACCATGCGATACACTATCATACAGTGCTAATTGTAACGGCA
ACAGCCGTACCATTGCTACATGCGGAAATGTCATACCCTGACATTCATGAATAGTATTCACATTGTATCCGCGACGTAGCATATCATGTTTTTCCTGTTGTGTATAAACCAAATATTTAATATTTGGTTTTCGTGGAACATCATACAATGAAGTTATT
GGTTGAATCTTCATTGATTTTCGAACTGTGCTTTTTGAAAACATTCCAGCGGAATATTTTTGAAAAAGCGCAGCTGCTACATCCACAGGACAACGATAAGTAATATTTCGGAATTCATAATGAATAAAAT

>SRR8792718_TRINITY_DN8236_c0_g2_i3 len=2071 path=[0:0-78 2:79-2070] SRR8792718 hits to
GACTTCATTGGAATATCTTTCAATGTCATCTATTCCTCTTGTAGAGGTATTCGTATTTAACATAGATAAAAGTTTAAGATCTGTGCTATCGCACTTACCTAAACTTATTGCATTAGTAACCCATCTGATAAGAGGGGAACATTGAAGATAAGATGAAT
ACATCTCATCTTCATCTAATGCCATATCAAGTCCTCCTAATACTTTAGGAAGATTTAATAAGTGAAAAGCACGATTGTGCTTTTTCTCTGAAGGTAAAAATGGACCCATTCTCTTAATAAAGAGTCCCTTTATCATATATTTATGACTACGGGGCCAG
AAATTTTCATTTCTGGGGAGCCATTTAAGAGTTCCACATAATTGTGAAGCCTTACCTATTGCCACGTTCTTATTATCCTTTAATAAAAGGGTAGAAAGACCGCGTTCTAATAGTCGAACCTTAACAGAATCGACTATTAAAGAGTTAGGATAATTATC
ATTATCCAACCTCTTTCGAAAGATTAAGTTTGATACAAACAAAACTCTTTCGCAGTAGGCTACTGCTATTTTACTATAGGCATGTTTGTCTGGTGAAATAACAGAACCTGCTATTAGATGATTCTTAGTTATGGTTTCAAGGTATTCCTCTGGACCAT
AAGCTAAATGATCATCTCCACCTACATGAAAGACTCTCCAATTCCGATAGGGACTGGGGAGATTCTTAACTATGTAGATTTCTTTATCTATATATTGTAAAAACGATAGTTCTTCAATACATAGATTTAGAAGGGTTAAACATGGCTTTGTCATGGGT
TCACCCATCATTATTCCTCCTTTTGAAACGATAGTTTCCATATCTGGGAATAATACATATCTAGGTCCGATAAGAGATATCATATCGTCTAGATATTGAGTCCATTTTAGGCCATAGCCTAAAAGAAGACCCCGAACTATAGCTTTGGTTACTGACCA
AACCTGATAGTTTGTAGCGTTCTTTAGATCGCTAGATAACAAAGGATATTGTTCCCTATCGGGATTCAATTTCTTTGTTAACATCGCTGCTGCTTCCCAAGTTTGATCCTGTCGGTGAAAACTTGAAAATGCAGAAGGATGATACATGATGATTTCGG
TTAGTAAATGACCTATCGGTGCTTCTACTATCCCTAACCACCATGGAGCAACCGTAACTATACGGGCTTTATCTCCCATTTCTGCTACGGTAGTAACACGAATTATGGGAATTTGTTTTATACGCTTATAAGCTAAATAAAACAATTGTTTACCTAGA
ACTTCATCGTATCCGATAAGTCTTCCAGGTTGATCTTTTGGATATCCTACCTTTCGGGGGGTACCAAATTCATCTGTAGCAATATTATCTCGAAAGAGATATTGCCAGATTTGGAAACCTTCAAGATGTTGAATTTTTCCAAATACAGGATGATCTTC
TATAAAAGTATTATCCTGTAATTGTGTTAGTTCAGAAGTTATTACTTCTTTAACTGCACCAGCTTGAGCACCTAGAGATATCGGATGATCAAGCTCTCCGGAAGAGTTTATACTATAGTGTAAACAATTTTCCGATATAGGAATTGGTCGAATTCGTC
TACAAATTCTTCCTATCCTACAACCAACAAGGAACATCTTTTCGATGAATTCACTTGGAGGTTCATAATCTCTTTGGATTACAGATTTGAAATCCTCAAGAGATTGATTCTCAGTACGTTTTCCCATATATGGGAATTGTCTTGATGATATCAAGTGA
CTGAGAATTTGAAATGTTTTAAAATCTTTATTAAGATTTTTAAACATTTTTGTCTTTAGAAATATTCTAAAGATATTGTTATTACTTGGAAATATCTTTTCAAGTGTAACAGATGAAGCCTTTGTATGGAAGATATTCCACATAAAAGCTTTATAATC
TTTCAATAATAATTGAAGATTAAAAGTACCTATGTTTACAATCTTTCGATAGAGAGATCGTAAAATACGAATATCTTTACTTTTCCTATCAAATATGATAGGATAAGCACAAACAAGAGCATCGACTAATCCATTTACAAATTCTTCTATACGAAGAA
AATGATGAATTGGTCGA

>SRR8792718_TRINITY_DN8236_c0_g2_i4 len=2864 path=[1:0-530 2:531-2522 4:2523-2572 5:2573-2863] SRR8792718
GGAAAACCTTTTGTATATAGATCTCGATAGGATCTATCTACAAAATTAAAATCTTCAGGGTTTTCACCCTCAAGATCTGCACATGTTATTTGATTAATATCAAAAAACATGTGAGGACTTAAACTTCGTAATATATTACGAAGTTCAAGTCTTGATAA
AGGTTTATCGGTATATTTATCGAAACCTTTTTCTTCAAAGTGCTTATACAATTTTCTAATTGTATAGACATAAGGTCTTGTGTTAAAAATAGATATATTTTTACCACAAAGCAAACTTTGAAATATAGCTCCTCTAAAACTGTATTTTACATATTCAG
AGAAGCTATAATAACCCATATTCTTTGCGATAGCAATAGTATATCGGTTATTTTCAAGCAAAGCGGGATATTTCTCGCTTAATTGCTTCCAAGTTAGAGCATTAACCATATTTGGATAATCCTCTAATTGAGAGATGACTTCATTGGAATATTTTTCA
ATATCATCTACTCCTCTTGTTGACGTATTCGTATTCAACATAGATAAAAGTTTTAAGTCTGTGCTATCGCACTTACCTAAACTTATTGCATTAGTAACCCATCTGATAAGAGGGGAACATTGAAGATAAGATGAATACATCTCATCTTCATCTAATGC
CATATCAAGTCCTCCTAATACTTTAGGAAGATTTAATAAGTGAAAAGCACGATTGTGCTTTTTCTCTGAAGGTAAAAATGGACCCATTCTCTTAATAAAGAGTCCCTTTATCATATATTTATGACTACGGGGCCAGAAATTTTCATTTCTGGGGAGCC
ATTTAAGAGTTCCACATAATTGTGAAGCCTTACCTATTGCCACGTTCTTATTATCCTTTAATAAAAGGGTAGAAAGACCGCGTTCTAATAGTCGAACCTTAACAGAATCGACTATTAAAGAGTTAGGATAATTATCATTATCCAACCTCTTTCGAAAG
ATTAAGTTTGATACAAACAAAACTCTTTCGCAGTAGGCTACTGCTATTTTACTATAGGCATGTTTGTCTGGTGAAATAACAGAACCTGCTATTAGATGATTCTTAGTTATGGTTTCAAGGTATTCCTCTGGACCATAAGCTAAATGATCATCTCCACC
TACATGAAAGACTCTCCAATTCCGATAGGGACTGGGGAGATTCTTAACTATGTAGATTTCTTTATCTATATATTGTAAAAACGATAGTTCTTCAATACATAGATTTAGAAGGGTTAAACATGGCTTTGTCATGGGTTCACCCATCATTATTCCTCCTT
TTGAAACGATAGTTTCCATATCTGGGAATAATACATATCTAGGTCCGATAAGAGATATCATATCGTCTAGATATTGAGTCCATTTTAGGCCATAGCCTAAAAGAAGACCCCGAACTATAGCTTTGGTTACTGACCAAACCTGATAGTTTGTAGCGTTC
TTTAGATCGCTAGATAACAAAGGATATTGTTCCCTATCGGGATTCAATTTCTTTGTTAACATCGCTGCTGCTTCCCAAGTTTGATCCTGTCGGTGAAAACTTGAAAATGCAGAAGGATGATACATGATGATTTCGGTTAGTAAATGACCTATCGGTGC
TTCTACTATCCCTAACCACCATGGAGCAACCGTAACTATACGGGCTTTATCTCCCATTTCTGCTACGGTAGTAACACGAATTATGGGAATTTGTTTTATACGCTTATAAGCTAAATAAAACAATTGTTTACCTAGAACTTCATCGTATCCGATAAGTC
TTCCAGGTTGATCTTTTGGATATCCTACCTTTCGGGGGGTACCAAATTCATCTGTAGCAATATTATCTCGAAAGAGATATTGCCAGATTTGGAAACCTTCAAGATGTTGAATTTTTCCAAATACAGGATGATCTTCTATAAAAGTATTATCCTGTAAT
TGTGTTAGTTCAGAAGTTATTACTTCTTTAACTGCACCAGCTTGAGCACCTAGAGATATCGGATGATCAAGCTCTCCGGAAGAGTTTATACTATAGTGTAAACAATTTTCCGATATAGGAATTGGTCGAATTCGTCTACAAATTCTTCCTATCCTACA
ACCAACAAGGAACATCTTTTCGATGAATTCACTTGGAGGTTCATAATCTCTTTGGATTACAGATTTGAAATCCTCAAGAGATTGATTCTCAGTACGTTTTCCCATATATGGGAATTGTCTTGATGATATCAAGTGACTGAGAATTTGAAATGTTTTAA
AATCTTTATTAAGATTTTTAAACATTTTTGTCTTTAGAAATATTCTAAAGATATTGTTATTACTTGGAAATATCTTTTCAAGTGTAACAGATGAAGCCTTTGTATGGAAGATATTCCACATAAAAGCTTTATAATCTTTCAATAATAATTGAAGATTA
AAAGTACCTATGTTTACAATCTTTCGATAGAGAGATCGTAAAATACGAATATCTTTACTTTTCCTATCAAATATGATAGGATAAGCACAAACAAGAGCATCGACTAATCCATTTACAAATTCTTCTATACGAAGAAAATGATGAATTGGTCGACTTAG
AATAATATTAATTATTCTAGTCTTAATACCAAGTTCCGATAGGACCTTAGTAAGACCTTCACGTTGAAAATCATTGAAATATTTTTCTTTTGATTCCCAACGTTGTTTCAATATTGATTTACCACGATAGTTGTATCTCAATATTGAGCCCGAAGGTA
ATATATATTTATATTCCTTAGGACTGGTACGAACCATTTGGGGATAAATATATCTCCATGGTCCGGACCTTATAACTCTACCAGCCGAGTCCCGAAGGATATCGGTTTTGGTAAATTTAATAATAGAAGACATTCTATTATTAAAATAGAATTATAAA
GTCTCACATTGCGATATTTC

>SRR8792718_TRINITY_DN8236_c0_g2_i2 len=2864 path=[1:0-530 2:531-2522 3:2523-2572 5:2573-2863]SRR8792718
GGAAAACCTTTTGTATATAGATCTCGATAGGATCTATCTACAAAATTAAAATCTTCAGGGTTTTCACCCTCAAGATCTGCACATGTTATTTGATTAATATCAAAAAACATGTGAGGACTTAAACTTCGTAATATATTACGAAGTTCAAGTCTTGATAA
AGGTTTATCGGTATATTTATCGAAACCTTTTTCTTCAAAGTGCTTATACAATTTTCTAATTGTATAGACATAAGGTCTTGTGTTAAAAATAGATATATTTTTACCACAAAGCAAACTTTGAAATATAGCTCCTCTAAAACTGTATTTTACATATTCAG
AGAAGCTATAATAACCCATATTCTTTGCGATAGCAATAGTATATCGGTTATTTTCAAGCAAAGCGGGATATTTCTCGCTTAATTGCTTCCAAGTTAGAGCATTAACCATATTTGGATAATCCTCTAATTGAGAGATGACTTCATTGGAATATTTTTCA
ATATCATCTACTCCTCTTGTTGACGTATTCGTATTCAACATAGATAAAAGTTTTAAGTCTGTGCTATCGCACTTACCTAAACTTATTGCATTAGTAACCCATCTGATAAGAGGGGAACATTGAAGATAAGATGAATACATCTCATCTTCATCTAATGC
CATATCAAGTCCTCCTAATACTTTAGGAAGATTTAATAAGTGAAAAGCACGATTGTGCTTTTTCTCTGAAGGTAAAAATGGACCCATTCTCTTAATAAAGAGTCCCTTTATCATATATTTATGACTACGGGGCCAGAAATTTTCATTTCTGGGGAGCC
ATTTAAGAGTTCCACATAATTGTGAAGCCTTACCTATTGCCACGTTCTTATTATCCTTTAATAAAAGGGTAGAAAGACCGCGTTCTAATAGTCGAACCTTAACAGAATCGACTATTAAAGAGTTAGGATAATTATCATTATCCAACCTCTTTCGAAAG
ATTAAGTTTGATACAAACAAAACTCTTTCGCAGTAGGCTACTGCTATTTTACTATAGGCATGTTTGTCTGGTGAAATAACAGAACCTGCTATTAGATGATTCTTAGTTATGGTTTCAAGGTATTCCTCTGGACCATAAGCTAAATGATCATCTCCACC
TACATGAAAGACTCTCCAATTCCGATAGGGACTGGGGAGATTCTTAACTATGTAGATTTCTTTATCTATATATTGTAAAAACGATAGTTCTTCAATACATAGATTTAGAAGGGTTAAACATGGCTTTGTCATGGGTTCACCCATCATTATTCCTCCTT
TTGAAACGATAGTTTCCATATCTGGGAATAATACATATCTAGGTCCGATAAGAGATATCATATCGTCTAGATATTGAGTCCATTTTAGGCCATAGCCTAAAAGAAGACCCCGAACTATAGCTTTGGTTACTGACCAAACCTGATAGTTTGTAGCGTTC
TTTAGATCGCTAGATAACAAAGGATATTGTTCCCTATCGGGATTCAATTTCTTTGTTAACATCGCTGCTGCTTCCCAAGTTTGATCCTGTCGGTGAAAACTTGAAAATGCAGAAGGATGATACATGATGATTTCGGTTAGTAAATGACCTATCGGTGC
TTCTACTATCCCTAACCACCATGGAGCAACCGTAACTATACGGGCTTTATCTCCCATTTCTGCTACGGTAGTAACACGAATTATGGGAATTTGTTTTATACGCTTATAAGCTAAATAAAACAATTGTTTACCTAGAACTTCATCGTATCCGATAAGTC
TTCCAGGTTGATCTTTTGGATATCCTACCTTTCGGGGGGTACCAAATTCATCTGTAGCAATATTATCTCGAAAGAGATATTGCCAGATTTGGAAACCTTCAAGATGTTGAATTTTTCCAAATACAGGATGATCTTCTATAAAAGTATTATCCTGTAAT
TGTGTTAGTTCAGAAGTTATTACTTCTTTAACTGCACCAGCTTGAGCACCTAGAGATATCGGATGATCAAGCTCTCCGGAAGAGTTTATACTATAGTGTAAACAATTTTCCGATATAGGAATTGGTCGAATTCGTCTACAAATTCTTCCTATCCTACA
ACCAACAAGGAACATCTTTTCGATGAATTCACTTGGAGGTTCATAATCTCTTTGGATTACAGATTTGAAATCCTCAAGAGATTGATTCTCAGTACGTTTTCCCATATATGGGAATTGTCTTGATGATATCAAGTGACTGAGAATTTGAAATGTTTTAA
AATCTTTATTAAGATTTTTAAACATTTTTGTCTTTAGAAATATTCTAAAGATATTGTTATTACTTGGAAATATCTTTTCAAGTGTAACAGATGAAGCCTTTGTATGGAAGATATTCCACATAAAAGCTTTATAATCTTTCAATAATAATTGAAGATTA
AAAGTACCTATGTTTACAATCTTTCGATAGAGAGATCGTAAAATACGAATATCTTTACTTTTCCTATCAAATATGATAGGATAAGCACAAACAAGAGCATCGACTAATCCATTTACAAATTCTTCTATACGAAGAAAATGATGAATTGGTCGATTTAG
AATAATATTAATTATTCTGGTCTTAATACCGAGTTCCGATAGGATCTTAGTAAGACCTTCACGTTGAAAATCATTGAAATATTTTTCTTTTGATTCCCAACGTTGTTTCAATATTGATTTACCACGATAGTTGTATCTCAATATTGAGCCCGAAGGTA
ATATATATTTATATTCCTTAGGACTGGTACGAACCATTTGGGGATAAATATATCTCCATGGTCCGGACCTTATAACTCTACCAGCCGAGTCCCGAAGGATATCGGTTTTGGTAAATTTAATAATAGAAGACATTCTATTATTAAAATAGAATTATAAA
GTCTCACATTGCGATATTTC

>SRR8792722_TRINITY_DN3371_c0_g1_i1 len=3257 path=[0:0-3256] SRR8792722
TTTTTTTTTTTTTTTTTTTTTTTAGTATGAATCAAATTATACGTAATAAACAAAGATCCTGCCTGAAGTATAAACAAAATATGTACTATATATAAGTGTATGAAATAAACAAAGATCCTGCCTGAAATATAAAAAAAAAAAAATTGTTGCTGTATCAG
CAAATGCGTGAAGATGGAAGAATACAGAGTTATCCAAGCAACACACCTTCGGGATGTTGTCGGTAACAAAGTATCCTGCGTCTTCTACCACCTCCTTCCTACTTTAAGTAGGCCGAAGGCTAGAAGAAATGATAACCTATGGTTATACTATATACCGG
AAGGTTCTCTACTTTCTATGAAGGTAAAGAACAAAACGGTTAGAAGCCAGAAGTGGGAAAAAGGTGATACCTTCTCCCATCGCCAGTCAAGAGCACTATATGTGGTCCTGACTCGCAATTTGGGACTCACCAAGGCCTCAGCTAAGATTCTCATCAAC
CGTGGTAAGTTACACTTATCACGAATTGAAGGAGTAATCTCAGGAATCGCAGATGCTATGCTCTGCGCCGACCCTTTTATTTTTAACATTGAAAATGTTGAAAATTGGGGAATATTAAAGGATCTATGTAGAAAGGTATTTCAGGTTGGTATTACCAA
CTTAGACCTTCTAGTAGATTCCTGGAAAGAGTGGACCAGATGGTTATTTCACCAACATGCCAAAACTGACGTGATTGGTGAGCTGGTCAAACCAGCGAAAAATAATATCTATGTCCGTCTCAATAAACTGAGTCAGATTCAGGAGTTAAAAGATGATT
TCTTTAGCTTCCAGAAGCTGTCTCATATAATATCCACTCGACAATTTCCCTATATGGGAAAGAGGAGAGAGGAAAAGTCGCTTAAGCGATTCGAGGAGGTTGTAACGTCAATTCACAATGTGAGTGACTTACACCATTGTGAAATGGCATCTGCAGCA
TTCTACATTGGTAGATACTGTAGAAGATATCCAAGATATCGTAACGCCAGTCACTTCTCGATTAATTCATCTGGGGATTTCCACTTCACCATAGGTGAAGGAGGAAATGCCGTAGCTACAAGGACTCTAGCAATCCAAGTATTGAATAGACGTCCCAC
TGAAGAGGTCGAAGATACACCATGGGGTATCCTCCATCATAACCAAAATATGGAGATATGGAGATATCTCTTCAGGCCAGAACCAATAACCGAGGGGGAATTTCTGAAACCTATGGTTTCGGGATTCCCAAAAGAACAGCCACACCGTTATTACGGTT
TGGATGAACACTTCGGTAAGCAGTTGCTATACGCGGCTTGGAAGGTAAAAGAATCCATACCTAAGGTACGGGTTTCTACCGTTCCCGAAATGGGAAATAAGGCACGTATAGTTACCATCGGTCCCGCATGGTTACAAATCATACAGGCACCGTTGGCA
CATCAGTTAAAGGTTATGGTTTTCAACCACCCTTCAACTTTTAGCAGTTTCCACCGCCAGGACCAAGCCTGGATGGGGGCAACTATGCTTGCTCGCTCAAAGGTGAAAGAATTTCACCATGTACTTTCATCGGATCTAAAAGATGCGACGAATGCACA
GAGTATCTCTTTAACAAAGAGTATACTTTTGAGCTTTATGAAGGGATATGGGTTACCCATCACTCCCTACATAATGACCGTAATGGATCTCATAGGTCCTCGAGAAATAATATTTCCCGACGGTCATAGCTGCACTTCCAGAAGAGGTATAATGATGG
GGGAGCCTATGGCTAAACCATCATTAACCCTCCTCAACCTATGCATAGATTTCTGTGCATGGCGGAAGTATAAAATCTTCAAGGATAGAAAGAACCTTCAAAGAAGGTGCTTTCATATCGCTGGAGATGATCACCTTGCAGCGGGTCCCAAAGAGTAT
TTGGATCTATTGACCCAATACCACCTTAGATCTGGCTCCCAAATTGAGGGAGGAGTTCATGGAACTTCACAGATCGCTGTAAGGTACGTTGAACGTGTTCTTTATGTACGAAACTTCAATGGAAGAAAAGTACATGATGAGCAACACTACGAACAATC
TATGATTGTCGATGGAATTAAGGTCCGAGTGTTGGAACGAGGACATCTTACTACCCTTTTAAAGGATAATAAAAATGTCGCAATTGGAAAATCCAATTGGCTCGCTACAACATTGAAGTGGAAACCCAAACATAAATATTGGCCTAATTGGCATCTAT
TTATGATCAGGGACCTCTTCATTCGGAGAATGGGAACTTTCCTGCCAAATGCAAGAAAGCGACCACGGTCGTTCAATGGTATTCTTCTTCCCCGCCAATTAGGTGGATATGGCTTAGCCATAAACTACGATGAAGAACACATTGCACTTACATGTTGT
TCACCACCCATTAGATGGGTTGTGAACGCATTCCGGGAAAATCATCCTAAATGGAGAGAGGGTGTGAAAGCCTTAAAAAGACTTAACACTAACCTCGCTAAGCGGGGTGATCCTCAATCCATTAAGTTTGAACAGGACATCATTGAACAACTTCAGAT
GGTCTACCCCGAAGGGGAAAGACTATCGTGGGAACAAATCATGGAAAAGTTCCCTAGTTTTCATGGTGCCCGTGGAACAATTCATAAAGCTTTGCTTGGTGGATATTGTTCCCTAACACATTTTGCTGAGATGTGTACTCGAGGAGTAACATTTCAGA
ATTTGCTAACAGATCCCAAGAAAATAAGTATTTTCAATACCCAATCATATAGTAAGACAATGTCTCAACTATATGTGGACCTAGCTAAGCTAGGTTTAGATTCTTGTGGAGACGATGTCCCTGACTTTCAGACATATCTGAAAATAAGGGACAAATTA
AATCCTGATTGGTTCTTCCCTTTTAGGGAAGAAACAACCGCGGATATAGGTTACTGGGATCCGGATAATCCAGATGCAGAAACCTGGGAATTCATTGATACAACTTATGAAAAGTTATATACAATGAAACTGCCAACTCTAACCCTACCTGATACATT
TCTGTACCAGGCGAGGAAAGAGTATCACTATACAGCTGAGGAAGATATTCCTCTCGACTATGTCGATGTTAGTGATGCAGAATCCATGGTATCACAAAGTGATTCACCAATGGATGACCCTTACCACAAAGTGGAAAGTAGGGCTCGGAAGTAGCTGG
TCTCCCTAAGGGATTGACCCCAGTCTACAACTGAGAGAGCTGTCTATGACGGTTCCCGAAGGATATCCGACAGCATCCTTCACGCTTTTCTCCTAAG

>SRR3233935_P_ashfordi TRINITY_DN707_c0_g1_i1 len=4367 path=[0:0-4366]
TTTTGGTTTGGGCGTTGGTGGGCCCCCCCCCTTTTCTCCCTCCTGAACACTCACCCGCAGGTGAGGTCAGGCATGGGTGGAGAAAAGGGGTATTTCCCCACCAAGGCAGCGGCTCAACCGTTTCGACAGTGGCAACCGTACTAACGCGGGGCGGTGTCTAGACC
GGCGGTCCTGGCTCCAAGATACTTTATGGAGGGCGGGCGCTATCCCGTTTTTCCAGGCCTTCTCCGCAACCGGGCTCAATGGCGCGTTCGTGCTCCGCGTCAAAGACCCGAACAGCCTAGTCGAGCCCCCTTCCTCCGGGATCCCAGGTCCCCGACATCGTGCC
GGACGACTGCCAGCGGCCAGACCAGCGGCCGGACATCAGGTTCCGAGGAATCAGAACCCTCAGCCCTTCCTGGAGCACCTGGAGAAGCGTTGCAAAAGCACCAGCCTGCTTCGCGAGGTCCCCGGAAAGACCGGCAACGATGGAGGCAAGGTTGCGTTGGGCAT
CGCCCTCGCTCCACATGGCATTAGCCTCGTGTTGCGTGGAACGTTGCCAACGCTCCCAGAGGGTACCGTTCGCAGGATCCAACAGCATGACGTTGACGGGGGCCAGCACTTGCCGCAATTGGTCAAGCTGCTGCACCAGTGCCCACTCGGGAGAGCAAATGCAG
CCCAACTCCTGGTTCAAAAGAGCCAGGTGGTTAGCGCATTCACCGAGCCGAGACCCGACACTGCCAACTGCGCCAACGAGCTGGTCAAGTCTTCGTATGCACTCGTCCCATGGGCCCTCTCTGCCCCACTCTGGCTGGGTGGCAGGGCAAGGAGGGCCCCAGAC
AAGCCCCCCGACTTATCCGGAGCAAAGACCTCTTTCAAGGTAATACTACTAGATCCAAAGGCGGTGTTGGCGCTGGGTTTCGCCCCACCTGACCCTGAGGATCCCCACTGCGAACCGAGTCCACACTCAGTGTGGGGAGGGACGGAGGTTGGGTATACGACCTG
CATAACAGCAGTATACAGATCTGCAAACCCAACCAAGCCCATCCAACCGCCAGCTGAAGATAGGTAACAGGTGAAGTATTTTGGAACAAAGCCCTTAGAACCCCAGTCGCCGTCAGTAGGCCAAACGGGGAGCTGACCTGGTCCCACAACCATGTACACACAGT
TAGGTACAGGTCTCTTCCCGTTGTCCCAAGTCTGAGCGGAGACTGGGTGTCCTCCGACTGGTGACATGGCGTCGGCGGCGTGATCGACCCGCCAGTAATATCCTCCGGAGAGGAAGATATCCTGGGTGTGATGCACGCCGGGGACAAGTTGTTCCGGGTTGGAG
AACGTTGCTCTGATAGTCTCCTCCTGATCGGGCGGAACCGGAACGGGCGTGGGGCCCGGAACAGGCTGCACCATCGCGGCGATGGTGCCAGGGCTGGGAACCAAAGGTGTGAACGAGACCCGCATCAGAACAGTGACAGTCACTGTAACATCTGCAAGTTCCGC
CTCACCGATGGTTGGCGCATCGATCAGGCCCACTATAAGTCGTCCCTGGGCAAAGCCCACCAAATCCAAAATTGGGGGCGGGGCATTGCTCAGAGACCTTGTGGGCCCGACCACGCCAAACCGAGCTCGACGCTCGGCAGTCCCAGTCGTGGCAACCATAGCGC
CGCGACCATTCGCGATCAGATTAAGCAGTAGATCGCGAGCGACCAGTCGGGGGCTAGAGAGCGACGGATCCAACGCAACACCAAACCTGAAACCAACTAAGCTGCCGGCAGTGACAAGAATGTCGAACTCCACATGGTGTTCCACTCGCTCCGCAAAGTCAGCA
TTACCATTGAAGTAAGGCGTTCCGGGGAACATCGAGGGATGCAGGACCCTGTCGAACAACGCGTTGGTCGGTCTTTGCTGTTTAAGGGTTAACGTGACCACGGTAAACCACACCGTATCAACACGAGTACGGCCAGCAGGCCTCCGTCTACGTCTCCCGGCACG
ACGGGAGGCGGCGGCGGGGGTAACCGTTGGTGGTCCCAATGGTGCGGGACGTGGAGTAACCGTTTGGGACGCGGCACGATTCTTCTTCTTCTTCTTCTTAGCCATGCTGCATCCACGGCGGGGGTCGGGCCGCAAACACCTGCTCCCAGTACAGCTGTTCGTCG
ACCTCGATCCCCCAGGCCTCGGCATAGGTGGCCCTGGCCTCCGGAGTCACCTCCATCGGTTCGGGGCGGCTGCCCCGCTCCACCTCAAGGGAGGCGCGGAACAACCGTTCCTCCACGATGGAGCCGGGATCCCGGGGCAAGAGACCCCCGGACCAACGTAGGAG
CATGAGAGCATACTCCTGCAACACCGGTACGCCAGCGCTCAGAGCAAGCTCGCAGTAGCCCAACAGACCCAAATAGGGCTGCCAGAACTTCGGGTCCTGCCAGTGGCGACACCCAACCAGTGTGCGGGAAATCACACGGCGGGCGTCGGATGCCATCAGCCACC
CGCGCACAGTCATCACCGGGCGACCCCAGCAATGTTGGATCTCAGGTAGGCGTGTTGCACACCCCTCAACCTTAAGAACCTGCCCGTACGCCGCGAACCGCTCCACCAAGCCGGGACGCATTGGCGCGGAAGTGAAGATGAGGATGTCGTCCCCGTCAATGAAG
CAACTCCACTCCCTACCGTTATAGCCGAGGTCTTCCATCGAGCAAACCGTTATGAGAAGTGCCAGTAGGCAATTGCCAAGGGCAGTGTCCATGTCCCCACTCATGCGACCGCCAATGCTGTTGTAATACCAACTACTGCTGTAACAGCGATTCTCCAGCTGGTA
CGACAGAAGCTGGCGCAACAGCTTATTGTTGCGGAAGCACCGTAGGTACACGCCGTGCCCAACCCGAAGCAATTCCTGACTGACGTGCGCGTCGAACCGCGACAAGTCCAAGGAATAACAGTAGCCAAAGAGATCAAACTTTCGAATGATCTCCCTGGCCCGGT
CCACGCAATTCAACCCTTTTGCAAATAGGCGACCACCGGTGGGGAGACGGTTGCACCACTTACGCTGACAGCGATACAAGCGTCTCTCCAATGCCCGGGTGAAATCACCAAAGCAAAGGTTGAAGCGAGGACCGCGAGCCTGTATCATCCGGGGGTCCTTGCCG
CGCTCCAACACCTTCTCAGCCTTCAGGAAGGCCTTAACCGTCCGGTCCTTGGGTCCAAAGCTGCGCACCGATAGGTCCTGCTGAGCGCGCTGGTACATACGCCTCTTCCGGGGCGGATAGGCAGCTATCCATTCTTGGGAGAATGGGCTAAGCGGACCTATAAC
ATGACTCAGTTTCCGCGCGAACCTGTCAAGTCGAGCCAAGTCGGCCGGCAACACTGGATGTGTTACCAACTGAACCCGGTTTCGGATCGAAACAAGCTCGTTGCAGTCACAGATGTCATGCATAAAGTACTCGTCAAAGCCCAATGGCAACCAGAGAGTGAAAT
AGCGCCTCCGATGGCCGGAATAGGCGATGCGCCGGCACACAGAGCCAGGCCGACTCGGCCGCAGCTCCAGGTGGCCCTCACACACCGCTGCCTGCCAACCCCGTCACTCGTCACGACGGAGCCACCTTCCGAGGTCACGGGCATCGGGGTTCGCGGCAGCGTGT
GTTAACCGCACGAGAGCTCGCTCATCGGGAGTGAGGACGAGCGCAGCAGCAACCGCGCCAACCATCCAACACTCCCGGAGATGAGCGGGAGTGGACCGTTCATCCATCCAACGCGTTACTGCTGCCTTCAACCGCATTATAGTGGCCGCGTTGCGGCTGGTCAT
CATCATGCGCTCACGCACGAAGGCGGCCAGCTCGGCGGGGCAGTAGAAGACATCTCTCCTGCCTACAGCCTCAGCAGGATCGATCTCAACAACAGCCCCAAAACCGACAGGGCTATACCTAGCAGGGTTTAAAGCCACCACCAGGATAGCCCAGGCAACGCAAG
CAACCGTTAAAGTAAGGAATGCCGGTAGCAACCGACACGGGGTGCAATATGCGGGGTCAACCGAAAAGACGAGAGCCCTAAACGGATTGTACCCATACAGGACCCACCAATCGGAAAACCACCACGTAAAGCACTCCGTGCGGCAGCTAAAGGCAAACCAAACC
GTGAGTATGAGGCAAACCGCTAAAGGCAGCACCCAGGTCCACAGGGGGGTGGACCTGCGTCGAGCACACGCCGGACGCGCCTCAAAATAAGTCAGCAGCGTCTGCTCGTCCACGGTGCCGGTGAACAATGCCCACAGCAAGCACGCGAACGACCTCGCCGTCCC
ACACCAGCACGAGGTAGTAACGGACGACAGGGCCATGGCGCACTCGCCATGCCGGAACTACTGGTAGTCCCGACATAGTTACGGCCTCCCACAAACCGTAACC
