# Supplementary material for: Novel RNA viruses associated with avian haemosporidian parasites
Source: PLoS One. 2022 Jun 30;17(6):e0269881. doi: 10.1371/journal.pone.0269881 (PMC9246168; doi:10.1371/journal.pone.0269881)
Supplement: S1 Appendix — Results from diamond BLASTx using two databases provided, and an E-value cutoff of 1E-10. Includes Trinity assembly stats report for all transcriptomes used in this study. IQ-Tree files include Newick format tree file and aligned sequences used for analysis. (ZIP) [file pone.0269881.s004.zip › S1Appendix/Phyre2_pdb_files/MaRNAV3_is_a_viral_RdRp_intense.pdb]

ATOM      1  N   MET     1      -9.972  -1.617 -52.572  1.00                 N  
ATOM      2  CA  MET     1     -10.224  -0.275 -51.835  1.00                 C  
ATOM      3  C   MET     1      -9.617   0.124 -50.435  1.00                 C  
ATOM      4  O   MET     1      -9.849  -0.318 -49.305  1.00                 O  
ATOM      5  CB  MET     1     -11.722  -0.063 -51.605  1.00                 C  
ATOM      6  SD  MET     1     -12.053   1.353 -53.964  1.00                 S  
ATOM      7  CE  MET     1     -12.574   2.765 -52.993  1.00                 C  
ATOM      8  CG  MET     1     -12.543  -0.004 -52.883  1.00                 C  
ATOM      9  N   GLU     2      -8.769   1.127 -50.635  1.00                 N  
ATOM     10  CA  GLU     2      -8.011   1.847 -49.592  1.00                 C  
ATOM     11  C   GLU     2      -8.687   2.797 -48.613  1.00                 C  
ATOM     12  O   GLU     2      -8.164   3.842 -48.185  1.00                 O  
ATOM     13  CB  GLU     2      -6.904   2.694 -50.223  1.00                 C  
ATOM     14  CD  GLU     2      -5.220   2.476 -48.352  1.00                 C  
ATOM     15  CG  GLU     2      -6.031   3.424 -49.215  1.00                 C  
ATOM     16  OE1 GLU     2      -5.018   1.317 -48.771  1.00                 O  
ATOM     17  OE2 GLU     2      -4.787   2.893 -47.258  1.00                 O  
ATOM     18  N   GLU     3      -9.923   2.442 -48.299  1.00                 N  
ATOM     19  CA  GLU     3     -10.818   3.411 -47.563  1.00                 C  
ATOM     20  C   GLU     3     -10.538   3.903 -46.050  1.00                 C  
ATOM     21  O   GLU     3     -10.435   3.262 -44.998  1.00                 O  
ATOM     22  CB  GLU     3     -12.249   2.874 -47.497  1.00                 C  
ATOM     23  CD  GLU     3     -14.369   2.285 -48.737  1.00                 C  
ATOM     24  CG  GLU     3     -12.944   2.791 -48.846  1.00                 C  
ATOM     25  OE1 GLU     3     -14.623   1.404 -47.889  1.00                 O  
ATOM     26  OE2 GLU     3     -15.231   2.770 -49.499  1.00                 O  
ATOM     27  N   TYR     4     -10.422   5.226 -46.079  1.00                 N  
ATOM     28  CA  TYR     4     -10.207   6.075 -44.923  1.00                 C  
ATOM     29  C   TYR     4     -11.177   6.021 -43.813  1.00                 C  
ATOM     30  O   TYR     4     -10.863   6.024 -42.622  1.00                 O  
ATOM     31  CB  TYR     4     -10.135   7.544 -45.343  1.00                 C  
ATOM     32  CG  TYR     4      -8.856   7.915 -46.059  1.00                 C  
ATOM     33  OH  TYR     4      -5.336   8.918 -48.033  1.00                 O  
ATOM     34  CZ  TYR     4      -6.501   8.587 -47.379  1.00                 C  
ATOM     35  CD1 TYR     4      -8.136   6.962 -46.769  1.00                 C  
ATOM     36  CE1 TYR     4      -6.966   7.291 -47.426  1.00                 C  
ATOM     37  CD2 TYR     4      -8.371   9.216 -46.023  1.00                 C  
ATOM     38  CE2 TYR     4      -7.203   9.564 -46.674  1.00                 C  
ATOM     39  N   ARG     5     -12.450   6.013 -44.159  1.00                 N  
ATOM     40  CA  ARG     5     -13.553   5.944 -43.128  1.00                 C  
ATOM     41  C   ARG     5     -14.102   7.293 -42.743  1.00                 C  
ATOM     42  O   ARG     5     -13.411   8.109 -42.098  1.00                 O  
ATOM     43  CB  ARG     5     -13.062   5.234 -41.865  1.00                 C  
ATOM     44  CD  ARG     5     -13.861   2.883 -42.230  1.00                 C  
ATOM     45  NE  ARG     5     -14.496   3.021 -43.538  1.00                 N  
ATOM     46  CG  ARG     5     -12.649   3.788 -42.086  1.00                 C  
ATOM     47  CZ  ARG     5     -14.043   2.453 -44.651  1.00                 C  
ATOM     48  NH1 ARG     5     -14.686   2.634 -45.797  1.00                 N  
ATOM     49  NH2 ARG     5     -12.949   1.705 -44.617  1.00                 N  
ATOM     50  N   VAL     6     -15.330   7.565 -43.172  1.00                 N  
ATOM     51  CA  VAL     6     -15.996   8.842 -42.853  1.00                 C  
ATOM     52  C   VAL     6     -15.460   9.846 -43.825  1.00                 C  
ATOM     53  O   VAL     6     -16.209  10.339 -44.667  1.00                 O  
ATOM     54  CB  VAL     6     -15.755   9.254 -41.389  1.00                 C  
ATOM     55  CG1 VAL     6     -16.337  10.633 -41.121  1.00                 C  
ATOM     56  CG2 VAL     6     -16.353   8.226 -40.441  1.00                 C  
ATOM     57  N   ILE     7     -14.149  10.062 -43.835  1.00                 N  
ATOM     58  CA  ILE     7     -13.514  10.962 -44.798  1.00                 C  
ATOM     59  C   ILE     7     -14.035  10.800 -46.235  1.00                 C  
ATOM     60  O   ILE     7     -14.256  11.819 -46.886  1.00                 O  
ATOM     61  CB  ILE     7     -11.985  10.783 -44.814  1.00                 C  
ATOM     62  CD1 ILE     7     -11.623  12.629 -43.094  1.00                 C  
ATOM     63  CG1 ILE     7     -11.387  11.181 -43.463  1.00                 C  
ATOM     64  CG2 ILE     7     -11.368  11.570 -45.960  1.00                 C  
ATOM     65  N   GLN     8     -14.262   9.579 -46.700  1.00                 N  
ATOM     66  CA  GLN     8     -14.748   9.270 -47.969  1.00                 C  
ATOM     67  C   GLN     8     -16.163   9.992 -48.354  1.00                 C  
ATOM     68  O   GLN     8     -16.455  10.669 -49.345  1.00                 O  
ATOM     69  CB  GLN     8     -14.929   7.758 -48.120  1.00                 C  
ATOM     70  CD  GLN     8     -15.596   5.824 -49.601  1.00                 C  
ATOM     71  CG  GLN     8     -15.426   7.326 -49.490  1.00                 C  
ATOM     72  OE1 GLN     8     -16.107   5.178 -48.686  1.00                 O  
ATOM     73  NE2 GLN     8     -15.167   5.263 -50.726  1.00                 N  
ATOM     74  N   ALA     9     -17.035   9.715 -47.395  1.00                 N  
ATOM     75  CA  ALA     9     -18.413  10.244 -47.724  1.00                 C  
ATOM     76  C   ALA     9     -18.476  11.779 -47.464  1.00                 C  
ATOM     77  O   ALA     9     -19.095  12.635 -48.096  1.00                 O  
ATOM     78  CB  ALA     9     -19.469   9.518 -46.905  1.00                 C  
ATOM     79  N   THR    10     -17.818  12.050 -46.337  1.00                 N  
ATOM     80  CA  THR    10     -18.035  13.545 -45.881  1.00                 C  
ATOM     81  C   THR    10     -17.429  14.453 -47.004  1.00                 C  
ATOM     82  O   THR    10     -17.945  15.499 -47.434  1.00                 O  
ATOM     83  CB  THR    10     -17.382  13.818 -44.513  1.00                 C  
ATOM     84  OG1 THR    10     -15.978  13.546 -44.588  1.00                 O  
ATOM     85  CG2 THR    10     -17.994  12.927 -43.443  1.00                 C  
ATOM     86  N   HIS    11     -16.263  13.976 -47.437  1.00                 N  
ATOM     87  CA  HIS    11     -15.516  14.812 -48.429  1.00                 C  
ATOM     88  C   HIS    11     -16.272  15.176 -49.726  1.00                 C  
ATOM     89  O   HIS    11     -15.956  16.142 -50.416  1.00                 O  
ATOM     90  CB  HIS    11     -14.216  14.119 -48.843  1.00                 C  
ATOM     91  CG  HIS    11     -13.357  14.940 -49.753  1.00                 C  
ATOM     92  ND1 HIS    11     -12.681  16.063 -49.328  1.00                 N  
ATOM     93  CE1 HIS    11     -12.000  16.583 -50.364  1.00                 C  
ATOM     94  CD2 HIS    11     -12.981  14.881 -51.159  1.00                 C  
ATOM     95  NE2 HIS    11     -12.176  15.879 -51.466  1.00                 N  
ATOM     96  N   LEU    12     -17.275  14.365 -50.033  1.00                 N  
ATOM     97  CA  LEU    12     -18.023  14.574 -51.275  1.00                 C  
ATOM     98  C   LEU    12     -19.133  15.719 -51.079  1.00                 C  
ATOM     99  O   LEU    12     -19.380  16.666 -51.831  1.00                 O  
ATOM    100  CB  LEU    12     -18.678  13.269 -51.732  1.00                 C  
ATOM    101  CG  LEU    12     -19.493  13.336 -53.025  1.00                 C  
ATOM    102  CD1 LEU    12     -18.616  13.766 -54.191  1.00                 C  
ATOM    103  CD2 LEU    12     -20.145  11.994 -53.320  1.00                 C  
ATOM    104  N   ARG    13     -19.786  15.519 -49.943  1.00                 N  
ATOM    105  CA  ARG    13     -20.899  16.494 -49.700  1.00                 C  
ATOM    106  C   ARG    13     -20.394  17.848 -49.254  1.00                 C  
ATOM    107  O   ARG    13     -20.858  18.944 -49.565  1.00                 O  
ATOM    108  CB  ARG    13     -21.872  15.946 -48.654  1.00                 C  
ATOM    109  CD  ARG    13     -23.601  14.237 -48.030  1.00                 C  
ATOM    110  NE  ARG    13     -24.406  13.102 -48.476  1.00                 N  
ATOM    111  CG  ARG    13     -22.695  14.761 -49.132  1.00                 C  
ATOM    112  CZ  ARG    13     -25.196  12.389 -47.681  1.00                 C  
ATOM    113  NH1 ARG    13     -25.891  11.373 -48.176  1.00                 N  
ATOM    114  NH2 ARG    13     -25.290  12.692 -46.394  1.00                 N  
ATOM    115  N   ASP    14     -19.373  17.710 -48.407  1.00                 N  
ATOM    116  CA  ASP    14     -18.900  19.069 -47.747  1.00                 C  
ATOM    117  C   ASP    14     -18.222  19.975 -48.800  1.00                 C  
ATOM    118  O   ASP    14     -18.075  21.171 -48.556  1.00                 O  
ATOM    119  CB  ASP    14     -17.945  18.796 -46.584  1.00                 C  
ATOM    120  CG  ASP    14     -18.645  18.185 -45.386  1.00                 C  
ATOM    121  OD1 ASP    14     -19.892  18.236 -45.337  1.00                 O  
ATOM    122  OD2 ASP    14     -17.947  17.657 -44.495  1.00                 O  
ATOM    123  N   VAL    15     -17.842  19.417 -49.942  1.00                 N  
ATOM    124  CA  VAL    15     -17.206  20.118 -50.982  1.00                 C  
ATOM    125  C   VAL    15     -18.306  20.221 -51.998  1.00                 C  
ATOM    126  O   VAL    15     -18.299  19.297 -52.806  1.00                 O  
ATOM    127  CB  VAL    15     -15.944  19.382 -51.470  1.00                 C  
ATOM    128  CG1 VAL    15     -15.272  20.161 -52.590  1.00                 C  
ATOM    129  CG2 VAL    15     -14.978  19.160 -50.316  1.00                 C  
ATOM    130  N   VAL    16     -19.244  21.160 -51.978  1.00                 N  
ATOM    131  CA  VAL    16     -20.294  20.975 -53.025  1.00                 C  
ATOM    132  C   VAL    16     -20.127  21.475 -54.328  1.00                 C  
ATOM    133  O   VAL    16     -20.988  22.188 -54.841  1.00                 O  
ATOM    134  CB  VAL    16     -21.646  21.560 -52.578  1.00                 C  
ATOM    135  CG1 VAL    16     -22.683  21.408 -53.680  1.00                 C  
ATOM    136  CG2 VAL    16     -22.121  20.887 -51.299  1.00                 C  
ATOM    137  N   GLY    17     -18.978  21.188 -54.921  1.00                 N  
ATOM    138  CA  GLY    17     -18.606  21.991 -56.274  1.00                 C  
ATOM    139  C   GLY    17     -19.489  21.569 -57.433  1.00                 C  
ATOM    140  O   GLY    17     -19.384  20.394 -57.811  1.00                 O  
ATOM    141  N   ASN    18     -20.344  22.442 -57.943  1.00                 N  
ATOM    142  CA  ASN    18     -21.270  22.000 -58.983  1.00                 C  
ATOM    143  C   ASN    18     -20.485  21.404 -60.218  1.00                 C  
ATOM    144  O   ASN    18     -19.452  21.900 -60.671  1.00                 O  
ATOM    145  CB  ASN    18     -22.175  23.154 -59.420  1.00                 C  
ATOM    146  CG  ASN    18     -23.276  22.706 -60.361  1.00                 C  
ATOM    147  OD1 ASN    18     -23.090  22.671 -61.578  1.00                 O  
ATOM    148  ND2 ASN    18     -24.429  22.361 -59.799  1.00                 N  
ATOM    149  N   LYS    19     -21.002  20.268 -60.669  1.00                 N  
ATOM    150  CA  LYS    19     -20.308  19.619 -61.785  1.00                 C  
ATOM    151  C   LYS    19     -19.555  18.388 -61.225  1.00                 C  
ATOM    152  O   LYS    19     -19.716  17.255 -61.666  1.00                 O  
ATOM    153  CB  LYS    19     -19.358  20.603 -62.470  1.00                 C  
ATOM    154  CD  LYS    19     -19.061  22.652 -63.889  1.00                 C  
ATOM    155  CE  LYS    19     -19.767  23.740 -64.681  1.00                 C  
ATOM    156  CG  LYS    19     -20.058  21.751 -63.178  1.00                 C  
ATOM    157  NZ  LYS    19     -20.496  24.689 -63.795  1.00                 N  
ATOM    158  N   VAL    20     -18.718  18.656 -60.223  1.00                 N  
ATOM    159  CA  VAL    20     -17.946  17.523 -59.671  1.00                 C  
ATOM    160  C   VAL    20     -18.874  16.725 -58.692  1.00                 C  
ATOM    161  O   VAL    20     -18.928  15.502 -58.621  1.00                 O  
ATOM    162  CB  VAL    20     -16.667  18.004 -58.962  1.00                 C  
ATOM    163  CG1 VAL    20     -15.975  16.843 -58.264  1.00                 C  
ATOM    164  CG2 VAL    20     -15.726  18.670 -59.954  1.00                 C  
ATOM    165  N   SER    21     -19.583  17.523 -57.894  1.00                 N  
ATOM    166  CA  SER    21     -20.417  16.792 -56.879  1.00                 C  
ATOM    167  C   SER    21     -21.642  16.031 -57.370  1.00                 C  
ATOM    168  O   SER    21     -22.183  15.128 -56.740  1.00                 O  
ATOM    169  CB  SER    21     -20.917  17.757 -55.802  1.00                 C  
ATOM    170  OG  SER    21     -21.857  18.674 -56.335  1.00                 O  
ATOM    171  N   CYS    22     -22.073  16.428 -58.567  1.00                 N  
ATOM    172  CA  CYS    22     -23.329  15.739 -59.081  1.00                 C  
ATOM    173  C   CYS    22     -22.916  14.400 -59.845  1.00                 C  
ATOM    174  O   CYS    22     -23.676  13.457 -60.044  1.00                 O  
ATOM    175  CB  CYS    22     -24.117  16.677 -59.998  1.00                 C  
ATOM    176  SG  CYS    22     -24.771  18.149 -59.177  1.00                 S  
ATOM    177  N   VAL    23     -21.669  14.428 -60.315  1.00                 N  
ATOM    178  CA  VAL    23     -21.288  13.248 -61.099  1.00                 C  
ATOM    179  C   VAL    23     -20.919  12.080 -60.068  1.00                 C  
ATOM    180  O   VAL    23     -21.232  10.895 -60.109  1.00                 O  
ATOM    181  CB  VAL    23     -20.118  13.557 -62.052  1.00                 C  
ATOM    182  CG1 VAL    23     -19.635  12.285 -62.732  1.00                 C  
ATOM    183  CG2 VAL    23     -20.531  14.594 -63.084  1.00                 C  
ATOM    184  N   PHE    24     -20.085  12.572 -59.152  1.00                 N  
ATOM    185  CA  PHE    24     -19.590  11.412 -58.238  1.00                 C  
ATOM    186  C   PHE    24     -20.725  10.814 -57.337  1.00                 C  
ATOM    187  O   PHE    24     -20.910   9.632 -57.065  1.00                 O  
ATOM    188  CB  PHE    24     -18.442  11.886 -57.345  1.00                 C  
ATOM    189  CG  PHE    24     -17.870  10.808 -56.469  1.00                 C  
ATOM    190  CZ  PHE    24     -16.815   8.816 -54.843  1.00                 C  
ATOM    191  CD1 PHE    24     -17.062   9.819 -57.003  1.00                 C  
ATOM    192  CE1 PHE    24     -16.536   8.827 -56.197  1.00                 C  
ATOM    193  CD2 PHE    24     -18.140  10.783 -55.113  1.00                 C  
ATOM    194  CE2 PHE    24     -17.614   9.791 -54.307  1.00                 C  
ATOM    195  N   TYR    25     -21.469  11.794 -56.826  1.00                 N  
ATOM    196  CA  TYR    25     -22.521  11.241 -55.827  1.00                 C  
ATOM    197  C   TYR    25     -23.643  10.439 -56.517  1.00                 C  
ATOM    198  O   TYR    25     -24.165   9.433 -56.049  1.00                 O  
ATOM    199  CB  TYR    25     -23.145  12.381 -55.020  1.00                 C  
ATOM    200  CG  TYR    25     -24.153  11.923 -53.990  1.00                 C  
ATOM    201  OH  TYR    25     -26.912  10.658 -51.148  1.00                 O  
ATOM    202  CZ  TYR    25     -26.000  11.077 -52.090  1.00                 C  
ATOM    203  CD1 TYR    25     -23.738  11.367 -52.787  1.00                 C  
ATOM    204  CE1 TYR    25     -24.651  10.945 -51.840  1.00                 C  
ATOM    205  CD2 TYR    25     -25.516  12.048 -54.225  1.00                 C  
ATOM    206  CE2 TYR    25     -26.445  11.632 -53.289  1.00                 C  
ATOM    207  N   HIS    26     -24.009  10.958 -57.689  1.00                 N  
ATOM    208  CA  HIS    26     -25.163  10.244 -58.370  1.00                 C  
ATOM    209  C   HIS    26     -24.729   8.773 -58.804  1.00                 C  
ATOM    210  O   HIS    26     -25.422   7.768 -58.683  1.00                 O  
ATOM    211  CB  HIS    26     -25.643  11.040 -59.585  1.00                 C  
ATOM    212  CG  HIS    26     -26.808  10.419 -60.292  1.00                 C  
ATOM    213  ND1 HIS    26     -28.078  10.399 -59.758  1.00                 N  
ATOM    214  CE1 HIS    26     -28.905   9.778 -60.618  1.00                 C  
ATOM    215  CD2 HIS    26     -27.008   9.735 -61.561  1.00                 C  
ATOM    216  NE2 HIS    26     -28.270   9.377 -61.702  1.00                 N  
ATOM    217  N   LEU    27     -23.535   8.755 -59.396  1.00                 N  
ATOM    218  CA  LEU    27     -23.151   7.410 -59.906  1.00                 C  
ATOM    219  C   LEU    27     -22.955   6.334 -58.829  1.00                 C  
ATOM    220  O   LEU    27     -23.344   5.173 -58.896  1.00                 O  
ATOM    221  CB  LEU    27     -21.860   7.495 -60.723  1.00                 C  
ATOM    222  CG  LEU    27     -21.955   8.222 -62.066  1.00                 C  
ATOM    223  CD1 LEU    27     -20.576   8.392 -62.684  1.00                 C  
ATOM    224  CD2 LEU    27     -22.873   7.472 -63.020  1.00                 C  
ATOM    225  N   LEU    28     -22.281   6.806 -57.780  1.00                 N  
ATOM    226  CA  LEU    28     -21.978   5.726 -56.707  1.00                 C  
ATOM    227  C   LEU    28     -23.245   5.190 -56.005  1.00                 C  
ATOM    228  O   LEU    28     -23.364   4.049 -55.562  1.00                 O  
ATOM    229  CB  LEU    28     -21.020   6.276 -55.648  1.00                 C  
ATOM    230  CG  LEU    28     -20.587   5.300 -54.553  1.00                 C  
ATOM    231  CD1 LEU    28     -19.874   4.099 -55.156  1.00                 C  
ATOM    232  CD2 LEU    28     -19.689   5.993 -53.539  1.00                 C  
ATOM    233  N   PRO    29     -24.188   6.122 -55.861  1.00                 N  
ATOM    234  CA  PRO    29     -25.398   5.727 -55.051  1.00                 C  
ATOM    235  C   PRO    29     -26.314   4.775 -55.729  1.00                 C  
ATOM    236  O   PRO    29     -27.115   4.080 -55.091  1.00                 O  
ATOM    237  CB  PRO    29     -26.119   7.051 -54.793  1.00                 C  
ATOM    238  CD  PRO    29     -24.155   7.583 -56.054  1.00                 C  
ATOM    239  CG  PRO    29     -25.065   8.092 -54.971  1.00                 C  
ATOM    240  N   THR    30     -26.088   4.631 -57.031  1.00                 N  
ATOM    241  CA  THR    30     -26.847   3.688 -57.912  1.00                 C  
ATOM    242  C   THR    30     -26.334   2.411 -58.202  1.00                 C  
ATOM    243  O   THR    30     -26.567   1.806 -59.264  1.00                 O  
ATOM    244  CB  THR    30     -27.118   4.304 -59.297  1.00                 C  
ATOM    245  OG1 THR    30     -25.875   4.659 -59.916  1.00                 O  
ATOM    246  CG2 THR    30     -27.971   5.556 -59.166  1.00                 C  
ATOM    247  N   LEU    31     -25.512   1.935 -57.280  1.00                 N  
ATOM    248  CA  LEU    31     -24.553   0.693 -57.457  1.00                 C  
ATOM    249  C   LEU    31     -24.888  -0.481 -58.352  1.00                 C  
ATOM    250  O   LEU    31     -25.805  -1.181 -57.916  1.00                 O  
ATOM    251  CB  LEU    31     -24.267   0.040 -56.103  1.00                 C  
ATOM    252  CG  LEU    31     -23.330  -1.170 -56.119  1.00                 C  
ATOM    253  CD1 LEU    31     -21.934  -0.763 -56.566  1.00                 C  
ATOM    254  CD2 LEU    31     -23.276  -1.825 -54.747  1.00                 C  
ATOM    255  N   SER    32     -24.270  -0.724 -59.501  1.00                 N  
ATOM    256  CA  SER    32     -24.912  -2.032 -60.081  1.00                 C  
ATOM    257  C   SER    32     -23.895  -3.258 -59.965  1.00                 C  
ATOM    258  O   SER    32     -22.697  -3.003 -59.976  1.00                 O  
ATOM    259  CB  SER    32     -25.329  -1.824 -61.538  1.00                 C  
ATOM    260  OG  SER    32     -24.202  -1.584 -62.362  1.00                 O  
ATOM    261  N   ARG    33     -24.368  -4.496 -59.973  1.00                 N  
ATOM    262  CA  ARG    33     -23.356  -5.498 -60.121  1.00                 C  
ATOM    263  C   ARG    33     -24.319  -6.610 -61.022  1.00                 C  
ATOM    264  O   ARG    33     -25.538  -6.621 -61.240  1.00                 O  
ATOM    265  CB  ARG    33     -22.848  -5.953 -58.751  1.00                 C  
ATOM    266  CD  ARG    33     -23.343  -7.023 -56.536  1.00                 C  
ATOM    267  NE  ARG    33     -24.312  -7.769 -55.736  1.00                 N  
ATOM    268  CG  ARG    33     -23.889  -6.674 -57.911  1.00                 C  
ATOM    269  CZ  ARG    33     -24.091  -8.186 -54.494  1.00                 C  
ATOM    270  NH1 ARG    33     -25.031  -8.859 -53.843  1.00                 N  
ATOM    271  NH2 ARG    33     -22.932  -7.930 -53.904  1.00                 N  
ATOM    272  N   PRO    34     -23.445  -7.388 -61.661  1.00                 N  
ATOM    273  CA  PRO    34     -23.354  -8.133 -62.859  1.00                 C  
ATOM    274  C   PRO    34     -22.597  -9.284 -62.810  1.00                 C  
ATOM    275  O   PRO    34     -21.558  -8.784 -63.230  1.00                 O  
ATOM    276  CB  PRO    34     -22.721  -7.158 -63.854  1.00                 C  
ATOM    277  CD  PRO    34     -22.677  -6.071 -61.722  1.00                 C  
ATOM    278  CG  PRO    34     -21.915  -6.231 -63.007  1.00                 C  
ATOM    279  N   LYS    35     -22.797 -10.575 -62.595  1.00                 N  
ATOM    280  CA  LYS    35     -21.803 -11.590 -63.149  1.00                 C  
ATOM    281  C   LYS    35     -22.586 -12.774 -63.611  1.00                 C  
ATOM    282  O   LYS    35     -22.628 -13.745 -62.846  1.00                 O  
ATOM    283  CB  LYS    35     -20.770 -11.964 -62.085  1.00                 C  
ATOM    284  CD  LYS    35     -18.864 -11.255 -60.612  1.00                 C  
ATOM    285  CE  LYS    35     -17.991 -10.096 -60.161  1.00                 C  
ATOM    286  CG  LYS    35     -19.898 -10.804 -61.631  1.00                 C  
ATOM    287  NZ  LYS    35     -16.978 -10.522 -59.156  1.00                 N  
ATOM    288  N   ALA    36     -23.308 -12.707 -64.723  1.00                 N  
ATOM    289  CA  ALA    36     -24.060 -14.118 -64.867  1.00                 C  
ATOM    290  C   ALA    36     -23.868 -14.294 -66.391  1.00                 C  
ATOM    291  O   ALA    36     -23.553 -13.387 -67.157  1.00                 O  
ATOM    292  CB  ALA    36     -25.490 -14.011 -64.359  1.00                 C  
ATOM    293  N   ARG    37     -24.008 -15.575 -66.733  1.00                 N  
ATOM    294  CA  ARG    37     -23.723 -15.903 -68.204  1.00                 C  
ATOM    295  C   ARG    37     -22.314 -16.628 -68.500  1.00                 C  
ATOM    296  O   ARG    37     -21.254 -16.002 -68.452  1.00                 O  
ATOM    297  CB  ARG    37     -23.776 -14.633 -69.056  1.00                 C  
ATOM    298  CD  ARG    37     -25.134 -12.745 -69.999  1.00                 C  
ATOM    299  NE  ARG    37     -26.444 -12.101 -70.059  1.00                 N  
ATOM    300  CG  ARG    37     -25.148 -13.983 -69.117  1.00                 C  
ATOM    301  CZ  ARG    37     -26.701 -10.995 -70.749  1.00                 C  
ATOM    302  NH1 ARG    37     -27.923 -10.480 -70.744  1.00                 N  
ATOM    303  NH2 ARG    37     -25.736 -10.405 -71.441  1.00                 N  
ATOM    304  N   ARG    38     -22.375 -17.912 -68.832  1.00                 N  
ATOM    305  CA  ARG    38     -21.159 -18.527 -69.196  1.00                 C  
ATOM    306  C   ARG    38     -21.175 -18.897 -70.783  1.00                 C  
ATOM    307  O   ARG    38     -22.130 -18.955 -71.555  1.00                 O  
ATOM    308  CB  ARG    38     -20.918 -19.780 -68.351  1.00                 C  
ATOM    309  CD  ARG    38     -20.660 -20.800 -66.073  1.00                 C  
ATOM    310  NE  ARG    38     -19.431 -21.525 -66.384  1.00                 N  
ATOM    311  CG  ARG    38     -20.774 -19.507 -66.863  1.00                 C  
ATOM    312  CZ  ARG    38     -19.167 -22.761 -65.972  1.00                 C  
ATOM    313  NH1 ARG    38     -18.022 -23.341 -66.304  1.00                 N  
ATOM    314  NH2 ARG    38     -20.050 -23.414 -65.228  1.00                 N  
ATOM    315  N   ASN    39     -19.910 -18.974 -71.186  1.00                 N  
ATOM    316  CA  ASN    39     -19.558 -18.853 -72.627  1.00                 C  
ATOM    317  C   ASN    39     -18.042 -18.446 -72.785  1.00                 C  
ATOM    318  O   ASN    39     -17.718 -17.271 -72.594  1.00                 O  
ATOM    319  CB  ASN    39     -20.475 -17.843 -73.320  1.00                 C  
ATOM    320  CG  ASN    39     -20.282 -17.816 -74.823  1.00                 C  
ATOM    321  OD1 ASN    39     -19.491 -18.584 -75.371  1.00                 O  
ATOM    322  ND2 ASN    39     -21.007 -16.930 -75.496  1.00                 N  
ATOM    323  N   ASP    40     -17.180 -19.368 -73.210  1.00                 N  
ATOM    324  CA  ASP    40     -15.834 -18.955 -73.373  1.00                 C  
ATOM    325  C   ASP    40     -15.368 -18.148 -74.405  1.00                 C  
ATOM    326  O   ASP    40     -15.317 -18.599 -75.547  1.00                 O  
ATOM    327  CB  ASP    40     -14.909 -20.170 -73.468  1.00                 C  
ATOM    328  CG  ASP    40     -13.447 -19.782 -73.575  1.00                 C  
ATOM    329  OD1 ASP    40     -13.166 -18.595 -73.844  1.00                 O  
ATOM    330  OD2 ASP    40     -12.583 -20.664 -73.391  1.00                 O  
ATOM    331  N   ASN    41     -15.096 -16.881 -74.119  1.00                 N  
ATOM    332  CA  ASN    41     -14.651 -16.083 -75.562  1.00                 C  
ATOM    333  C   ASN    41     -13.406 -15.167 -74.853  1.00                 C  
ATOM    334  O   ASN    41     -13.397 -14.657 -73.744  1.00                 O  
ATOM    335  CB  ASN    41     -15.852 -15.348 -76.160  1.00                 C  
ATOM    336  CG  ASN    41     -16.957 -16.293 -76.592  1.00                 C  
ATOM    337  OD1 ASN    41     -16.732 -17.205 -77.387  1.00                 O  
ATOM    338  ND2 ASN    41     -18.157 -16.076 -76.067  1.00                 N  
ATOM    339  N   LEU    42     -12.393 -15.107 -75.703  1.00                 N  
ATOM    340  CA  LEU    42     -11.183 -14.529 -75.542  1.00                 C  
ATOM    341  C   LEU    42     -10.842 -14.507 -77.079  1.00                 C  
ATOM    342  O   LEU    42     -10.818 -15.417 -77.922  1.00                 O  
ATOM    343  CB  LEU    42     -10.304 -15.375 -74.619  1.00                 C  
ATOM    344  CG  LEU    42      -8.891 -14.848 -74.358  1.00                 C  
ATOM    345  CD1 LEU    42      -8.940 -13.529 -73.601  1.00                 C  
ATOM    346  CD2 LEU    42      -8.070 -15.870 -73.587  1.00                 C  
ATOM    347  N   TRP    43     -10.675 -13.226 -77.373  1.00                 N  
ATOM    348  CA  TRP    43     -10.476 -12.402 -78.611  1.00                 C  
ATOM    349  C   TRP    43      -9.111 -12.176 -78.749  1.00                 C  
ATOM    350  O   TRP    43      -8.684 -11.350 -77.947  1.00                 O  
ATOM    351  CB  TRP    43     -11.266 -11.095 -78.518  1.00                 C  
ATOM    352  CG  TRP    43     -12.750 -11.295 -78.458  1.00                 C  
ATOM    353  CD1 TRP    43     -13.532 -11.298 -77.339  1.00                 C  
ATOM    354  NE1 TRP    43     -14.846 -11.511 -77.679  1.00                 N  
ATOM    355  CD2 TRP    43     -13.631 -11.520 -79.565  1.00                 C  
ATOM    356  CE2 TRP    43     -14.931 -11.650 -79.042  1.00                 C  
ATOM    357  CH2 TRP    43     -15.833 -11.976 -81.200  1.00                 C  
ATOM    358  CZ2 TRP    43     -16.042 -11.879 -79.852  1.00                 C  
ATOM    359  CE3 TRP    43     -13.447 -11.623 -80.947  1.00                 C  
ATOM    360  CZ3 TRP    43     -14.552 -11.850 -81.746  1.00                 C  
ATOM    361  N   LEU    44      -8.330 -12.820 -79.608  1.00                 N  
ATOM    362  CA  LEU    44      -6.779 -12.405 -79.489  1.00                 C  
ATOM    363  C   LEU    44      -6.569 -11.902 -81.103  1.00                 C  
ATOM    364  O   LEU    44      -6.923 -12.629 -82.020  1.00                 O  
ATOM    365  CB  LEU    44      -5.941 -13.594 -79.015  1.00                 C  
ATOM    366  CG  LEU    44      -6.298 -14.171 -77.643  1.00                 C  
ATOM    367  CD1 LEU    44      -5.476 -15.418 -77.354  1.00                 C  
ATOM    368  CD2 LEU    44      -6.087 -13.133 -76.552  1.00                 C  
ATOM    369  N   TYR    45      -6.023 -10.737 -81.335  1.00                 N  
ATOM    370  CA  TYR    45      -5.827 -10.287 -82.497  1.00                 C  
ATOM    371  C   TYR    45      -4.225 -10.257 -82.755  1.00                 C  
ATOM    372  O   TYR    45      -3.539  -9.236 -82.611  1.00                 O  
ATOM    373  CB  TYR    45      -6.453  -8.899 -82.647  1.00                 C  
ATOM    374  CG  TYR    45      -6.362  -8.333 -84.046  1.00                 C  
ATOM    375  OH  TYR    45      -6.121  -6.788 -87.899  1.00                 O  
ATOM    376  CZ  TYR    45      -6.199  -7.298 -86.623  1.00                 C  
ATOM    377  CD1 TYR    45      -7.169  -8.822 -85.065  1.00                 C  
ATOM    378  CE1 TYR    45      -7.092  -8.311 -86.347  1.00                 C  
ATOM    379  CD2 TYR    45      -5.467  -7.313 -84.343  1.00                 C  
ATOM    380  CE2 TYR    45      -5.377  -6.790 -85.619  1.00                 C  
ATOM    381  N   TYR    46      -3.680 -11.436 -83.153  1.00                 N  
ATOM    382  CA  TYR    46      -2.348 -11.443 -83.494  1.00                 C  
ATOM    383  C   TYR    46      -1.473 -10.830 -84.471  1.00                 C  
ATOM    384  O   TYR    46      -1.985 -10.923 -85.587  1.00                 O  
ATOM    385  CB  TYR    46      -1.884 -12.866 -83.813  1.00                 C  
ATOM    386  CG  TYR    46      -1.790 -13.766 -82.602  1.00                 C  
ATOM    387  OH  TYR    46      -1.549 -16.243 -79.271  1.00                 O  
ATOM    388  CZ  TYR    46      -1.627 -15.423 -80.373  1.00                 C  
ATOM    389  CD1 TYR    46      -2.934 -14.302 -82.025  1.00                 C  
ATOM    390  CE1 TYR    46      -2.858 -15.126 -80.917  1.00                 C  
ATOM    391  CD2 TYR    46      -0.558 -14.076 -82.040  1.00                 C  
ATOM    392  CE2 TYR    46      -0.463 -14.898 -80.933  1.00                 C  
ATOM    393  N   ILE    47      -0.254 -10.327 -84.293  1.00                 N  
ATOM    394  CA  ILE    47       0.437  -9.797 -85.487  1.00                 C  
ATOM    395  C   ILE    47       1.644 -10.681 -85.237  1.00                 C  
ATOM    396  O   ILE    47       2.251 -10.582 -84.175  1.00                 O  
ATOM    397  CB  ILE    47       0.588  -8.266 -85.419  1.00                 C  
ATOM    398  CD1 ILE    47      -0.722  -6.112 -85.040  1.00                 C  
ATOM    399  CG1 ILE    47      -0.785  -7.599 -85.311  1.00                 C  
ATOM    400  CG2 ILE    47       1.374  -7.754 -86.616  1.00                 C  
ATOM    401  N   PRO    48       1.992 -11.535 -86.192  1.00                 N  
ATOM    402  CA  PRO    48       3.149 -12.410 -85.999  1.00                 C  
ATOM    403  C   PRO    48       4.187 -11.722 -86.992  1.00                 C  
ATOM    404  O   PRO    48       3.889 -11.357 -88.127  1.00                 O  
ATOM    405  CB  PRO    48       2.641 -13.792 -86.415  1.00                 C  
ATOM    406  CD  PRO    48       0.917 -12.234 -86.988  1.00                 C  
ATOM    407  CG  PRO    48       1.578 -13.511 -87.424  1.00                 C  
ATOM    408  N   GLU    49       5.374 -11.567 -86.418  1.00                 N  
ATOM    409  CA  GLU    49       6.517 -11.098 -87.172  1.00                 C  
ATOM    410  C   GLU    49       6.243  -9.877 -87.944  1.00                 C  
ATOM    411  O   GLU    49       6.446  -9.768 -89.154  1.00                 O  
ATOM    412  CB  GLU    49       7.013 -12.187 -88.126  1.00                 C  
ATOM    413  CD  GLU    49       8.032 -14.481 -88.401  1.00                 C  
ATOM    414  CG  GLU    49       7.477 -13.456 -87.431  1.00                 C  
ATOM    415  OE1 GLU    49       7.576 -14.507 -89.563  1.00                 O  
ATOM    416  OE2 GLU    49       8.924 -15.257 -87.998  1.00                 O  
ATOM    417  N   GLY    50       5.757  -8.881 -87.205  1.00                 N  
ATOM    418  CA  GLY    50       5.419  -7.519 -87.827  1.00                 C  
ATOM    419  C   GLY    50       6.179  -6.276 -87.467  1.00                 C  
ATOM    420  O   GLY    50       5.634  -5.393 -86.811  1.00                 O  
ATOM    421  N   SER    51       7.466  -6.240 -87.807  1.00                 N  
ATOM    422  CA  SER    51       8.357  -5.139 -87.445  1.00                 C  
ATOM    423  C   SER    51       8.571  -5.245 -85.944  1.00                 C  
ATOM    424  O   SER    51       9.662  -5.545 -85.478  1.00                 O  
ATOM    425  CB  SER    51       7.749  -3.798 -87.862  1.00                 C  
ATOM    426  OG  SER    51       7.574  -3.732 -89.266  1.00                 O  
ATOM    427  N   LEU    52       7.486  -4.961 -85.202  1.00                 N  
ATOM    428  CA  LEU    52       7.596  -5.024 -83.724  1.00                 C  
ATOM    429  C   LEU    52       6.450  -6.188 -83.567  1.00                 C  
ATOM    430  O   LEU    52       5.473  -6.315 -84.306  1.00                 O  
ATOM    431  CB  LEU    52       7.328  -3.650 -83.108  1.00                 C  
ATOM    432  CG  LEU    52       8.257  -2.517 -83.547  1.00                 C  
ATOM    433  CD1 LEU    52       7.800  -1.189 -82.962  1.00                 C  
ATOM    434  CD2 LEU    52       9.692  -2.809 -83.136  1.00                 C  
ATOM    435  N   LEU    53       6.657  -6.967 -82.514  1.00                 N  
ATOM    436  CA  LEU    53       5.738  -7.987 -82.240  1.00                 C  
ATOM    437  C   LEU    53       4.484  -7.428 -81.511  1.00                 C  
ATOM    438  O   LEU    53       4.558  -6.588 -80.617  1.00                 O  
ATOM    439  CB  LEU    53       6.391  -9.084 -81.397  1.00                 C  
ATOM    440  CG  LEU    53       7.558  -9.832 -82.045  1.00                 C  
ATOM    441  CD1 LEU    53       8.180 -10.812 -81.062  1.00                 C  
ATOM    442  CD2 LEU    53       7.100 -10.560 -83.299  1.00                 C  
ATOM    443  N   SER    54       3.332  -7.909 -81.967  1.00                 N  
ATOM    444  CA  SER    54       2.001  -7.665 -81.626  1.00                 C  
ATOM    445  C   SER    54       1.039  -8.773 -81.263  1.00                 C  
ATOM    446  O   SER    54       1.024  -9.923 -81.688  1.00                 O  
ATOM    447  CB  SER    54       1.286  -6.922 -82.756  1.00                 C  
ATOM    448  OG  SER    54       1.871  -5.651 -82.981  1.00                 O  
ATOM    449  N   MET    55       0.317  -8.499 -80.211  1.00                 N  
ATOM    450  CA  MET    55      -0.725  -9.322 -79.561  1.00                 C  
ATOM    451  C   MET    55      -1.779  -8.321 -79.186  1.00                 C  
ATOM    452  O   MET    55      -1.616  -7.674 -78.155  1.00                 O  
ATOM    453  CB  MET    55      -0.140 -10.086 -78.372  1.00                 C  
ATOM    454  SD  MET    55      -1.767 -12.314 -78.630  1.00                 S  
ATOM    455  CE  MET    55      -3.023 -12.986 -77.546  1.00                 C  
ATOM    456  CG  MET    55      -1.149 -10.947 -77.630  1.00                 C  
ATOM    457  N   LYS    56      -2.818  -8.142 -79.994  1.00                 N  
ATOM    458  CA  LYS    56      -3.839  -7.143 -79.588  1.00                 C  
ATOM    459  C   LYS    56      -5.201  -8.203 -79.222  1.00                 C  
ATOM    460  O   LYS    56      -5.652  -9.238 -79.711  1.00                 O  
ATOM    461  CB  LYS    56      -4.075  -6.131 -80.711  1.00                 C  
ATOM    462  CD  LYS    56      -3.177  -4.273 -82.139  1.00                 C  
ATOM    463  CE  LYS    56      -1.954  -3.443 -82.495  1.00                 C  
ATOM    464  CG  LYS    56      -2.867  -5.266 -81.031  1.00                 C  
ATOM    465  NZ  LYS    56      -2.231  -2.495 -83.609  1.00                 N  
ATOM    466  N   VAL    57      -5.589  -7.730 -78.046  1.00                 N  
ATOM    467  CA  VAL    57      -6.641  -7.990 -77.165  1.00                 C  
ATOM    468  C   VAL    57      -7.850  -7.219 -77.537  1.00                 C  
ATOM    469  O   VAL    57      -8.045  -6.018 -77.658  1.00                 O  
ATOM    470  CB  VAL    57      -6.249  -7.675 -75.709  1.00                 C  
ATOM    471  CG1 VAL    57      -7.422  -7.931 -74.775  1.00                 C  
ATOM    472  CG2 VAL    57      -5.041  -8.500 -75.293  1.00                 C  
ATOM    473  N   LYS    58      -8.726  -8.138 -77.917  1.00                 N  
ATOM    474  CA  LYS    58     -10.111  -8.056 -78.713  1.00                 C  
ATOM    475  C   LYS    58     -11.316  -7.797 -77.830  1.00                 C  
ATOM    476  O   LYS    58     -12.289  -7.268 -78.360  1.00                 O  
ATOM    477  CB  LYS    58     -10.354  -9.346 -79.500  1.00                 C  
ATOM    478  CD  LYS    58      -9.310  -8.538 -81.634  1.00                 C  
ATOM    479  CE  LYS    58     -10.598  -8.552 -82.442  1.00                 C  
ATOM    480  CG  LYS    58      -9.313  -9.625 -80.571  1.00                 C  
ATOM    481  NZ  LYS    58     -10.572  -7.553 -83.545  1.00                 N  
ATOM    482  N   ASN    59     -11.279  -8.075 -76.532  1.00                 N  
ATOM    483  CA  ASN    59     -12.254  -7.746 -75.590  1.00                 C  
ATOM    484  C   ASN    59     -13.013  -6.526 -75.376  1.00                 C  
ATOM    485  O   ASN    59     -12.226  -5.600 -75.263  1.00                 O  
ATOM    486  CB  ASN    59     -11.714  -7.936 -74.171  1.00                 C  
ATOM    487  CG  ASN    59     -11.497  -9.395 -73.821  1.00                 C  
ATOM    488  OD1 ASN    59     -11.626 -10.274 -74.673  1.00                 O  
ATOM    489  ND2 ASN    59     -11.165  -9.657 -72.562  1.00                 N  
ATOM    490  N   LYS    60     -14.320  -6.428 -75.123  1.00                 N  
ATOM    491  CA  LYS    60     -14.872  -5.108 -74.799  1.00                 C  
ATOM    492  C   LYS    60     -14.483  -4.066 -73.777  1.00                 C  
ATOM    493  O   LYS    60     -14.721  -2.873 -73.924  1.00                 O  
ATOM    494  CB  LYS    60     -16.352  -5.223 -74.427  1.00                 C  
ATOM    495  CD  LYS    60     -17.107  -3.009 -75.339  1.00                 C  
ATOM    496  CE  LYS    60     -17.878  -1.733 -75.047  1.00                 C  
ATOM    497  CG  LYS    60     -17.016  -3.894 -74.106  1.00                 C  
ATOM    498  NZ  LYS    60     -17.925  -0.829 -76.229  1.00                 N  
ATOM    499  N   THR    61     -14.030  -4.581 -72.628  1.00                 N  
ATOM    500  CA  THR    61     -13.753  -3.885 -71.380  1.00                 C  
ATOM    501  C   THR    61     -14.811  -2.871 -70.779  1.00                 C  
ATOM    502  O   THR    61     -14.228  -1.851 -70.417  1.00                 O  
ATOM    503  CB  THR    61     -12.453  -3.064 -71.468  1.00                 C  
ATOM    504  OG1 THR    61     -12.603  -2.029 -72.447  1.00                 O  
ATOM    505  CG2 THR    61     -11.288  -3.954 -71.876  1.00                 C  
ATOM    506  N   VAL    62     -16.139  -3.004 -70.672  1.00                 N  
ATOM    507  CA  VAL    62     -16.798  -1.829 -70.410  1.00                 C  
ATOM    508  C   VAL    62     -16.731  -1.285 -69.029  1.00                 C  
ATOM    509  O   VAL    62     -17.086  -0.157 -68.690  1.00                 O  
ATOM    510  CB  VAL    62     -18.297  -1.935 -70.748  1.00                 C  
ATOM    511  CG1 VAL    62     -18.488  -2.275 -72.218  1.00                 C  
ATOM    512  CG2 VAL    62     -18.970  -2.975 -69.865  1.00                 C  
ATOM    513  N   ARG    63     -16.241  -2.177 -68.169  1.00                 N  
ATOM    514  CA  ARG    63     -16.266  -1.739 -66.648  1.00                 C  
ATOM    515  C   ARG    63     -15.165  -0.738 -66.597  1.00                 C  
ATOM    516  O   ARG    63     -15.412   0.357 -66.074  1.00                 O  
ATOM    517  CB  ARG    63     -16.073  -2.953 -65.737  1.00                 C  
ATOM    518  CD  ARG    63     -17.131  -4.917 -64.586  1.00                 C  
ATOM    519  NE  ARG    63     -15.966  -5.783 -64.753  1.00                 N  
ATOM    520  CG  ARG    63     -17.255  -3.908 -65.716  1.00                 C  
ATOM    521  CZ  ARG    63     -15.972  -6.917 -65.446  1.00                 C  
ATOM    522  NH1 ARG    63     -14.865  -7.641 -65.542  1.00                 N  
ATOM    523  NH2 ARG    63     -17.084  -7.325 -66.040  1.00                 N  
ATOM    524  N   SER    64     -14.008  -1.010 -67.198  1.00                 N  
ATOM    525  CA  SER    64     -12.913  -0.088 -67.331  1.00                 C  
ATOM    526  C   SER    64     -13.206   1.223 -68.000  1.00                 C  
ATOM    527  O   SER    64     -12.462   2.188 -67.757  1.00                 O  
ATOM    528  CB  SER    64     -11.760  -0.733 -68.103  1.00                 C  
ATOM    529  OG  SER    64     -12.120  -0.967 -69.454  1.00                 O  
ATOM    530  N   GLN    65     -14.317   1.316 -68.729  1.00                 N  
ATOM    531  CA  GLN    65     -14.830   2.500 -69.348  1.00                 C  
ATOM    532  C   GLN    65     -15.791   3.158 -68.314  1.00                 C  
ATOM    533  O   GLN    65     -16.941   3.471 -68.649  1.00                 O  
ATOM    534  CB  GLN    65     -15.531   2.156 -70.664  1.00                 C  
ATOM    535  CD  GLN    65     -13.476   2.356 -72.119  1.00                 C  
ATOM    536  CG  GLN    65     -14.633   1.478 -71.686  1.00                 C  
ATOM    537  OE1 GLN    65     -13.675   3.413 -72.718  1.00                 O  
ATOM    538  NE2 GLN    65     -12.259   1.921 -71.814  1.00                 N  
ATOM    539  N   LYS    66     -15.305   3.391 -67.102  1.00                 N  
ATOM    540  CA  LYS    66     -16.011   4.003 -66.064  1.00                 C  
ATOM    541  C   LYS    66     -16.608   2.604 -65.631  1.00                 C  
ATOM    542  O   LYS    66     -16.173   1.543 -66.035  1.00                 O  
ATOM    543  CB  LYS    66     -16.934   5.093 -66.613  1.00                 C  
ATOM    544  CD  LYS    66     -17.175   7.325 -67.735  1.00                 C  
ATOM    545  CE  LYS    66     -16.443   8.491 -68.380  1.00                 C  
ATOM    546  CG  LYS    66     -16.201   6.266 -67.245  1.00                 C  
ATOM    547  NZ  LYS    66     -17.386   9.527 -68.886  1.00                 N  
ATOM    548  N   TRP    67     -17.696   2.680 -64.934  1.00                 N  
ATOM    549  CA  TRP    67     -18.298   1.269 -64.749  1.00                 C  
ATOM    550  C   TRP    67     -19.537   1.347 -65.628  1.00                 C  
ATOM    551  O   TRP    67     -20.595   1.724 -65.118  1.00                 O  
ATOM    552  CB  TRP    67     -18.572   0.993 -63.269  1.00                 C  
ATOM    553  CG  TRP    67     -19.071  -0.393 -63.000  1.00                 C  
ATOM    554  CD1 TRP    67     -19.306  -1.373 -63.921  1.00                 C  
ATOM    555  NE1 TRP    67     -19.759  -2.511 -63.298  1.00                 N  
ATOM    556  CD2 TRP    67     -19.397  -0.956 -61.723  1.00                 C  
ATOM    557  CE2 TRP    67     -19.823  -2.278 -61.947  1.00                 C  
ATOM    558  CH2 TRP    67     -20.183  -2.619 -59.639  1.00                 C  
ATOM    559  CZ2 TRP    67     -20.219  -3.120 -60.909  1.00                 C  
ATOM    560  CE3 TRP    67     -19.371  -0.469 -60.412  1.00                 C  
ATOM    561  CZ3 TRP    67     -19.764  -1.308 -59.387  1.00                 C  
ATOM    562  N   GLU    68     -19.407   1.040 -66.919  1.00                 N  
ATOM    563  CA  GLU    68     -20.559   1.281 -67.804  1.00                 C  
ATOM    564  C   GLU    68     -22.052   1.302 -67.884  1.00                 C  
ATOM    565  O   GLU    68     -22.608   1.600 -68.915  1.00                 O  
ATOM    566  CB  GLU    68     -20.498   0.362 -69.025  1.00                 C  
ATOM    567  CD  GLU    68     -21.561   1.942 -70.685  1.00                 C  
ATOM    568  CG  GLU    68     -21.624   0.579 -70.023  1.00                 C  
ATOM    569  OE1 GLU    68     -20.473   2.556 -70.678  1.00                 O  
ATOM    570  OE2 GLU    68     -22.599   2.396 -71.210  1.00                 O  
ATOM    571  N   LYS    69     -22.713   0.948 -66.836  1.00                 N  
ATOM    572  CA  LYS    69     -24.221   0.950 -66.845  1.00                 C  
ATOM    573  C   LYS    69     -25.146  -0.117 -67.344  1.00                 C  
ATOM    574  O   LYS    69     -25.486  -0.080 -68.531  1.00                 O  
ATOM    575  CB  LYS    69     -24.751   2.157 -67.623  1.00                 C  
ATOM    576  CD  LYS    69     -26.717   3.543 -68.338  1.00                 C  
ATOM    577  CE  LYS    69     -28.231   3.674 -68.326  1.00                 C  
ATOM    578  CG  LYS    69     -26.265   2.291 -67.604  1.00                 C  
ATOM    579  NZ  LYS    69     -28.689   4.894 -69.045  1.00                 N  
ATOM    580  N   GLY    70     -25.539  -1.087 -66.526  1.00                 N  
ATOM    581  CA  GLY    70     -26.418  -2.141 -67.086  1.00                 C  
ATOM    582  C   GLY    70     -27.391  -2.633 -65.986  1.00                 C  
ATOM    583  O   GLY    70     -27.066  -2.775 -64.813  1.00                 O  
ATOM    584  N   ASP    71     -28.605  -2.886 -66.431  1.00                 N  
ATOM    585  CA  ASP    71     -29.711  -3.408 -65.674  1.00                 C  
ATOM    586  C   ASP    71     -29.680  -4.873 -66.168  1.00                 C  
ATOM    587  O   ASP    71     -29.846  -5.789 -65.389  1.00                 O  
ATOM    588  CB  ASP    71     -30.987  -2.621 -65.978  1.00                 C  
ATOM    589  CG  ASP    71     -30.910  -1.181 -65.509  1.00                 C  
ATOM    590  OD1 ASP    71     -30.648  -0.961 -64.308  1.00                 O  
ATOM    591  OD2 ASP    71     -31.110  -0.273 -66.343  1.00                 O  
ATOM    592  N   THR    72     -29.465  -5.094 -67.441  1.00                 N  
ATOM    593  CA  THR    72     -29.373  -6.435 -67.946  1.00                 C  
ATOM    594  C   THR    72     -28.653  -6.722 -69.247  1.00                 C  
ATOM    595  O   THR    72     -28.290  -7.835 -69.613  1.00                 O  
ATOM    596  CB  THR    72     -30.766  -7.059 -68.147  1.00                 C  
ATOM    597  OG1 THR    72     -31.511  -6.278 -69.090  1.00                 O  
ATOM    598  CG2 THR    72     -31.530  -7.093 -66.832  1.00                 C  
ATOM    599  N   PHE    73     -28.430  -5.626 -69.954  1.00                 N  
ATOM    600  CA  PHE    73     -27.707  -5.671 -71.274  1.00                 C  
ATOM    601  C   PHE    73     -26.376  -5.221 -71.557  1.00                 C  
ATOM    602  O   PHE    73     -25.953  -4.153 -71.102  1.00                 O  
ATOM    603  CB  PHE    73     -28.496  -4.913 -72.343  1.00                 C  
ATOM    604  CG  PHE    73     -29.814  -5.546 -72.686  1.00                 C  
ATOM    605  CZ  PHE    73     -32.251  -6.720 -73.326  1.00                 C  
ATOM    606  CD1 PHE    73     -30.948  -5.264 -71.944  1.00                 C  
ATOM    607  CE1 PHE    73     -32.161  -5.846 -72.260  1.00                 C  
ATOM    608  CD2 PHE    73     -29.921  -6.423 -73.751  1.00                 C  
ATOM    609  CE2 PHE    73     -31.134  -7.005 -74.067  1.00                 C  
ATOM    610  N   SER    74     -25.593  -6.069 -72.215  1.00                 N  
ATOM    611  CA  SER    74     -24.063  -5.789 -72.345  1.00                 C  
ATOM    612  C   SER    74     -23.694  -5.851 -73.867  1.00                 C  
ATOM    613  O   SER    74     -24.442  -6.539 -74.563  1.00                 O  
ATOM    614  CB  SER    74     -23.262  -6.800 -71.522  1.00                 C  
ATOM    615  OG  SER    74     -23.429  -8.114 -72.025  1.00                 O  
ATOM    616  N   HIS    75     -22.594  -5.279 -74.345  1.00                 N  
ATOM    617  CA  HIS    75     -22.262  -5.567 -75.684  1.00                 C  
ATOM    618  C   HIS    75     -21.377  -6.817 -75.885  1.00                 C  
ATOM    619  O   HIS    75     -21.371  -7.393 -76.972  1.00                 O  
ATOM    620  CB  HIS    75     -21.547  -4.377 -76.327  1.00                 C  
ATOM    621  CG  HIS    75     -22.409  -3.161 -76.471  1.00                 C  
ATOM    622  ND1 HIS    75     -23.515  -3.126 -77.292  1.00                 N  
ATOM    623  CE1 HIS    75     -24.081  -1.908 -77.212  1.00                 C  
ATOM    624  CD2 HIS    75     -22.410  -1.817 -75.912  1.00                 C  
ATOM    625  NE2 HIS    75     -23.423  -1.118 -76.386  1.00                 N  
ATOM    626  N   ARG    76     -20.599  -7.212 -74.872  1.00                 N  
ATOM    627  CA  ARG    76     -19.781  -8.372 -75.037  1.00                 C  
ATOM    628  C   ARG    76     -19.748  -8.494 -73.512  1.00                 C  
ATOM    629  O   ARG    76     -19.305  -7.500 -72.927  1.00                 O  
ATOM    630  CB  ARG    76     -18.518  -8.029 -75.829  1.00                 C  
ATOM    631  CD  ARG    76     -16.417  -8.824 -76.949  1.00                 C  
ATOM    632  NE  ARG    76     -16.832  -8.483 -78.308  1.00                 N  
ATOM    633  CG  ARG    76     -17.598  -9.213 -76.074  1.00                 C  
ATOM    634  CZ  ARG    76     -16.030  -7.945 -79.221  1.00                 C  
ATOM    635  NH1 ARG    76     -16.495  -7.669 -80.431  1.00                 N  
ATOM    636  NH2 ARG    76     -14.765  -7.685 -78.921  1.00                 N  
ATOM    637  N   GLN    77     -20.173  -9.598 -72.905  1.00                 N  
ATOM    638  CA  GLN    77     -20.003  -9.691 -71.481  1.00                 C  
ATOM    639  C   GLN    77     -19.676 -11.029 -71.047  1.00                 C  
ATOM    640  O   GLN    77     -19.697 -11.373 -69.859  1.00                 O  
ATOM    641  CB  GLN    77     -21.267  -9.221 -70.759  1.00                 C  
ATOM    642  CD  GLN    77     -22.384  -8.642 -68.568  1.00                 C  
ATOM    643  CG  GLN    77     -21.137  -9.176 -69.245  1.00                 C  
ATOM    644  OE1 GLN    77     -23.487  -8.751 -69.103  1.00                 O  
ATOM    645  NE2 GLN    77     -22.212  -8.061 -67.386  1.00                 N  
ATOM    646  N   SER    78     -19.270 -11.841 -72.011  1.00                 N  
ATOM    647  CA  SER    78     -18.791 -13.283 -71.735  1.00                 C  
ATOM    648  C   SER    78     -17.917 -13.423 -70.662  1.00                 C  
ATOM    649  O   SER    78     -16.887 -12.849 -71.028  1.00                 O  
ATOM    650  CB  SER    78     -18.109 -13.867 -72.973  1.00                 C  
ATOM    651  OG  SER    78     -19.023 -13.991 -74.049  1.00                 O  
ATOM    652  N   ARG    79     -18.023 -14.039 -69.507  1.00                 N  
ATOM    653  CA  ARG    79     -17.262 -14.170 -68.371  1.00                 C  
ATOM    654  C   ARG    79     -16.086 -13.221 -68.176  1.00                 C  
ATOM    655  O   ARG    79     -14.946 -13.584 -67.938  1.00                 O  
ATOM    656  CB  ARG    79     -16.687 -15.584 -68.272  1.00                 C  
ATOM    657  CD  ARG    79     -18.439 -16.591 -66.783  1.00                 C  
ATOM    658  NE  ARG    79     -17.509 -16.763 -65.670  1.00                 N  
ATOM    659  CG  ARG    79     -17.737 -16.673 -68.129  1.00                 C  
ATOM    660  CZ  ARG    79     -17.141 -17.943 -65.180  1.00                 C  
ATOM    661  NH1 ARG    79     -16.289 -18.003 -64.165  1.00                 N  
ATOM    662  NH2 ARG    79     -17.625 -19.060 -65.706  1.00                 N  
ATOM    663  N   ALA    80     -16.433 -11.928 -68.108  1.00                 N  
ATOM    664  CA  ALA    80     -15.792 -10.714 -67.788  1.00                 C  
ATOM    665  C   ALA    80     -15.700 -10.246 -66.377  1.00                 C  
ATOM    666  O   ALA    80     -16.637  -9.734 -65.777  1.00                 O  
ATOM    667  CB  ALA    80     -16.441  -9.559 -68.535  1.00                 C  
ATOM    668  N   LEU    81     -14.577 -10.533 -65.763  1.00                 N  
ATOM    669  CA  LEU    81     -14.306 -10.064 -64.352  1.00                 C  
ATOM    670  C   LEU    81     -12.994  -9.373 -64.225  1.00                 C  
ATOM    671  O   LEU    81     -11.970 -10.065 -64.269  1.00                 O  
ATOM    672  CB  LEU    81     -14.355 -11.242 -63.377  1.00                 C  
ATOM    673  CG  LEU    81     -15.681 -12.001 -63.298  1.00                 C  
ATOM    674  CD1 LEU    81     -15.547 -13.225 -62.404  1.00                 C  
ATOM    675  CD2 LEU    81     -16.791 -11.094 -62.789  1.00                 C  
ATOM    676  N   TYR    82     -13.001  -8.043 -64.215  1.00                 N  
ATOM    677  CA  TYR    82     -11.813  -7.221 -63.980  1.00                 C  
ATOM    678  C   TYR    82     -12.120  -5.796 -64.255  1.00                 C  
ATOM    679  O   TYR    82     -12.787  -5.643 -65.303  1.00                 O  
ATOM    680  CB  TYR    82     -10.649  -7.701 -64.849  1.00                 C  
ATOM    681  CG  TYR    82     -10.905  -7.584 -66.335  1.00                 C  
ATOM    682  OH  TYR    82     -11.604  -7.250 -70.420  1.00                 O  
ATOM    683  CZ  TYR    82     -11.373  -7.362 -69.068  1.00                 C  
ATOM    684  CD1 TYR    82     -10.517  -6.451 -67.037  1.00                 C  
ATOM    685  CE1 TYR    82     -10.747  -6.336 -68.395  1.00                 C  
ATOM    686  CD2 TYR    82     -11.536  -8.608 -67.030  1.00                 C  
ATOM    687  CE2 TYR    82     -11.774  -8.511 -68.388  1.00                 C  
ATOM    688  N   VAL    83     -11.616  -4.769 -63.583  1.00                 N  
ATOM    689  CA  VAL    83     -11.835  -3.428 -63.746  1.00                 C  
ATOM    690  C   VAL    83     -12.700  -2.368 -63.750  1.00                 C  
ATOM    691  O   VAL    83     -12.676  -1.888 -64.887  1.00                 O  
ATOM    692  CB  VAL    83     -11.383  -2.947 -65.137  1.00                 C  
ATOM    693  CG1 VAL    83      -9.884  -3.142 -65.307  1.00                 C  
ATOM    694  CG2 VAL    83     -12.146  -3.682 -66.229  1.00                 C  
ATOM    695  N   VAL    84     -13.613  -2.037 -62.845  1.00                 N  
ATOM    696  CA  VAL    84     -14.653  -0.946 -63.164  1.00                 C  
ATOM    697  C   VAL    84     -13.733   0.302 -62.623  1.00                 C  
ATOM    698  O   VAL    84     -13.228   0.505 -61.522  1.00                 O  
ATOM    699  CB  VAL    84     -15.991  -1.217 -62.452  1.00                 C  
ATOM    700  CG1 VAL    84     -16.982  -0.098 -62.737  1.00                 C  
ATOM    701  CG2 VAL    84     -16.561  -2.560 -62.882  1.00                 C  
ATOM    702  N   LEU    85     -13.565   1.113 -63.659  1.00                 N  
ATOM    703  CA  LEU    85     -13.096   2.465 -63.780  1.00                 C  
ATOM    704  C   LEU    85     -14.067   3.530 -63.380  1.00                 C  
ATOM    705  O   LEU    85     -15.140   3.774 -63.914  1.00                 O  
ATOM    706  CB  LEU    85     -12.663   2.755 -65.218  1.00                 C  
ATOM    707  CG  LEU    85     -12.129   4.162 -65.495  1.00                 C  
ATOM    708  CD1 LEU    85     -10.849   4.415 -64.713  1.00                 C  
ATOM    709  CD2 LEU    85     -11.887   4.363 -66.983  1.00                 C  
ATOM    710  N   THR    86     -13.659   4.121 -62.266  1.00                 N  
ATOM    711  CA  THR    86     -14.402   5.113 -61.389  1.00                 C  
ATOM    712  C   THR    86     -13.756   6.468 -61.703  1.00                 C  
ATOM    713  O   THR    86     -12.920   6.844 -60.890  1.00                 O  
ATOM    714  CB  THR    86     -14.303   4.734 -59.900  1.00                 C  
ATOM    715  OG1 THR    86     -14.871   3.434 -59.696  1.00                 O  
ATOM    716  CG2 THR    86     -15.063   5.736 -59.044  1.00                 C  
ATOM    717  N   ARG    87     -14.041   7.138 -62.812  1.00                 N  
ATOM    718  CA  ARG    87     -13.097   8.368 -62.854  1.00                 C  
ATOM    719  C   ARG    87     -14.251   9.351 -62.810  1.00                 C  
ATOM    720  O   ARG    87     -15.413   9.076 -63.082  1.00                 O  
ATOM    721  CB  ARG    87     -12.210   8.320 -64.100  1.00                 C  
ATOM    722  CD  ARG    87     -12.040   8.268 -66.603  1.00                 C  
ATOM    723  NE  ARG    87     -11.271   9.497 -66.783  1.00                 N  
ATOM    724  CG  ARG    87     -12.978   8.352 -65.411  1.00                 C  
ATOM    725  CZ  ARG    87     -10.360   9.676 -67.734  1.00                 C  
ATOM    726  NH1 ARG    87      -9.710  10.828 -67.820  1.00                 N  
ATOM    727  NH2 ARG    87     -10.102   8.702 -68.596  1.00                 N  
ATOM    728  N   ASN    88     -13.884  10.518 -62.285  1.00                 N  
ATOM    729  CA  ASN    88     -14.700  11.726 -62.084  1.00                 C  
ATOM    730  C   ASN    88     -15.028  12.654 -63.132  1.00                 C  
ATOM    731  O   ASN    88     -14.218  13.582 -63.216  1.00                 O  
ATOM    732  CB  ASN    88     -14.082  12.616 -61.004  1.00                 C  
ATOM    733  CG  ASN    88     -14.976  13.781 -60.627  1.00                 C  
ATOM    734  OD1 ASN    88     -16.160  13.803 -60.966  1.00                 O  
ATOM    735  ND2 ASN    88     -14.412  14.755 -59.923  1.00                 N  
ATOM    736  N   LEU    89     -15.995  12.505 -64.043  1.00                 N  
ATOM    737  CA  LEU    89     -16.240  13.194 -65.233  1.00                 C  
ATOM    738  C   LEU    89     -14.998  13.446 -66.073  1.00                 C  
ATOM    739  O   LEU    89     -14.768  14.598 -66.449  1.00                 O  
ATOM    740  CB  LEU    89     -16.910  14.539 -64.945  1.00                 C  
ATOM    741  CG  LEU    89     -17.282  15.386 -66.164  1.00                 C  
ATOM    742  CD1 LEU    89     -18.300  14.661 -67.032  1.00                 C  
ATOM    743  CD2 LEU    89     -17.824  16.740 -65.733  1.00                 C  
ATOM    744  N   GLY    90     -14.171  12.428 -66.298  1.00                 N  
ATOM    745  CA  GLY    90     -12.940  12.526 -66.993  1.00                 C  
ATOM    746  C   GLY    90     -11.840  13.153 -66.126  1.00                 C  
ATOM    747  O   GLY    90     -10.803  12.655 -65.739  1.00                 O  
ATOM    748  N   LEU    91     -12.130  14.405 -65.869  1.00                 N  
ATOM    749  CA  LEU    91     -11.162  15.171 -64.923  1.00                 C  
ATOM    750  C   LEU    91     -11.871  16.613 -65.659  1.00                 C  
ATOM    751  O   LEU    91     -11.897  16.926 -66.854  1.00                 O  
ATOM    752  CB  LEU    91      -9.715  14.746 -65.179  1.00                 C  
ATOM    753  CG  LEU    91      -8.646  15.431 -64.324  1.00                 C  
ATOM    754  CD1 LEU    91      -8.822  15.073 -62.857  1.00                 C  
ATOM    755  CD2 LEU    91      -7.252  15.049 -64.799  1.00                 C  
ATOM    756  N   THR    92     -12.524  17.258 -64.697  1.00                 N  
ATOM    757  CA  THR    92     -13.397  18.244 -64.844  1.00                 C  
ATOM    758  C   THR    92     -12.424  19.519 -64.528  1.00                 C  
ATOM    759  O   THR    92     -11.877  20.379 -65.211  1.00                 O  
ATOM    760  CB  THR    92     -14.599  18.079 -63.896  1.00                 C  
ATOM    761  OG1 THR    92     -15.282  16.855 -64.193  1.00                 O  
ATOM    762  CG2 THR    92     -15.575  19.233 -64.068  1.00                 C  
ATOM    763  N   LYS    93     -12.350  19.503 -63.209  1.00                 N  
ATOM    764  CA  LYS    93     -11.416  20.705 -62.732  1.00                 C  
ATOM    765  C   LYS    93     -10.061  20.104 -62.178  1.00                 C  
ATOM    766  O   LYS    93      -8.948  20.565 -62.475  1.00                 O  
ATOM    767  CB  LYS    93     -12.127  21.548 -61.672  1.00                 C  
ATOM    768  CD  LYS    93     -13.197  23.152 -63.279  1.00                 C  
ATOM    769  CE  LYS    93     -14.495  23.812 -63.716  1.00                 C  
ATOM    770  CG  LYS    93     -13.432  22.168 -62.145  1.00                 C  
ATOM    771  NZ  LYS    93     -14.283  24.764 -64.840  1.00                 N  
ATOM    772  N   ALA    94     -10.228  19.068 -61.351  1.00                 N  
ATOM    773  CA  ALA    94      -9.460  18.305 -60.528  1.00                 C  
ATOM    774  C   ALA    94      -8.950  18.767 -59.135  1.00                 C  
ATOM    775  O   ALA    94      -8.063  19.610 -59.274  1.00                 O  
ATOM    776  CB  ALA    94      -8.179  17.888 -61.234  1.00                 C  
ATOM    777  N   SER    95      -9.246  18.243 -57.949  1.00                 N  
ATOM    778  CA  SER    95      -8.495  18.781 -56.884  1.00                 C  
ATOM    779  C   SER    95      -7.874  17.552 -56.342  1.00                 C  
ATOM    780  O   SER    95      -8.610  16.765 -55.751  1.00                 O  
ATOM    781  CB  SER    95      -9.405  19.541 -55.917  1.00                 C  
ATOM    782  OG  SER    95      -8.674  20.031 -54.807  1.00                 O  
ATOM    783  N   ALA    96      -6.584  17.317 -56.543  1.00                 N  
ATOM    784  CA  ALA    96      -6.229  15.923 -55.818  1.00                 C  
ATOM    785  C   ALA    96      -5.028  16.269 -55.114  1.00                 C  
ATOM    786  O   ALA    96      -4.348  17.186 -55.574  1.00                 O  
ATOM    787  CB  ALA    96      -6.078  14.813 -56.847  1.00                 C  
ATOM    788  N   LYS    97      -4.693  15.593 -54.018  1.00                 N  
ATOM    789  CA  LYS    97      -3.457  15.901 -53.219  1.00                 C  
ATOM    790  C   LYS    97      -2.782  14.543 -53.695  1.00                 C  
ATOM    791  O   LYS    97      -3.402  13.504 -53.480  1.00                 O  
ATOM    792  CB  LYS    97      -3.809  16.101 -51.743  1.00                 C  
ATOM    793  CD  LYS    97      -4.197  18.578 -51.848  1.00                 C  
ATOM    794  CE  LYS    97      -5.144  19.714 -51.496  1.00                 C  
ATOM    795  CG  LYS    97      -4.795  17.228 -51.488  1.00                 C  
ATOM    796  NZ  LYS    97      -4.579  21.042 -51.863  1.00                 N  
ATOM    797  N   ILE    98      -1.572  14.552 -54.235  1.00                 N  
ATOM    798  CA  ILE    98      -1.068  13.318 -54.654  1.00                 C  
ATOM    799  C   ILE    98      -0.230  12.669 -53.513  1.00                 C  
ATOM    800  O   ILE    98      -0.404  11.518 -53.087  1.00                 O  
ATOM    801  CB  ILE    98      -0.219  13.459 -55.931  1.00                 C  
ATOM    802  CD1 ILE    98      -0.304  14.323 -58.328  1.00                 C  
ATOM    803  CG1 ILE    98      -1.092  13.911 -57.104  1.00                 C  
ATOM    804  CG2 ILE    98       0.508  12.158 -56.234  1.00                 C  
ATOM    805  N   LEU    99       0.688  13.493 -53.042  1.00                 N  
ATOM    806  CA  LEU    99       1.735  13.097 -52.097  1.00                 C  
ATOM    807  C   LEU    99       1.769  11.802 -51.311  1.00                 C  
ATOM    808  O   LEU    99       0.763  11.452 -50.692  1.00                 O  
ATOM    809  CB  LEU    99       1.879  14.142 -50.989  1.00                 C  
ATOM    810  CG  LEU    99       2.682  15.396 -51.340  1.00                 C  
ATOM    811  CD1 LEU    99       4.106  15.032 -51.731  1.00                 C  
ATOM    812  CD2 LEU    99       2.006  16.170 -52.462  1.00                 C  
ATOM    813  N   ILE   100       2.870  11.065 -51.348  1.00                 N  
ATOM    814  CA  ILE   100       2.951   9.816 -50.616  1.00                 C  
ATOM    815  C   ILE   100       3.911   9.755 -49.402  1.00                 C  
ATOM    816  O   ILE   100       4.122   8.732 -48.741  1.00                 O  
ATOM    817  CB  ILE   100       3.351   8.648 -51.536  1.00                 C  
ATOM    818  CD1 ILE   100       5.323   7.666 -52.820  1.00                 C  
ATOM    819  CG1 ILE   100       4.753   8.872 -52.104  1.00                 C  
ATOM    820  CG2 ILE   100       2.317   8.458 -52.636  1.00                 C  
ATOM    821  N   ASN   101       4.618  10.863 -49.235  1.00                 N  
ATOM    822  CA  ASN   101       5.854  10.679 -48.320  1.00                 C  
ATOM    823  C   ASN   101       5.393  10.452 -46.886  1.00                 C  
ATOM    824  O   ASN   101       4.674  11.285 -46.436  1.00                 O  
ATOM    825  CB  ASN   101       6.784  11.889 -48.426  1.00                 C  
ATOM    826  CG  ASN   101       7.445  11.998 -49.786  1.00                 C  
ATOM    827  OD1 ASN   101       7.551  11.013 -50.517  1.00                 O  
ATOM    828  ND2 ASN   101       7.892  13.200 -50.131  1.00                 N  
ATOM    829  N   ARG   102       5.885   9.409 -46.259  1.00                 N  
ATOM    830  CA  ARG   102       5.632   9.041 -44.898  1.00                 C  
ATOM    831  C   ARG   102       4.525   8.089 -44.684  1.00                 C  
ATOM    832  O   ARG   102       3.916   8.061 -43.619  1.00                 O  
ATOM    833  CB  ARG   102       5.340  10.282 -44.053  1.00                 C  
ATOM    834  CD  ARG   102       6.144  12.472 -43.126  1.00                 C  
ATOM    835  NE  ARG   102       4.886  13.133 -43.463  1.00                 N  
ATOM    836  CG  ARG   102       6.452  11.319 -44.068  1.00                 C  
ATOM    837  CZ  ARG   102       4.756  14.052 -44.414  1.00                 C  
ATOM    838  NH1 ARG   102       3.571  14.599 -44.650  1.00                 N  
ATOM    839  NH2 ARG   102       5.811  14.422 -45.127  1.00                 N  
ATOM    840  N   GLY   103       4.193   7.353 -45.734  1.00                 N  
ATOM    841  CA  GLY   103       2.926   6.510 -45.744  1.00                 C  
ATOM    842  C   GLY   103       3.359   5.189 -45.037  1.00                 C  
ATOM    843  O   GLY   103       4.411   5.074 -44.416  1.00                 O  
ATOM    844  N   LYS   104       2.475   4.212 -45.259  1.00                 N  
ATOM    845  CA  LYS   104       2.740   2.854 -44.725  1.00                 C  
ATOM    846  C   LYS   104       1.817   2.689 -43.412  1.00                 C  
ATOM    847  O   LYS   104       0.944   1.862 -43.167  1.00                 O  
ATOM    848  CB  LYS   104       4.229   2.679 -44.420  1.00                 C  
ATOM    849  CD  LYS   104       6.580   2.485 -45.278  1.00                 C  
ATOM    850  CE  LYS   104       7.470   2.492 -46.510  1.00                 C  
ATOM    851  CG  LYS   104       5.119   2.676 -45.652  1.00                 C  
ATOM    852  NZ  LYS   104       8.909   2.346 -46.155  1.00                 N  
ATOM    853  N   LEU   105       2.250   3.565 -42.506  1.00                 N  
ATOM    854  CA  LEU   105       1.485   3.283 -41.164  1.00                 C  
ATOM    855  C   LEU   105       0.206   4.055 -41.231  1.00                 C  
ATOM    856  O   LEU   105      -0.896   3.669 -40.842  1.00                 O  
ATOM    857  CB  LEU   105       2.346   3.680 -39.963  1.00                 C  
ATOM    858  CG  LEU   105       3.623   2.867 -39.746  1.00                 C  
ATOM    859  CD1 LEU   105       4.447   3.453 -38.609  1.00                 C  
ATOM    860  CD2 LEU   105       3.292   1.410 -39.464  1.00                 C  
ATOM    861  N   HIS   106       0.404   5.267 -41.751  1.00                 N  
ATOM    862  CA  HIS   106      -0.865   6.220 -41.705  1.00                 C  
ATOM    863  C   HIS   106      -2.040   5.655 -42.523  1.00                 C  
ATOM    864  O   HIS   106      -3.207   6.030 -42.318  1.00                 O  
ATOM    865  CB  HIS   106      -0.506   7.616 -42.219  1.00                 C  
ATOM    866  CG  HIS   106       0.390   8.386 -41.300  1.00                 C  
ATOM    867  ND1 HIS   106      -0.031   8.866 -40.079  1.00                 N  
ATOM    868  CE1 HIS   106       0.989   9.512 -39.486  1.00                 C  
ATOM    869  CD2 HIS   106       1.775   8.835 -41.334  1.00                 C  
ATOM    870  NE2 HIS   106       2.075   9.497 -40.234  1.00                 N  
ATOM    871  N   LEU   107      -1.712   4.731 -43.425  1.00                 N  
ATOM    872  CA  LEU   107      -2.695   4.113 -44.285  1.00                 C  
ATOM    873  C   LEU   107      -3.618   3.148 -43.513  1.00                 C  
ATOM    874  O   LEU   107      -4.718   2.846 -43.970  1.00                 O  
ATOM    875  CB  LEU   107      -2.010   3.361 -45.428  1.00                 C  
ATOM    876  CG  LEU   107      -1.260   4.218 -46.450  1.00                 C  
ATOM    877  CD1 LEU   107      -0.516   3.340 -47.445  1.00                 C  
ATOM    878  CD2 LEU   107      -2.218   5.149 -47.177  1.00                 C  
ATOM    879  N   SER   108      -3.164   2.689 -42.355  1.00                 N  
ATOM    880  CA  SER   108      -3.907   1.764 -41.555  1.00                 C  
ATOM    881  C   SER   108      -4.953   2.427 -40.622  1.00                 C  
ATOM    882  O   SER   108      -5.977   1.909 -40.188  1.00                 O  
ATOM    883  CB  SER   108      -2.963   0.918 -40.698  1.00                 C  
ATOM    884  OG  SER   108      -2.295   1.716 -39.736  1.00                 O  
ATOM    885  N   ARG   109      -4.581   3.664 -40.295  1.00                 N  
ATOM    886  CA  ARG   109      -5.547   4.318 -39.269  1.00                 C  
ATOM    887  C   ARG   109      -6.674   4.907 -40.049  1.00                 C  
ATOM    888  O   ARG   109      -7.845   4.877 -39.672  1.00                 O  
ATOM    889  CB  ARG   109      -4.810   5.365 -38.432  1.00                 C  
ATOM    890  CD  ARG   109      -3.065   5.878 -36.703  1.00                 C  
ATOM    891  NE  ARG   109      -2.090   5.334 -35.760  1.00                 N  
ATOM    892  CG  ARG   109      -3.794   4.782 -37.463  1.00                 C  
ATOM    893  CZ  ARG   109      -1.242   6.074 -35.052  1.00                 C  
ATOM    894  NH1 ARG   109      -0.391   5.491 -34.219  1.00                 N  
ATOM    895  NH2 ARG   109      -1.248   7.393 -35.179  1.00                 N  
ATOM    896  N   ILE   110      -6.300   5.476 -41.194  1.00                 N  
ATOM    897  CA  ILE   110      -7.371   6.203 -42.018  1.00                 C  
ATOM    898  C   ILE   110      -8.470   5.288 -42.511  1.00                 C  
ATOM    899  O   ILE   110      -9.501   5.829 -42.903  1.00                 O  
ATOM    900  CB  ILE   110      -6.755   6.929 -43.229  1.00                 C  
ATOM    901  CD1 ILE   110      -5.694   6.523 -45.511  1.00                 C  
ATOM    902  CG1 ILE   110      -6.126   5.920 -44.192  1.00                 C  
ATOM    903  CG2 ILE   110      -5.752   7.975 -42.769  1.00                 C  
ATOM    904  N   GLU   111      -8.330   3.972 -42.427  1.00                 N  
ATOM    905  CA  GLU   111      -9.250   2.986 -42.768  1.00                 C  
ATOM    906  C   GLU   111     -10.376   2.878 -41.784  1.00                 C  
ATOM    907  O   GLU   111     -11.544   2.685 -42.130  1.00                 O  
ATOM    908  CB  GLU   111      -8.558   1.627 -42.891  1.00                 C  
ATOM    909  CD  GLU   111      -6.900   0.181 -44.132  1.00                 C  
ATOM    910  CG  GLU   111      -7.627   1.511 -44.087  1.00                 C  
ATOM    911  OE1 GLU   111      -6.979  -0.573 -43.140  1.00                 O  
ATOM    912  OE2 GLU   111      -6.251  -0.106 -45.160  1.00                 O  
ATOM    913  N   GLY   112      -9.974   2.850 -40.513  1.00                 N  
ATOM    914  CA  GLY   112     -10.977   2.671 -39.397  1.00                 C  
ATOM    915  C   GLY   112     -10.872   3.897 -38.568  1.00                 C  
ATOM    916  O   GLY   112     -11.891   4.470 -38.184  1.00                 O  
ATOM    917  N   VAL   113      -9.654   4.371 -38.328  1.00                 N  
ATOM    918  CA  VAL   113      -9.416   5.583 -37.519  1.00                 C  
ATOM    919  C   VAL   113     -10.147   6.748 -38.105  1.00                 C  
ATOM    920  O   VAL   113     -10.741   7.531 -37.344  1.00                 O  
ATOM    921  CB  VAL   113      -7.913   5.899 -37.405  1.00                 C  
ATOM    922  CG1 VAL   113      -7.703   7.257 -36.753  1.00                 C  
ATOM    923  CG2 VAL   113      -7.198   4.811 -36.620  1.00                 C  
ATOM    924  N   ILE   114     -10.200   6.833 -39.434  1.00                 N  
ATOM    925  CA  ILE   114     -10.904   7.858 -40.174  1.00                 C  
ATOM    926  C   ILE   114     -12.359   8.050 -39.787  1.00                 C  
ATOM    927  O   ILE   114     -12.864   9.137 -40.060  1.00                 O  
ATOM    928  CB  ILE   114     -10.858   7.592 -41.690  1.00                 C  
ATOM    929  CD1 ILE   114      -8.754   8.998 -41.989  1.00                 C  
ATOM    930  CG1 ILE   114      -9.417   7.655 -42.200  1.00                 C  
ATOM    931  CG2 ILE   114     -11.764   8.564 -42.429  1.00                 C  
ATOM    932  N   SER   115     -13.000   7.100 -39.121  1.00                 N  
ATOM    933  CA  SER   115     -14.307   7.127 -38.650  1.00                 C  
ATOM    934  C   SER   115     -14.483   7.960 -37.299  1.00                 C  
ATOM    935  O   SER   115     -15.497   8.545 -36.932  1.00                 O  
ATOM    936  CB  SER   115     -14.823   5.705 -38.421  1.00                 C  
ATOM    937  OG  SER   115     -14.923   4.995 -39.643  1.00                 O  
ATOM    938  N   GLY   116     -13.389   7.875 -36.543  1.00                 N  
ATOM    939  CA  GLY   116     -13.578   8.552 -35.204  1.00                 C  
ATOM    940  C   GLY   116     -13.308  10.091 -35.419  1.00                 C  
ATOM    941  O   GLY   116     -13.943  11.035 -34.958  1.00                 O  
ATOM    942  N   ILE   117     -12.201  10.256 -36.142  1.00                 N  
ATOM    943  CA  ILE   117     -11.835  11.762 -36.249  1.00                 C  
ATOM    944  C   ILE   117     -12.840  12.557 -37.033  1.00                 C  
ATOM    945  O   ILE   117     -13.231  13.686 -36.739  1.00                 O  
ATOM    946  CB  ILE   117     -10.444  11.961 -36.880  1.00                 C  
ATOM    947  CD1 ILE   117      -7.989  11.340 -36.593  1.00                 C  
ATOM    948  CG1 ILE   117      -9.354  11.429 -35.948  1.00                 C  
ATOM    949  CG2 ILE   117     -10.224  13.425 -37.232  1.00                 C  
ATOM    950  N   ALA   118     -13.255  11.911 -38.122  1.00                 N  
ATOM    951  CA  ALA   118     -14.188  12.717 -39.076  1.00                 C  
ATOM    952  C   ALA   118     -15.485  13.122 -38.438  1.00                 C  
ATOM    953  O   ALA   118     -16.149  14.056 -38.918  1.00                 O  
ATOM    954  CB  ALA   118     -14.486  11.911 -40.331  1.00                 C  
ATOM    955  N   ASP   119     -15.815  12.485 -37.316  1.00                 N  
ATOM    956  CA  ASP   119     -17.030  12.769 -36.553  1.00                 C  
ATOM    957  C   ASP   119     -16.933  14.187 -35.943  1.00                 C  
ATOM    958  O   ASP   119     -17.943  14.880 -35.854  1.00                 O  
ATOM    959  CB  ASP   119     -17.237  11.716 -35.463  1.00                 C  
ATOM    960  CG  ASP   119     -17.642  10.367 -36.025  1.00                 C  
ATOM    961  OD1 ASP   119     -18.028  10.310 -37.211  1.00                 O  
ATOM    962  OD2 ASP   119     -17.573   9.368 -35.279  1.00                 O  
ATOM    963  N   ALA   120     -15.731  14.613 -35.577  1.00                 N  
ATOM    964  CA  ALA   120     -15.455  15.881 -35.045  1.00                 C  
ATOM    965  C   ALA   120     -15.455  17.014 -36.036  1.00                 C  
ATOM    966  O   ALA   120     -15.680  18.184 -35.731  1.00                 O  
ATOM    967  CB  ALA   120     -14.105  15.879 -34.344  1.00                 C  
ATOM    968  N   MET   121     -15.165  16.635 -37.280  1.00                 N  
ATOM    969  CA  MET   121     -15.024  17.732 -38.336  1.00                 C  
ATOM    970  C   MET   121     -16.416  18.219 -38.609  1.00                 C  
ATOM    971  O   MET   121     -16.629  19.430 -38.787  1.00                 O  
ATOM    972  CB  MET   121     -14.329  17.187 -39.585  1.00                 C  
ATOM    973  SD  MET   121     -12.112  16.097 -40.840  1.00                 S  
ATOM    974  CE  MET   121     -12.029  17.512 -41.934  1.00                 C  
ATOM    975  CG  MET   121     -12.864  16.839 -39.379  1.00                 C  
ATOM    976  N   LEU   122     -17.382  17.302 -38.564  1.00                 N  
ATOM    977  CA  LEU   122     -18.795  17.606 -38.783  1.00                 C  
ATOM    978  C   LEU   122     -19.298  18.824 -37.964  1.00                 C  
ATOM    979  O   LEU   122     -20.167  19.531 -38.457  1.00                 O  
ATOM    980  CB  LEU   122     -19.663  16.392 -38.446  1.00                 C  
ATOM    981  CG  LEU   122     -21.172  16.565 -38.631  1.00                 C  
ATOM    982  CD1 LEU   122     -21.503  16.872 -40.083  1.00                 C  
ATOM    983  CD2 LEU   122     -21.916  15.321 -38.170  1.00                 C  
ATOM    984  N   CYS   123     -18.819  18.997 -36.737  1.00                 N  
ATOM    985  CA  CYS   123     -19.083  20.076 -35.910  1.00                 C  
ATOM    986  C   CYS   123     -18.174  21.250 -35.897  1.00                 C  
ATOM    987  O   CYS   123     -17.670  21.646 -34.850  1.00                 O  
ATOM    988  CB  CYS   123     -19.165  19.625 -34.450  1.00                 C  
ATOM    989  SG  CYS   123     -20.514  18.473 -34.100  1.00                 S  
ATOM    990  N   ALA   124     -17.869  21.744 -37.087  1.00                 N  
ATOM    991  CA  ALA   124     -16.771  22.790 -37.226  1.00                 C  
ATOM    992  C   ALA   124     -17.271  24.137 -37.460  1.00                 C  
ATOM    993  O   ALA   124     -18.241  24.138 -38.309  1.00                 O  
ATOM    994  CB  ALA   124     -15.824  22.418 -38.357  1.00                 C  
ATOM    995  N   ASP   125     -16.750  25.221 -36.920  1.00                 N  
ATOM    996  CA  ASP   125     -17.203  26.565 -37.258  1.00                 C  
ATOM    997  C   ASP   125     -16.487  27.212 -38.334  1.00                 C  
ATOM    998  O   ASP   125     -17.036  28.039 -39.051  1.00                 O  
ATOM    999  CB  ASP   125     -17.126  27.480 -36.034  1.00                 C  
ATOM   1000  CG  ASP   125     -18.087  27.066 -34.936  1.00                 C  
ATOM   1001  OD1 ASP   125     -19.301  26.972 -35.214  1.00                 O  
ATOM   1002  OD2 ASP   125     -17.625  26.836 -33.799  1.00                 O  
ATOM   1003  N   PRO   126     -15.219  26.827 -38.487  1.00                 N  
ATOM   1004  CA  PRO   126     -14.299  27.401 -39.562  1.00                 C  
ATOM   1005  C   PRO   126     -13.763  26.116 -39.959  1.00                 C  
ATOM   1006  O   PRO   126     -13.129  25.444 -39.142  1.00                 O  
ATOM   1007  CB  PRO   126     -13.377  28.349 -38.793  1.00                 C  
ATOM   1008  CD  PRO   126     -14.931  27.494 -37.185  1.00                 C  
ATOM   1009  CG  PRO   126     -14.156  28.722 -37.576  1.00                 C  
ATOM   1010  N   PHE   127     -14.002  25.667 -41.196  1.00                 N  
ATOM   1011  CA  PHE   127     -13.537  24.314 -41.644  1.00                 C  
ATOM   1012  C   PHE   127     -12.034  24.396 -42.099  1.00                 C  
ATOM   1013  O   PHE   127     -11.599  25.355 -42.740  1.00                 O  
ATOM   1014  CB  PHE   127     -14.422  23.791 -42.777  1.00                 C  
ATOM   1015  CG  PHE   127     -15.806  23.409 -42.338  1.00                 C  
ATOM   1016  CZ  PHE   127     -18.366  22.695 -41.522  1.00                 C  
ATOM   1017  CD1 PHE   127     -16.876  24.261 -42.551  1.00                 C  
ATOM   1018  CE1 PHE   127     -18.150  23.909 -42.146  1.00                 C  
ATOM   1019  CD2 PHE   127     -16.039  22.197 -41.712  1.00                 C  
ATOM   1020  CE2 PHE   127     -17.313  21.845 -41.308  1.00                 C  
ATOM   1021  N   ILE   128     -11.233  23.401 -41.685  1.00                 N  
ATOM   1022  CA  ILE   128      -9.868  23.450 -42.128  1.00                 C  
ATOM   1023  C   ILE   128      -9.608  23.100 -43.564  1.00                 C  
ATOM   1024  O   ILE   128     -10.061  22.075 -44.084  1.00                 O  
ATOM   1025  CB  ILE   128      -8.967  22.532 -41.282  1.00                 C  
ATOM   1026  CD1 ILE   128      -8.256  22.043 -38.883  1.00                 C  
ATOM   1027  CG1 ILE   128      -8.927  23.013 -39.830  1.00                 C  
ATOM   1028  CG2 ILE   128      -7.575  22.445 -41.889  1.00                 C  
ATOM   1029  N   PHE   129      -8.862  23.948 -44.296  1.00                 N  
ATOM   1030  CA  PHE   129      -8.473  23.376 -45.662  1.00                 C  
ATOM   1031  C   PHE   129      -7.570  24.544 -46.196  1.00                 C  
ATOM   1032  O   PHE   129      -7.615  25.661 -45.686  1.00                 O  
ATOM   1033  CB  PHE   129      -9.723  23.068 -46.489  1.00                 C  
ATOM   1034  CG  PHE   129      -9.429  22.424 -47.814  1.00                 C  
ATOM   1035  CZ  PHE   129      -8.886  21.240 -50.270  1.00                 C  
ATOM   1036  CD1 PHE   129      -9.151  21.071 -47.897  1.00                 C  
ATOM   1037  CE1 PHE   129      -8.881  20.479 -49.116  1.00                 C  
ATOM   1038  CD2 PHE   129      -9.430  23.172 -48.978  1.00                 C  
ATOM   1039  CE2 PHE   129      -9.159  22.580 -50.198  1.00                 C  
ATOM   1040  N   ASN   130      -6.820  24.266 -47.256  1.00                 N  
ATOM   1041  CA  ASN   130      -6.035  25.369 -47.788  1.00                 C  
ATOM   1042  C   ASN   130      -6.659  25.776 -49.193  1.00                 C  
ATOM   1043  O   ASN   130      -7.465  25.074 -49.791  1.00                 O  
ATOM   1044  CB  ASN   130      -4.561  24.974 -47.897  1.00                 C  
ATOM   1045  CG  ASN   130      -3.923  24.725 -46.544  1.00                 C  
ATOM   1046  OD1 ASN   130      -4.068  25.527 -45.621  1.00                 O  
ATOM   1047  ND2 ASN   130      -3.214  23.609 -46.422  1.00                 N  
ATOM   1048  N   ILE   131      -6.288  26.971 -49.647  1.00                 N  
ATOM   1049  CA  ILE   131      -6.800  27.411 -50.900  1.00                 C  
ATOM   1050  C   ILE   131      -6.634  26.957 -52.218  1.00                 C  
ATOM   1051  O   ILE   131      -5.557  27.247 -52.724  1.00                 O  
ATOM   1052  CB  ILE   131      -6.444  28.885 -51.169  1.00                 C  
ATOM   1053  CD1 ILE   131      -6.561  31.218 -50.148  1.00                 C  
ATOM   1054  CG1 ILE   131      -7.045  29.785 -50.088  1.00                 C  
ATOM   1055  CG2 ILE   131      -6.893  29.295 -52.563  1.00                 C  
ATOM   1056  N   GLU   132      -7.444  26.100 -52.793  1.00                 N  
ATOM   1057  CA  GLU   132      -7.006  25.789 -54.331  1.00                 C  
ATOM   1058  C   GLU   132      -8.522  26.025 -54.856  1.00                 C  
ATOM   1059  O   GLU   132      -9.572  25.887 -54.225  1.00                 O  
ATOM   1060  CB  GLU   132      -6.377  24.398 -54.438  1.00                 C  
ATOM   1061  CD  GLU   132      -4.493  22.850 -53.782  1.00                 C  
ATOM   1062  CG  GLU   132      -5.089  24.237 -53.648  1.00                 C  
ATOM   1063  OE1 GLU   132      -5.262  21.866 -53.740  1.00                 O  
ATOM   1064  OE2 GLU   132      -3.257  22.746 -53.930  1.00                 O  
ATOM   1065  N   ASN   133      -8.496  26.605 -56.067  1.00                 N  
ATOM   1066  CA  ASN   133      -9.658  26.843 -56.841  1.00                 C  
ATOM   1067  C   ASN   133     -10.588  25.764 -57.336  1.00                 C  
ATOM   1068  O   ASN   133     -10.130  24.881 -58.074  1.00                 O  
ATOM   1069  CB  ASN   133      -9.304  27.605 -58.119  1.00                 C  
ATOM   1070  CG  ASN   133     -10.529  28.024 -58.907  1.00                 C  
ATOM   1071  OD1 ASN   133     -11.338  27.186 -59.307  1.00                 O  
ATOM   1072  ND2 ASN   133     -10.671  29.325 -59.133  1.00                 N  
ATOM   1073  N   VAL   134     -11.847  25.751 -56.890  1.00                 N  
ATOM   1074  CA  VAL   134     -12.778  24.742 -57.375  1.00                 C  
ATOM   1075  C   VAL   134     -13.823  25.600 -57.934  1.00                 C  
ATOM   1076  O   VAL   134     -14.678  25.971 -57.128  1.00                 O  
ATOM   1077  CB  VAL   134     -13.228  23.799 -56.244  1.00                 C  
ATOM   1078  CG1 VAL   134     -14.187  22.746 -56.778  1.00                 C  
ATOM   1079  CG2 VAL   134     -12.024  23.143 -55.586  1.00                 C  
ATOM   1080  N   GLU   135     -13.816  25.973 -59.211  1.00                 N  
ATOM   1081  CA  GLU   135     -14.743  26.842 -59.859  1.00                 C  
ATOM   1082  C   GLU   135     -15.108  28.122 -59.114  1.00                 C  
ATOM   1083  O   GLU   135     -16.224  28.445 -58.711  1.00                 O  
ATOM   1084  CB  GLU   135     -16.050  26.105 -60.157  1.00                 C  
ATOM   1085  CD  GLU   135     -17.216  24.253 -61.419  1.00                 C  
ATOM   1086  CG  GLU   135     -15.891  24.907 -61.079  1.00                 C  
ATOM   1087  OE1 GLU   135     -18.225  24.980 -61.533  1.00                 O  
ATOM   1088  OE2 GLU   135     -17.245  23.014 -61.571  1.00                 O  
ATOM   1089  N   ASN   136     -14.003  28.850 -58.900  1.00                 N  
ATOM   1090  CA  ASN   136     -13.996  30.208 -58.261  1.00                 C  
ATOM   1091  C   ASN   136     -14.424  30.454 -56.754  1.00                 C  
ATOM   1092  O   ASN   136     -14.357  31.581 -56.250  1.00                 O  
ATOM   1093  CB  ASN   136     -14.873  31.178 -59.055  1.00                 C  
ATOM   1094  CG  ASN   136     -14.350  31.423 -60.456  1.00                 C  
ATOM   1095  OD1 ASN   136     -13.149  31.317 -60.709  1.00                 O  
ATOM   1096  ND2 ASN   136     -15.251  31.753 -61.374  1.00                 N  
ATOM   1097  N   TRP   137     -14.671  29.371 -56.033  1.00                 N  
ATOM   1098  CA  TRP   137     -14.475  29.380 -54.584  1.00                 C  
ATOM   1099  C   TRP   137     -13.555  30.055 -53.464  1.00                 C  
ATOM   1100  O   TRP   137     -12.691  29.457 -52.803  1.00                 O  
ATOM   1101  CB  TRP   137     -14.186  27.967 -54.074  1.00                 C  
ATOM   1102  CG  TRP   137     -14.028  27.887 -52.586  1.00                 C  
ATOM   1103  CD1 TRP   137     -13.574  28.872 -51.756  1.00                 C  
ATOM   1104  NE1 TRP   137     -13.567  28.430 -50.455  1.00                 N  
ATOM   1105  CD2 TRP   137     -14.323  26.761 -51.750  1.00                 C  
ATOM   1106  CE2 TRP   137     -14.024  27.135 -50.428  1.00                 C  
ATOM   1107  CH2 TRP   137     -14.674  25.016 -49.615  1.00                 C  
ATOM   1108  CZ2 TRP   137     -14.196  26.269 -49.349  1.00                 C  
ATOM   1109  CE3 TRP   137     -14.811  25.474 -51.992  1.00                 C  
ATOM   1110  CZ3 TRP   137     -14.980  24.618 -50.920  1.00                 C  
ATOM   1111  N   GLY   138     -13.891  31.316 -53.236  1.00                 N  
ATOM   1112  CA  GLY   138     -13.269  32.130 -52.255  1.00                 C  
ATOM   1113  C   GLY   138     -13.517  31.901 -50.799  1.00                 C  
ATOM   1114  O   GLY   138     -13.117  32.660 -49.916  1.00                 O  
ATOM   1115  N   ILE   139     -14.210  30.811 -50.476  1.00                 N  
ATOM   1116  CA  ILE   139     -14.671  30.631 -49.057  1.00                 C  
ATOM   1117  C   ILE   139     -13.540  30.524 -48.034  1.00                 C  
ATOM   1118  O   ILE   139     -13.682  30.896 -46.873  1.00                 O  
ATOM   1119  CB  ILE   139     -15.566  29.387 -48.908  1.00                 C  
ATOM   1120  CD1 ILE   139     -17.716  28.332 -49.782  1.00                 C  
ATOM   1121  CG1 ILE   139     -16.894  29.594 -49.640  1.00                 C  
ATOM   1122  CG2 ILE   139     -15.775  29.054 -47.439  1.00                 C  
ATOM   1123  N   LEU   140     -12.392  30.026 -48.493  1.00                 N  
ATOM   1124  CA  LEU   140     -11.267  29.877 -47.547  1.00                 C  
ATOM   1125  C   LEU   140     -10.555  31.263 -47.196  1.00                 C  
ATOM   1126  O   LEU   140      -9.891  31.465 -46.185  1.00                 O  
ATOM   1127  CB  LEU   140     -10.223  28.908 -48.105  1.00                 C  
ATOM   1128  CG  LEU   140     -10.658  27.448 -48.243  1.00                 C  
ATOM   1129  CD1 LEU   140      -9.581  26.629 -48.938  1.00                 C  
ATOM   1130  CD2 LEU   140     -10.980  26.852 -46.881  1.00                 C  
ATOM   1131  N   LYS   141     -10.694  32.174 -48.159  1.00                 N  
ATOM   1132  CA  LYS   141      -9.970  33.431 -47.906  1.00                 C  
ATOM   1133  C   LYS   141     -10.818  34.360 -46.904  1.00                 C  
ATOM   1134  O   LYS   141     -10.411  34.965 -45.908  1.00                 O  
ATOM   1135  CB  LYS   141      -9.694  34.164 -49.220  1.00                 C  
ATOM   1136  CD  LYS   141      -8.589  36.081 -50.406  1.00                 C  
ATOM   1137  CE  LYS   141      -7.807  37.374 -50.243  1.00                 C  
ATOM   1138  CG  LYS   141      -8.905  35.453 -49.058  1.00                 C  
ATOM   1139  NZ  LYS   141      -7.489  38.000 -51.556  1.00                 N  
ATOM   1140  N   ASP   142     -12.084  34.396 -47.295  1.00                 N  
ATOM   1141  CA  ASP   142     -12.949  35.302 -46.468  1.00                 C  
ATOM   1142  C   ASP   142     -13.209  34.702 -45.037  1.00                 C  
ATOM   1143  O   ASP   142     -13.275  35.287 -43.957  1.00                 O  
ATOM   1144  CB  ASP   142     -14.282  35.561 -47.173  1.00                 C  
ATOM   1145  CG  ASP   142     -14.133  36.453 -48.391  1.00                 C  
ATOM   1146  OD1 ASP   142     -13.067  37.087 -48.535  1.00                 O  
ATOM   1147  OD2 ASP   142     -15.082  36.516 -49.200  1.00                 O  
ATOM   1148  N   LEU   143     -13.488  33.406 -45.174  1.00                 N  
ATOM   1149  CA  LEU   143     -14.004  32.794 -43.816  1.00                 C  
ATOM   1150  C   LEU   143     -12.854  32.855 -42.786  1.00                 C  
ATOM   1151  O   LEU   143     -13.053  33.109 -41.600  1.00                 O  
ATOM   1152  CB  LEU   143     -14.494  31.360 -44.027  1.00                 C  
ATOM   1153  CG  LEU   143     -15.042  30.643 -42.791  1.00                 C  
ATOM   1154  CD1 LEU   143     -16.242  31.386 -42.226  1.00                 C  
ATOM   1155  CD2 LEU   143     -15.418  29.207 -43.125  1.00                 C  
ATOM   1156  N   CYS   144     -11.649  32.606 -43.281  1.00                 N  
ATOM   1157  CA  CYS   144     -10.491  32.571 -42.385  1.00                 C  
ATOM   1158  C   CYS   144     -10.229  33.972 -41.630  1.00                 C  
ATOM   1159  O   CYS   144     -10.136  34.177 -40.417  1.00                 O  
ATOM   1160  CB  CYS   144      -9.229  32.179 -43.156  1.00                 C  
ATOM   1161  SG  CYS   144      -7.738  32.064 -42.139  1.00                 S  
ATOM   1162  N   ARG   145     -10.121  34.939 -42.530  1.00                 N  
ATOM   1163  CA  ARG   145      -9.792  36.279 -41.930  1.00                 C  
ATOM   1164  C   ARG   145     -10.951  36.938 -41.150  1.00                 C  
ATOM   1165  O   ARG   145     -10.861  37.641 -40.149  1.00                 O  
ATOM   1166  CB  ARG   145      -9.334  37.254 -43.016  1.00                 C  
ATOM   1167  CD  ARG   145      -7.606  37.901 -44.717  1.00                 C  
ATOM   1168  NE  ARG   145      -6.290  37.615 -45.284  1.00                 N  
ATOM   1169  CG  ARG   145      -7.973  36.928 -43.609  1.00                 C  
ATOM   1170  CZ  ARG   145      -5.784  38.231 -46.348  1.00                 C  
ATOM   1171  NH1 ARG   145      -4.578  37.904 -46.792  1.00                 N  
ATOM   1172  NH2 ARG   145      -6.485  39.172 -46.964  1.00                 N  
ATOM   1173  N   LYS   146     -12.116  36.681 -41.744  1.00                 N  
ATOM   1174  CA  LYS   146     -13.300  37.448 -41.054  1.00                 C  
ATOM   1175  C   LYS   146     -13.609  36.700 -39.713  1.00                 C  
ATOM   1176  O   LYS   146     -13.940  37.243 -38.659  1.00                 O  
ATOM   1177  CB  LYS   146     -14.516  37.503 -41.981  1.00                 C  
ATOM   1178  CD  LYS   146     -15.573  38.406 -44.071  1.00                 C  
ATOM   1179  CE  LYS   146     -15.391  39.309 -45.280  1.00                 C  
ATOM   1180  CG  LYS   146     -14.331  38.400 -43.194  1.00                 C  
ATOM   1181  NZ  LYS   146     -16.584  39.291 -46.171  1.00                 N  
ATOM   1182  N   VAL   147     -13.569  35.376 -39.861  1.00                 N  
ATOM   1183  CA  VAL   147     -14.026  34.584 -38.665  1.00                 C  
ATOM   1184  C   VAL   147     -13.194  34.948 -37.414  1.00                 C  
ATOM   1185  O   VAL   147     -13.709  35.053 -36.303  1.00                 O  
ATOM   1186  CB  VAL   147     -13.944  33.069 -38.927  1.00                 C  
ATOM   1187  CG1 VAL   147     -12.494  32.623 -39.028  1.00                 C  
ATOM   1188  CG2 VAL   147     -14.667  32.299 -37.832  1.00                 C  
ATOM   1189  N   PHE   148     -11.899  35.131 -37.632  1.00                 N  
ATOM   1190  CA  PHE   148     -11.004  35.419 -36.517  1.00                 C  
ATOM   1191  C   PHE   148     -11.365  36.799 -35.712  1.00                 C  
ATOM   1192  O   PHE   148     -11.511  37.005 -34.503  1.00                 O  
ATOM   1193  CB  PHE   148      -9.555  35.504 -37.001  1.00                 C  
ATOM   1194  CG  PHE   148      -8.574  35.855 -35.919  1.00                 C  
ATOM   1195  CZ  PHE   148      -6.759  36.511 -33.919  1.00                 C  
ATOM   1196  CD1 PHE   148      -8.134  34.894 -35.026  1.00                 C  
ATOM   1197  CE1 PHE   148      -7.231  35.217 -34.031  1.00                 C  
ATOM   1198  CD2 PHE   148      -8.092  37.146 -35.794  1.00                 C  
ATOM   1199  CE2 PHE   148      -7.190  37.469 -34.799  1.00                 C  
ATOM   1200  N   GLN   149     -11.464  37.761 -36.618  1.00                 N  
ATOM   1201  CA  GLN   149     -11.674  39.116 -35.948  1.00                 C  
ATOM   1202  C   GLN   149     -13.158  39.309 -35.521  1.00                 C  
ATOM   1203  O   GLN   149     -13.597  39.949 -34.566  1.00                 O  
ATOM   1204  CB  GLN   149     -11.246  40.248 -36.884  1.00                 C  
ATOM   1205  CD  GLN   149      -9.370  41.405 -38.117  1.00                 C  
ATOM   1206  CG  GLN   149      -9.749  40.312 -37.138  1.00                 C  
ATOM   1207  OE1 GLN   149     -10.176  41.806 -38.957  1.00                 O  
ATOM   1208  NE2 GLN   149      -8.139  41.892 -38.012  1.00                 N  
ATOM   1209  N   VAL   150     -13.947  38.742 -36.433  1.00                 N  
ATOM   1210  CA  VAL   150     -15.466  39.087 -36.194  1.00                 C  
ATOM   1211  C   VAL   150     -15.896  38.381 -34.880  1.00                 C  
ATOM   1212  O   VAL   150     -16.642  38.891 -34.027  1.00                 O  
ATOM   1213  CB  VAL   150     -16.337  38.657 -37.389  1.00                 C  
ATOM   1214  CG1 VAL   150     -17.812  38.836 -37.064  1.00                 C  
ATOM   1215  CG2 VAL   150     -15.962  39.447 -38.633  1.00                 C  
ATOM   1216  N   GLY   151     -15.364  37.165 -34.760  1.00                 N  
ATOM   1217  CA  GLY   151     -15.730  36.344 -33.578  1.00                 C  
ATOM   1218  C   GLY   151     -15.357  36.821 -32.198  1.00                 C  
ATOM   1219  O   GLY   151     -15.716  36.247 -31.169  1.00                 O  
ATOM   1220  N   ILE   152     -14.698  37.971 -32.174  1.00                 N  
ATOM   1221  CA  ILE   152     -14.315  38.585 -30.855  1.00                 C  
ATOM   1222  C   ILE   152     -15.398  39.419 -30.321  1.00                 C  
ATOM   1223  O   ILE   152     -15.557  39.444 -29.095  1.00                 O  
ATOM   1224  CB  ILE   152     -13.026  39.419 -30.974  1.00                 C  
ATOM   1225  CD1 ILE   152     -10.581  39.269 -31.678  1.00                 C  
ATOM   1226  CG1 ILE   152     -11.832  38.515 -31.283  1.00                 C  
ATOM   1227  CG2 ILE   152     -12.804  40.239 -29.712  1.00                 C  
ATOM   1228  N   THR   153     -16.171  40.101 -31.166  1.00                 N  
ATOM   1229  CA  THR   153     -17.318  40.912 -30.771  1.00                 C  
ATOM   1230  C   THR   153     -18.424  40.047 -30.155  1.00                 C  
ATOM   1231  O   THR   153     -19.037  40.487 -29.184  1.00                 O  
ATOM   1232  CB  THR   153     -17.892  41.698 -31.965  1.00                 C  
ATOM   1233  OG1 THR   153     -16.898  42.598 -32.470  1.00                 O  
ATOM   1234  CG2 THR   153     -19.107  42.506 -31.536  1.00                 C  
ATOM   1235  N   ASN   154     -18.639  38.840 -30.660  1.00                 N  
ATOM   1236  CA  ASN   154     -19.577  37.912 -30.188  1.00                 C  
ATOM   1237  C   ASN   154     -18.779  37.021 -29.192  1.00                 C  
ATOM   1238  O   ASN   154     -18.125  36.063 -29.594  1.00                 O  
ATOM   1239  CB  ASN   154     -20.202  37.142 -31.353  1.00                 C  
ATOM   1240  CG  ASN   154     -21.051  38.024 -32.246  1.00                 C  
ATOM   1241  OD1 ASN   154     -21.909  38.766 -31.767  1.00                 O  
ATOM   1242  ND2 ASN   154     -20.814  37.946 -33.551  1.00                 N  
ATOM   1243  N   LEU   155     -18.810  37.395 -27.918  1.00                 N  
ATOM   1244  CA  LEU   155     -18.084  36.664 -26.925  1.00                 C  
ATOM   1245  C   LEU   155     -18.213  35.181 -26.815  1.00                 C  
ATOM   1246  O   LEU   155     -17.306  34.398 -26.538  1.00                 O  
ATOM   1247  CB  LEU   155     -18.419  37.184 -25.525  1.00                 C  
ATOM   1248  CG  LEU   155     -17.710  36.493 -24.358  1.00                 C  
ATOM   1249  CD1 LEU   155     -16.203  36.659 -24.471  1.00                 C  
ATOM   1250  CD2 LEU   155     -18.205  37.041 -23.029  1.00                 C  
ATOM   1251  N   ASP   156     -19.466  34.785 -27.035  1.00                 N  
ATOM   1252  CA  ASP   156     -19.733  33.243 -26.786  1.00                 C  
ATOM   1253  C   ASP   156     -19.127  32.444 -27.925  1.00                 C  
ATOM   1254  O   ASP   156     -18.980  31.236 -27.752  1.00                 O  
ATOM   1255  CB  ASP   156     -21.234  32.973 -26.659  1.00                 C  
ATOM   1256  CG  ASP   156     -21.819  33.528 -25.375  1.00                 C  
ATOM   1257  OD1 ASP   156     -21.037  33.840 -24.452  1.00                 O  
ATOM   1258  OD2 ASP   156     -23.059  33.651 -25.293  1.00                 O  
ATOM   1259  N   LEU   157     -18.727  33.072 -29.022  1.00                 N  
ATOM   1260  CA  LEU   157     -18.132  32.487 -30.148  1.00                 C  
ATOM   1261  C   LEU   157     -16.603  32.243 -29.992  1.00                 C  
ATOM   1262  O   LEU   157     -15.969  31.380 -30.591  1.00                 O  
ATOM   1263  CB  LEU   157     -18.366  33.352 -31.388  1.00                 C  
ATOM   1264  CG  LEU   157     -19.813  33.466 -31.872  1.00                 C  
ATOM   1265  CD1 LEU   157     -19.920  34.462 -33.017  1.00                 C  
ATOM   1266  CD2 LEU   157     -20.344  32.108 -32.302  1.00                 C  
ATOM   1267  N   LEU   158     -16.029  33.102 -29.150  1.00                 N  
ATOM   1268  CA  LEU   158     -14.527  32.954 -29.040  1.00                 C  
ATOM   1269  C   LEU   158     -14.213  31.894 -28.021  1.00                 C  
ATOM   1270  O   LEU   158     -13.291  31.098 -28.169  1.00                 O  
ATOM   1271  CB  LEU   158     -13.883  34.290 -28.665  1.00                 C  
ATOM   1272  CG  LEU   158     -12.358  34.297 -28.542  1.00                 C  
ATOM   1273  CD1 LEU   158     -11.710  33.901 -29.860  1.00                 C  
ATOM   1274  CD2 LEU   158     -11.860  35.664 -28.097  1.00                 C  
ATOM   1275  N   VAL   159     -15.038  31.850 -26.975  1.00                 N  
ATOM   1276  CA  VAL   159     -14.769  30.819 -25.906  1.00                 C  
ATOM   1277  C   VAL   159     -14.859  29.347 -26.541  1.00                 C  
ATOM   1278  O   VAL   159     -14.062  28.448 -26.293  1.00                 O  
ATOM   1279  CB  VAL   159     -15.749  30.960 -24.726  1.00                 C  
ATOM   1280  CG1 VAL   159     -15.603  29.787 -23.769  1.00                 C  
ATOM   1281  CG2 VAL   159     -15.521  32.277 -23.999  1.00                 C  
ATOM   1282  N   ASP   160     -15.935  29.162 -27.306  1.00                 N  
ATOM   1283  CA  ASP   160     -16.095  27.810 -27.811  1.00                 C  
ATOM   1284  C   ASP   160     -14.924  27.344 -28.678  1.00                 C  
ATOM   1285  O   ASP   160     -14.289  26.297 -28.514  1.00                 O  
ATOM   1286  CB  ASP   160     -17.388  27.690 -28.620  1.00                 C  
ATOM   1287  CG  ASP   160     -18.628  27.743 -27.749  1.00                 C  
ATOM   1288  OD1 ASP   160     -18.493  27.601 -26.515  1.00                 O  
ATOM   1289  OD2 ASP   160     -19.733  27.928 -28.300  1.00                 O  
ATOM   1290  N   SER   161     -14.696  28.179 -29.692  1.00                 N  
ATOM   1291  CA  SER   161     -13.600  27.776 -30.677  1.00                 C  
ATOM   1292  C   SER   161     -12.262  27.666 -30.075  1.00                 C  
ATOM   1293  O   SER   161     -11.514  26.763 -30.441  1.00                 O  
ATOM   1294  CB  SER   161     -13.529  28.772 -31.836  1.00                 C  
ATOM   1295  OG  SER   161     -13.100  30.046 -31.389  1.00                 O  
ATOM   1296  N   TRP   162     -11.968  28.492 -29.080  1.00                 N  
ATOM   1297  CA  TRP   162     -10.674  28.495 -28.361  1.00                 C  
ATOM   1298  C   TRP   162     -10.440  27.088 -27.653  1.00                 C  
ATOM   1299  O   TRP   162      -9.381  26.470 -27.695  1.00                 O  
ATOM   1300  CB  TRP   162     -10.634  29.629 -27.335  1.00                 C  
ATOM   1301  CG  TRP   162      -9.350  29.698 -26.567  1.00                 C  
ATOM   1302  CD1 TRP   162      -8.215  30.366 -26.925  1.00                 C  
ATOM   1303  NE1 TRP   162      -7.243  30.198 -25.969  1.00                 N  
ATOM   1304  CD2 TRP   162      -9.068  29.074 -25.308  1.00                 C  
ATOM   1305  CE2 TRP   162      -7.745  29.407 -24.965  1.00                 C  
ATOM   1306  CH2 TRP   162      -7.888  28.174 -22.957  1.00                 C  
ATOM   1307  CZ2 TRP   162      -7.143  28.962 -23.789  1.00                 C  
ATOM   1308  CE3 TRP   162      -9.806  28.266 -24.437  1.00                 C  
ATOM   1309  CZ3 TRP   162      -9.206  27.827 -23.273  1.00                 C  
ATOM   1310  N   LYS   163     -11.489  26.668 -26.946  1.00                 N  
ATOM   1311  CA  LYS   163     -11.277  25.421 -26.210  1.00                 C  
ATOM   1312  C   LYS   163     -10.946  24.249 -27.078  1.00                 C  
ATOM   1313  O   LYS   163      -9.980  23.503 -26.885  1.00                 O  
ATOM   1314  CB  LYS   163     -12.513  25.074 -25.377  1.00                 C  
ATOM   1315  CD  LYS   163     -13.616  23.539 -23.726  1.00                 C  
ATOM   1316  CE  LYS   163     -13.491  22.245 -22.938  1.00                 C  
ATOM   1317  CG  LYS   163     -12.374  23.797 -24.564  1.00                 C  
ATOM   1318  NZ  LYS   163     -14.701  21.979 -22.112  1.00                 N  
ATOM   1319  N   GLU   164     -11.820  24.061 -28.067  1.00                 N  
ATOM   1320  CA  GLU   164     -11.626  22.850 -28.987  1.00                 C  
ATOM   1321  C   GLU   164     -10.299  22.909 -29.675  1.00                 C  
ATOM   1322  O   GLU   164      -9.591  21.895 -29.798  1.00                 O  
ATOM   1323  CB  GLU   164     -12.753  22.775 -30.019  1.00                 C  
ATOM   1324  CD  GLU   164     -15.211  22.409 -30.473  1.00                 C  
ATOM   1325  CG  GLU   164     -14.105  22.398 -29.436  1.00                 C  
ATOM   1326  OE1 GLU   164     -14.964  22.891 -31.598  1.00                 O  
ATOM   1327  OE2 GLU   164     -16.323  21.935 -30.160  1.00                 O  
ATOM   1328  N   TRP   165      -9.917  24.125 -30.064  1.00                 N  
ATOM   1329  CA  TRP   165      -8.626  24.355 -30.769  1.00                 C  
ATOM   1330  C   TRP   165      -7.397  23.847 -30.026  1.00                 C  
ATOM   1331  O   TRP   165      -6.381  23.646 -30.687  1.00                 O  
ATOM   1332  CB  TRP   165      -8.429  25.845 -31.053  1.00                 C  
ATOM   1333  CG  TRP   165      -9.367  26.388 -32.087  1.00                 C  
ATOM   1334  CD1 TRP   165     -10.152  25.668 -32.940  1.00                 C  
ATOM   1335  NE1 TRP   165     -10.878  26.513 -33.744  1.00                 N  
ATOM   1336  CD2 TRP   165      -9.619  27.769 -32.377  1.00                 C  
ATOM   1337  CE2 TRP   165     -10.567  27.809 -33.416  1.00                 C  
ATOM   1338  CH2 TRP   165     -10.552  30.170 -33.423  1.00                 C  
ATOM   1339  CZ2 TRP   165     -11.041  29.007 -33.948  1.00                 C  
ATOM   1340  CE3 TRP   165      -9.136  28.974 -31.859  1.00                 C  
ATOM   1341  CZ3 TRP   165      -9.609  30.159 -32.389  1.00                 C  
ATOM   1342  N   THR   166      -7.481  23.586 -28.729  1.00                 N  
ATOM   1343  CA  THR   166      -6.465  23.089 -27.912  1.00                 C  
ATOM   1344  C   THR   166      -6.227  21.499 -28.219  1.00                 C  
ATOM   1345  O   THR   166      -5.172  20.904 -28.456  1.00                 O  
ATOM   1346  CB  THR   166      -6.789  23.294 -26.421  1.00                 C  
ATOM   1347  OG1 THR   166      -6.910  24.695 -26.143  1.00                 O  
ATOM   1348  CG2 THR   166      -5.680  22.721 -25.551  1.00                 C  
ATOM   1349  N   ARG   167      -7.396  20.880 -28.148  1.00                 N  
ATOM   1350  CA  ARG   167      -7.260  19.393 -28.299  1.00                 C  
ATOM   1351  C   ARG   167      -7.049  19.036 -29.766  1.00                 C  
ATOM   1352  O   ARG   167      -6.309  18.166 -30.224  1.00                 O  
ATOM   1353  CB  ARG   167      -8.495  18.683 -27.742  1.00                 C  
ATOM   1354  CD  ARG   167      -9.897  18.077 -25.749  1.00                 C  
ATOM   1355  NE  ARG   167     -10.032  18.132 -24.296  1.00                 N  
ATOM   1356  CG  ARG   167      -8.625  18.757 -26.229  1.00                 C  
ATOM   1357  CZ  ARG   167     -11.102  17.712 -23.629  1.00                 C  
ATOM   1358  NH1 ARG   167     -11.135  17.801 -22.306  1.00                 N  
ATOM   1359  NH2 ARG   167     -12.135  17.204 -24.286  1.00                 N  
ATOM   1360  N   TRP   168      -7.860  19.769 -30.529  1.00                 N  
ATOM   1361  CA  TRP   168      -7.862  19.304 -32.050  1.00                 C  
ATOM   1362  C   TRP   168      -6.429  19.485 -32.583  1.00                 C  
ATOM   1363  O   TRP   168      -5.893  18.659 -33.342  1.00                 O  
ATOM   1364  CB  TRP   168      -8.883  20.110 -32.855  1.00                 C  
ATOM   1365  CG  TRP   168     -10.304  19.728 -32.574  1.00                 C  
ATOM   1366  CD1 TRP   168     -10.737  18.662 -31.840  1.00                 C  
ATOM   1367  NE1 TRP   168     -12.110  18.636 -31.803  1.00                 N  
ATOM   1368  CD2 TRP   168     -11.482  20.410 -33.024  1.00                 C  
ATOM   1369  CE2 TRP   168     -12.589  19.701 -32.525  1.00                 C  
ATOM   1370  CH2 TRP   168     -14.093  21.213 -33.537  1.00                 C  
ATOM   1371  CZ2 TRP   168     -13.903  20.095 -32.775  1.00                 C  
ATOM   1372  CE3 TRP   168     -11.706  21.550 -33.801  1.00                 C  
ATOM   1373  CZ3 TRP   168     -13.010  21.937 -34.047  1.00                 C  
ATOM   1374  N   LEU   169      -5.818  20.583 -32.141  1.00                 N  
ATOM   1375  CA  LEU   169      -4.465  20.918 -32.595  1.00                 C  
ATOM   1376  C   LEU   169      -3.400  19.812 -32.420  1.00                 C  
ATOM   1377  O   LEU   169      -2.386  19.808 -33.114  1.00                 O  
ATOM   1378  CB  LEU   169      -3.952  22.166 -31.874  1.00                 C  
ATOM   1379  CG  LEU   169      -2.556  22.652 -32.271  1.00                 C  
ATOM   1380  CD1 LEU   169      -2.511  23.011 -33.748  1.00                 C  
ATOM   1381  CD2 LEU   169      -2.142  23.845 -31.424  1.00                 C  
ATOM   1382  N   PHE   170      -3.652  18.889 -31.502  1.00                 N  
ATOM   1383  CA  PHE   170      -2.728  17.831 -31.218  1.00                 C  
ATOM   1384  C   PHE   170      -2.843  16.693 -32.431  1.00                 C  
ATOM   1385  O   PHE   170      -2.003  16.152 -33.156  1.00                 O  
ATOM   1386  CB  PHE   170      -3.018  17.220 -29.845  1.00                 C  
ATOM   1387  CG  PHE   170      -2.084  16.107 -29.468  1.00                 C  
ATOM   1388  CZ  PHE   170      -0.359  14.041 -28.770  1.00                 C  
ATOM   1389  CD1 PHE   170      -0.787  16.378 -29.068  1.00                 C  
ATOM   1390  CE1 PHE   170       0.073  15.353 -28.720  1.00                 C  
ATOM   1391  CD2 PHE   170      -2.501  14.788 -29.513  1.00                 C  
ATOM   1392  CE2 PHE   170      -1.641  13.764 -29.165  1.00                 C  
ATOM   1393  N   HIS   171      -4.131  16.385 -32.474  1.00                 N  
ATOM   1394  CA  HIS   171      -4.304  15.205 -33.468  1.00                 C  
ATOM   1395  C   HIS   171      -4.428  15.696 -34.873  1.00                 C  
ATOM   1396  O   HIS   171      -4.087  15.083 -35.884  1.00                 O  
ATOM   1397  CB  HIS   171      -5.528  14.366 -33.096  1.00                 C  
ATOM   1398  CG  HIS   171      -5.396  13.652 -31.787  1.00                 C  
ATOM   1399  ND1 HIS   171      -4.491  12.633 -31.582  1.00                 N  
ATOM   1400  CE1 HIS   171      -4.607  12.193 -30.317  1.00                 C  
ATOM   1401  CD2 HIS   171      -6.043  13.741 -30.486  1.00                 C  
ATOM   1402  NE2 HIS   171      -5.536  12.853 -29.653  1.00                 N  
ATOM   1403  N   GLN   172      -4.991  16.903 -34.917  1.00                 N  
ATOM   1404  CA  GLN   172      -5.309  17.437 -36.375  1.00                 C  
ATOM   1405  C   GLN   172      -3.999  17.768 -37.017  1.00                 C  
ATOM   1406  O   GLN   172      -3.921  17.572 -38.228  1.00                 O  
ATOM   1407  CB  GLN   172      -6.244  18.646 -36.311  1.00                 C  
ATOM   1408  CD  GLN   172      -8.373  17.347 -36.707  1.00                 C  
ATOM   1409  CG  GLN   172      -7.642  18.324 -35.808  1.00                 C  
ATOM   1410  OE1 GLN   172      -8.397  17.508 -37.927  1.00                 O  
ATOM   1411  NE2 GLN   172      -8.973  16.326 -36.104  1.00                 N  
ATOM   1412  N   HIS   173      -2.966  18.148 -36.276  1.00                 N  
ATOM   1413  CA  HIS   173      -1.657  18.437 -36.694  1.00                 C  
ATOM   1414  C   HIS   173      -0.987  17.219 -37.541  1.00                 C  
ATOM   1415  O   HIS   173      -0.416  17.265 -38.632  1.00                 O  
ATOM   1416  CB  HIS   173      -0.770  18.763 -35.491  1.00                 C  
ATOM   1417  CG  HIS   173       0.651  19.065 -35.852  1.00                 C  
ATOM   1418  ND1 HIS   173       1.033  20.249 -36.444  1.00                 N  
ATOM   1419  CE1 HIS   173       2.363  20.229 -36.646  1.00                 C  
ATOM   1420  CD2 HIS   173       1.922  18.364 -35.740  1.00                 C  
ATOM   1421  NE2 HIS   173       2.903  19.101 -36.226  1.00                 N  
ATOM   1422  N   ALA   174      -1.081  16.098 -36.817  1.00                 N  
ATOM   1423  CA  ALA   174      -0.400  14.941 -37.491  1.00                 C  
ATOM   1424  C   ALA   174      -1.221  14.332 -38.582  1.00                 C  
ATOM   1425  O   ALA   174      -0.734  13.948 -39.651  1.00                 O  
ATOM   1426  CB  ALA   174      -0.050  13.866 -36.474  1.00                 C  
ATOM   1427  N   LYS   175      -2.519  14.224 -38.297  1.00                 N  
ATOM   1428  CA  LYS   175      -3.456  13.611 -39.316  1.00                 C  
ATOM   1429  C   LYS   175      -3.534  14.449 -40.550  1.00                 C  
ATOM   1430  O   LYS   175      -3.513  13.954 -41.690  1.00                 O  
ATOM   1431  CB  LYS   175      -4.852  13.427 -38.718  1.00                 C  
ATOM   1432  CD  LYS   175      -4.698  10.974 -38.213  1.00                 C  
ATOM   1433  CE  LYS   175      -4.885   9.899 -37.155  1.00                 C  
ATOM   1434  CG  LYS   175      -4.929  12.361 -37.637  1.00                 C  
ATOM   1435  NZ  LYS   175      -4.609   8.537 -37.691  1.00                 N  
ATOM   1436  N   THR   176      -3.556  15.760 -40.318  1.00                 N  
ATOM   1437  CA  THR   176      -3.664  16.740 -41.461  1.00                 C  
ATOM   1438  C   THR   176      -2.630  16.547 -42.506  1.00                 C  
ATOM   1439  O   THR   176      -2.953  16.865 -43.644  1.00                 O  
ATOM   1440  CB  THR   176      -3.576  18.196 -40.967  1.00                 C  
ATOM   1441  OG1 THR   176      -3.941  19.087 -42.028  1.00                 O  
ATOM   1442  CG2 THR   176      -2.158  18.523 -40.522  1.00                 C  
ATOM   1443  N   ASP   177      -1.432  16.066 -42.190  1.00                 N  
ATOM   1444  CA  ASP   177      -0.371  15.708 -43.052  1.00                 C  
ATOM   1445  C   ASP   177      -0.718  14.487 -43.980  1.00                 C  
ATOM   1446  O   ASP   177      -0.456  14.503 -45.186  1.00                 O  
ATOM   1447  CB  ASP   177       0.887  15.380 -42.246  1.00                 C  
ATOM   1448  CG  ASP   177       1.517  16.611 -41.623  1.00                 C  
ATOM   1449  OD1 ASP   177       1.153  17.734 -42.029  1.00                 O  
ATOM   1450  OD2 ASP   177       2.375  16.451 -40.730  1.00                 O  
ATOM   1451  N   VAL   178      -1.327  13.467 -43.393  1.00                 N  
ATOM   1452  CA  VAL   178      -1.688  12.310 -44.130  1.00                 C  
ATOM   1453  C   VAL   178      -2.846  12.591 -45.122  1.00                 C  
ATOM   1454  O   VAL   178      -2.877  12.200 -46.284  1.00                 O  
ATOM   1455  CB  VAL   178      -2.086  11.150 -43.199  1.00                 C  
ATOM   1456  CG1 VAL   178      -2.643   9.987 -44.006  1.00                 C  
ATOM   1457  CG2 VAL   178      -0.895  10.702 -42.366  1.00                 C  
ATOM   1458  N   ILE   179      -3.837  13.292 -44.573  1.00                 N  
ATOM   1459  CA  ILE   179      -5.027  13.518 -45.485  1.00                 C  
ATOM   1460  C   ILE   179      -4.626  14.388 -46.762  1.00                 C  
ATOM   1461  O   ILE   179      -4.985  14.173 -47.915  1.00                 O  
ATOM   1462  CB  ILE   179      -6.189  14.199 -44.738  1.00                 C  
ATOM   1463  CD1 ILE   179      -7.717  13.926 -42.716  1.00                 C  
ATOM   1464  CG1 ILE   179      -6.778  13.251 -43.691  1.00                 C  
ATOM   1465  CG2 ILE   179      -7.244  14.683 -45.722  1.00                 C  
ATOM   1466  N   GLY   180      -3.901  15.453 -46.422  1.00                 N  
ATOM   1467  CA  GLY   180      -3.610  16.347 -47.589  1.00                 C  
ATOM   1468  C   GLY   180      -2.782  15.729 -48.654  1.00                 C  
ATOM   1469  O   GLY   180      -3.062  15.788 -49.857  1.00                 O  
ATOM   1470  N   GLU   181      -1.689  15.121 -48.195  1.00                 N  
ATOM   1471  CA  GLU   181      -0.717  14.489 -49.207  1.00                 C  
ATOM   1472  C   GLU   181      -1.477  13.418 -49.951  1.00                 C  
ATOM   1473  O   GLU   181      -1.387  13.402 -51.177  1.00                 O  
ATOM   1474  CB  GLU   181       0.514  13.929 -48.490  1.00                 C  
ATOM   1475  CD  GLU   181       2.606  14.403 -47.157  1.00                 C  
ATOM   1476  CG  GLU   181       1.440  14.994 -47.926  1.00                 C  
ATOM   1477  OE1 GLU   181       2.591  13.180 -46.903  1.00                 O  
ATOM   1478  OE2 GLU   181       3.534  15.162 -46.810  1.00                 O  
ATOM   1479  N   LEU   182      -2.267  12.582 -49.272  1.00                 N  
ATOM   1480  CA  LEU   182      -3.022  11.547 -49.889  1.00                 C  
ATOM   1481  C   LEU   182      -4.425  12.062 -50.399  1.00                 C  
ATOM   1482  O   LEU   182      -5.270  11.618 -49.623  1.00                 O  
ATOM   1483  CB  LEU   182      -3.225  10.381 -48.920  1.00                 C  
ATOM   1484  CG  LEU   182      -1.955   9.713 -48.388  1.00                 C  
ATOM   1485  CD1 LEU   182      -2.301   8.616 -47.393  1.00                 C  
ATOM   1486  CD2 LEU   182      -1.126   9.148 -49.531  1.00                 C  
ATOM   1487  N   VAL   183      -4.751  12.883 -51.405  1.00                 N  
ATOM   1488  CA  VAL   183      -6.045  13.393 -51.266  1.00                 C  
ATOM   1489  C   VAL   183      -7.063  12.373 -51.788  1.00                 C  
ATOM   1490  O   VAL   183      -8.222  12.292 -51.385  1.00                 O  
ATOM   1491  CB  VAL   183      -6.204  14.738 -52.000  1.00                 C  
ATOM   1492  CG1 VAL   183      -6.218  14.524 -53.506  1.00                 C  
ATOM   1493  CG2 VAL   183      -7.471  15.446 -51.546  1.00                 C  
ATOM   1494  N   LYS   184      -6.610  11.619 -52.796  1.00                 N  
ATOM   1495  CA  LYS   184      -7.578  10.597 -53.334  1.00                 C  
ATOM   1496  C   LYS   184      -6.288   9.853 -53.765  1.00                 C  
ATOM   1497  O   LYS   184      -5.433  10.393 -54.483  1.00                 O  
ATOM   1498  CB  LYS   184      -8.533  11.241 -54.341  1.00                 C  
ATOM   1499  CD  LYS   184     -10.629  11.038 -55.706  1.00                 C  
ATOM   1500  CE  LYS   184     -10.046  11.587 -56.999  1.00                 C  
ATOM   1501  CG  LYS   184      -9.579  10.291 -54.901  1.00                 C  
ATOM   1502  NZ  LYS   184     -11.100  12.144 -57.890  1.00                 N  
ATOM   1503  N   PRO   185      -6.179   8.625 -53.293  1.00                 N  
ATOM   1504  CA  PRO   185      -5.037   7.788 -53.632  1.00                 C  
ATOM   1505  C   PRO   185      -4.469   7.504 -55.086  1.00                 C  
ATOM   1506  O   PRO   185      -4.816   8.128 -56.091  1.00                 O  
ATOM   1507  CB  PRO   185      -5.421   6.405 -53.101  1.00                 C  
ATOM   1508  CD  PRO   185      -7.219   7.870 -52.510  1.00                 C  
ATOM   1509  CG  PRO   185      -6.431   6.680 -52.038  1.00                 C  
ATOM   1510  N   ALA   186      -3.565   6.520 -55.077  1.00                 N  
ATOM   1511  CA  ALA   186      -2.907   6.045 -56.252  1.00                 C  
ATOM   1512  C   ALA   186      -2.982   6.346 -57.650  1.00                 C  
ATOM   1513  O   ALA   186      -3.915   5.863 -58.276  1.00                 O  
ATOM   1514  CB  ALA   186      -3.100   4.543 -56.397  1.00                 C  
ATOM   1515  N   LYS   187      -2.102   7.189 -58.179  1.00                 N  
ATOM   1516  CA  LYS   187      -2.096   7.639 -59.605  1.00                 C  
ATOM   1517  C   LYS   187      -3.340   8.335 -60.053  1.00                 C  
ATOM   1518  O   LYS   187      -3.602   8.285 -61.257  1.00                 O  
ATOM   1519  CB  LYS   187      -1.857   6.452 -60.540  1.00                 C  
ATOM   1520  CD  LYS   187      -0.343   4.599 -61.299  1.00                 C  
ATOM   1521  CE  LYS   187       0.945   3.840 -61.025  1.00                 C  
ATOM   1522  CG  LYS   187      -0.546   5.723 -60.295  1.00                 C  
ATOM   1523  NZ  LYS   187       1.120   2.691 -61.955  1.00                 N  
ATOM   1524  N   ASN   188      -4.163   8.859 -59.149  1.00                 N  
ATOM   1525  CA  ASN   188      -5.441   9.428 -59.395  1.00                 C  
ATOM   1526  C   ASN   188      -6.507   8.498 -60.066  1.00                 C  
ATOM   1527  O   ASN   188      -7.370   8.925 -60.834  1.00                 O  
ATOM   1528  CB  ASN   188      -5.311  10.681 -60.263  1.00                 C  
ATOM   1529  CG  ASN   188      -4.547  11.793 -59.571  1.00                 C  
ATOM   1530  OD1 ASN   188      -4.870  12.174 -58.446  1.00                 O  
ATOM   1531  ND2 ASN   188      -3.529  12.317 -60.243  1.00                 N  
ATOM   1532  N   ASN   189      -6.413   7.216 -59.742  1.00                 N  
ATOM   1533  CA  ASN   189      -7.243   6.144 -60.031  1.00                 C  
ATOM   1534  C   ASN   189      -8.434   5.853 -59.215  1.00                 C  
ATOM   1535  O   ASN   189      -8.192   5.668 -57.963  1.00                 O  
ATOM   1536  CB  ASN   189      -6.447   4.837 -60.040  1.00                 C  
ATOM   1537  CG  ASN   189      -5.446   4.772 -61.176  1.00                 C  
ATOM   1538  OD1 ASN   189      -5.782   5.045 -62.329  1.00                 O  
ATOM   1539  ND2 ASN   189      -4.209   4.411 -60.854  1.00                 N  
ATOM   1540  N   ILE   190      -9.612   5.687 -59.781  1.00                 N  
ATOM   1541  CA  ILE   190     -10.803   5.293 -59.010  1.00                 C  
ATOM   1542  C   ILE   190     -11.104   3.803 -59.458  1.00                 C  
ATOM   1543  O   ILE   190     -12.214   3.513 -59.901  1.00                 O  
ATOM   1544  CB  ILE   190     -11.981   6.252 -59.262  1.00                 C  
ATOM   1545  CD1 ILE   190     -11.128   7.920 -57.533  1.00                 C  
ATOM   1546  CG1 ILE   190     -11.568   7.695 -58.963  1.00                 C  
ATOM   1547  CG2 ILE   190     -13.195   5.830 -58.448  1.00                 C  
ATOM   1548  N   TYR   191     -10.133   2.916 -59.300  1.00                 N  
ATOM   1549  CA  TYR   191     -10.377   1.571 -59.645  1.00                 C  
ATOM   1550  C   TYR   191     -11.128   0.800 -58.669  1.00                 C  
ATOM   1551  O   TYR   191     -10.969   0.755 -57.457  1.00                 O  
ATOM   1552  CB  TYR   191      -9.060   0.836 -59.902  1.00                 C  
ATOM   1553  CG  TYR   191      -8.338   1.291 -61.150  1.00                 C  
ATOM   1554  OH  TYR   191      -6.341   2.550 -64.573  1.00                 O  
ATOM   1555  CZ  TYR   191      -7.003   2.133 -63.441  1.00                 C  
ATOM   1556  CD1 TYR   191      -7.157   2.017 -61.064  1.00                 C  
ATOM   1557  CE1 TYR   191      -6.490   2.437 -62.199  1.00                 C  
ATOM   1558  CD2 TYR   191      -8.840   0.994 -62.411  1.00                 C  
ATOM   1559  CE2 TYR   191      -8.187   1.406 -63.557  1.00                 C  
ATOM   1560  N   VAL   192     -12.148   0.225 -59.290  1.00                 N  
ATOM   1561  CA  VAL   192     -13.405  -0.515 -58.687  1.00                 C  
ATOM   1562  C   VAL   192     -13.152  -1.943 -58.044  1.00                 C  
ATOM   1563  O   VAL   192     -13.630  -2.300 -56.957  1.00                 O  
ATOM   1564  CB  VAL   192     -14.512  -0.698 -59.742  1.00                 C  
ATOM   1565  CG1 VAL   192     -15.631  -1.571 -59.194  1.00                 C  
ATOM   1566  CG2 VAL   192     -15.054   0.652 -60.186  1.00                 C  
ATOM   1567  N   ARG   193     -12.378  -2.727 -58.798  1.00                 N  
ATOM   1568  CA  ARG   193     -11.967  -4.029 -58.839  1.00                 C  
ATOM   1569  C   ARG   193     -12.427  -5.307 -59.064  1.00                 C  
ATOM   1570  O   ARG   193     -12.221  -5.886 -57.994  1.00                 O  
ATOM   1571  CB  ARG   193     -11.341  -4.436 -57.503  1.00                 C  
ATOM   1572  CD  ARG   193      -9.507  -4.122 -55.819  1.00                 C  
ATOM   1573  NE  ARG   193      -8.324  -3.355 -55.438  1.00                 N  
ATOM   1574  CG  ARG   193     -10.110  -3.628 -57.124  1.00                 C  
ATOM   1575  CZ  ARG   193      -7.637  -3.548 -54.317  1.00                 C  
ATOM   1576  NH1 ARG   193      -6.573  -2.802 -54.054  1.00                 N  
ATOM   1577  NH2 ARG   193      -8.015  -4.488 -53.461  1.00                 N  
ATOM   1578  N   LEU   194     -13.146  -5.837 -60.046  1.00                 N  
ATOM   1579  CA  LEU   194     -13.723  -7.237 -59.874  1.00                 C  
ATOM   1580  C   LEU   194     -12.985  -8.546 -59.840  1.00                 C  
ATOM   1581  O   LEU   194     -13.258  -9.412 -60.680  1.00                 O  
ATOM   1582  CB  LEU   194     -14.754  -7.530 -60.966  1.00                 C  
ATOM   1583  CG  LEU   194     -16.001  -6.644 -60.976  1.00                 C  
ATOM   1584  CD1 LEU   194     -16.881  -6.968 -62.174  1.00                 C  
ATOM   1585  CD2 LEU   194     -16.786  -6.808 -59.684  1.00                 C  
ATOM   1586  N   ASN   195     -11.980  -8.676 -58.958  1.00                 N  
ATOM   1587  CA  ASN   195     -11.138  -9.923 -59.142  1.00                 C  
ATOM   1588  C   ASN   195     -11.346 -11.112 -58.196  1.00                 C  
ATOM   1589  O   ASN   195     -11.032 -10.982 -57.009  1.00                 O  
ATOM   1590  CB  ASN   195      -9.649  -9.579 -59.070  1.00                 C  
ATOM   1591  CG  ASN   195      -9.201  -8.686 -60.210  1.00                 C  
ATOM   1592  OD1 ASN   195      -9.471  -8.970 -61.377  1.00                 O  
ATOM   1593  ND2 ASN   195      -8.514  -7.600 -59.874  1.00                 N  
ATOM   1594  N   LYS   196     -11.847 -12.237 -58.692  1.00                 N  
ATOM   1595  CA  LYS   196     -11.948 -13.408 -57.861  1.00                 C  
ATOM   1596  C   LYS   196     -10.557 -13.758 -57.432  1.00                 C  
ATOM   1597  O   LYS   196      -9.688 -13.673 -58.299  1.00                 O  
ATOM   1598  CB  LYS   196     -12.626 -14.549 -58.623  1.00                 C  
ATOM   1599  CD  LYS   196     -14.710 -15.486 -59.660  1.00                 C  
ATOM   1600  CE  LYS   196     -16.180 -15.244 -59.961  1.00                 C  
ATOM   1601  CG  LYS   196     -14.093 -14.303 -58.932  1.00                 C  
ATOM   1602  NZ  LYS   196     -16.798 -16.396 -60.674  1.00                 N  
ATOM   1603  N   LEU   197     -10.258 -14.075 -56.200  1.00                 N  
ATOM   1604  CA  LEU   197      -8.932 -14.555 -55.855  1.00                 C  
ATOM   1605  C   LEU   197      -8.962 -16.109 -55.737  1.00                 C  
ATOM   1606  O   LEU   197      -8.054 -16.900 -55.991  1.00                 O  
ATOM   1607  CB  LEU   197      -8.452 -13.914 -54.551  1.00                 C  
ATOM   1608  CG  LEU   197      -8.261 -12.396 -54.573  1.00                 C  
ATOM   1609  CD1 LEU   197      -7.889 -11.881 -53.191  1.00                 C  
ATOM   1610  CD2 LEU   197      -7.198 -12.003 -55.588  1.00                 C  
ATOM   1611  N   SER   198     -10.126 -16.491 -55.212  1.00                 N  
ATOM   1612  CA  SER   198     -10.160 -18.015 -54.875  1.00                 C  
ATOM   1613  C   SER   198     -10.259 -18.880 -56.125  1.00                 C  
ATOM   1614  O   SER   198      -9.982 -20.077 -56.092  1.00                 O  
ATOM   1615  CB  SER   198     -11.331 -18.331 -53.942  1.00                 C  
ATOM   1616  OG  SER   198     -12.572 -18.158 -54.604  1.00                 O  
ATOM   1617  N   GLN   199     -10.633 -18.254 -57.232  1.00                 N  
ATOM   1618  CA  GLN   199     -10.807 -18.981 -58.492  1.00                 C  
ATOM   1619  C   GLN   199      -9.565 -19.061 -59.325  1.00                 C  
ATOM   1620  O   GLN   199      -9.386 -19.921 -60.182  1.00                 O  
ATOM   1621  CB  GLN   199     -11.915 -18.341 -59.331  1.00                 C  
ATOM   1622  CD  GLN   199     -13.776 -19.753 -58.371  1.00                 C  
ATOM   1623  CG  GLN   199     -13.281 -18.350 -58.666  1.00                 C  
ATOM   1624  OE1 GLN   199     -13.948 -20.565 -59.279  1.00                 O  
ATOM   1625  NE2 GLN   199     -14.005 -20.041 -57.095  1.00                 N  
ATOM   1626  N   ILE   200      -8.644 -18.146 -59.024  1.00                 N  
ATOM   1627  CA  ILE   200      -7.360 -18.154 -59.862  1.00                 C  
ATOM   1628  C   ILE   200      -6.490 -19.272 -59.254  1.00                 C  
ATOM   1629  O   ILE   200      -5.814 -20.030 -59.948  1.00                 O  
ATOM   1630  CB  ILE   200      -6.670 -16.777 -59.850  1.00                 C  
ATOM   1631  CD1 ILE   200      -7.066 -14.315 -60.378  1.00                 C  
ATOM   1632  CG1 ILE   200      -7.535 -15.741 -60.570  1.00                 C  
ATOM   1633  CG2 ILE   200      -5.278 -16.874 -60.457  1.00                 C  
ATOM   1634  N   GLN   201      -6.490 -19.320 -57.922  1.00                 N  
ATOM   1635  CA  GLN   201      -5.610 -20.285 -57.246  1.00                 C  
ATOM   1636  C   GLN   201      -5.846 -21.729 -57.574  1.00                 C  
ATOM   1637  O   GLN   201      -4.956 -22.540 -57.328  1.00                 O  
ATOM   1638  CB  GLN   201      -5.718 -20.136 -55.727  1.00                 C  
ATOM   1639  CD  GLN   201      -3.708 -18.635 -55.438  1.00                 C  
ATOM   1640  CG  GLN   201      -5.194 -18.813 -55.194  1.00                 C  
ATOM   1641  OE1 GLN   201      -2.900 -19.478 -55.050  1.00                 O  
ATOM   1642  NE2 GLN   201      -3.344 -17.533 -56.084  1.00                 N  
ATOM   1643  N   GLU   202      -6.976 -22.058 -58.186  1.00                 N  
ATOM   1644  CA  GLU   202      -7.341 -23.394 -58.579  1.00                 C  
ATOM   1645  C   GLU   202      -6.780 -23.783 -59.856  1.00                 C  
ATOM   1646  O   GLU   202      -6.425 -24.959 -59.991  1.00                 O  
ATOM   1647  CB  GLU   202      -8.863 -23.538 -58.639  1.00                 C  
ATOM   1648  CD  GLU   202     -11.056 -23.572 -57.385  1.00                 C  
ATOM   1649  CG  GLU   202      -9.548 -23.452 -57.284  1.00                 C  
ATOM   1650  OE1 GLU   202     -11.577 -23.568 -58.520  1.00                 O  
ATOM   1651  OE2 GLU   202     -11.716 -23.670 -56.330  1.00                 O  
ATOM   1652  N   LEU   203      -6.629 -22.866 -60.812  1.00                 N  
ATOM   1653  CA  LEU   203      -5.994 -23.106 -62.121  1.00                 C  
ATOM   1654  C   LEU   203      -4.554 -23.485 -61.944  1.00                 C  
ATOM   1655  O   LEU   203      -4.068 -24.417 -62.608  1.00                 O  
ATOM   1656  CB  LEU   203      -6.114 -21.867 -63.010  1.00                 C  
ATOM   1657  CG  LEU   203      -7.520 -21.523 -63.506  1.00                 C  
ATOM   1658  CD1 LEU   203      -7.524 -20.180 -64.221  1.00                 C  
ATOM   1659  CD2 LEU   203      -8.048 -22.613 -64.426  1.00                 C  
ATOM   1660  N   LYS   204      -3.883 -22.828 -60.999  1.00                 N  
ATOM   1661  CA  LYS   204      -2.478 -23.086 -60.680  1.00                 C  
ATOM   1662  C   LYS   204      -2.143 -24.476 -60.311  1.00                 C  
ATOM   1663  O   LYS   204      -0.956 -24.777 -60.406  1.00                 O  
ATOM   1664  CB  LYS   204      -2.014 -22.184 -59.534  1.00                 C  
ATOM   1665  CD  LYS   204      -1.564 -19.860 -58.701  1.00                 C  
ATOM   1666  CE  LYS   204      -0.182 -20.164 -58.144  1.00                 C  
ATOM   1667  CG  LYS   204      -1.871 -20.720 -59.916  1.00                 C  
ATOM   1668  NZ  LYS   204       0.166 -19.271 -57.005  1.00                 N  
ATOM   1669  N   ASP   205      -3.094 -25.358 -60.036  1.00                 N  
ATOM   1670  CA  ASP   205      -2.984 -26.735 -59.750  1.00                 C  
ATOM   1671  C   ASP   205      -2.667 -27.532 -61.123  1.00                 C  
ATOM   1672  O   ASP   205      -1.785 -28.387 -61.246  1.00                 O  
ATOM   1673  CB  ASP   205      -4.266 -27.250 -59.093  1.00                 C  
ATOM   1674  CG  ASP   205      -4.437 -26.745 -57.674  1.00                 C  
ATOM   1675  OD1 ASP   205      -3.452 -26.230 -57.104  1.00                 O  
ATOM   1676  OD2 ASP   205      -5.555 -26.865 -57.131  1.00                 O  
ATOM   1677  N   ASP   206      -3.470 -27.185 -62.119  1.00                 N  
ATOM   1678  CA  ASP   206      -3.307 -27.874 -63.361  1.00                 C  
ATOM   1679  C   ASP   206      -2.051 -27.474 -64.071  1.00                 C  
ATOM   1680  O   ASP   206      -1.258 -28.235 -64.624  1.00                 O  
ATOM   1681  CB  ASP   206      -4.510 -27.625 -64.274  1.00                 C  
ATOM   1682  CG  ASP   206      -5.761 -28.333 -63.794  1.00                 C  
ATOM   1683  OD1 ASP   206      -5.644 -29.224 -62.926  1.00                 O  
ATOM   1684  OD2 ASP   206      -6.859 -27.997 -64.285  1.00                 O  
ATOM   1685  N   PHE   207      -1.894 -26.151 -64.063  1.00                 N  
ATOM   1686  CA  PHE   207      -0.680 -25.623 -64.932  1.00                 C  
ATOM   1687  C   PHE   207       0.596 -26.265 -64.470  1.00                 C  
ATOM   1688  O   PHE   207       1.447 -26.621 -65.302  1.00                 O  
ATOM   1689  CB  PHE   207      -0.582 -24.099 -64.845  1.00                 C  
ATOM   1690  CG  PHE   207       0.540 -23.516 -65.656  1.00                 C  
ATOM   1691  CZ  PHE   207       2.620 -22.438 -67.152  1.00                 C  
ATOM   1692  CD1 PHE   207       0.415 -23.360 -67.026  1.00                 C  
ATOM   1693  CE1 PHE   207       1.447 -22.824 -67.772  1.00                 C  
ATOM   1694  CD2 PHE   207       1.721 -23.125 -65.051  1.00                 C  
ATOM   1695  CE2 PHE   207       2.753 -22.589 -65.797  1.00                 C  
ATOM   1696  N   PHE   208       0.708 -26.491 -63.161  1.00                 N  
ATOM   1697  CA  PHE   208       1.865 -27.128 -62.544  1.00                 C  
ATOM   1698  C   PHE   208       2.263 -28.472 -63.148  1.00                 C  
ATOM   1699  O   PHE   208       3.420 -28.851 -62.979  1.00                 O  
ATOM   1700  CB  PHE   208       1.627 -27.338 -61.047  1.00                 C  
ATOM   1701  CG  PHE   208       2.783 -27.976 -60.333  1.00                 C  
ATOM   1702  CZ  PHE   208       4.920 -29.164 -59.011  1.00                 C  
ATOM   1703  CD1 PHE   208       3.895 -27.231 -59.982  1.00                 C  
ATOM   1704  CE1 PHE   208       4.960 -27.819 -59.324  1.00                 C  
ATOM   1705  CD2 PHE   208       2.759 -29.322 -60.012  1.00                 C  
ATOM   1706  CE2 PHE   208       3.823 -29.909 -59.354  1.00                 C  
ATOM   1707  N   SER   209       1.377 -29.148 -63.868  1.00                 N  
ATOM   1708  CA  SER   209       1.589 -30.370 -64.507  1.00                 C  
ATOM   1709  C   SER   209       2.324 -30.262 -65.874  1.00                 C  
ATOM   1710  O   SER   209       3.023 -31.131 -66.385  1.00                 O  
ATOM   1711  CB  SER   209       0.260 -31.094 -64.733  1.00                 C  
ATOM   1712  OG  SER   209      -0.557 -30.386 -65.648  1.00                 O  
ATOM   1713  N   PHE   210       2.068 -29.101 -66.476  1.00                 N  
ATOM   1714  CA  PHE   210       2.683 -29.010 -67.882  1.00                 C  
ATOM   1715  C   PHE   210       4.101 -28.567 -67.704  1.00                 C  
ATOM   1716  O   PHE   210       5.036 -29.002 -68.375  1.00                 O  
ATOM   1717  CB  PHE   210       1.877 -28.049 -68.758  1.00                 C  
ATOM   1718  CG  PHE   210       0.537 -28.585 -69.172  1.00                 C  
ATOM   1719  CZ  PHE   210      -1.942 -29.580 -69.942  1.00                 C  
ATOM   1720  CD1 PHE   210      -0.619 -28.162 -68.538  1.00                 C  
ATOM   1721  CE1 PHE   210      -1.853 -28.655 -68.919  1.00                 C  
ATOM   1722  CD2 PHE   210       0.431 -29.511 -70.194  1.00                 C  
ATOM   1723  CE2 PHE   210      -0.803 -30.004 -70.574  1.00                 C  
ATOM   1724  N   GLN   211       4.262 -27.644 -66.756  1.00                 N  
ATOM   1725  CA  GLN   211       5.662 -27.046 -66.574  1.00                 C  
ATOM   1726  C   GLN   211       6.705 -28.060 -66.205  1.00                 C  
ATOM   1727  O   GLN   211       7.906 -27.807 -66.401  1.00                 O  
ATOM   1728  CB  GLN   211       5.642 -25.951 -65.506  1.00                 C  
ATOM   1729  CD  GLN   211       6.462 -26.975 -63.348  1.00                 C  
ATOM   1730  CG  GLN   211       5.269 -26.445 -64.118  1.00                 C  
ATOM   1731  OE1 GLN   211       7.571 -26.453 -63.464  1.00                 O  
ATOM   1732  NE2 GLN   211       6.238 -28.018 -62.556  1.00                 N  
ATOM   1733  N   LYS   212       6.265 -29.233 -65.752  1.00                 N  
ATOM   1734  CA  LYS   212       7.132 -30.339 -65.377  1.00                 C  
ATOM   1735  C   LYS   212       7.736 -31.003 -66.589  1.00                 C  
ATOM   1736  O   LYS   212       8.737 -31.691 -66.401  1.00                 O  
ATOM   1737  CB  LYS   212       6.359 -31.369 -64.550  1.00                 C  
ATOM   1738  CD  LYS   212       4.549 -33.104 -64.447  1.00                 C  
ATOM   1739  CE  LYS   212       3.495 -33.867 -65.233  1.00                 C  
ATOM   1740  CG  LYS   212       5.308 -32.134 -65.337  1.00                 C  
ATOM   1741  NZ  LYS   212       2.713 -34.789 -64.364  1.00                 N  
ATOM   1742  N   LEU   213       7.237 -30.764 -67.794  1.00                 N  
ATOM   1743  CA  LEU   213       7.698 -31.253 -69.022  1.00                 C  
ATOM   1744  C   LEU   213       9.009 -30.487 -69.508  1.00                 C  
ATOM   1745  O   LEU   213      10.015 -31.049 -69.949  1.00                 O  
ATOM   1746  CB  LEU   213       6.607 -31.138 -70.088  1.00                 C  
ATOM   1747  CG  LEU   213       5.384 -32.040 -69.908  1.00                 C  
ATOM   1748  CD1 LEU   213       4.311 -31.703 -70.931  1.00                 C  
ATOM   1749  CD2 LEU   213       5.777 -33.505 -70.016  1.00                 C  
ATOM   1750  N   SER   214       8.924 -29.171 -69.377  1.00                 N  
ATOM   1751  CA  SER   214      10.051 -28.375 -69.808  1.00                 C  
ATOM   1752  C   SER   214      11.259 -28.531 -68.907  1.00                 C  
ATOM   1753  O   SER   214      12.396 -28.790 -69.316  1.00                 O  
ATOM   1754  CB  SER   214       9.666 -26.896 -69.880  1.00                 C  
ATOM   1755  OG  SER   214      10.766 -26.102 -70.288  1.00                 O  
ATOM   1756  N   HIS   215      10.982 -28.322 -67.620  1.00                 N  
ATOM   1757  CA  HIS   215      12.120 -28.409 -66.621  1.00                 C  
ATOM   1758  C   HIS   215      12.777 -29.742 -66.574  1.00                 C  
ATOM   1759  O   HIS   215      13.998 -29.817 -66.458  1.00                 O  
ATOM   1760  CB  HIS   215      11.627 -28.058 -65.216  1.00                 C  
ATOM   1761  CG  HIS   215      12.704 -28.079 -64.175  1.00                 C  
ATOM   1762  ND1 HIS   215      13.692 -27.122 -64.107  1.00                 N  
ATOM   1763  CE1 HIS   215      14.507 -27.406 -63.076  1.00                 C  
ATOM   1764  CD2 HIS   215      13.051 -28.946 -63.058  1.00                 C  
ATOM   1765  NE2 HIS   215      14.128 -28.499 -62.442  1.00                 N  
ATOM   1766  N   ILE   216      11.999 -30.803 -66.743  1.00                 N  
ATOM   1767  CA  ILE   216      12.507 -32.188 -66.719  1.00                 C  
ATOM   1768  C   ILE   216      13.443 -32.590 -67.902  1.00                 C  
ATOM   1769  O   ILE   216      14.275 -33.489 -67.831  1.00                 O  
ATOM   1770  CB  ILE   216      11.356 -33.211 -66.682  1.00                 C  
ATOM   1771  CD1 ILE   216      10.785 -35.574 -65.916  1.00                 C  
ATOM   1772  CG1 ILE   216      11.878 -34.585 -66.258  1.00                 C  
ATOM   1773  CG2 ILE   216      10.647 -33.263 -68.027  1.00                 C  
ATOM   1774  N   ILE   217      13.239 -31.887 -69.016  1.00                 N  
ATOM   1775  CA  ILE   217      14.060 -32.283 -70.186  1.00                 C  
ATOM   1776  C   ILE   217      15.366 -31.684 -70.052  1.00                 C  
ATOM   1777  O   ILE   217      16.370 -32.391 -70.191  1.00                 O  
ATOM   1778  CB  ILE   217      13.390 -31.873 -71.511  1.00                 C  
ATOM   1779  CD1 ILE   217      11.237 -32.137 -72.850  1.00                 C  
ATOM   1780  CG1 ILE   217      12.095 -32.662 -71.720  1.00                 C  
ATOM   1781  CG2 ILE   217      14.355 -32.049 -72.673  1.00                 C  
ATOM   1782  N   SER   218      15.431 -30.386 -69.755  1.00                 N  
ATOM   1783  CA  SER   218      16.727 -29.650 -69.557  1.00                 C  
ATOM   1784  C   SER   218      17.617 -30.512 -68.598  1.00                 C  
ATOM   1785  O   SER   218      18.762 -30.778 -68.940  1.00                 O  
ATOM   1786  CB  SER   218      16.468 -28.251 -68.995  1.00                 C  
ATOM   1787  OG  SER   218      15.904 -28.318 -67.697  1.00                 O  
ATOM   1788  N   THR   219      17.113 -30.830 -67.411  1.00                 N  
ATOM   1789  CA  THR   219      17.735 -31.641 -66.481  1.00                 C  
ATOM   1790  C   THR   219      18.208 -33.022 -66.702  1.00                 C  
ATOM   1791  O   THR   219      19.006 -33.593 -65.957  1.00                 O  
ATOM   1792  CB  THR   219      16.860 -31.839 -65.230  1.00                 C  
ATOM   1793  OG1 THR   219      15.610 -32.431 -65.606  1.00                 O  
ATOM   1794  CG2 THR   219      16.582 -30.504 -64.557  1.00                 C  
ATOM   1795  N   ARG   220      17.711 -33.657 -67.746  1.00                 N  
ATOM   1796  CA  ARG   220      18.160 -35.067 -68.069  1.00                 C  
ATOM   1797  C   ARG   220      17.495 -36.261 -67.537  1.00                 C  
ATOM   1798  O   ARG   220      18.199 -36.701 -66.625  1.00                 O  
ATOM   1799  CB  ARG   220      19.622 -35.269 -67.666  1.00                 C  
ATOM   1800  CD  ARG   220      21.682 -36.702 -67.741  1.00                 C  
ATOM   1801  NE  ARG   220      21.862 -36.784 -66.293  1.00                 N  
ATOM   1802  CG  ARG   220      20.216 -36.591 -68.127  1.00                 C  
ATOM   1803  CZ  ARG   220      23.041 -36.725 -65.683  1.00                 C  
ATOM   1804  NH1 ARG   220      23.108 -36.808 -64.361  1.00                 N  
ATOM   1805  NH2 ARG   220      24.150 -36.583 -66.395  1.00                 N  
ATOM   1806  N   GLN   221      16.427 -36.912 -67.980  1.00                 N  
ATOM   1807  CA  GLN   221      16.079 -38.141 -67.254  1.00                 C  
ATOM   1808  C   GLN   221      16.565 -39.586 -67.292  1.00                 C  
ATOM   1809  O   GLN   221      16.241 -40.432 -66.459  1.00                 O  
ATOM   1810  CB  GLN   221      14.592 -38.459 -67.421  1.00                 C  
ATOM   1811  CD  GLN   221      13.847 -37.196 -65.364  1.00                 C  
ATOM   1812  CG  GLN   221      13.663 -37.397 -66.855  1.00                 C  
ATOM   1813  OE1 GLN   221      13.747 -38.143 -64.583  1.00                 O  
ATOM   1814  NE2 GLN   221      14.118 -35.959 -64.964  1.00                 N  
ATOM   1815  N   PHE   222      17.335 -39.881 -68.328  1.00                 N  
ATOM   1816  CA  PHE   222      17.968 -41.179 -68.536  1.00                 C  
ATOM   1817  C   PHE   222      17.906 -42.222 -69.378  1.00                 C  
ATOM   1818  O   PHE   222      17.370 -43.167 -68.782  1.00                 O  
ATOM   1819  CB  PHE   222      17.814 -42.056 -67.292  1.00                 C  
ATOM   1820  CG  PHE   222      18.486 -43.394 -67.406  1.00                 C  
ATOM   1821  CZ  PHE   222      19.723 -45.874 -67.620  1.00                 C  
ATOM   1822  CD1 PHE   222      19.854 -43.515 -67.238  1.00                 C  
ATOM   1823  CE1 PHE   222      20.472 -44.746 -67.343  1.00                 C  
ATOM   1824  CD2 PHE   222      17.750 -44.533 -67.683  1.00                 C  
ATOM   1825  CE2 PHE   222      18.368 -45.764 -67.788  1.00                 C  
ATOM   1826  N   PRO   223      18.194 -42.244 -70.694  1.00                 N  
ATOM   1827  CA  PRO   223      17.876 -43.569 -71.488  1.00                 C  
ATOM   1828  C   PRO   223      19.357 -43.963 -71.821  1.00                 C  
ATOM   1829  O   PRO   223      20.186 -43.091 -71.840  1.00                 O  
ATOM   1830  CB  PRO   223      17.006 -43.101 -72.656  1.00                 C  
ATOM   1831  CD  PRO   223      17.846 -41.111 -71.625  1.00                 C  
ATOM   1832  CG  PRO   223      17.489 -41.720 -72.952  1.00                 C  
ATOM   1833  N   TYR   224      19.577 -45.196 -72.265  1.00                 N  
ATOM   1834  CA  TYR   224      20.913 -45.457 -72.773  1.00                 C  
ATOM   1835  C   TYR   224      20.590 -45.849 -74.180  1.00                 C  
ATOM   1836  O   TYR   224      20.131 -46.951 -74.472  1.00                 O  
ATOM   1837  CB  TYR   224      21.607 -46.528 -71.929  1.00                 C  
ATOM   1838  CG  TYR   224      23.038 -46.797 -72.337  1.00                 C  
ATOM   1839  OH  TYR   224      26.978 -47.523 -73.452  1.00                 O  
ATOM   1840  CZ  TYR   224      25.674 -47.284 -73.084  1.00                 C  
ATOM   1841  CD1 TYR   224      24.056 -45.923 -71.978  1.00                 C  
ATOM   1842  CE1 TYR   224      25.367 -46.161 -72.347  1.00                 C  
ATOM   1843  CD2 TYR   224      23.366 -47.924 -73.080  1.00                 C  
ATOM   1844  CE2 TYR   224      24.671 -48.178 -73.458  1.00                 C  
ATOM   1845  N   MET   225      20.802 -44.891 -75.072  1.00                 N  
ATOM   1846  CA  MET   225      20.570 -45.027 -76.533  1.00                 C  
ATOM   1847  C   MET   225      21.882 -45.768 -76.940  1.00                 C  
ATOM   1848  O   MET   225      23.005 -45.361 -76.609  1.00                 O  
ATOM   1849  CB  MET   225      20.352 -43.654 -77.171  1.00                 C  
ATOM   1850  SD  MET   225      17.604 -43.763 -76.840  1.00                 S  
ATOM   1851  CE  MET   225      17.449 -43.715 -78.624  1.00                 C  
ATOM   1852  CG  MET   225      19.164 -42.890 -76.610  1.00                 C  
ATOM   1853  N   GLY   226      21.679 -46.857 -77.658  1.00                 N  
ATOM   1854  CA  GLY   226      22.704 -47.683 -78.216  1.00                 C  
ATOM   1855  C   GLY   226      23.795 -47.328 -79.128  1.00                 C  
ATOM   1856  O   GLY   226      23.631 -46.434 -79.946  1.00                 O  
ATOM   1857  N   LYS   227      24.846 -48.124 -79.171  1.00                 N  
ATOM   1858  CA  LYS   227      25.976 -47.861 -80.140  1.00                 C  
ATOM   1859  C   LYS   227      26.059 -49.251 -80.834  1.00                 C  
ATOM   1860  O   LYS   227      26.360 -49.398 -82.015  1.00                 O  
ATOM   1861  CB  LYS   227      27.232 -47.414 -79.390  1.00                 C  
ATOM   1862  CD  LYS   227      28.373 -45.690 -77.966  1.00                 C  
ATOM   1863  CE  LYS   227      28.244 -44.332 -77.295  1.00                 C  
ATOM   1864  CG  LYS   227      27.087 -46.079 -78.676  1.00                 C  
ATOM   1865  NZ  LYS   227      29.486 -43.951 -76.569  1.00                 N  
ATOM   1866  N   ARG   228      25.790 -50.278 -80.029  1.00                 N  
ATOM   1867  CA  ARG   228      25.907 -51.628 -80.631  1.00                 C  
ATOM   1868  C   ARG   228      24.710 -51.956 -81.624  1.00                 C  
ATOM   1869  O   ARG   228      24.777 -52.655 -82.630  1.00                 O  
ATOM   1870  CB  ARG   228      25.968 -52.698 -79.539  1.00                 C  
ATOM   1871  CD  ARG   228      27.227 -53.741 -77.635  1.00                 C  
ATOM   1872  NE  ARG   228      28.469 -53.763 -76.866  1.00                 N  
ATOM   1873  CG  ARG   228      27.258 -52.693 -78.736  1.00                 C  
ATOM   1874  CZ  ARG   228      28.657 -54.493 -75.772  1.00                 C  
ATOM   1875  NH1 ARG   228      29.821 -54.450 -75.138  1.00                 N  
ATOM   1876  NH2 ARG   228      27.681 -55.265 -75.314  1.00                 N  
ATOM   1877  N   ARG   229      23.564 -51.433 -81.188  1.00                 N  
ATOM   1878  CA  ARG   229      22.388 -51.830 -82.051  1.00                 C  
ATOM   1879  C   ARG   229      22.281 -50.998 -83.413  1.00                 C  
ATOM   1880  O   ARG   229      21.717 -51.320 -84.454  1.00                 O  
ATOM   1881  CB  ARG   229      21.078 -51.673 -81.277  1.00                 C  
ATOM   1882  CD  ARG   229      19.602 -52.434 -79.394  1.00                 C  
ATOM   1883  NE  ARG   229      19.415 -53.390 -78.306  1.00                 N  
ATOM   1884  CG  ARG   229      20.903 -52.671 -80.144  1.00                 C  
ATOM   1885  CZ  ARG   229      18.413 -53.343 -77.434  1.00                 C  
ATOM   1886  NH1 ARG   229      18.323 -54.256 -76.477  1.00                 N  
ATOM   1887  NH2 ARG   229      17.502 -52.384 -77.522  1.00                 N  
ATOM   1888  N   GLU   230      22.829 -49.797 -83.235  1.00                 N  
ATOM   1889  CA  GLU   230      22.599 -48.925 -84.491  1.00                 C  
ATOM   1890  C   GLU   230      23.730 -49.188 -85.478  1.00                 C  
ATOM   1891  O   GLU   230      23.609 -49.250 -86.697  1.00                 O  
ATOM   1892  CB  GLU   230      22.522 -47.445 -84.109  1.00                 C  
ATOM   1893  CD  GLU   230      21.277 -45.615 -82.892  1.00                 C  
ATOM   1894  CG  GLU   230      21.298 -47.079 -83.286  1.00                 C  
ATOM   1895  OE1 GLU   230      22.299 -44.929 -83.104  1.00                 O  
ATOM   1896  OE2 GLU   230      20.240 -45.155 -82.372  1.00                 O  
ATOM   1897  N   GLU   231      24.902 -49.350 -84.864  1.00                 N  
ATOM   1898  CA  GLU   231      26.100 -49.539 -85.834  1.00                 C  
ATOM   1899  C   GLU   231      25.927 -50.874 -86.622  1.00                 C  
ATOM   1900  O   GLU   231      26.173 -51.011 -87.820  1.00                 O  
ATOM   1901  CB  GLU   231      27.421 -49.527 -85.062  1.00                 C  
ATOM   1902  CD  GLU   231      29.069 -48.212 -83.671  1.00                 C  
ATOM   1903  CG  GLU   231      27.786 -48.172 -84.478  1.00                 C  
ATOM   1904  OE1 GLU   231      29.570 -49.325 -83.407  1.00                 O  
ATOM   1905  OE2 GLU   231      29.573 -47.130 -83.302  1.00                 O  
ATOM   1906  N   LYS   232      25.560 -51.888 -85.840  1.00                 N  
ATOM   1907  CA  LYS   232      25.524 -53.238 -86.484  1.00                 C  
ATOM   1908  C   LYS   232      24.600 -53.393 -87.647  1.00                 C  
ATOM   1909  O   LYS   232      24.748 -54.283 -88.502  1.00                 O  
ATOM   1910  CB  LYS   232      25.146 -54.310 -85.460  1.00                 C  
ATOM   1911  CD  LYS   232      23.437 -55.247 -83.878  1.00                 C  
ATOM   1912  CE  LYS   232      22.009 -55.145 -83.370  1.00                 C  
ATOM   1913  CG  LYS   232      23.723 -54.197 -84.939  1.00                 C  
ATOM   1914  NZ  LYS   232      21.723 -56.150 -82.309  1.00                 N  
ATOM   1915  N   SER   233      23.657 -52.455 -87.718  1.00                 N  
ATOM   1916  CA  SER   233      22.622 -52.493 -88.821  1.00                 C  
ATOM   1917  C   SER   233      23.230 -52.041 -90.117  1.00                 C  
ATOM   1918  O   SER   233      22.698 -52.364 -91.194  1.00                 O  
ATOM   1919  CB  SER   233      21.419 -51.620 -88.457  1.00                 C  
ATOM   1920  OG  SER   233      21.774 -50.248 -88.432  1.00                 O  
ATOM   1921  N   LEU   234      24.377 -51.369 -90.037  1.00                 N  
ATOM   1922  CA  LEU   234      25.118 -50.883 -91.191  1.00                 C  
ATOM   1923  C   LEU   234      25.735 -52.041 -91.982  1.00                 C  
ATOM   1924  O   LEU   234      26.010 -51.914 -93.187  1.00                 O  
ATOM   1925  CB  LEU   234      26.211 -49.907 -90.753  1.00                 C  
ATOM   1926  CG  LEU   234      25.737 -48.579 -90.160  1.00                 C  
ATOM   1927  CD1 LEU   234      26.916 -47.768 -89.644  1.00                 C  
ATOM   1928  CD2 LEU   234      24.955 -47.778 -91.191  1.00                 C  
ATOM   1929  N   LYS   235      25.906 -53.174 -91.303  1.00                 N  
ATOM   1930  CA  LYS   235      26.483 -54.358 -91.899  1.00                 C  
ATOM   1931  C   LYS   235      25.558 -55.049 -92.808  1.00                 C  
ATOM   1932  O   LYS   235      26.047 -55.835 -93.616  1.00                 O  
ATOM   1933  CB  LYS   235      26.942 -55.334 -90.814  1.00                 C  
ATOM   1934  CD  LYS   235      28.524 -55.856 -88.937  1.00                 C  
ATOM   1935  CE  LYS   235      29.708 -55.364 -88.120  1.00                 C  
ATOM   1936  CG  LYS   235      28.121 -54.839 -89.993  1.00                 C  
ATOM   1937  NZ  LYS   235      30.100 -56.341 -87.067  1.00                 N  
ATOM   1938  N   ARG   236      24.274 -54.718 -92.805  1.00                 N  
ATOM   1939  CA  ARG   236      23.240 -55.272 -93.656  1.00                 C  
ATOM   1940  C   ARG   236      23.142 -54.520 -94.977  1.00                 C  
ATOM   1941  O   ARG   236      22.635 -55.058 -95.956  1.00                 O  
ATOM   1942  CB  ARG   236      21.887 -55.247 -92.941  1.00                 C  
ATOM   1943  CD  ARG   236      21.986 -57.560 -91.973  1.00                 C  
ATOM   1944  NE  ARG   236      21.870 -58.379 -90.768  1.00                 N  
ATOM   1945  CG  ARG   236      21.842 -56.077 -91.669  1.00                 C  
ATOM   1946  CZ  ARG   236      21.992 -59.702 -90.750  1.00                 C  
ATOM   1947  NH1 ARG   236      21.870 -60.363 -89.607  1.00                 N  
ATOM   1948  NH2 ARG   236      22.237 -60.361 -91.874  1.00                 N  
ATOM   1949  N   PHE   237      23.666 -53.295 -95.021  1.00                 N  
ATOM   1950  CA  PHE   237      23.621 -52.520 -96.249  1.00                 C  
ATOM   1951  C   PHE   237      24.729 -52.947 -97.174  1.00                 C  
ATOM   1952  O   PHE   237      24.529 -53.020 -98.382  1.00                 O  
ATOM   1953  CB  PHE   237      23.723 -51.024 -95.943  1.00                 C  
ATOM   1954  CG  PHE   237      23.648 -50.150 -97.161  1.00                 C  
ATOM   1955  CZ  PHE   237      23.515 -48.530 -99.416  1.00                 C  
ATOM   1956  CD1 PHE   237      22.441 -49.936 -97.805  1.00                 C  
ATOM   1957  CE1 PHE   237      22.372 -49.131 -98.926  1.00                 C  
ATOM   1958  CD2 PHE   237      24.783 -49.540 -97.665  1.00                 C  
ATOM   1959  CE2 PHE   237      24.714 -48.735 -98.786  1.00                 C  
ATOM   1960  N   GLU   238      25.886 -53.297 -96.614  1.00                 N  
ATOM   1961  CA  GLU   238      27.012 -53.743 -97.450  1.00                 C  
ATOM   1962  C   GLU   238      26.798 -55.034 -98.214  1.00                 C  
ATOM   1963  O   GLU   238      27.273 -55.096 -99.351  1.00                 O  
ATOM   1964  CB  GLU   238      28.274 -53.915 -96.602  1.00                 C  
ATOM   1965  CD  GLU   238      30.081 -52.823 -95.216  1.00                 C  
ATOM   1966  CG  GLU   238      28.860 -52.610 -96.089  1.00                 C  
ATOM   1967  OE1 GLU   238      30.250 -53.946 -94.695  1.00                 O  
ATOM   1968  OE2 GLU   238      30.869 -51.868 -95.053  1.00                 O  
ATOM   1969  N   GLU   239      26.043 -55.994 -97.700  1.00                 N  
ATOM   1970  CA  GLU   239      25.676 -57.189 -98.333  1.00                 C  
ATOM   1971  C   GLU   239      24.656 -57.108 -99.439  1.00                 C  
ATOM   1972  O   GLU   239      24.592 -57.987-100.293  1.00                 O  
ATOM   1973  CB  GLU   239      25.132 -58.191 -97.313  1.00                 C  
ATOM   1974  CD  GLU   239      23.313 -58.783 -95.663  1.00                 C  
ATOM   1975  CG  GLU   239      23.793 -57.797 -96.710  1.00                 C  
ATOM   1976  OE1 GLU   239      24.026 -59.777 -95.412  1.00                 O  
ATOM   1977  OE2 GLU   239      22.224 -58.561 -95.092  1.00                 O  
ATOM   1978  N   VAL   240      23.888 -56.019 -99.470  1.00                 N  
ATOM   1979  CA  VAL   240      22.873 -55.864-100.531  1.00                 C  
ATOM   1980  C   VAL   240      23.545 -55.338-101.781  1.00                 C  
ATOM   1981  O   VAL   240      23.191 -55.753-102.880  1.00                 O  
ATOM   1982  CB  VAL   240      21.730 -54.933-100.087  1.00                 C  
ATOM   1983  CG1 VAL   240      20.784 -54.659-101.246  1.00                 C  
ATOM   1984  CG2 VAL   240      20.977 -55.537 -98.912  1.00                 C  
ATOM   1985  N   VAL   241      24.550 -54.477-101.628  1.00                 N  
ATOM   1986  CA  VAL   241      25.263 -53.944-102.777  1.00                 C  
ATOM   1987  C   VAL   241      25.866 -55.036-103.624  1.00                 C  
ATOM   1988  O   VAL   241      25.513 -55.104-104.805  1.00                 O  
ATOM   1989  CB  VAL   241      26.370 -52.963-102.349  1.00                 C  
ATOM   1990  CG1 VAL   241      27.239 -52.587-103.540  1.00                 C  
ATOM   1991  CG2 VAL   241      25.765 -51.721-101.713  1.00                 C  
ATOM   1992  N   THR   242      26.664 -55.933-103.063  1.00                 N  
ATOM   1993  CA  THR   242      27.237 -57.051-103.721  1.00                 C  
ATOM   1994  C   THR   242      26.292 -57.966-104.565  1.00                 C  
ATOM   1995  O   THR   242      26.665 -58.613-105.543  1.00                 O  
ATOM   1996  CB  THR   242      27.941 -57.992-102.726  1.00                 C  
ATOM   1997  OG1 THR   242      29.007 -57.290-102.073  1.00                 O  
ATOM   1998  CG2 THR   242      28.524 -59.195-103.451  1.00                 C  
ATOM   1999  N   SER   243      25.055 -58.044-104.077  1.00                 N  
ATOM   2000  CA  SER   243      24.133 -58.998-104.730  1.00                 C  
ATOM   2001  C   SER   243      23.614 -58.414-106.061  1.00                 C  
ATOM   2002  O   SER   243      23.124 -59.134-106.928  1.00                 O  
ATOM   2003  CB  SER   243      22.966 -59.336-103.801  1.00                 C  
ATOM   2004  OG  SER   243      22.130 -58.209-103.600  1.00                 O  
ATOM   2005  N   ILE   244      23.737 -57.100-106.195  1.00                 N  
ATOM   2006  CA  ILE   244      23.237 -56.428-107.382  1.00                 C  
ATOM   2007  C   ILE   244      24.261 -56.677-108.499  1.00                 C  
ATOM   2008  O   ILE   244      24.021 -57.176-109.605  1.00                 O  
ATOM   2009  CB  ILE   244      23.009 -54.927-107.127  1.00                 C  
ATOM   2010  CD1 ILE   244      21.758 -53.305-105.608  1.00                 C  
ATOM   2011  CG1 ILE   244      21.870 -54.723-106.125  1.00                 C  
ATOM   2012  CG2 ILE   244      22.749 -54.197-108.436  1.00                 C  
ATOM   2013  N   HIS   245      25.464 -56.213-108.160  1.00                 N  
ATOM   2014  CA  HIS   245      26.549 -56.314-109.240  1.00                 C  
ATOM   2015  C   HIS   245      26.770 -57.720-109.692  1.00                 C  
ATOM   2016  O   HIS   245      26.907 -58.037-110.886  1.00                 O  
ATOM   2017  CB  HIS   245      27.868 -55.730-108.730  1.00                 C  
ATOM   2018  CG  HIS   245      28.970 -55.752-109.744  1.00                 C  
ATOM   2019  ND1 HIS   245      28.986 -54.923-110.844  1.00                 N  
ATOM   2020  CE1 HIS   245      30.094 -55.174-111.565  1.00                 C  
ATOM   2021  CD2 HIS   245      30.202 -56.507-109.921  1.00                 C  
ATOM   2022  NE2 HIS   245      30.828 -56.122-111.017  1.00                 N  
ATOM   2023  N   ASN   246      26.743 -58.604-108.695  1.00                 N  
ATOM   2024  CA  ASN   246      27.009 -60.078-108.993  1.00                 C  
ATOM   2025  C   ASN   246      26.078 -60.679-110.028  1.00                 C  
ATOM   2026  O   ASN   246      26.421 -61.685-110.673  1.00                 O  
ATOM   2027  CB  ASN   246      26.927 -60.907-107.710  1.00                 C  
ATOM   2028  CG  ASN   246      28.119 -60.689-106.798  1.00                 C  
ATOM   2029  OD1 ASN   246      29.169 -60.217-107.235  1.00                 O  
ATOM   2030  ND2 ASN   246      27.959 -61.032-105.525  1.00                 N  
ATOM   2031  N   VAL   247      24.931 -60.032-110.230  1.00                 N  
ATOM   2032  CA  VAL   247      23.933 -60.464-111.189  1.00                 C  
ATOM   2033  C   VAL   247      24.473 -60.310-112.635  1.00                 C  
ATOM   2034  O   VAL   247      24.084 -61.087-113.498  1.00                 O  
ATOM   2035  CB  VAL   247      22.617 -59.680-111.026  1.00                 C  
ATOM   2036  CG1 VAL   247      21.653 -60.019-112.152  1.00                 C  
ATOM   2037  CG2 VAL   247      21.987 -59.973-109.674  1.00                 C  
ATOM   2038  N   SER   248      25.278 -59.283-112.882  1.00                 N  
ATOM   2039  CA  SER   248      25.915 -59.045-114.104  1.00                 C  
ATOM   2040  C   SER   248      26.939 -60.153-114.571  1.00                 C  
ATOM   2041  O   SER   248      27.034 -60.749-115.646  1.00                 O  
ATOM   2042  CB  SER   248      26.664 -57.711-114.067  1.00                 C  
ATOM   2043  OG  SER   248      27.333 -57.468-115.292  1.00                 O  
ATOM   2044  N   ASP   249      27.787 -60.350-113.555  1.00                 N  
ATOM   2045  CA  ASP   249      28.925 -61.361-113.963  1.00                 C  
ATOM   2046  C   ASP   249      28.369 -62.746-113.840  1.00                 C  
ATOM   2047  O   ASP   249      28.634 -63.646-114.636  1.00                 O  
ATOM   2048  CB  ASP   249      30.160 -61.162-113.082  1.00                 C  
ATOM   2049  CG  ASP   249      30.873 -59.854-113.366  1.00                 C  
ATOM   2050  OD1 ASP   249      30.588 -59.237-114.414  1.00                 O  
ATOM   2051  OD2 ASP   249      31.716 -59.446-112.540  1.00                 O  
ATOM   2052  N   LEU   250      27.567 -62.924-112.791  1.00                 N  
ATOM   2053  CA  LEU   250      27.032 -64.325-112.522  1.00                 C  
ATOM   2054  C   LEU   250      26.261 -64.852-113.653  1.00                 C  
ATOM   2055  O   LEU   250      26.374 -66.061-113.842  1.00                 O  
ATOM   2056  CB  LEU   250      26.162 -64.334-111.264  1.00                 C  
ATOM   2057  CG  LEU   250      25.592 -65.690-110.843  1.00                 C  
ATOM   2058  CD1 LEU   250      26.713 -66.677-110.553  1.00                 C  
ATOM   2059  CD2 LEU   250      24.692 -65.541-109.626  1.00                 C  
ATOM   2060  N   HIS   251      25.628 -64.043-114.493  1.00                 N  
ATOM   2061  CA  HIS   251      24.922 -64.339-115.682  1.00                 C  
ATOM   2062  C   HIS   251      25.849 -65.187-116.716  1.00                 C  
ATOM   2063  O   HIS   251      25.533 -66.223-117.303  1.00                 O  
ATOM   2064  CB  HIS   251      24.432 -63.052-116.349  1.00                 C  
ATOM   2065  CG  HIS   251      23.689 -63.280-117.628  1.00                 C  
ATOM   2066  ND1 HIS   251      22.405 -63.778-117.665  1.00                 N  
ATOM   2067  CE1 HIS   251      22.007 -63.871-118.946  1.00                 C  
ATOM   2068  CD2 HIS   251      23.978 -63.098-119.043  1.00                 C  
ATOM   2069  NE2 HIS   251      22.946 -63.465-119.779  1.00                 N  
ATOM   2070  N   HIS   252      27.015 -64.563-116.919  1.00                 N  
ATOM   2071  CA  HIS   252      27.881 -65.226-117.896  1.00                 C  
ATOM   2072  C   HIS   252      28.572 -66.419-117.371  1.00                 C  
ATOM   2073  O   HIS   252      28.673 -67.456-118.037  1.00                 O  
ATOM   2074  CB  HIS   252      28.932 -64.250-118.429  1.00                 C  
ATOM   2075  CG  HIS   252      28.365 -63.158-119.282  1.00                 C  
ATOM   2076  ND1 HIS   252      27.798 -63.395-120.515  1.00                 N  
ATOM   2077  CE1 HIS   252      27.382 -62.228-121.038  1.00                 C  
ATOM   2078  CD2 HIS   252      28.223 -61.715-119.161  1.00                 C  
ATOM   2079  NE2 HIS   252      27.633 -61.215-120.231  1.00                 N  
ATOM   2080  N   CYS   253      29.067 -66.300-116.138  1.00                 N  
ATOM   2081  CA  CYS   253      29.785 -67.455-115.478  1.00                 C  
ATOM   2082  C   CYS   253      28.897 -68.650-115.333  1.00                 C  
ATOM   2083  O   CYS   253      29.301 -69.796-115.593  1.00                 O  
ATOM   2084  CB  CYS   253      30.320 -67.040-114.106  1.00                 C  
ATOM   2085  SG  CYS   253      31.699 -65.871-114.165  1.00                 S  
ATOM   2086  N   GLU   254      27.642 -68.375-114.981  1.00                 N  
ATOM   2087  CA  GLU   254      26.632 -69.459-114.781  1.00                 C  
ATOM   2088  C   GLU   254      26.474 -70.395-115.948  1.00                 C  
ATOM   2089  O   GLU   254      26.047 -71.548-115.766  1.00                 O  
ATOM   2090  CB  GLU   254      25.260 -68.861-114.462  1.00                 C  
ATOM   2091  CD  GLU   254      22.861 -69.266-113.785  1.00                 C  
ATOM   2092  CG  GLU   254      24.184 -69.895-114.174  1.00                 C  
ATOM   2093  OE1 GLU   254      22.775 -68.020-113.778  1.00                 O  
ATOM   2094  OE2 GLU   254      21.910 -70.019-113.488  1.00                 O  
ATOM   2095  N   MET   255      26.877 -69.937-117.132  1.00                 N  
ATOM   2096  CA  MET   255      26.801 -70.715-118.363  1.00                 C  
ATOM   2097  C   MET   255      27.824 -71.825-118.368  1.00                 C  
ATOM   2098  O   MET   255      27.654 -72.826-119.085  1.00                 O  
ATOM   2099  CB  MET   255      27.000 -69.811-119.581  1.00                 C  
ATOM   2100  SD  MET   255      24.270 -69.619-120.013  1.00                 S  
ATOM   2101  CE  MET   255      24.522 -70.487-121.559  1.00                 C  
ATOM   2102  CG  MET   255      25.872 -68.818-119.808  1.00                 C  
ATOM   2103  N   ALA   256      28.847 -71.690-117.525  1.00                 N  
ATOM   2104  CA  ALA   256      29.910 -72.670-117.387  1.00                 C  
ATOM   2105  C   ALA   256      29.377 -73.984-116.743  1.00                 C  
ATOM   2106  O   ALA   256      29.927 -75.083-116.926  1.00                 O  
ATOM   2107  CB  ALA   256      31.050 -72.102-116.555  1.00                 C  
ATOM   2108  N   SER   257      28.289 -73.822-115.992  1.00                 N  
ATOM   2109  CA  SER   257      27.702 -74.942-115.288  1.00                 C  
ATOM   2110  C   SER   257      26.999 -75.934-116.242  1.00                 C  
ATOM   2111  O   SER   257      26.793 -77.100-115.914  1.00                 O  
ATOM   2112  CB  SER   257      26.702 -74.451-114.239  1.00                 C  
ATOM   2113  OG  SER   257      25.564 -73.871-114.852  1.00                 O  
ATOM   2114  N   ALA   258      26.641 -75.438-117.419  1.00                 N  
ATOM   2115  CA  ALA   258      25.925 -76.258-118.378  1.00                 C  
ATOM   2116  C   ALA   258      27.063 -77.217-119.013  1.00                 C  
ATOM   2117  O   ALA   258      27.182 -78.441-118.914  1.00                 O  
ATOM   2118  CB  ALA   258      25.222 -75.382-119.404  1.00                 C  
ATOM   2119  N   ALA   259      27.909 -76.469-119.707  1.00                 N  
ATOM   2120  CA  ALA   259      28.959 -77.286-120.422  1.00                 C  
ATOM   2121  C   ALA   259      29.888 -78.128-119.582  1.00                 C  
ATOM   2122  O   ALA   259      30.259 -79.261-119.870  1.00                 O  
ATOM   2123  CB  ALA   259      29.843 -76.386-121.271  1.00                 C  
ATOM   2124  N   PHE   260      30.258 -77.515-118.458  1.00                 N  
ATOM   2125  CA  PHE   260      31.269 -78.313-117.584  1.00                 C  
ATOM   2126  C   PHE   260      30.631 -79.553-116.886  1.00                 C  
ATOM   2127  O   PHE   260      31.284 -80.509-116.468  1.00                 O  
ATOM   2128  CB  PHE   260      31.888 -77.406-116.518  1.00                 C  
ATOM   2129  CG  PHE   260      32.866 -76.407-117.067  1.00                 C  
ATOM   2130  CZ  PHE   260      34.680 -74.562-118.083  1.00                 C  
ATOM   2131  CD1 PHE   260      32.530 -75.067-117.160  1.00                 C  
ATOM   2132  CE1 PHE   260      33.429 -74.148-117.665  1.00                 C  
ATOM   2133  CD2 PHE   260      34.122 -76.805-117.490  1.00                 C  
ATOM   2134  CE2 PHE   260      35.021 -75.885-117.994  1.00                 C  
ATOM   2135  N   TYR   261      29.314 -79.448-116.714  1.00                 N  
ATOM   2136  CA  TYR   261      28.646 -80.515-115.937  1.00                 C  
ATOM   2137  C   TYR   261      28.473 -81.778-116.807  1.00                 C  
ATOM   2138  O   TYR   261      28.266 -82.878-116.299  1.00                 O  
ATOM   2139  CB  TYR   261      27.291 -80.031-115.416  1.00                 C  
ATOM   2140  CG  TYR   261      26.558 -81.051-114.575  1.00                 C  
ATOM   2141  OH  TYR   261      24.552 -83.852-112.247  1.00                 O  
ATOM   2142  CZ  TYR   261      25.215 -82.925-113.019  1.00                 C  
ATOM   2143  CD1 TYR   261      26.916 -81.269-113.250  1.00                 C  
ATOM   2144  CE1 TYR   261      26.251 -82.199-112.473  1.00                 C  
ATOM   2145  CD2 TYR   261      25.511 -81.792-115.107  1.00                 C  
ATOM   2146  CE2 TYR   261      24.836 -82.726-114.345  1.00                 C  
ATOM   2147  N   ILE   262      28.564 -81.591-118.116  1.00                 N  
ATOM   2148  CA  ILE   262      28.368 -82.692-119.039  1.00                 C  
ATOM   2149  C   ILE   262      29.717 -83.534-119.089  1.00                 C  
ATOM   2150  O   ILE   262      29.854 -84.751-119.030  1.00                 O  
ATOM   2151  CB  ILE   262      27.960 -82.191-120.437  1.00                 C  
ATOM   2152  CD1 ILE   262      26.213 -80.781-121.645  1.00                 C  
ATOM   2153  CG1 ILE   262      26.577 -81.538-120.387  1.00                 C  
ATOM   2154  CG2 ILE   262      28.014 -83.327-121.447  1.00                 C  
ATOM   2155  N   GLY   263      30.739 -82.706-119.307  1.00                 N  
ATOM   2156  CA  GLY   263      32.046 -83.524-119.512  1.00                 C  
ATOM   2157  C   GLY   263      32.485 -84.283-118.172  1.00                 C  
ATOM   2158  O   GLY   263      32.935 -85.419-118.061  1.00                 O  
ATOM   2159  N   ARG   264      32.388 -83.445-117.141  1.00                 N  
ATOM   2160  CA  ARG   264      32.951 -84.112-115.868  1.00                 C  
ATOM   2161  C   ARG   264      32.092 -85.222-115.311  1.00                 C  
ATOM   2162  O   ARG   264      32.520 -86.267-114.831  1.00                 O  
ATOM   2163  CB  ARG   264      33.162 -83.071-114.766  1.00                 C  
ATOM   2164  CD  ARG   264      34.417 -81.063-113.935  1.00                 C  
ATOM   2165  NE  ARG   264      35.520 -80.135-114.171  1.00                 N  
ATOM   2166  CG  ARG   264      34.300 -82.101-115.039  1.00                 C  
ATOM   2167  CZ  ARG   264      35.763 -79.059-113.430  1.00                 C  
ATOM   2168  NH1 ARG   264      36.790 -78.271-113.720  1.00                 N  
ATOM   2169  NH2 ARG   264      34.978 -78.773-112.400  1.00                 N  
ATOM   2170  N   TYR   265      30.790 -84.959-115.412  1.00                 N  
ATOM   2171  CA  TYR   265      29.859 -86.041-114.792  1.00                 C  
ATOM   2172  C   TYR   265      29.947 -87.336-115.547  1.00                 C  
ATOM   2173  O   TYR   265      29.938 -88.421-114.967  1.00                 O  
ATOM   2174  CB  TYR   265      28.410 -85.550-114.765  1.00                 C  
ATOM   2175  CG  TYR   265      27.443 -86.528-114.137  1.00                 C  
ATOM   2176  OH  TYR   265      24.790 -89.212-112.392  1.00                 O  
ATOM   2177  CZ  TYR   265      25.667 -88.324-112.971  1.00                 C  
ATOM   2178  CD1 TYR   265      27.369 -86.666-112.756  1.00                 C  
ATOM   2179  CE1 TYR   265      26.488 -87.557-112.173  1.00                 C  
ATOM   2180  CD2 TYR   265      26.608 -87.309-114.925  1.00                 C  
ATOM   2181  CE2 TYR   265      25.722 -88.205-114.359  1.00                 C  
ATOM   2182  N   CYS   266      30.034 -87.227-116.872  1.00                 N  
ATOM   2183  CA  CYS   266      30.054 -88.454-117.721  1.00                 C  
ATOM   2184  C   CYS   266      31.208 -89.365-117.459  1.00                 C  
ATOM   2185  O   CYS   266      31.101 -90.513-117.883  1.00                 O  
ATOM   2186  CB  CYS   266      30.065 -88.079-119.204  1.00                 C  
ATOM   2187  SG  CYS   266      28.551 -87.277-119.783  1.00                 S  
ATOM   2188  N   ARG   267      32.227 -88.960-116.712  1.00                 N  
ATOM   2189  CA  ARG   267      33.358 -89.692-116.310  1.00                 C  
ATOM   2190  C   ARG   267      33.076 -90.637-115.062  1.00                 C  
ATOM   2191  O   ARG   267      33.702 -91.663-114.818  1.00                 O  
ATOM   2192  CB  ARG   267      34.514 -88.749-115.971  1.00                 C  
ATOM   2193  CD  ARG   267      36.169 -87.031-116.751  1.00                 C  
ATOM   2194  NE  ARG   267      35.627 -85.910-115.986  1.00                 N  
ATOM   2195  CG  ARG   267      35.086 -88.011-117.171  1.00                 C  
ATOM   2196  CZ  ARG   267      36.370 -85.021-115.335  1.00                 C  
ATOM   2197  NH1 ARG   267      35.790 -84.035-114.666  1.00                 N  
ATOM   2198  NH2 ARG   267      37.692 -85.121-115.356  1.00                 N  
ATOM   2199  N   ARG   268      32.119 -90.172-114.259  1.00                 N  
ATOM   2200  CA  ARG   268      31.880 -90.982-113.055  1.00                 C  
ATOM   2201  C   ARG   268      30.491 -91.575-113.091  1.00                 C  
ATOM   2202  O   ARG   268      29.677 -91.452-112.175  1.00                 O  
ATOM   2203  CB  ARG   268      32.070 -90.137-111.794  1.00                 C  
ATOM   2204  CD  ARG   268      33.596 -88.763-110.350  1.00                 C  
ATOM   2205  NE  ARG   268      34.955 -88.269-110.143  1.00                 N  
ATOM   2206  CG  ARG   268      33.478 -89.589-111.621  1.00                 C  
ATOM   2207  CZ  ARG   268      35.352 -87.602-109.064  1.00                 C  
ATOM   2208  NH1 ARG   268      36.608 -87.192-108.963  1.00                 N  
ATOM   2209  NH2 ARG   268      34.490 -87.347-108.089  1.00                 N  
ATOM   2210  N   TYR   269      30.219 -92.252-114.198  1.00                 N  
ATOM   2211  CA  TYR   269      28.983 -93.000-114.462  1.00                 C  
ATOM   2212  C   TYR   269      29.237 -94.488-114.218  1.00                 C  
ATOM   2213  O   TYR   269      30.354 -94.892-113.911  1.00                 O  
ATOM   2214  CB  TYR   269      28.500 -92.749-115.892  1.00                 C  
ATOM   2215  CG  TYR   269      29.475 -93.201-116.956  1.00                 C  
ATOM   2216  OH  TYR   269      32.146 -94.455-119.885  1.00                 O  
ATOM   2217  CZ  TYR   269      31.263 -94.039-118.915  1.00                 C  
ATOM   2218  CD1 TYR   269      29.224 -94.337-117.714  1.00                 C  
ATOM   2219  CE1 TYR   269      30.110 -94.757-118.689  1.00                 C  
ATOM   2220  CD2 TYR   269      30.643 -92.489-117.198  1.00                 C  
ATOM   2221  CE2 TYR   269      31.540 -92.894-118.169  1.00                 C  
ATOM   2222  N   PRO   270      28.176 -95.285-114.312  1.00                 N  
ATOM   2223  CA  PRO   270      28.276 -96.711-114.056  1.00                 C  
ATOM   2224  C   PRO   270      28.870 -97.477-115.288  1.00                 C  
ATOM   2225  O   PRO   270      29.001 -96.953-116.394  1.00                 O  
ATOM   2226  CB  PRO   270      26.834 -97.139-113.777  1.00                 C  
ATOM   2227  CD  PRO   270      26.695 -94.888-114.577  1.00                 C  
ATOM   2228  CG  PRO   270      26.004 -96.222-114.612  1.00                 C  
ATOM   2229  N   ARG   271      29.247 -98.717-115.013  1.00                 N  
ATOM   2230  CA  ARG   271      29.829 -99.585-115.997  1.00                 C  
ATOM   2231  C   ARG   271      28.774-100.550-116.436  1.00                 C  
ATOM   2232  O   ARG   271      28.755-101.517-115.676  1.00                 O  
ATOM   2233  CB  ARG   271      31.053-100.301-115.423  1.00                 C  
ATOM   2234  CD  ARG   271      33.381-100.149-114.497  1.00                 C  
ATOM   2235  NE  ARG   271      34.473 -99.268-114.092  1.00                 N  
ATOM   2236  CG  ARG   271      32.185 -99.370-115.019  1.00                 C  
ATOM   2237  CZ  ARG   271      35.648 -99.694-113.640  1.00                 C  
ATOM   2238  NH1 ARG   271      36.582 -98.818-113.295  1.00                 N  
ATOM   2239  NH2 ARG   271      35.886-100.994-113.535  1.00                 N  
ATOM   2240  N   TYR   272      27.969-100.465-117.500  1.00                 N  
ATOM   2241  CA  TYR   272      27.076-101.902-117.222  1.00                 C  
ATOM   2242  C   TYR   272      27.182-102.685-118.453  1.00                 C  
ATOM   2243  O   TYR   272      27.278-102.218-119.604  1.00                 O  
ATOM   2244  CB  TYR   272      25.629-101.570-116.852  1.00                 C  
ATOM   2245  CG  TYR   272      24.766-102.787-116.604  1.00                 C  
ATOM   2246  OH  TYR   272      22.400-106.134-115.906  1.00                 O  
ATOM   2247  CZ  TYR   272      23.182-105.026-116.138  1.00                 C  
ATOM   2248  CD1 TYR   272      24.852-103.488-115.408  1.00                 C  
ATOM   2249  CE1 TYR   272      24.067-104.601-115.172  1.00                 C  
ATOM   2250  CD2 TYR   272      23.868-103.231-117.566  1.00                 C  
ATOM   2251  CE2 TYR   272      23.076-104.342-117.348  1.00                 C  
ATOM   2252  N   ARG   273      27.266-103.985-118.176  1.00                 N  
ATOM   2253  CA  ARG   273      27.444-105.131-119.190  1.00                 C  
ATOM   2254  C   ARG   273      26.257-105.804-119.369  1.00                 C  
ATOM   2255  O   ARG   273      25.689-106.316-118.412  1.00                 O  
ATOM   2256  CB  ARG   273      28.538-106.093-118.724  1.00                 C  
ATOM   2257  CD  ARG   273      29.920-108.139-119.175  1.00                 C  
ATOM   2258  NE  ARG   273      30.170-109.265-120.073  1.00                 N  
ATOM   2259  CG  ARG   273      28.792-107.251-119.675  1.00                 C  
ATOM   2260  CZ  ARG   273      31.036-110.241-119.824  1.00                 C  
ATOM   2261  NH1 ARG   273      31.197-111.225-120.698  1.00                 N  
ATOM   2262  NH2 ARG   273      31.740-110.232-118.700  1.00                 N  
ATOM   2263  N   ASN   274      25.755-105.847-120.590  1.00                 N  
ATOM   2264  CA  ASN   274      24.275-106.653-120.633  1.00                 C  
ATOM   2265  C   ASN   274      24.759-107.632-121.796  1.00                 C  
ATOM   2266  O   ASN   274      25.920-107.680-122.190  1.00                 O  
ATOM   2267  CB  ASN   274      23.135-105.667-120.896  1.00                 C  
ATOM   2268  CG  ASN   274      23.261-104.975-122.239  1.00                 C  
ATOM   2269  OD1 ASN   274      23.999-105.428-123.114  1.00                 O  
ATOM   2270  ND2 ASN   274      22.540-103.872-122.405  1.00                 N  
ATOM   2271  N   ALA   275      23.820-108.484-122.195  1.00                 N  
ATOM   2272  CA  ALA   275      24.059-109.474-123.169  1.00                 C  
ATOM   2273  C   ALA   275      24.769-109.202-124.513  1.00                 C  
ATOM   2274  O   ALA   275      25.805-108.532-124.564  1.00                 O  
ATOM   2275  CB  ALA   275      22.752-110.122-123.598  1.00                 C  
ATOM   2276  N   SER   276      24.241-109.767-125.552  1.00                 N  
ATOM   2277  CA  SER   276      24.907-109.567-126.872  1.00                 C  
ATOM   2278  C   SER   276      26.509-109.500-127.058  1.00                 C  
ATOM   2279  O   SER   276      27.209-108.620-126.554  1.00                 O  
ATOM   2280  CB  SER   276      24.427-108.269-127.523  1.00                 C  
ATOM   2281  OG  SER   276      24.844-107.139-126.777  1.00                 O  
ATOM   2282  N   HIS   277      27.046-110.554-127.693  1.00                 N  
ATOM   2283  CA  HIS   277      28.452-110.463-127.909  1.00                 C  
ATOM   2284  C   HIS   277      29.701-109.661-128.280  1.00                 C  
ATOM   2285  O   HIS   277      30.782-110.276-128.356  1.00                 O  
ATOM   2286  CB  HIS   277      28.896-111.464-128.978  1.00                 C  
ATOM   2287  CG  HIS   277      30.374-111.477-129.217  1.00                 C  
ATOM   2288  ND1 HIS   277      31.269-112.005-128.312  1.00                 N  
ATOM   2289  CE1 HIS   277      32.515-111.873-128.801  1.00                 C  
ATOM   2290  CD2 HIS   277      31.257-111.028-130.283  1.00                 C  
ATOM   2291  NE2 HIS   277      32.515-111.288-129.983  1.00                 N  
ATOM   2292  N   PHE   278      29.518-108.446-128.732  1.00                 N  
ATOM   2293  CA  PHE   278      30.772-108.074-129.738  1.00                 C  
ATOM   2294  C   PHE   278      31.744-107.198-128.974  1.00                 C  
ATOM   2295  O   PHE   278      31.427-106.584-127.957  1.00                 O  
ATOM   2296  CB  PHE   278      30.258-107.380-131.001  1.00                 C  
ATOM   2297  CG  PHE   278      29.443-108.272-131.894  1.00                 C  
ATOM   2298  CZ  PHE   278      27.941-109.926-133.548  1.00                 C  
ATOM   2299  CD1 PHE   278      28.060-108.218-131.875  1.00                 C  
ATOM   2300  CE1 PHE   278      27.311-109.038-132.696  1.00                 C  
ATOM   2301  CD2 PHE   278      30.059-109.166-132.751  1.00                 C  
ATOM   2302  CE2 PHE   278      29.310-109.987-133.573  1.00                 C  
ATOM   2303  N   SER   279      33.005-107.345-129.360  1.00                 N  
ATOM   2304  CA  SER   279      34.220-106.774-128.810  1.00                 C  
ATOM   2305  C   SER   279      34.903-105.587-129.885  1.00                 C  
ATOM   2306  O   SER   279      34.720-105.524-131.108  1.00                 O  
ATOM   2307  CB  SER   279      35.246-107.872-128.523  1.00                 C  
ATOM   2308  OG  SER   279      35.661-108.508-129.720  1.00                 O  
ATOM   2309  N   ILE   280      35.690-104.758-129.215  1.00                 N  
ATOM   2310  CA  ILE   280      36.358-103.755-129.678  1.00                 C  
ATOM   2311  C   ILE   280      37.315-103.446-128.822  1.00                 C  
ATOM   2312  O   ILE   280      37.060-103.287-127.634  1.00                 O  
ATOM   2313  CB  ILE   280      35.445-102.545-129.947  1.00                 C  
ATOM   2314  CD1 ILE   280      35.360-100.336-131.217  1.00                 C  
ATOM   2315  CG1 ILE   280      36.232-101.424-130.630  1.00                 C  
ATOM   2316  CG2 ILE   280      34.790-102.074-128.658  1.00                 C  
ATOM   2317  N   ASN   281      38.552-103.428-129.285  1.00                 N  
ATOM   2318  CA  ASN   281      39.778-103.244-128.104  1.00                 C  
ATOM   2319  C   ASN   281      40.798-102.294-128.653  1.00                 C  
ATOM   2320  O   ASN   281      41.450-102.806-129.568  1.00                 O  
ATOM   2321  CB  ASN   281      40.380-104.603-127.740  1.00                 C  
ATOM   2322  CG  ASN   281      41.395-104.509-126.618  1.00                 C  
ATOM   2323  OD1 ASN   281      41.873-103.423-126.291  1.00                 O  
ATOM   2324  ND2 ASN   281      41.728-105.650-126.026  1.00                 N  
ATOM   2325  N   SER   282      41.019-101.053-128.234  1.00                 N  
ATOM   2326  CA  SER   282      42.304-100.545-128.985  1.00                 C  
ATOM   2327  C   SER   282      42.994 -99.766-127.909  1.00                 C  
ATOM   2328  O   SER   282      42.584 -99.908-126.756  1.00                 O  
ATOM   2329  CB  SER   282      41.916 -99.733-130.223  1.00                 C  
ATOM   2330  OG  SER   282      41.282 -98.519-129.858  1.00                 O  
ATOM   2331  N   SER   283      44.035 -99.004-128.209  1.00                 N  
ATOM   2332  CA  SER   283      44.729 -98.208-127.225  1.00                 C  
ATOM   2333  C   SER   283      44.888 -96.707-127.460  1.00                 C  
ATOM   2334  O   SER   283      45.016 -96.257-128.599  1.00                 O  
ATOM   2335  CB  SER   283      46.146 -98.743-127.006  1.00                 C  
ATOM   2336  OG  SER   283      46.119-100.058-126.480  1.00                 O  
ATOM   2337  N   GLY   284      44.986 -95.976-126.350  1.00                 N  
ATOM   2338  CA  GLY   284      45.020 -94.527-126.325  1.00                 C  
ATOM   2339  C   GLY   284      45.320 -93.277-126.862  1.00                 C  
ATOM   2340  O   GLY   284      46.278 -93.060-126.107  1.00                 O  
ATOM   2341  N   ASP   285      45.043 -92.521-127.943  1.00                 N  
ATOM   2342  CA  ASP   285      45.936 -91.228-127.973  1.00                 C  
ATOM   2343  C   ASP   285      44.741 -90.319-128.491  1.00                 C  
ATOM   2344  O   ASP   285      43.697 -90.725-129.000  1.00                 O  
ATOM   2345  CB  ASP   285      47.154 -91.439-128.875  1.00                 C  
ATOM   2346  CG  ASP   285      48.119 -92.467-128.320  1.00                 C  
ATOM   2347  OD1 ASP   285      48.327 -92.483-127.088  1.00                 O  
ATOM   2348  OD2 ASP   285      48.668 -93.257-129.116  1.00                 O  
ATOM   2349  N   PHE   286      44.885 -89.079-128.040  1.00                 N  
ATOM   2350  CA  PHE   286      44.200 -87.849-128.068  1.00                 C  
ATOM   2351  C   PHE   286      44.125 -87.043-129.288  1.00                 C  
ATOM   2352  O   PHE   286      44.254 -87.622-130.362  1.00                 O  
ATOM   2353  CB  PHE   286      44.772 -86.893-127.019  1.00                 C  
ATOM   2354  CG  PHE   286      44.499 -87.312-125.603  1.00                 C  
ATOM   2355  CZ  PHE   286      43.987 -88.085-122.983  1.00                 C  
ATOM   2356  CD1 PHE   286      45.353 -88.182-124.947  1.00                 C  
ATOM   2357  CE1 PHE   286      45.101 -88.568-123.644  1.00                 C  
ATOM   2358  CD2 PHE   286      43.389 -86.838-124.928  1.00                 C  
ATOM   2359  CE2 PHE   286      43.137 -87.224-123.625  1.00                 C  
ATOM   2360  N   HIS   287      43.718 -85.792-129.224  1.00                 N  
ATOM   2361  CA  HIS   287      43.521 -85.043-130.540  1.00                 C  
ATOM   2362  C   HIS   287      42.275 -85.407-131.423  1.00                 C  
ATOM   2363  O   HIS   287      42.417 -86.289-132.276  1.00                 O  
ATOM   2364  CB  HIS   287      44.745 -85.214-131.442  1.00                 C  
ATOM   2365  CG  HIS   287      46.017 -84.705-130.837  1.00                 C  
ATOM   2366  ND1 HIS   287      46.243 -83.367-130.595  1.00                 N  
ATOM   2367  CE1 HIS   287      47.464 -83.222-130.051  1.00                 C  
ATOM   2368  CD2 HIS   287      47.256 -85.307-130.366  1.00                 C  
ATOM   2369  NE2 HIS   287      48.078 -84.381-129.911  1.00                 N  
ATOM   2370  N   PHE   288      41.140 -84.742-131.264  1.00                 N  
ATOM   2371  CA  PHE   288      40.041 -85.016-132.066  1.00                 C  
ATOM   2372  C   PHE   288      39.320 -83.772-131.380  1.00                 C  
ATOM   2373  O   PHE   288      39.015 -83.740-130.194  1.00                 O  
ATOM   2374  CB  PHE   288      39.550 -86.446-131.831  1.00                 C  
ATOM   2375  CG  PHE   288      38.411 -86.850-132.724  1.00                 C  
ATOM   2376  CZ  PHE   288      36.300 -87.596-134.371  1.00                 C  
ATOM   2377  CD1 PHE   288      38.641 -87.229-134.035  1.00                 C  
ATOM   2378  CE1 PHE   288      37.594 -87.600-134.856  1.00                 C  
ATOM   2379  CD2 PHE   288      37.110 -86.851-132.253  1.00                 C  
ATOM   2380  CE2 PHE   288      36.063 -87.222-133.074  1.00                 C  
ATOM   2381  N   THR   289      39.136 -82.732-132.205  1.00                 N  
ATOM   2382  CA  THR   289      38.625 -81.494-131.895  1.00                 C  
ATOM   2383  C   THR   289      37.500 -81.635-132.968  1.00                 C  
ATOM   2384  O   THR   289      37.935 -81.933-134.086  1.00                 O  
ATOM   2385  CB  THR   289      39.684 -80.388-132.063  1.00                 C  
ATOM   2386  OG1 THR   289      40.789 -80.644-131.188  1.00                 O  
ATOM   2387  CG2 THR   289      39.094 -79.030-131.717  1.00                 C  
ATOM   2388  N   ILE   290      36.221 -81.396-132.697  1.00                 N  
ATOM   2389  CA  ILE   290      35.343 -81.383-133.807  1.00                 C  
ATOM   2390  C   ILE   290      34.604 -80.069-133.572  1.00                 C  
ATOM   2391  O   ILE   290      34.506 -79.233-134.465  1.00                 O  
ATOM   2392  CB  ILE   290      34.455 -82.641-133.839  1.00                 C  
ATOM   2393  CD1 ILE   290      36.200 -83.980-135.129  1.00                 C  
ATOM   2394  CG1 ILE   290      35.320 -83.902-133.901  1.00                 C  
ATOM   2395  CG2 ILE   290      33.473 -82.570-134.998  1.00                 C  
ATOM   2396  N   GLY   291      34.122 -79.874-132.358  1.00                 N  
ATOM   2397  CA  GLY   291      33.346 -78.683-132.028  1.00                 C  
ATOM   2398  C   GLY   291      33.969 -78.639-130.711  1.00                 C  
ATOM   2399  O   GLY   291      33.773 -79.535-129.901  1.00                 O  
ATOM   2400  N   GLU   292      34.819 -77.648-130.470  1.00                 N  
ATOM   2401  CA  GLU   292      35.524 -77.484-129.154  1.00                 C  
ATOM   2402  C   GLU   292      34.545 -77.097-127.960  1.00                 C  
ATOM   2403  O   GLU   292      33.748 -76.172-128.120  1.00                 O  
ATOM   2404  CB  GLU   292      36.619 -76.421-129.262  1.00                 C  
ATOM   2405  CD  GLU   292      38.571 -75.248-128.169  1.00                 C  
ATOM   2406  CG  GLU   292      37.461 -76.268-128.005  1.00                 C  
ATOM   2407  OE1 GLU   292      38.652 -74.626-129.249  1.00                 O  
ATOM   2408  OE2 GLU   292      39.359 -75.071-127.216  1.00                 O  
ATOM   2409  N   GLY   293      34.706 -77.709-126.793  1.00                 N  
ATOM   2410  CA  GLY   293      33.767 -77.295-125.790  1.00                 C  
ATOM   2411  C   GLY   293      34.120 -75.982-125.100  1.00                 C  
ATOM   2412  O   GLY   293      35.255 -75.636-124.757  1.00                 O  
ATOM   2413  N   GLY   294      33.079 -75.154-124.900  1.00                 N  
ATOM   2414  CA  GLY   294      33.351 -73.826-124.294  1.00                 C  
ATOM   2415  C   GLY   294      31.898 -73.424-123.975  1.00                 C  
ATOM   2416  O   GLY   294      31.048 -74.317-123.902  1.00                 O  
ATOM   2417  N   ASN   295      31.729 -72.212-123.443  1.00                 N  
ATOM   2418  CA  ASN   295      30.638 -71.682-122.719  1.00                 C  
ATOM   2419  C   ASN   295      29.265 -71.945-123.337  1.00                 C  
ATOM   2420  O   ASN   295      28.259 -72.105-122.647  1.00                 O  
ATOM   2421  CB  ASN   295      30.804 -70.173-122.529  1.00                 C  
ATOM   2422  CG  ASN   295      31.875 -69.828-121.513  1.00                 C  
ATOM   2423  OD1 ASN   295      32.266 -70.666-120.700  1.00                 O  
ATOM   2424  ND2 ASN   295      32.352 -68.589-121.556  1.00                 N  
ATOM   2425  N   ALA   296      29.211 -71.938-124.673  1.00                 N  
ATOM   2426  CA  ALA   296      27.901 -72.195-125.305  1.00                 C  
ATOM   2427  C   ALA   296      28.569 -72.501-126.694  1.00                 C  
ATOM   2428  O   ALA   296      28.964 -71.585-127.411  1.00                 O  
ATOM   2429  CB  ALA   296      26.996 -70.981-125.163  1.00                 C  
ATOM   2430  N   VAL   297      28.642 -73.793-127.074  1.00                 N  
ATOM   2431  CA  VAL   297      29.286 -74.041-128.324  1.00                 C  
ATOM   2432  C   VAL   297      29.819 -73.417-129.652  1.00                 C  
ATOM   2433  O   VAL   297      30.883 -73.724-130.211  1.00                 O  
ATOM   2434  CB  VAL   297      28.513 -75.077-129.161  1.00                 C  
ATOM   2435  CG1 VAL   297      29.132 -75.213-130.544  1.00                 C  
ATOM   2436  CG2 VAL   297      28.486 -76.422-128.451  1.00                 C  
ATOM   2437  N   ALA   298      28.928 -72.685-130.303  1.00                 N  
ATOM   2438  CA  ALA   298      29.168 -72.340-131.719  1.00                 C  
ATOM   2439  C   ALA   298      30.118 -71.440-132.198  1.00                 C  
ATOM   2440  O   ALA   298      30.061 -70.252-131.906  1.00                 O  
ATOM   2441  CB  ALA   298      27.895 -71.807-132.358  1.00                 C  
ATOM   2442  N   THR   299      31.179 -71.943-132.783  1.00                 N  
ATOM   2443  CA  THR   299      32.284 -70.876-133.329  1.00                 C  
ATOM   2444  C   THR   299      32.431 -71.385-134.889  1.00                 C  
ATOM   2445  O   THR   299      32.577 -72.576-135.122  1.00                 O  
ATOM   2446  CB  THR   299      33.579 -70.930-132.498  1.00                 C  
ATOM   2447  OG1 THR   299      33.285 -70.629-131.128  1.00                 O  
ATOM   2448  CG2 THR   299      34.586 -69.913-133.014  1.00                 C  
ATOM   2449  N   ARG   300      32.369 -70.508-135.856  1.00                 N  
ATOM   2450  CA  ARG   300      32.451 -70.806-137.124  1.00                 C  
ATOM   2451  C   ARG   300      33.848 -71.158-137.550  1.00                 C  
ATOM   2452  O   ARG   300      34.173 -72.294-137.926  1.00                 O  
ATOM   2453  CB  ARG   300      31.942 -69.645-137.981  1.00                 C  
ATOM   2454  CD  ARG   300      31.351 -68.771-140.258  1.00                 C  
ATOM   2455  NE  ARG   300      31.406 -69.000-141.700  1.00                 N  
ATOM   2456  CG  ARG   300      31.961 -69.923-139.476  1.00                 C  
ATOM   2457  CZ  ARG   300      30.943 -68.149-142.610  1.00                 C  
ATOM   2458  NH1 ARG   300      31.036 -68.442-143.900  1.00                 N  
ATOM   2459  NH2 ARG   300      30.388 -67.007-142.228  1.00                 N  
ATOM   2460  N   THR   301      34.692 -70.148-137.461  1.00                 N  
ATOM   2461  CA  THR   301      36.115 -70.182-137.920  1.00                 C  
ATOM   2462  C   THR   301      36.717 -71.474-138.538  1.00                 C  
ATOM   2463  O   THR   301      36.602 -72.606-138.064  1.00                 O  
ATOM   2464  CB  THR   301      37.085 -69.830-136.777  1.00                 C  
ATOM   2465  OG1 THR   301      36.805 -68.510-136.297  1.00                 O  
ATOM   2466  CG2 THR   301      38.524 -69.874-137.267  1.00                 C  
ATOM   2467  N   LEU   302      37.263 -71.266-139.748  1.00                 N  
ATOM   2468  CA  LEU   302      37.938 -72.301-140.494  1.00                 C  
ATOM   2469  C   LEU   302      38.932 -73.158-139.947  1.00                 C  
ATOM   2470  O   LEU   302      39.879 -72.405-140.219  1.00                 O  
ATOM   2471  CB  LEU   302      38.639 -71.709-141.718  1.00                 C  
ATOM   2472  CG  LEU   302      37.737 -71.054-142.766  1.00                 C  
ATOM   2473  CD1 LEU   302      38.568 -70.403-143.860  1.00                 C  
ATOM   2474  CD2 LEU   302      36.780 -72.074-143.364  1.00                 C  
ATOM   2475  N   ALA   303      39.025 -74.443-139.426  1.00                 N  
ATOM   2476  CA  ALA   303      40.522 -74.779-139.221  1.00                 C  
ATOM   2477  C   ALA   303      40.665 -75.984-140.123  1.00                 C  
ATOM   2478  O   ALA   303      41.713 -76.052-140.750  1.00                 O  
ATOM   2479  CB  ALA   303      40.813 -75.026-137.749  1.00                 C  
ATOM   2480  N   ILE   304      39.691 -76.881-140.244  1.00                 N  
ATOM   2481  CA  ILE   304      39.915 -77.940-141.240  1.00                 C  
ATOM   2482  C   ILE   304      40.991 -78.952-141.444  1.00                 C  
ATOM   2483  O   ILE   304      41.249 -79.425-142.557  1.00                 O  
ATOM   2484  CB  ILE   304      39.938 -77.373-142.672  1.00                 C  
ATOM   2485  CD1 ILE   304      41.342 -75.969-144.270  1.00                 C  
ATOM   2486  CG1 ILE   304      41.101 -76.392-142.838  1.00                 C  
ATOM   2487  CG2 ILE   304      38.602 -76.731-143.012  1.00                 C  
ATOM   2488  N   GLN   305      41.701 -79.252-140.343  1.00                 N  
ATOM   2489  CA  GLN   305      42.871 -80.194-140.455  1.00                 C  
ATOM   2490  C   GLN   305      42.331 -81.792-139.699  1.00                 C  
ATOM   2491  O   GLN   305      41.571 -82.071-138.784  1.00                 O  
ATOM   2492  CB  GLN   305      44.102 -79.604-139.764  1.00                 C  
ATOM   2493  CD  GLN   305      45.078 -78.371-141.740  1.00                 C  
ATOM   2494  CG  GLN   305      44.546 -78.263-140.325  1.00                 C  
ATOM   2495  OE1 GLN   305      46.108 -79.002-141.980  1.00                 O  
ATOM   2496  NE2 GLN   305      44.376 -77.754-142.683  1.00                 N  
ATOM   2497  N   VAL   306      42.906 -82.690-140.483  1.00                 N  
ATOM   2498  CA  VAL   306      42.799 -83.991-140.595  1.00                 C  
ATOM   2499  C   VAL   306      44.188 -84.399-140.823  1.00                 C  
ATOM   2500  O   VAL   306      44.820 -84.071-141.827  1.00                 O  
ATOM   2501  CB  VAL   306      41.825 -84.382-141.722  1.00                 C  
ATOM   2502  CG1 VAL   306      41.728 -85.896-141.840  1.00                 C  
ATOM   2503  CG2 VAL   306      40.453 -83.774-141.476  1.00                 C  
ATOM   2504  N   LEU   307      44.751 -85.117-139.846  1.00                 N  
ATOM   2505  CA  LEU   307      46.133 -85.637-139.811  1.00                 C  
ATOM   2506  C   LEU   307      46.508 -87.058-140.426  1.00                 C  
ATOM   2507  O   LEU   307      47.581 -87.609-140.159  1.00                 O  
ATOM   2508  CB  LEU   307      46.643 -85.707-138.370  1.00                 C  
ATOM   2509  CG  LEU   307      47.272 -84.429-137.811  1.00                 C  
ATOM   2510  CD1 LEU   307      46.293 -83.268-137.891  1.00                 C  
ATOM   2511  CD2 LEU   307      47.729 -84.638-136.375  1.00                 C  
ATOM   2512  N   ASN   308      45.678 -87.533-141.342  1.00                 N  
ATOM   2513  CA  ASN   308      46.154 -88.504-142.305  1.00                 C  
ATOM   2514  C   ASN   308      47.624 -88.731-142.648  1.00                 C  
ATOM   2515  O   ASN   308      48.257 -87.826-143.201  1.00                 O  
ATOM   2516  CB  ASN   308      45.515 -88.259-143.674  1.00                 C  
ATOM   2517  CG  ASN   308      45.864 -89.337-144.681  1.00                 C  
ATOM   2518  OD1 ASN   308      46.931 -89.946-144.609  1.00                 O  
ATOM   2519  ND2 ASN   308      44.961 -89.577-145.625  1.00                 N  
ATOM   2520  N   ARG   309      48.156 -89.912-142.350  1.00                 N  
ATOM   2521  CA  ARG   309      49.536 -90.178-142.751  1.00                 C  
ATOM   2522  C   ARG   309      49.378 -91.669-143.041  1.00                 C  
ATOM   2523  O   ARG   309      48.593 -92.414-142.475  1.00                 O  
ATOM   2524  CB  ARG   309      50.504 -89.789-141.632  1.00                 C  
ATOM   2525  CD  ARG   309      52.875 -89.501-140.861  1.00                 C  
ATOM   2526  NE  ARG   309      52.768 -88.060-140.647  1.00                 N  
ATOM   2527  CG  ARG   309      51.970 -89.979-141.985  1.00                 C  
ATOM   2528  CZ  ARG   309      53.377 -87.403-139.665  1.00                 C  
ATOM   2529  NH1 ARG   309      53.222 -86.091-139.549  1.00                 N  
ATOM   2530  NH2 ARG   309      54.139 -88.059-138.802  1.00                 N  
ATOM   2531  N   ARG   310      50.122 -92.082-144.084  1.00                 N  
ATOM   2532  CA  ARG   310      50.356 -93.340-144.692  1.00                 C  
ATOM   2533  C   ARG   310      50.654 -94.591-143.773  1.00                 C  
ATOM   2534  O   ARG   310      51.115 -94.498-142.642  1.00                 O  
ATOM   2535  CB  ARG   310      51.532 -93.253-145.667  1.00                 C  
ATOM   2536  CD  ARG   310      52.492 -92.289-147.776  1.00                 C  
ATOM   2537  NE  ARG   310      52.852 -93.576-148.366  1.00                 N  
ATOM   2538  CG  ARG   310      51.261 -92.392-146.891  1.00                 C  
ATOM   2539  CZ  ARG   310      52.425 -94.001-149.551  1.00                 C  
ATOM   2540  NH1 ARG   310      52.805 -95.186-150.006  1.00                 N  
ATOM   2541  NH2 ARG   310      51.619 -93.238-150.277  1.00                 N  
ATOM   2542  N   PRO   311      50.251 -95.755-144.279  1.00                 N  
ATOM   2543  CA  PRO   311      50.461 -96.964-143.551  1.00                 C  
ATOM   2544  C   PRO   311      51.757 -97.085-142.871  1.00                 C  
ATOM   2545  O   PRO   311      52.620 -96.536-143.562  1.00                 O  
ATOM   2546  CB  PRO   311      50.338 -98.060-144.611  1.00                 C  
ATOM   2547  CD  PRO   311      50.245 -95.972-145.777  1.00                 C  
ATOM   2548  CG  PRO   311      50.727 -97.392-145.887  1.00                 C  
ATOM   2549  N   THR   312      52.056 -97.931-141.895  1.00                 N  
ATOM   2550  CA  THR   312      53.391 -98.381-141.589  1.00                 C  
ATOM   2551  C   THR   312      52.951 -98.671-140.248  1.00                 C  
ATOM   2552  O   THR   312      52.641 -97.718-139.528  1.00                 O  
ATOM   2553  CB  THR   312      54.432 -97.275-141.844  1.00                 C  
ATOM   2554  OG1 THR   312      54.396 -96.891-143.224  1.00                 O  
ATOM   2555  CG2 THR   312      55.830 -97.774-141.515  1.00                 C  
ATOM   2556  N   GLU   313      52.826 -99.924-139.874  1.00                 N  
ATOM   2557  CA  GLU   313      52.399-100.391-138.521  1.00                 C  
ATOM   2558  C   GLU   313      51.075 -99.614-138.078  1.00                 C  
ATOM   2559  O   GLU   313      51.082 -98.882-137.111  1.00                 O  
ATOM   2560  CB  GLU   313      53.521-100.180-137.503  1.00                 C  
ATOM   2561  CD  GLU   313      55.857-100.776-136.747  1.00                 C  
ATOM   2562  CG  GLU   313      54.798-100.941-137.820  1.00                 C  
ATOM   2563  OE1 GLU   313      55.567-100.124-135.722  1.00                 O  
ATOM   2564  OE2 GLU   313      56.976-101.299-136.932  1.00                 O  
ATOM   2565  N   GLU   314      49.993 -99.823-138.817  1.00                 N  
ATOM   2566  CA  GLU   314      48.787 -99.209-138.532  1.00                 C  
ATOM   2567  C   GLU   314      48.840 -97.657-138.085  1.00                 C  
ATOM   2568  O   GLU   314      48.449 -97.203-137.032  1.00                 O  
ATOM   2569  CB  GLU   314      48.050 -99.963-137.423  1.00                 C  
ATOM   2570  CD  GLU   314      46.664-101.518-138.852  1.00                 C  
ATOM   2571  CG  GLU   314      47.719-101.406-137.769  1.00                 C  
ATOM   2572  OE1 GLU   314      45.620-100.844-138.736  1.00                 O  
ATOM   2573  OE2 GLU   314      46.883-102.280-139.817  1.00                 O  
ATOM   2574  N   VAL   315      49.377 -96.907-139.039  1.00                 N  
ATOM   2575  CA  VAL   315      49.381 -95.465-138.799  1.00                 C  
ATOM   2576  C   VAL   315      50.217 -95.027-137.569  1.00                 C  
ATOM   2577  O   VAL   315      49.767 -94.311-136.701  1.00                 O  
ATOM   2578  CB  VAL   315      47.952 -94.918-138.623  1.00                 C  
ATOM   2579  CG1 VAL   315      47.144 -95.121-139.895  1.00                 C  
ATOM   2580  CG2 VAL   315      47.268 -95.587-137.440  1.00                 C  
ATOM   2581  N   GLU   316      51.445 -95.528-137.527  1.00                 N  
ATOM   2582  CA  GLU   316      52.351 -95.159-136.449  1.00                 C  
ATOM   2583  C   GLU   316      51.924 -95.581-135.098  1.00                 C  
ATOM   2584  O   GLU   316      52.086 -94.825-134.149  1.00                 O  
ATOM   2585  CB  GLU   316      52.563 -93.644-136.423  1.00                 C  
ATOM   2586  CD  GLU   316      53.435 -91.590-137.605  1.00                 C  
ATOM   2587  CG  GLU   316      53.182 -93.082-137.692  1.00                 C  
ATOM   2588  OE1 GLU   316      53.081 -90.986-136.571  1.00                 O  
ATOM   2589  OE2 GLU   316      53.987 -91.024-138.572  1.00                 O  
ATOM   2590  N   ASP   317      51.322 -96.757-134.968  1.00                 N  
ATOM   2591  CA  ASP   317      50.866 -97.228-133.629  1.00                 C  
ATOM   2592  C   ASP   317      50.164 -96.097-132.896  1.00                 C  
ATOM   2593  O   ASP   317      50.795 -95.283-132.218  1.00                 O  
ATOM   2594  CB  ASP   317      52.050 -97.751-132.813  1.00                 C  
ATOM   2595  CG  ASP   317      51.615 -98.555-131.604  1.00                 C  
ATOM   2596  OD1 ASP   317      50.501 -99.120-131.636  1.00                 O  
ATOM   2597  OD2 ASP   317      52.387 -98.620-130.624  1.00                 O  
ATOM   2598  N   THR   318      48.889 -95.857-133.097  1.00                 N  
ATOM   2599  CA  THR   318      48.072 -94.664-133.397  1.00                 C  
ATOM   2600  C   THR   318      48.538 -93.178-133.173  1.00                 C  
ATOM   2601  O   THR   318      49.073 -92.859-132.103  1.00                 O  
ATOM   2602  CB  THR   318      46.737 -94.686-132.629  1.00                 C  
ATOM   2603  OG1 THR   318      46.993 -94.675-131.219  1.00                 O  
ATOM   2604  CG2 THR   318      45.948 -95.941-132.970  1.00                 C  
ATOM   2605  N   PRO   319      48.427 -92.336-134.205  1.00                 N  
ATOM   2606  CA  PRO   319      48.769 -90.988-134.061  1.00                 C  
ATOM   2607  C   PRO   319      47.513 -90.410-134.502  1.00                 C  
ATOM   2608  O   PRO   319      47.086 -90.594-135.645  1.00                 O  
ATOM   2609  CB  PRO   319      49.970 -90.809-134.992  1.00                 C  
ATOM   2610  CD  PRO   319      49.122 -93.012-135.391  1.00                 C  
ATOM   2611  CG  PRO   319      49.770 -91.832-136.060  1.00                 C  
ATOM   2612  N   TRP   320      46.846 -89.762-133.572  1.00                 N  
ATOM   2613  CA  TRP   320      45.412 -89.253-133.653  1.00                 C  
ATOM   2614  C   TRP   320      45.483 -87.996-134.134  1.00                 C  
ATOM   2615  O   TRP   320      46.365 -87.248-133.730  1.00                 O  
ATOM   2616  CB  TRP   320      44.741 -89.321-132.280  1.00                 C  
ATOM   2617  CG  TRP   320      44.491 -90.718-131.802  1.00                 C  
ATOM   2618  CD1 TRP   320      45.425 -91.617-131.373  1.00                 C  
ATOM   2619  NE1 TRP   320      44.818 -92.796-131.015  1.00                 N  
ATOM   2620  CD2 TRP   320      43.223 -91.378-131.706  1.00                 C  
ATOM   2621  CE2 TRP   320      43.465 -92.673-131.211  1.00                 C  
ATOM   2622  CH2 TRP   320      41.163 -93.197-131.279  1.00                 C  
ATOM   2623  CZ2 TRP   320      42.440 -93.592-130.993  1.00                 C  
ATOM   2624  CE3 TRP   320      41.907 -91.000-131.989  1.00                 C  
ATOM   2625  CZ3 TRP   320      40.895 -91.915-131.772  1.00                 C  
ATOM   2626  N   GLY   321      44.596 -87.615-135.036  1.00                 N  
ATOM   2627  CA  GLY   321      44.938 -85.922-135.419  1.00                 C  
ATOM   2628  C   GLY   321      43.589 -85.568-135.797  1.00                 C  
ATOM   2629  O   GLY   321      43.425 -86.087-136.907  1.00                 O  
ATOM   2630  N   ILE   322      42.699 -84.773-135.213  1.00                 N  
ATOM   2631  CA  ILE   322      41.571 -84.352-136.218  1.00                 C  
ATOM   2632  C   ILE   322      41.287 -83.006-135.802  1.00                 C  
ATOM   2633  O   ILE   322      41.186 -82.916-134.571  1.00                 O  
ATOM   2634  CB  ILE   322      40.369 -85.313-136.153  1.00                 C  
ATOM   2635  CD1 ILE   322      41.304 -86.936-137.883  1.00                 C  
ATOM   2636  CG1 ILE   322      40.813 -86.744-136.464  1.00                 C  
ATOM   2637  CG2 ILE   322      39.263 -84.847-137.087  1.00                 C  
ATOM   2638  N   LEU   323      41.251 -81.943-136.610  1.00                 N  
ATOM   2639  CA  LEU   323      40.908 -80.616-136.005  1.00                 C  
ATOM   2640  C   LEU   323      39.745 -80.214-136.944  1.00                 C  
ATOM   2641  O   LEU   323      40.036 -79.556-137.936  1.00                 O  
ATOM   2642  CB  LEU   323      42.129 -79.694-136.008  1.00                 C  
ATOM   2643  CG  LEU   323      43.350 -80.183-135.226  1.00                 C  
ATOM   2644  CD1 LEU   323      44.532 -79.250-135.436  1.00                 C  
ATOM   2645  CD2 LEU   323      43.027 -80.303-133.745  1.00                 C  
ATOM   2646  N   HIS   324      38.511 -80.626-136.685  1.00                 N  
ATOM   2647  CA  HIS   324      37.568 -80.217-137.774  1.00                 C  
ATOM   2648  C   HIS   324      37.103 -78.958-137.386  1.00                 C  
ATOM   2649  O   HIS   324      37.494 -78.605-136.269  1.00                 O  
ATOM   2650  CB  HIS   324      36.455 -81.254-137.936  1.00                 C  
ATOM   2651  CG  HIS   324      36.939 -82.593-138.398  1.00                 C  
ATOM   2652  ND1 HIS   324      36.110 -83.689-138.503  1.00                 N  
ATOM   2653  CE1 HIS   324      36.826 -84.740-138.940  1.00                 C  
ATOM   2654  CD2 HIS   324      38.216 -83.143-138.829  1.00                 C  
ATOM   2655  NE2 HIS   324      38.091 -84.420-139.138  1.00                 N  
ATOM   2656  N   HIS   325      36.151 -78.313-138.046  1.00                 N  
ATOM   2657  CA  HIS   325      35.450 -77.078-137.462  1.00                 C  
ATOM   2658  C   HIS   325      34.349 -76.795-138.527  1.00                 C  
ATOM   2659  O   HIS   325      33.154 -76.671-138.244  1.00                 O  
ATOM   2660  CB  HIS   325      36.452 -75.940-137.257  1.00                 C  
ATOM   2661  CG  HIS   325      37.494 -76.231-136.223  1.00                 C  
ATOM   2662  ND1 HIS   325      38.607 -77.000-136.483  1.00                 N  
ATOM   2663  CE1 HIS   325      39.353 -77.083-135.367  1.00                 C  
ATOM   2664  CD2 HIS   325      37.693 -75.883-134.823  1.00                 C  
ATOM   2665  NE2 HIS   325      38.811 -76.415-134.368  1.00                 N  
ATOM   2666  N   ASN   326      34.823 -76.637-139.752  1.00                 N  
ATOM   2667  CA  ASN   326      33.892 -76.355-140.851  1.00                 C  
ATOM   2668  C   ASN   326      34.322 -77.497-141.778  1.00                 C  
ATOM   2669  O   ASN   326      35.302 -77.429-142.518  1.00                 O  
ATOM   2670  CB  ASN   326      34.079 -74.924-141.358  1.00                 C  
ATOM   2671  CG  ASN   326      33.078 -74.551-142.433  1.00                 C  
ATOM   2672  OD1 ASN   326      32.579 -75.413-143.156  1.00                 O  
ATOM   2673  ND2 ASN   326      32.781 -73.261-142.542  1.00                 N  
ATOM   2674  N   GLN   327      33.577 -78.587-141.661  1.00                 N  
ATOM   2675  CA  GLN   327      33.774 -79.794-142.463  1.00                 C  
ATOM   2676  C   GLN   327      33.121 -79.604-143.837  1.00                 C  
ATOM   2677  O   GLN   327      31.914 -79.387-143.936  1.00                 O  
ATOM   2678  CB  GLN   327      33.196 -81.015-141.745  1.00                 C  
ATOM   2679  CD  GLN   327      34.792 -82.752-142.646  1.00                 C  
ATOM   2680  CG  GLN   327      33.346 -82.317-142.515  1.00                 C  
ATOM   2681  OE1 GLN   327      35.500 -82.897-141.650  1.00                 O  
ATOM   2682  NE2 GLN   327      35.235 -82.962-143.881  1.00                 N  
ATOM   2683  N   ASN   328      33.911 -79.667-144.914  1.00                 N  
ATOM   2684  CA  ASN   328      33.404 -79.499-146.233  1.00                 C  
ATOM   2685  C   ASN   328      32.866 -80.724-146.825  1.00                 C  
ATOM   2686  O   ASN   328      33.680 -81.458-147.382  1.00                 O  
ATOM   2687  CB  ASN   328      34.486 -78.933-147.155  1.00                 C  
ATOM   2688  CG  ASN   328      34.879 -77.515-146.791  1.00                 C  
ATOM   2689  OD1 ASN   328      34.022 -76.651-146.606  1.00                 O  
ATOM   2690  ND2 ASN   328      36.180 -77.271-146.686  1.00                 N  
ATOM   2691  N   MET   329      31.599 -81.062-146.631  1.00                 N  
ATOM   2692  CA  MET   329      31.238 -82.476-147.174  1.00                 C  
ATOM   2693  C   MET   329      30.774 -82.065-148.679  1.00                 C  
ATOM   2694  O   MET   329      30.227 -81.012-148.997  1.00                 O  
ATOM   2695  CB  MET   329      30.172 -83.132-146.294  1.00                 C  
ATOM   2696  SD  MET   329      29.375 -84.273-143.899  1.00                 S  
ATOM   2697  CE  MET   329      30.259 -84.537-142.364  1.00                 C  
ATOM   2698  CG  MET   329      30.636 -83.437-144.880  1.00                 C  
ATOM   2699  N   GLU   330      31.077 -83.015-149.555  1.00                 N  
ATOM   2700  CA  GLU   330      30.725 -82.692-150.933  1.00                 C  
ATOM   2701  C   GLU   330      32.043 -82.418-151.657  1.00                 C  
ATOM   2702  O   GLU   330      32.316 -83.009-152.700  1.00                 O  
ATOM   2703  CB  GLU   330      29.769 -81.498-150.976  1.00                 C  
ATOM   2704  CD  GLU   330      27.488 -80.568-150.420  1.00                 C  
ATOM   2705  CG  GLU   330      28.396 -81.781-150.389  1.00                 C  
ATOM   2706  OE1 GLU   330      27.956 -79.485-150.831  1.00                 O  
ATOM   2707  OE2 GLU   330      26.307 -80.699-150.033  1.00                 O  
ATOM   2708  N   ILE   331      32.868 -81.557-151.076  1.00                 N  
ATOM   2709  CA  ILE   331      34.150 -81.206-151.641  1.00                 C  
ATOM   2710  C   ILE   331      35.209 -82.398-151.389  1.00                 C  
ATOM   2711  O   ILE   331      35.887 -83.005-152.223  1.00                 O  
ATOM   2712  CB  ILE   331      34.680 -79.883-151.059  1.00                 C  
ATOM   2713  CD1 ILE   331      34.073 -77.426-150.754  1.00                 C  
ATOM   2714  CG1 ILE   331      33.794 -78.715-151.495  1.00                 C  
ATOM   2715  CG2 ILE   331      36.133 -79.670-151.455  1.00                 C  
ATOM   2716  N   TRP   332      35.265 -82.664-150.092  1.00                 N  
ATOM   2717  CA  TRP   332      36.291 -83.707-149.742  1.00                 C  
ATOM   2718  C   TRP   332      35.907 -85.069-150.277  1.00                 C  
ATOM   2719  O   TRP   332      36.637 -85.876-150.851  1.00                 O  
ATOM   2720  CB  TRP   332      36.484 -83.781-148.226  1.00                 C  
ATOM   2721  CG  TRP   332      37.508 -84.788-147.800  1.00                 C  
ATOM   2722  CD1 TRP   332      38.853 -84.590-147.684  1.00                 C  
ATOM   2723  NE1 TRP   332      39.469 -85.746-147.268  1.00                 N  
ATOM   2724  CD2 TRP   332      37.270 -86.153-147.435  1.00                 C  
ATOM   2725  CE2 TRP   332      38.515 -86.720-147.108  1.00                 C  
ATOM   2726  CH2 TRP   332      37.513 -88.804-146.633  1.00                 C  
ATOM   2727  CZ2 TRP   332      38.649 -88.048-146.705  1.00                 C  
ATOM   2728  CE3 TRP   332      36.124 -86.950-147.352  1.00                 C  
ATOM   2729  CZ3 TRP   332      36.262 -88.266-146.951  1.00                 C  
ATOM   2730  N   ARG   333      34.635 -85.333-149.979  1.00                 N  
ATOM   2731  CA  ARG   333      34.214 -86.838-150.314  1.00                 C  
ATOM   2732  C   ARG   333      34.266 -87.105-151.837  1.00                 C  
ATOM   2733  O   ARG   333      34.271 -88.268-152.234  1.00                 O  
ATOM   2734  CB  ARG   333      32.813 -87.135-149.776  1.00                 C  
ATOM   2735  CD  ARG   333      31.284 -87.337-147.796  1.00                 C  
ATOM   2736  NE  ARG   333      30.418 -86.228-148.191  1.00                 N  
ATOM   2737  CG  ARG   333      32.717 -87.133-148.259  1.00                 C  
ATOM   2738  CZ  ARG   333      29.099 -86.216-148.029  1.00                 C  
ATOM   2739  NH1 ARG   333      28.393 -85.163-148.419  1.00                 N  
ATOM   2740  NH2 ARG   333      28.489 -87.256-147.476  1.00                 N  
ATOM   2741  N   TYR   334      34.325 -86.061-152.653  1.00                 N  
ATOM   2742  CA  TYR   334      34.374 -86.150-154.048  1.00                 C  
ATOM   2743  C   TYR   334      35.853 -86.518-154.606  1.00                 C  
ATOM   2744  O   TYR   334      36.190 -87.133-155.613  1.00                 O  
ATOM   2745  CB  TYR   334      33.910 -84.839-154.685  1.00                 C  
ATOM   2746  CG  TYR   334      33.910 -84.858-156.197  1.00                 C  
ATOM   2747  OH  TYR   334      33.901 -84.927-160.355  1.00                 O  
ATOM   2748  CZ  TYR   334      33.905 -84.903-158.979  1.00                 C  
ATOM   2749  CD1 TYR   334      33.237 -85.853-156.895  1.00                 C  
ATOM   2750  CE1 TYR   334      33.232 -85.879-158.277  1.00                 C  
ATOM   2751  CD2 TYR   334      34.584 -83.883-156.921  1.00                 C  
ATOM   2752  CE2 TYR   334      34.589 -83.893-158.303  1.00                 C  
ATOM   2753  N   LEU   335      36.728 -85.884-153.826  1.00                 N  
ATOM   2754  CA  LEU   335      38.148 -86.071-154.486  1.00                 C  
ATOM   2755  C   LEU   335      38.806 -86.730-153.363  1.00                 C  
ATOM   2756  O   LEU   335      39.571 -86.128-152.607  1.00                 O  
ATOM   2757  CB  LEU   335      38.718 -84.720-154.922  1.00                 C  
ATOM   2758  CG  LEU   335      37.898 -83.938-155.950  1.00                 C  
ATOM   2759  CD1 LEU   335      38.500 -82.561-156.183  1.00                 C  
ATOM   2760  CD2 LEU   335      37.807 -84.704-157.261  1.00                 C  
ATOM   2761  N   PHE   336      38.488 -88.011-153.201  1.00                 N  
ATOM   2762  CA  PHE   336      39.114 -88.747-151.967  1.00                 C  
ATOM   2763  C   PHE   336      39.658 -90.092-152.446  1.00                 C  
ATOM   2764  O   PHE   336      39.178 -91.213-152.273  1.00                 O  
ATOM   2765  CB  PHE   336      38.072 -88.919-150.860  1.00                 C  
ATOM   2766  CG  PHE   336      38.631 -89.477-149.583  1.00                 C  
ATOM   2767  CZ  PHE   336      39.660 -90.515-147.218  1.00                 C  
ATOM   2768  CD1 PHE   336      39.773 -88.939-149.017  1.00                 C  
ATOM   2769  CE1 PHE   336      40.287 -89.452-147.841  1.00                 C  
ATOM   2770  CD2 PHE   336      38.014 -90.540-148.947  1.00                 C  
ATOM   2771  CE2 PHE   336      38.528 -91.054-147.771  1.00                 C  
ATOM   2772  N   ARG   337      40.796 -89.903-153.118  1.00                 N  
ATOM   2773  CA  ARG   337      41.465 -90.756-154.175  1.00                 C  
ATOM   2774  C   ARG   337      42.452 -91.454-153.286  1.00                 C  
ATOM   2775  O   ARG   337      43.568 -90.970-153.114  1.00                 O  
ATOM   2776  CB  ARG   337      42.042 -89.877-155.287  1.00                 C  
ATOM   2777  CD  ARG   337      41.632 -88.283-157.181  1.00                 C  
ATOM   2778  NE  ARG   337      40.642 -87.512-157.930  1.00                 N  
ATOM   2779  CG  ARG   337      40.997 -89.092-156.062  1.00                 C  
ATOM   2780  CZ  ARG   337      40.927 -86.751-158.981  1.00                 C  
ATOM   2781  NH1 ARG   337      39.961 -86.086-159.600  1.00                 N  
ATOM   2782  NH2 ARG   337      42.178 -86.656-159.412  1.00                 N  
ATOM   2783  N   PRO   338      42.028 -92.541-152.657  1.00                 N  
ATOM   2784  CA  PRO   338      42.943 -93.250-151.718  1.00                 C  
ATOM   2785  C   PRO   338      43.632 -94.262-152.702  1.00                 C  
ATOM   2786  O   PRO   338      43.062 -94.967-153.539  1.00                 O  
ATOM   2787  CB  PRO   338      42.003 -93.867-150.680  1.00                 C  
ATOM   2788  CD  PRO   338      40.616 -92.659-152.212  1.00                 C  
ATOM   2789  CG  PRO   338      40.760 -93.046-150.767  1.00                 C  
ATOM   2790  N   GLU   339      44.965 -94.220-152.616  1.00                 N  
ATOM   2791  CA  GLU   339      45.918 -95.035-153.268  1.00                 C  
ATOM   2792  C   GLU   339      45.831 -96.463-152.778  1.00                 C  
ATOM   2793  O   GLU   339      45.542 -96.798-151.635  1.00                 O  
ATOM   2794  CB  GLU   339      47.330 -94.487-153.051  1.00                 C  
ATOM   2795  CD  GLU   339      49.787 -94.632-153.618  1.00                 C  
ATOM   2796  CG  GLU   339      48.411 -95.238-153.811  1.00                 C  
ATOM   2797  OE1 GLU   339      49.902 -93.652-152.852  1.00                 O  
ATOM   2798  OE2 GLU   339      50.750 -95.136-154.234  1.00                 O  
ATOM   2799  N   PRO   340      45.966 -97.332-153.777  1.00                 N  
ATOM   2800  CA  PRO   340      45.953 -98.807-153.729  1.00                 C  
ATOM   2801  C   PRO   340      47.127 -99.234-153.128  1.00                 C  
ATOM   2802  O   PRO   340      48.130 -98.805-153.708  1.00                 O  
ATOM   2803  CB  PRO   340      45.856 -99.224-155.198  1.00                 C  
ATOM   2804  CD  PRO   340      45.834 -96.831-155.177  1.00                 C  
ATOM   2805  CG  PRO   340      45.279 -98.034-155.887  1.00                 C  
ATOM   2806  N   ILE   341      47.221-100.041-152.061  1.00                 N  
ATOM   2807  CA  ILE   341      48.655-100.296-151.511  1.00                 C  
ATOM   2808  C   ILE   341      49.367-101.455-152.325  1.00                 C  
ATOM   2809  O   ILE   341      48.726-102.421-152.744  1.00                 O  
ATOM   2810  CB  ILE   341      48.631-100.640-150.010  1.00                 C  
ATOM   2811  CD1 ILE   341      48.731 -98.182-149.343  1.00                 C  
ATOM   2812  CG1 ILE   341      47.998 -99.499-149.211  1.00                 C  
ATOM   2813  CG2 ILE   341      50.032-100.969-149.517  1.00                 C  
ATOM   2814  N   THR   342      50.676-101.308-152.589  1.00                 N  
ATOM   2815  CA  THR   342      51.252-102.417-153.298  1.00                 C  
ATOM   2816  C   THR   342      51.511-103.580-152.374  1.00                 C  
ATOM   2817  O   THR   342      51.671-103.425-151.167  1.00                 O  
ATOM   2818  CB  THR   342      52.565-102.019-153.997  1.00                 C  
ATOM   2819  OG1 THR   342      53.519-101.589-153.018  1.00                 O  
ATOM   2820  CG2 THR   342      52.324-100.880-154.975  1.00                 C  
ATOM   2821  N   GLU   343      51.429-104.781-152.952  1.00                 N  
ATOM   2822  CA  GLU   343      51.789-106.021-152.221  1.00                 C  
ATOM   2823  C   GLU   343      52.289-106.033-150.756  1.00                 C  
ATOM   2824  O   GLU   343      51.659-106.325-149.740  1.00                 O  
ATOM   2825  CB  GLU   343      52.884-106.785-152.968  1.00                 C  
ATOM   2826  CD  GLU   343      54.309-108.864-153.126  1.00                 C  
ATOM   2827  CG  GLU   343      53.268-108.107-152.325  1.00                 C  
ATOM   2828  OE1 GLU   343      54.755-108.339-154.167  1.00                 O  
ATOM   2829  OE2 GLU   343      54.680-109.983-152.711  1.00                 O  
ATOM   2830  N   GLY   344      53.566-105.666-150.721  1.00                 N  
ATOM   2831  CA  GLY   344      54.251-105.809-149.333  1.00                 C  
ATOM   2832  C   GLY   344      53.587-104.965-148.283  1.00                 C  
ATOM   2833  O   GLY   344      53.576-105.366-147.122  1.00                 O  
ATOM   2834  N   GLU   345      52.956-103.864-148.672  1.00                 N  
ATOM   2835  CA  GLU   345      52.214-102.975-147.830  1.00                 C  
ATOM   2836  C   GLU   345      50.880-103.630-147.370  1.00                 C  
ATOM   2837  O   GLU   345      50.462-103.552-146.213  1.00                 O  
ATOM   2838  CB  GLU   345      51.933-101.658-148.557  1.00                 C  
ATOM   2839  CD  GLU   345      52.860 -99.538-149.568  1.00                 C  
ATOM   2840  CG  GLU   345      53.167-100.804-148.793  1.00                 C  
ATOM   2841  OE1 GLU   345      52.525 -99.641-150.767  1.00                 O  
ATOM   2842  OE2 GLU   345      52.954 -98.442-148.976  1.00                 O  
ATOM   2843  N   PHE   346      50.221-104.277-148.338  1.00                 N  
ATOM   2844  CA  PHE   346      48.955-104.922-148.013  1.00                 C  
ATOM   2845  C   PHE   346      49.112-106.131-147.248  1.00                 C  
ATOM   2846  O   PHE   346      48.339-106.325-146.303  1.00                 O  
ATOM   2847  CB  PHE   346      48.173-105.241-149.289  1.00                 C  
ATOM   2848  CG  PHE   346      47.570-104.034-149.948  1.00                 C  
ATOM   2849  CZ  PHE   346      46.452-101.797-151.163  1.00                 C  
ATOM   2850  CD1 PHE   346      47.684-103.844-151.314  1.00                 C  
ATOM   2851  CE1 PHE   346      47.129-102.733-151.921  1.00                 C  
ATOM   2852  CD2 PHE   346      46.889-103.088-149.203  1.00                 C  
ATOM   2853  CE2 PHE   346      46.335-101.977-149.810  1.00                 C  
ATOM   2854  N   LEU   347      50.098-106.973-147.561  1.00                 N  
ATOM   2855  CA  LEU   347      50.403-108.225-146.817  1.00                 C  
ATOM   2856  C   LEU   347      50.709-107.912-145.415  1.00                 C  
ATOM   2857  O   LEU   347      50.173-108.595-144.544  1.00                 O  
ATOM   2858  CB  LEU   347      51.569-108.968-147.473  1.00                 C  
ATOM   2859  CG  LEU   347      51.292-109.587-148.844  1.00                 C  
ATOM   2860  CD1 LEU   347      52.574-110.131-149.457  1.00                 C  
ATOM   2861  CD2 LEU   347      50.249-110.689-148.736  1.00                 C  
ATOM   2862  N   LYS   348      51.454-106.843-145.139  1.00                 N  
ATOM   2863  CA  LYS   348      51.731-106.349-143.791  1.00                 C  
ATOM   2864  C   LYS   348      50.360-106.319-142.935  1.00                 C  
ATOM   2865  O   LYS   348      50.406-106.465-141.712  1.00                 O  
ATOM   2866  CB  LYS   348      52.369-104.960-143.850  1.00                 C  
ATOM   2867  CD  LYS   348      53.416-103.035-142.626  1.00                 C  
ATOM   2868  CE  LYS   348      53.739-102.440-141.265  1.00                 C  
ATOM   2869  CG  LYS   348      52.728-104.383-142.490  1.00                 C  
ATOM   2870  NZ  LYS   348      54.414-101.118-141.383  1.00                 N  
ATOM   2871  N   PRO   349      49.253-105.938-143.569  1.00                 N  
ATOM   2872  CA  PRO   349      48.096-105.717-142.885  1.00                 C  
ATOM   2873  C   PRO   349      47.190-106.861-142.818  1.00                 C  
ATOM   2874  O   PRO   349      46.604-107.098-141.762  1.00                 O  
ATOM   2875  CB  PRO   349      47.428-104.571-143.648  1.00                 C  
ATOM   2876  CD  PRO   349      49.545-104.915-144.711  1.00                 C  
ATOM   2877  CG  PRO   349      48.557-103.855-144.310  1.00                 C  
ATOM   2878  N   MET   350      47.161-107.675-143.874  1.00                 N  
ATOM   2879  CA  MET   350      46.180-108.789-144.040  1.00                 C  
ATOM   2880  C   MET   350      46.694-110.216-143.722  1.00                 C  
ATOM   2881  O   MET   350      47.890-110.449-143.536  1.00                 O  
ATOM   2882  CB  MET   350      45.636-108.815-145.470  1.00                 C  
ATOM   2883  SD  MET   350      43.317-107.397-144.930  1.00                 S  
ATOM   2884  CE  MET   350      43.778-106.132-143.748  1.00                 C  
ATOM   2885  CG  MET   350      44.853-107.571-145.858  1.00                 C  
ATOM   2886  N   VAL   351      45.752-111.141-143.649  1.00                 N  
ATOM   2887  CA  VAL   351      46.149-112.534-143.396  1.00                 C  
ATOM   2888  C   VAL   351      44.905-113.311-143.309  1.00                 C  
ATOM   2889  O   VAL   351      44.034-112.864-142.574  1.00                 O  
ATOM   2890  CB  VAL   351      47.004-112.654-142.121  1.00                 C  
ATOM   2891  CG1 VAL   351      48.295-111.863-142.269  1.00                 C  
ATOM   2892  CG2 VAL   351      46.220-112.181-140.907  1.00                 C  
ATOM   2893  N   SER   352      44.741-114.432-144.024  1.00                 N  
ATOM   2894  CA  SER   352      43.524-115.233-143.908  1.00                 C  
ATOM   2895  C   SER   352      43.673-116.671-144.154  1.00                 C  
ATOM   2896  O   SER   352      44.758-116.984-144.638  1.00                 O  
ATOM   2897  CB  SER   352      42.449-114.715-144.865  1.00                 C  
ATOM   2898  OG  SER   352      42.108-113.372-144.571  1.00                 O  
ATOM   2899  N   GLY   353      42.687-117.541-143.970  1.00                 N  
ATOM   2900  CA  GLY   353      42.910-118.956-144.353  1.00                 C  
ATOM   2901  C   GLY   353      41.706-119.450-145.243  1.00                 C  
ATOM   2902  O   GLY   353      40.537-119.095-145.093  1.00                 O  
ATOM   2903  N   PHE   354      42.102-120.237-146.239  1.00                 N  
ATOM   2904  CA  PHE   354      41.228-120.623-147.325  1.00                 C  
ATOM   2905  C   PHE   354      42.180-121.140-148.371  1.00                 C  
ATOM   2906  O   PHE   354      43.050-120.416-148.860  1.00                 O  
ATOM   2907  CB  PHE   354      40.383-119.432-147.782  1.00                 C  
ATOM   2908  CG  PHE   354      39.411-119.764-148.877  1.00                 C  
ATOM   2909  CZ  PHE   354      37.615-120.375-150.909  1.00                 C  
ATOM   2910  CD1 PHE   354      38.214-120.398-148.592  1.00                 C  
ATOM   2911  CE1 PHE   354      37.319-120.704-149.600  1.00                 C  
ATOM   2912  CD2 PHE   354      39.691-119.441-150.193  1.00                 C  
ATOM   2913  CE2 PHE   354      38.796-119.747-151.201  1.00                 C  
ATOM   2914  N   PRO   355      41.920-122.362-148.830  1.00                 N  
ATOM   2915  CA  PRO   355      42.695-122.981-149.919  1.00                 C  
ATOM   2916  C   PRO   355      44.061-123.400-149.363  1.00                 C  
ATOM   2917  O   PRO   355      44.736-124.310-149.848  1.00                 O  
ATOM   2918  CB  PRO   355      42.801-121.876-150.972  1.00                 C  
ATOM   2919  CD  PRO   355      41.769-120.884-149.054  1.00                 C  
ATOM   2920  CG  PRO   355      42.710-120.607-150.193  1.00                 C  
ATOM   2921  N   LYS   356      44.473-122.649-148.342  1.00                 N  
ATOM   2922  CA  LYS   356      45.785-122.971-147.707  1.00                 C  
ATOM   2923  C   LYS   356      45.355-123.181-146.131  1.00                 C  
ATOM   2924  O   LYS   356      44.639-122.396-145.514  1.00                 O  
ATOM   2925  CB  LYS   356      46.791-121.845-147.955  1.00                 C  
ATOM   2926  CD  LYS   356      47.787-122.740-150.078  1.00                 C  
ATOM   2927  CE  LYS   356      48.158-122.424-151.518  1.00                 C  
ATOM   2928  CG  LYS   356      47.066-121.572-149.425  1.00                 C  
ATOM   2929  NZ  LYS   356      48.774-123.594-152.202  1.00                 N  
ATOM   2930  N   GLU   357      45.749-124.343-145.592  1.00                 N  
ATOM   2931  CA  GLU   357      45.474-124.526-144.254  1.00                 C  
ATOM   2932  C   GLU   357      46.244-124.191-143.092  1.00                 C  
ATOM   2933  O   GLU   357      47.370-124.640-143.046  1.00                 O  
ATOM   2934  CB  GLU   357      45.224-126.006-143.956  1.00                 C  
ATOM   2935  CD  GLU   357      44.594-127.766-142.257  1.00                 C  
ATOM   2936  CG  GLU   357      44.855-126.294-142.510  1.00                 C  
ATOM   2937  OE1 GLU   357      43.561-128.277-142.738  1.00                 O  
ATOM   2938  OE2 GLU   357      45.422-128.408-141.578  1.00                 O  
ATOM   2939  N   GLN   358      45.740-123.429-142.144  1.00                 N  
ATOM   2940  CA  GLN   358      46.399-123.097-140.857  1.00                 C  
ATOM   2941  C   GLN   358      46.260-121.670-140.451  1.00                 C  
ATOM   2942  O   GLN   358      45.120-121.315-140.127  1.00                 O  
ATOM   2943  CB  GLN   358      47.889-123.440-140.914  1.00                 C  
ATOM   2944  CD  GLN   358      47.717-125.754-139.915  1.00                 C  
ATOM   2945  CG  GLN   358      48.178-124.922-141.095  1.00                 C  
ATOM   2946  OE1 GLN   358      48.098-125.495-138.774  1.00                 O  
ATOM   2947  NE2 GLN   358      46.892-126.759-140.188  1.00                 N  
ATOM   2948  N   PRO   359      47.309-120.846-140.434  1.00                 N  
ATOM   2949  CA  PRO   359      47.358-119.509-140.055  1.00                 C  
ATOM   2950  C   PRO   359      48.505-118.899-140.884  1.00                 C  
ATOM   2951  O   PRO   359      49.486-119.593-141.171  1.00                 O  
ATOM   2952  CB  PRO   359      47.636-119.560-138.551  1.00                 C  
ATOM   2953  CD  PRO   359      47.796-121.813-139.346  1.00                 C  
ATOM   2954  CG  PRO   359      48.371-120.843-138.351  1.00                 C  
ATOM   2955  N   HIS   360      48.469-117.587-141.155  1.00                 N  
ATOM   2956  CA  HIS   360      49.631-116.920-141.659  1.00                 C  
ATOM   2957  C   HIS   360      50.921-117.068-140.955  1.00                 C  
ATOM   2958  O   HIS   360      51.961-117.190-141.600  1.00                 O  
ATOM   2959  CB  HIS   360      49.388-115.412-141.745  1.00                 C  
ATOM   2960  CG  HIS   360      50.555-114.642-142.281  1.00                 C  
ATOM   2961  ND1 HIS   360      50.921-114.674-143.609  1.00                 N  
ATOM   2962  CE1 HIS   360      51.998-113.887-143.785  1.00                 C  
ATOM   2963  CD2 HIS   360      51.552-113.742-141.718  1.00                 C  
ATOM   2964  NE2 HIS   360      52.382-113.325-142.655  1.00                 N  
ATOM   2965  N   ARG   361      50.880-117.153-139.627  1.00                 N  
ATOM   2966  CA  ARG   361      52.106-117.380-138.812  1.00                 C  
ATOM   2967  C   ARG   361      52.730-118.737-139.091  1.00                 C  
ATOM   2968  O   ARG   361      53.939-118.903-138.936  1.00                 O  
ATOM   2969  CB  ARG   361      51.788-117.257-137.320  1.00                 C  
ATOM   2970  CD  ARG   361      51.131-115.797-135.388  1.00                 C  
ATOM   2971  NE  ARG   361      50.862-114.437-134.927  1.00                 N  
ATOM   2972  CG  ARG   361      51.487-115.839-136.865  1.00                 C  
ATOM   2973  CZ  ARG   361      50.384-114.136-133.724  1.00                 C  
ATOM   2974  NH1 ARG   361      50.170-112.870-133.394  1.00                 N  
ATOM   2975  NH2 ARG   361      50.121-115.102-132.855  1.00                 N  
ATOM   2976  N   TYR   362      51.921-119.693-139.541  1.00                 N  
ATOM   2977  CA  TYR   362      52.410-121.009-139.895  1.00                 C  
ATOM   2978  C   TYR   362      53.333-120.869-141.177  1.00                 C  
ATOM   2979  O   TYR   362      54.366-121.520-141.317  1.00                 O  
ATOM   2980  CB  TYR   362      51.242-121.965-140.144  1.00                 C  
ATOM   2981  CG  TYR   362      51.667-123.377-140.478  1.00                 C  
ATOM   2982  OH  TYR   362      52.840-127.263-141.382  1.00                 O  
ATOM   2983  CZ  TYR   362      52.451-125.977-141.085  1.00                 C  
ATOM   2984  CD1 TYR   362      52.099-124.245-139.483  1.00                 C  
ATOM   2985  CE1 TYR   362      52.490-125.537-139.779  1.00                 C  
ATOM   2986  CD2 TYR   362      51.635-123.839-141.788  1.00                 C  
ATOM   2987  CE2 TYR   362      52.022-125.127-142.103  1.00                 C  
ATOM   2988  N   TYR   363      52.894-120.002-142.093  1.00                 N  
ATOM   2989  CA  TYR   363      53.652-119.891-143.308  1.00                 C  
ATOM   2990  C   TYR   363      54.866-118.986-143.268  1.00                 C  
ATOM   2991  O   TYR   363      55.933-119.393-143.728  1.00                 O  
ATOM   2992  CB  TYR   363      52.762-119.399-144.452  1.00                 C  
ATOM   2993  CG  TYR   363      51.743-120.416-144.915  1.00                 C  
ATOM   2994  OH  TYR   363      48.929-123.201-146.185  1.00                 O  
ATOM   2995  CZ  TYR   363      49.861-122.280-145.765  1.00                 C  
ATOM   2996  CD1 TYR   363      50.385-120.203-144.716  1.00                 C  
ATOM   2997  CE1 TYR   363      49.447-121.126-145.136  1.00                 C  
ATOM   2998  CD2 TYR   363      52.143-121.584-145.551  1.00                 C  
ATOM   2999  CE2 TYR   363      51.218-122.519-145.978  1.00                 C  
ATOM   3000  N   GLY   364      54.725-117.794-142.695  1.00                 N  
ATOM   3001  CA  GLY   364      55.767-116.829-142.540  1.00                 C  
ATOM   3002  C   GLY   364      56.609-117.131-141.366  1.00                 C  
ATOM   3003  O   GLY   364      56.482-116.428-140.363  1.00                 O  
ATOM   3004  N   LEU   365      57.399-118.203-141.396  1.00                 N  
ATOM   3005  CA  LEU   365      58.101-118.408-139.989  1.00                 C  
ATOM   3006  C   LEU   365      59.562-118.388-140.682  1.00                 C  
ATOM   3007  O   LEU   365      59.864-118.979-141.669  1.00                 O  
ATOM   3008  CB  LEU   365      57.595-119.687-139.319  1.00                 C  
ATOM   3009  CG  LEU   365      58.237-120.049-137.978  1.00                 C  
ATOM   3010  CD1 LEU   365      57.896-119.010-136.921  1.00                 C  
ATOM   3011  CD2 LEU   365      57.791-121.431-137.525  1.00                 C  
ATOM   3012  N   ASP   366      60.337-117.619-139.953  1.00                 N  
ATOM   3013  CA  ASP   366      61.743-117.423-140.440  1.00                 C  
ATOM   3014  C   ASP   366      61.892-116.182-141.164  1.00                 C  
ATOM   3015  O   ASP   366      62.876-116.003-141.910  1.00                 O  
ATOM   3016  CB  ASP   366      62.170-118.593-141.328  1.00                 C  
ATOM   3017  CG  ASP   366      62.235-119.905-140.572  1.00                 C  
ATOM   3018  OD1 ASP   366      62.487-119.875-139.349  1.00                 O  
ATOM   3019  OD2 ASP   366      62.033-120.965-141.203  1.00                 O  
ATOM   3020  N   GLU   367      60.918-115.282-141.092  1.00                 N  
ATOM   3021  CA  GLU   367      61.004-113.920-141.715  1.00                 C  
ATOM   3022  C   GLU   367      60.554-113.804-143.083  1.00                 C  
ATOM   3023  O   GLU   367      59.994-112.742-143.392  1.00                 O  
ATOM   3024  CB  GLU   367      62.442-113.400-141.671  1.00                 C  
ATOM   3025  CD  GLU   367      64.401-112.652-140.262  1.00                 C  
ATOM   3026  CG  GLU   367      62.975-113.166-140.267  1.00                 C  
ATOM   3027  OE1 GLU   367      64.996-112.542-141.355  1.00                 O  
ATOM   3028  OE2 GLU   367      64.924-112.360-139.167  1.00                 O  
ATOM   3029  N   HIS   368      60.544-114.870-143.887  1.00                 N  
ATOM   3030  CA  HIS   368      60.079-115.175-145.181  1.00                 C  
ATOM   3031  C   HIS   368      58.984-116.097-145.448  1.00                 C  
ATOM   3032  O   HIS   368      58.871-117.089-144.721  1.00                 O  
ATOM   3033  CB  HIS   368      61.215-115.731-146.041  1.00                 C  
ATOM   3034  CG  HIS   368      62.302-114.741-146.321  1.00                 C  
ATOM   3035  ND1 HIS   368      62.320-113.954-147.453  1.00                 N  
ATOM   3036  CE1 HIS   368      63.412-113.170-147.424  1.00                 C  
ATOM   3037  CD2 HIS   368      63.516-114.312-145.642  1.00                 C  
ATOM   3038  NE2 HIS   368      64.134-113.379-146.341  1.00                 N  
ATOM   3039  N   PHE   369      58.164-115.838-146.460  1.00                 N  
ATOM   3040  CA  PHE   369      56.994-116.659-146.829  1.00                 C  
ATOM   3041  C   PHE   369      57.254-118.117-147.336  1.00                 C  
ATOM   3042  O   PHE   369      57.982-118.283-148.316  1.00                 O  
ATOM   3043  CB  PHE   369      56.174-115.964-147.918  1.00                 C  
ATOM   3044  CG  PHE   369      55.432-114.751-147.437  1.00                 C  
ATOM   3045  CZ  PHE   369      54.053-112.509-146.543  1.00                 C  
ATOM   3046  CD1 PHE   369      55.877-113.479-147.752  1.00                 C  
ATOM   3047  CE1 PHE   369      55.194-112.362-147.309  1.00                 C  
ATOM   3048  CD2 PHE   369      54.288-114.881-146.669  1.00                 C  
ATOM   3049  CE2 PHE   369      53.605-113.764-146.226  1.00                 C  
ATOM   3050  N   GLY   370      56.720-119.153-146.668  1.00                 N  
ATOM   3051  CA  GLY   370      57.048-120.430-147.291  1.00                 C  
ATOM   3052  C   GLY   370      56.415-120.734-148.534  1.00                 C  
ATOM   3053  O   GLY   370      55.292-120.266-148.701  1.00                 O  
ATOM   3054  N   LYS   371      57.052-121.453-149.461  1.00                 N  
ATOM   3055  CA  LYS   371      56.369-121.880-150.737  1.00                 C  
ATOM   3056  C   LYS   371      54.809-121.770-151.036  1.00                 C  
ATOM   3057  O   LYS   371      54.373-121.169-152.020  1.00                 O  
ATOM   3058  CB  LYS   371      56.639-123.359-151.020  1.00                 C  
ATOM   3059  CD  LYS   371      56.639-123.232-153.527  1.00                 C  
ATOM   3060  CE  LYS   371      56.088-123.829-154.811  1.00                 C  
ATOM   3061  CG  LYS   371      56.004-123.871-152.303  1.00                 C  
ATOM   3062  NZ  LYS   371      56.651-123.166-156.019  1.00                 N  
ATOM   3063  N   GLN   372      54.055-122.541-150.258  1.00                 N  
ATOM   3064  CA  GLN   372      52.654-122.627-150.446  1.00                 C  
ATOM   3065  C   GLN   372      51.832-121.337-150.414  1.00                 C  
ATOM   3066  O   GLN   372      50.962-121.062-151.245  1.00                 O  
ATOM   3067  CB  GLN   372      52.029-123.550-149.399  1.00                 C  
ATOM   3068  CD  GLN   372      51.831-125.889-148.464  1.00                 C  
ATOM   3069  CG  GLN   372      52.371-125.020-149.583  1.00                 C  
ATOM   3070  OE1 GLN   372      51.221-125.391-147.518  1.00                 O  
ATOM   3071  NE2 GLN   372      52.056-127.193-148.569  1.00                 N  
ATOM   3072  N   LEU   373      52.192-120.500-149.451  1.00                 N  
ATOM   3073  CA  LEU   373      51.453-119.207-149.307  1.00                 C  
ATOM   3074  C   LEU   373      51.842-118.218-150.399  1.00                 C  
ATOM   3075  O   LEU   373      51.000-117.472-150.912  1.00                 O  
ATOM   3076  CB  LEU   373      51.713-118.592-147.931  1.00                 C  
ATOM   3077  CG  LEU   373      50.988-117.279-147.627  1.00                 C  
ATOM   3078  CD1 LEU   373      49.481-117.464-147.716  1.00                 C  
ATOM   3079  CD2 LEU   373      51.376-116.756-146.252  1.00                 C  
ATOM   3080  N   LEU   374      53.136-118.177-150.718  1.00                 N  
ATOM   3081  CA  LEU   374      53.630-117.266-151.742  1.00                 C  
ATOM   3082  C   LEU   374      53.023-117.664-153.101  1.00                 C  
ATOM   3083  O   LEU   374      52.437-116.850-153.808  1.00                 O  
ATOM   3084  CB  LEU   374      55.159-117.291-151.789  1.00                 C  
ATOM   3085  CG  LEU   374      55.819-116.413-152.854  1.00                 C  
ATOM   3086  CD1 LEU   374      55.480-114.947-152.627  1.00                 C  
ATOM   3087  CD2 LEU   374      57.327-116.612-152.856  1.00                 C  
ATOM   3088  N   TYR   375      53.128-118.947-153.439  1.00                 N  
ATOM   3089  CA  TYR   375      52.548-119.405-154.691  1.00                 C  
ATOM   3090  C   TYR   375      51.065-118.920-154.738  1.00                 C  
ATOM   3091  O   TYR   375      50.621-118.199-155.643  1.00                 O  
ATOM   3092  CB  TYR   375      52.652-120.927-154.804  1.00                 C  
ATOM   3093  CG  TYR   375      52.029-121.492-156.061  1.00                 C  
ATOM   3094  OH  TYR   375      50.330-123.040-159.527  1.00                 O  
ATOM   3095  CZ  TYR   375      50.891-122.528-158.379  1.00                 C  
ATOM   3096  CD1 TYR   375      52.703-121.438-157.275  1.00                 C  
ATOM   3097  CE1 TYR   375      52.141-121.951-158.429  1.00                 C  
ATOM   3098  CD2 TYR   375      50.770-122.077-156.030  1.00                 C  
ATOM   3099  CE2 TYR   375      50.193-122.596-157.174  1.00                 C  
ATOM   3100  N   ALA   376      50.322-119.337-153.714  1.00                 N  
ATOM   3101  CA  ALA   376      48.923-118.932-153.655  1.00                 C  
ATOM   3102  C   ALA   376      48.772-117.425-153.877  1.00                 C  
ATOM   3103  O   ALA   376      48.079-116.965-154.781  1.00                 O  
ATOM   3104  CB  ALA   376      48.313-119.326-152.319  1.00                 C  
ATOM   3105  N   ALA   377      49.484-116.665-153.056  1.00                 N  
ATOM   3106  CA  ALA   377      49.451-115.206-153.132  1.00                 C  
ATOM   3107  C   ALA   377      49.769-114.717-154.572  1.00                 C  
ATOM   3108  O   ALA   377      49.123-113.866-155.182  1.00                 O  
ATOM   3109  CB  ALA   377      50.435-114.601-152.142  1.00                 C  
ATOM   3110  N   TRP   378      50.886-115.259-155.056  1.00                 N  
ATOM   3111  CA  TRP   378      51.363-114.700-156.377  1.00                 C  
ATOM   3112  C   TRP   378      50.206-114.739-157.391  1.00                 C  
ATOM   3113  O   TRP   378      49.875-113.746-158.033  1.00                 O  
ATOM   3114  CB  TRP   378      52.570-115.489-156.888  1.00                 C  
ATOM   3115  CG  TRP   378      53.099-114.993-158.199  1.00                 C  
ATOM   3116  CD1 TRP   378      54.035-114.018-158.389  1.00                 C  
ATOM   3117  NE1 TRP   378      54.266-113.837-159.731  1.00                 N  
ATOM   3118  CD2 TRP   378      52.723-115.449-159.504  1.00                 C  
ATOM   3119  CE2 TRP   378      53.471-114.706-160.436  1.00                 C  
ATOM   3120  CH2 TRP   378      52.468-115.845-162.244  1.00                 C  
ATOM   3121  CZ2 TRP   378      53.351-114.896-161.812  1.00                 C  
ATOM   3122  CE3 TRP   378      51.828-116.414-159.975  1.00                 C  
ATOM   3123  CZ3 TRP   378      51.712-116.599-161.340  1.00                 C  
ATOM   3124  N   LYS   379      49.573-115.901-157.482  1.00                 N  
ATOM   3125  CA  LYS   379      48.459-116.105-158.384  1.00                 C  
ATOM   3126  C   LYS   379      47.248-115.212-158.176  1.00                 C  
ATOM   3127  O   LYS   379      46.678-114.700-159.144  1.00                 O  
ATOM   3128  CB  LYS   379      47.969-117.553-158.312  1.00                 C  
ATOM   3129  CD  LYS   379      46.447-119.340-159.199  1.00                 C  
ATOM   3130  CE  LYS   379      45.293-119.654-160.137  1.00                 C  
ATOM   3131  CG  LYS   379      46.830-117.871-159.266  1.00                 C  
ATOM   3132  NZ  LYS   379      44.905-121.090-160.079  1.00                 N  
ATOM   3133  N   VAL   380      46.899-114.955-156.924  1.00                 N  
ATOM   3134  CA  VAL   380      45.777-114.099-156.590  1.00                 C  
ATOM   3135  C   VAL   380      46.084-112.621-156.964  1.00                 C  
ATOM   3136  O   VAL   380      45.294-111.891-157.541  1.00                 O  
ATOM   3137  CB  VAL   380      45.415-114.200-155.097  1.00                 C  
ATOM   3138  CG1 VAL   380      44.363-113.164-154.732  1.00                 C  
ATOM   3139  CG2 VAL   380      44.926-115.601-154.761  1.00                 C  
ATOM   3140  N   LYS   381      47.278-112.207-156.539  1.00                 N  
ATOM   3141  CA  LYS   381      47.694-110.826-156.828  1.00                 C  
ATOM   3142  C   LYS   381      47.580-110.619-158.351  1.00                 C  
ATOM   3143  O   LYS   381      46.964-109.658-158.794  1.00                 O  
ATOM   3144  CB  LYS   381      49.115-110.577-156.319  1.00                 C  
ATOM   3145  CD  LYS   381      51.010-108.968-155.971  1.00                 C  
ATOM   3146  CE  LYS   381      51.525-107.561-156.228  1.00                 C  
ATOM   3147  CG  LYS   381      49.617-109.161-156.549  1.00                 C  
ATOM   3148  NZ  LYS   381      52.889-107.358-155.667  1.00                 N  
ATOM   3149  N   GLU   382      48.250-111.476-159.114  1.00                 N  
ATOM   3150  CA  GLU   382      48.227-111.436-160.541  1.00                 C  
ATOM   3151  C   GLU   382      46.811-111.263-161.092  1.00                 C  
ATOM   3152  O   GLU   382      46.447-110.283-161.753  1.00                 O  
ATOM   3153  CB  GLU   382      48.849-112.707-161.123  1.00                 C  
ATOM   3154  CD  GLU   382      47.774-113.050-163.383  1.00                 C  
ATOM   3155  CG  GLU   382      49.036-112.673-162.631  1.00                 C  
ATOM   3156  OE1 GLU   382      46.938-113.781-162.811  1.00                 O  
ATOM   3157  OE2 GLU   382      47.622-112.615-164.544  1.00                 O  
ATOM   3158  N   SER   383      46.018-112.306-160.847  1.00                 N  
ATOM   3159  CA  SER   383      44.622-112.279-161.398  1.00                 C  
ATOM   3160  C   SER   383      43.913-110.958-161.051  1.00                 C  
ATOM   3161  O   SER   383      43.318-110.243-161.855  1.00                 O  
ATOM   3162  CB  SER   383      43.813-113.464-160.866  1.00                 C  
ATOM   3163  OG  SER   383      44.331-114.692-161.348  1.00                 O  
ATOM   3164  N   ILE   384      44.008-110.665-159.755  1.00                 N  
ATOM   3165  CA  ILE   384      43.287-109.399-159.309  1.00                 C  
ATOM   3166  C   ILE   384      43.727-108.136-160.054  1.00                 C  
ATOM   3167  O   ILE   384      42.957-107.235-160.380  1.00                 O  
ATOM   3168  CB  ILE   384      43.462-109.152-157.799  1.00                 C  
ATOM   3169  CD1 ILE   384      41.304-110.381-157.223  1.00                 C  
ATOM   3170  CG1 ILE   384      42.795-110.271-156.995  1.00                 C  
ATOM   3171  CG2 ILE   384      42.923-107.782-157.417  1.00                 C  
ATOM   3172  N   PRO   385      45.028-108.114-160.338  1.00                 N  
ATOM   3173  CA  PRO   385      45.562-106.917-161.072  1.00                 C  
ATOM   3174  C   PRO   385      45.068-106.769-162.497  1.00                 C  
ATOM   3175  O   PRO   385      44.984-105.656-163.018  1.00                 O  
ATOM   3176  CB  PRO   385      47.078-107.126-161.067  1.00                 C  
ATOM   3177  CD  PRO   385      46.154-108.937-159.804  1.00                 C  
ATOM   3178  CG  PRO   385      47.330-108.005-159.888  1.00                 C  
ATOM   3179  N   LYS   386      44.677-107.883-163.116  1.00                 N  
ATOM   3180  CA  LYS   386      44.158-107.866-164.473  1.00                 C  
ATOM   3181  C   LYS   386      42.644-107.911-164.497  1.00                 C  
ATOM   3182  O   LYS   386      42.085-108.207-165.608  1.00                 O  
ATOM   3183  CB  LYS   386      44.722-109.039-165.277  1.00                 C  
ATOM   3184  CD  LYS   386      46.711-110.150-166.331  1.00                 C  
ATOM   3185  CE  LYS   386      48.213-110.084-166.553  1.00                 C  
ATOM   3186  CG  LYS   386      46.225-108.979-165.492  1.00                 C  
ATOM   3187  NZ  LYS   386      48.702-111.225-167.376  1.00                 N  
ATOM   3188  N   VAL   387      41.946-107.622-163.391  1.00                 N  
ATOM   3189  CA  VAL   387      40.552-107.588-163.307  1.00                 C  
ATOM   3190  C   VAL   387      39.972-108.929-163.294  1.00                 C  
ATOM   3191  O   VAL   387      38.904-109.128-163.869  1.00                 O  
ATOM   3192  CB  VAL   387      39.936-106.779-164.464  1.00                 C  
ATOM   3193  CG1 VAL   387      40.399-105.331-164.406  1.00                 C  
ATOM   3194  CG2 VAL   387      40.297-107.405-165.802  1.00                 C  
ATOM   3195  N   ARG   388      40.628-109.851-162.598  1.00                 N  
ATOM   3196  CA  ARG   388      40.053-111.284-162.579  1.00                 C  
ATOM   3197  C   ARG   388      39.816-111.450-161.022  1.00                 C  
ATOM   3198  O   ARG   388      40.726-111.257-160.219  1.00                 O  
ATOM   3199  CB  ARG   388      41.039-112.265-163.216  1.00                 C  
ATOM   3200  CD  ARG   388      41.492-114.579-164.078  1.00                 C  
ATOM   3201  NE  ARG   388      42.691-114.846-163.288  1.00                 N  
ATOM   3202  CG  ARG   388      40.510-113.685-163.338  1.00                 C  
ATOM   3203  CZ  ARG   388      43.785-115.430-163.765  1.00                 C  
ATOM   3204  NH1 ARG   388      44.828-115.633-162.972  1.00                 N  
ATOM   3205  NH2 ARG   388      43.835-115.809-165.035  1.00                 N  
ATOM   3206  N   VAL   389      38.591-111.820-160.662  1.00                 N  
ATOM   3207  CA  VAL   389      38.164-112.055-159.375  1.00                 C  
ATOM   3208  C   VAL   389      37.457-113.345-159.070  1.00                 C  
ATOM   3209  O   VAL   389      37.102-114.169-159.901  1.00                 O  
ATOM   3210  CB  VAL   389      37.217-110.945-158.883  1.00                 C  
ATOM   3211  CG1 VAL   389      37.929-109.601-158.878  1.00                 C  
ATOM   3212  CG2 VAL   389      35.968-110.887-159.750  1.00                 C  
ATOM   3213  N   SER   390      37.521-113.651-157.776  1.00                 N  
ATOM   3214  CA  SER   390      37.298-115.029-157.169  1.00                 C  
ATOM   3215  C   SER   390      36.930-114.866-155.659  1.00                 C  
ATOM   3216  O   SER   390      37.556-114.098-154.941  1.00                 O  
ATOM   3217  CB  SER   390      38.544-115.900-157.345  1.00                 C  
ATOM   3218  OG  SER   390      38.353-117.183-156.775  1.00                 O  
ATOM   3219  N   THR   391      35.917-115.615-155.217  1.00                 N  
ATOM   3220  CA  THR   391      35.523-115.700-153.879  1.00                 C  
ATOM   3221  C   THR   391      35.386-116.939-153.143  1.00                 C  
ATOM   3222  O   THR   391      35.000-117.856-153.854  1.00                 O  
ATOM   3223  CB  THR   391      34.146-115.049-153.654  1.00                 C  
ATOM   3224  OG1 THR   391      33.809-115.105-152.262  1.00                 O  
ATOM   3225  CG2 THR   391      33.073-115.785-154.443  1.00                 C  
ATOM   3226  N   VAL   392      35.690-117.138-151.863  1.00                 N  
ATOM   3227  CA  VAL   392      35.162-118.369-151.190  1.00                 C  
ATOM   3228  C   VAL   392      35.471-118.166-149.671  1.00                 C  
ATOM   3229  O   VAL   392      36.072-117.174-149.248  1.00                 O  
ATOM   3230  CB  VAL   392      35.799-119.646-151.769  1.00                 C  
ATOM   3231  CG1 VAL   392      35.307-120.874-151.018  1.00                 C  
ATOM   3232  CG2 VAL   392      35.493-119.767-153.254  1.00                 C  
ATOM   3233  N   PRO   393      35.099-119.174-148.896  1.00                 N  
ATOM   3234  CA  PRO   393      35.402-119.197-147.493  1.00                 C  
ATOM   3235  C   PRO   393      34.500-120.148-146.853  1.00                 C  
ATOM   3236  O   PRO   393      33.620-120.656-147.558  1.00                 O  
ATOM   3237  CB  PRO   393      35.164-117.755-147.039  1.00                 C  
ATOM   3238  CD  PRO   393      34.441-117.875-149.318  1.00                 C  
ATOM   3239  CG  PRO   393      34.147-117.226-147.994  1.00                 C  
ATOM   3240  N   GLU   394      34.818-120.614-145.632  1.00                 N  
ATOM   3241  CA  GLU   394      34.282-121.614-144.770  1.00                 C  
ATOM   3242  C   GLU   394      33.394-121.198-143.622  1.00                 C  
ATOM   3243  O   GLU   394      33.980-120.366-142.907  1.00                 O  
ATOM   3244  CB  GLU   394      35.407-122.438-144.141  1.00                 C  
ATOM   3245  CD  GLU   394      37.306-124.069-144.480  1.00                 C  
ATOM   3246  CG  GLU   394      36.216-123.249-145.141  1.00                 C  
ATOM   3247  OE1 GLU   394      37.584-123.834-143.285  1.00                 O  
ATOM   3248  OE2 GLU   394      37.883-124.946-145.156  1.00                 O  
ATOM   3249  N   MET   395      32.237-121.766-143.259  1.00                 N  
ATOM   3250  CA  MET   395      32.090-121.591-141.668  1.00                 C  
ATOM   3251  C   MET   395      30.550-122.114-141.645  1.00                 C  
ATOM   3252  O   MET   395      29.996-122.629-142.613  1.00                 O  
ATOM   3253  CB  MET   395      32.380-120.145-141.259  1.00                 C  
ATOM   3254  SD  MET   395      31.539-118.566-143.375  1.00                 S  
ATOM   3255  CE  MET   395      30.687-116.992-143.305  1.00                 C  
ATOM   3256  CG  MET   395      31.310-119.153-141.686  1.00                 C  
ATOM   3257  N   GLY   396      30.101-122.217-140.388  1.00                 N  
ATOM   3258  CA  GLY   396      28.998-122.796-139.792  1.00                 C  
ATOM   3259  C   GLY   396      28.272-121.960-138.778  1.00                 C  
ATOM   3260  O   GLY   396      28.781-120.924-138.322  1.00                 O  
ATOM   3261  N   ASN   397      26.995-122.292-138.553  1.00                 N  
ATOM   3262  CA  ASN   397      25.811-121.716-138.027  1.00                 C  
ATOM   3263  C   ASN   397      25.191-122.273-136.818  1.00                 C  
ATOM   3264  O   ASN   397      25.600-123.334-136.348  1.00                 O  
ATOM   3265  CB  ASN   397      24.705-121.705-139.084  1.00                 C  
ATOM   3266  CG  ASN   397      24.293-123.100-139.511  1.00                 C  
ATOM   3267  OD1 ASN   397      24.571-124.079-138.818  1.00                 O  
ATOM   3268  ND2 ASN   397      23.627-123.194-140.656  1.00                 N  
ATOM   3269  N   LYS   398      24.187-121.575-136.293  1.00                 N  
ATOM   3270  CA  LYS   398      23.401-122.004-135.095  1.00                 C  
ATOM   3271  C   LYS   398      23.912-121.006-134.047  1.00                 C  
ATOM   3272  O   LYS   398      23.211-120.101-133.616  1.00                 O  
ATOM   3273  CB  LYS   398      23.664-123.478-134.782  1.00                 C  
ATOM   3274  CD  LYS   398      23.387-125.885-135.437  1.00                 C  
ATOM   3275  CE  LYS   398      22.780-126.848-136.445  1.00                 C  
ATOM   3276  CG  LYS   398      23.145-124.440-135.839  1.00                 C  
ATOM   3277  NZ  LYS   398      23.452-126.759-137.771  1.00                 N  
ATOM   3278  N   ALA   399      25.159-121.192-133.620  1.00                 N  
ATOM   3279  CA  ALA   399      25.710-120.224-132.658  1.00                 C  
ATOM   3280  C   ALA   399      26.172-118.955-133.248  1.00                 C  
ATOM   3281  O   ALA   399      26.461-117.940-132.617  1.00                 O  
ATOM   3282  CB  ALA   399      26.873-120.839-131.894  1.00                 C  
ATOM   3283  N   ARG   400      26.385-119.088-134.553  1.00                 N  
ATOM   3284  CA  ARG   400      26.885-117.827-135.362  1.00                 C  
ATOM   3285  C   ARG   400      28.085-118.435-136.108  1.00                 C  
ATOM   3286  O   ARG   400      28.963-119.099-135.552  1.00                 O  
ATOM   3287  CB  ARG   400      27.213-116.675-134.410  1.00                 C  
ATOM   3288  CD  ARG   400      26.402-114.969-132.757  1.00                 C  
ATOM   3289  NE  ARG   400      25.253-114.419-132.042  1.00                 N  
ATOM   3290  CG  ARG   400      26.005-116.108-133.682  1.00                 C  
ATOM   3291  CZ  ARG   400      25.329-113.442-131.145  1.00                 C  
ATOM   3292  NH1 ARG   400      24.231-113.005-130.544  1.00                 N  
ATOM   3293  NH2 ARG   400      26.505-112.904-130.849  1.00                 N  
ATOM   3294  N   ILE   401      28.070-118.215-137.429  1.00                 N  
ATOM   3295  CA  ILE   401      28.982-118.739-138.397  1.00                 C  
ATOM   3296  C   ILE   401      29.960-117.588-138.912  1.00                 C  
ATOM   3297  O   ILE   401      29.692-116.431-139.237  1.00                 O  
ATOM   3298  CB  ILE   401      28.239-119.381-139.583  1.00                 C  
ATOM   3299  CD1 ILE   401      28.593-120.945-141.565  1.00                 C  
ATOM   3300  CG1 ILE   401      29.234-120.020-140.554  1.00                 C  
ATOM   3301  CG2 ILE   401      27.352-118.356-140.274  1.00                 C  
ATOM   3302  N   VAL   402      31.208-118.042-138.841  1.00                 N  
ATOM   3303  CA  VAL   402      32.420-117.338-139.210  1.00                 C  
ATOM   3304  C   VAL   402      32.759-117.934-140.675  1.00                 C  
ATOM   3305  O   VAL   402      32.829-119.111-141.026  1.00                 O  
ATOM   3306  CB  VAL   402      33.536-117.553-138.171  1.00                 C  
ATOM   3307  CG1 VAL   402      34.816-116.860-138.613  1.00                 C  
ATOM   3308  CG2 VAL   402      33.097-117.048-136.805  1.00                 C  
ATOM   3309  N   THR   403      32.880-116.915-141.516  1.00                 N  
ATOM   3310  CA  THR   403      33.200-116.962-142.910  1.00                 C  
ATOM   3311  C   THR   403      34.617-116.396-143.035  1.00                 C  
ATOM   3312  O   THR   403      34.879-115.202-143.159  1.00                 O  
ATOM   3313  CB  THR   403      32.181-116.170-143.750  1.00                 C  
ATOM   3314  OG1 THR   403      30.872-116.720-143.562  1.00                 O  
ATOM   3315  CG2 THR   403      32.534-116.247-145.227  1.00                 C  
ATOM   3316  N   ILE   404      35.547-117.335-142.924  1.00                 N  
ATOM   3317  CA  ILE   404      36.994-117.115-143.055  1.00                 C  
ATOM   3318  C   ILE   404      37.359-117.179-144.698  1.00                 C  
ATOM   3319  O   ILE   404      37.216-118.123-145.470  1.00                 O  
ATOM   3320  CB  ILE   404      37.798-118.149-142.244  1.00                 C  
ATOM   3321  CD1 ILE   404      38.029-119.161-139.916  1.00                 C  
ATOM   3322  CG1 ILE   404      37.459-118.039-140.756  1.00                 C  
ATOM   3323  CG2 ILE   404      39.288-117.984-142.500  1.00                 C  
ATOM   3324  N   GLY   405      37.764-115.977-145.095  1.00                 N  
ATOM   3325  CA  GLY   405      38.284-115.505-146.246  1.00                 C  
ATOM   3326  C   GLY   405      39.825-116.057-146.266  1.00                 C  
ATOM   3327  O   GLY   405      40.573-116.353-145.341  1.00                 O  
ATOM   3328  N   PRO   406      40.057-116.406-147.528  1.00                 N  
ATOM   3329  CA  PRO   406      41.224-116.911-148.201  1.00                 C  
ATOM   3330  C   PRO   406      42.226-115.780-148.146  1.00                 C  
ATOM   3331  O   PRO   406      41.919-114.651-148.548  1.00                 O  
ATOM   3332  CB  PRO   406      40.727-117.236-149.611  1.00                 C  
ATOM   3333  CD  PRO   406      38.912-116.191-148.451  1.00                 C  
ATOM   3334  CG  PRO   406      39.546-116.345-149.805  1.00                 C  
ATOM   3335  N   ALA   407      43.425-116.096-147.664  1.00                 N  
ATOM   3336  CA  ALA   407      44.514-115.147-147.489  1.00                 C  
ATOM   3337  C   ALA   407      44.736-114.330-148.771  1.00                 C  
ATOM   3338  O   ALA   407      44.989-113.128-148.728  1.00                 O  
ATOM   3339  CB  ALA   407      45.792-115.873-147.097  1.00                 C  
ATOM   3340  N   TRP   408      44.611-115.003-149.914  1.00                 N  
ATOM   3341  CA  TRP   408      44.760-114.321-151.190  1.00                 C  
ATOM   3342  C   TRP   408      43.759-113.161-151.411  1.00                 C  
ATOM   3343  O   TRP   408      44.058-112.102-151.957  1.00                 O  
ATOM   3344  CB  TRP   408      44.614-115.311-152.347  1.00                 C  
ATOM   3345  CG  TRP   408      43.226-115.855-152.500  1.00                 C  
ATOM   3346  CD1 TRP   408      42.724-116.991-151.933  1.00                 C  
ATOM   3347  NE1 TRP   408      41.412-117.165-152.302  1.00                 N  
ATOM   3348  CD2 TRP   408      42.161-115.285-153.270  1.00                 C  
ATOM   3349  CE2 TRP   408      41.045-116.129-153.124  1.00                 C  
ATOM   3350  CH2 TRP   408      39.738-114.746-154.523  1.00                 C  
ATOM   3351  CZ2 TRP   408      39.825-115.868-153.747  1.00                 C  
ATOM   3352  CE3 TRP   408      42.043-114.144-154.070  1.00                 C  
ATOM   3353  CZ3 TRP   408      40.832-113.890-154.686  1.00                 C  
ATOM   3354  N   LEU   409      42.547-113.407-150.930  1.00                 N  
ATOM   3355  CA  LEU   409      41.474-112.415-151.097  1.00                 C  
ATOM   3356  C   LEU   409      41.651-111.314-150.071  1.00                 C  
ATOM   3357  O   LEU   409      41.492-110.131-150.357  1.00                 O  
ATOM   3358  CB  LEU   409      40.103-113.081-150.961  1.00                 C  
ATOM   3359  CG  LEU   409      38.887-112.170-151.139  1.00                 C  
ATOM   3360  CD1 LEU   409      38.887-111.535-152.521  1.00                 C  
ATOM   3361  CD2 LEU   409      37.597-112.944-150.913  1.00                 C  
ATOM   3362  N   GLN   410      42.020-111.715-148.855  1.00                 N  
ATOM   3363  CA  GLN   410      42.182-110.679-147.792  1.00                 C  
ATOM   3364  C   GLN   410      43.270-109.600-148.256  1.00                 C  
ATOM   3365  O   GLN   410      43.118-108.388-148.240  1.00                 O  
ATOM   3366  CB  GLN   410      42.588-111.329-146.468  1.00                 C  
ATOM   3367  CD  GLN   410      41.332-109.766-144.931  1.00                 C  
ATOM   3368  CG  GLN   410      42.678-110.358-145.302  1.00                 C  
ATOM   3369  OE1 GLN   410      40.290-110.388-145.143  1.00                 O  
ATOM   3370  NE2 GLN   410      41.350-108.560-144.376  1.00                 N  
ATOM   3371  N   ILE   411      44.427-110.183-148.568  1.00                 N  
ATOM   3372  CA  ILE   411      45.519-109.291-148.964  1.00                 C  
ATOM   3373  C   ILE   411      45.125-108.401-150.114  1.00                 C  
ATOM   3374  O   ILE   411      45.272-107.188-150.007  1.00                 O  
ATOM   3375  CB  ILE   411      46.786-110.082-149.338  1.00                 C  
ATOM   3376  CD1 ILE   411      48.439-111.790-148.416  1.00                 C  
ATOM   3377  CG1 ILE   411      47.376-110.761-148.100  1.00                 C  
ATOM   3378  CG2 ILE   411      47.797-109.175-150.023  1.00                 C  
ATOM   3379  N   ILE   412      44.534-108.950-151.174  1.00                 N  
ATOM   3380  CA  ILE   412      44.035-108.165-152.276  1.00                 C  
ATOM   3381  C   ILE   412      43.208-106.994-151.703  1.00                 C  
ATOM   3382  O   ILE   412      43.518-105.823-151.968  1.00                 O  
ATOM   3383  CB  ILE   412      43.199-109.021-153.246  1.00                 C  
ATOM   3384  CD1 ILE   412      45.204-109.532-154.735  1.00                 C  
ATOM   3385  CG1 ILE   412      44.073-110.092-153.901  1.00                 C  
ATOM   3386  CG2 ILE   412      42.513-108.139-154.278  1.00                 C  
ATOM   3387  N   GLN   413      42.195-107.310-150.899  1.00                 N  
ATOM   3388  CA  GLN   413      41.398-106.313-150.263  1.00                 C  
ATOM   3389  C   GLN   413      42.115-105.258-149.455  1.00                 C  
ATOM   3390  O   GLN   413      41.644-104.122-149.278  1.00                 O  
ATOM   3391  CB  GLN   413      40.377-106.961-149.325  1.00                 C  
ATOM   3392  CD  GLN   413      38.417-106.893-150.916  1.00                 C  
ATOM   3393  CG  GLN   413      39.298-107.759-150.039  1.00                 C  
ATOM   3394  OE1 GLN   413      37.842-105.907-150.455  1.00                 O  
ATOM   3395  NE2 GLN   413      38.306-107.260-152.188  1.00                 N  
ATOM   3396  N   ALA   414      43.304-105.642-148.992  1.00                 N  
ATOM   3397  CA  ALA   414      44.108-104.726-148.123  1.00                 C  
ATOM   3398  C   ALA   414      44.556-103.574-149.009  1.00                 C  
ATOM   3399  O   ALA   414      44.495-102.426-148.580  1.00                 O  
ATOM   3400  CB  ALA   414      45.277-105.475-147.502  1.00                 C  
ATOM   3401  N   PRO   415      44.938-103.863-150.247  1.00                 N  
ATOM   3402  CA  PRO   415      45.356-102.912-151.220  1.00                 C  
ATOM   3403  C   PRO   415      44.234-102.059-151.732  1.00                 C  
ATOM   3404  O   PRO   415      44.526-100.927-152.128  1.00                 O  
ATOM   3405  CB  PRO   415      45.940-103.767-152.346  1.00                 C  
ATOM   3406  CD  PRO   415      45.057-105.292-150.727  1.00                 C  
ATOM   3407  CG  PRO   415      45.263-105.089-152.202  1.00                 C  
ATOM   3408  N   LEU   416      42.979-102.499-151.663  1.00                 N  
ATOM   3409  CA  LEU   416      41.896-101.673-152.188  1.00                 C  
ATOM   3410  C   LEU   416      41.352-100.896-151.089  1.00                 C  
ATOM   3411  O   LEU   416      40.990 -99.750-151.323  1.00                 O  
ATOM   3412  CB  LEU   416      40.828-102.547-152.848  1.00                 C  
ATOM   3413  CG  LEU   416      39.642-101.810-153.475  1.00                 C  
ATOM   3414  CD1 LEU   416      40.114-100.865-154.569  1.00                 C  
ATOM   3415  CD2 LEU   416      38.628-102.798-154.032  1.00                 C  
ATOM   3416  N   ALA   417      41.312-101.450-149.877  1.00                 N  
ATOM   3417  CA  ALA   417      40.823-100.829-148.642  1.00                 C  
ATOM   3418  C   ALA   417      41.658-100.241-147.489  1.00                 C  
ATOM   3419  O   ALA   417      41.160 -99.560-146.587  1.00                 O  
ATOM   3420  CB  ALA   417      39.931-101.796-147.879  1.00                 C  
ATOM   3421  N   HIS   418      42.964-100.468-147.568  1.00                 N  
ATOM   3422  CA  HIS   418      43.854 -99.902-146.545  1.00                 C  
ATOM   3423  C   HIS   418      43.714 -98.432-146.410  1.00                 C  
ATOM   3424  O   HIS   418      43.940 -97.871-145.339  1.00                 O  
ATOM   3425  CB  HIS   418      45.313-100.240-146.857  1.00                 C  
ATOM   3426  CG  HIS   418      46.277 -99.790-145.804  1.00                 C  
ATOM   3427  ND1 HIS   418      46.354-100.384-144.563  1.00                 N  
ATOM   3428  CE1 HIS   418      47.305 -99.766-143.841  1.00                 C  
ATOM   3429  CD2 HIS   418      47.299 -98.758-145.705  1.00                 C  
ATOM   3430  NE2 HIS   418      47.876 -98.790-144.519  1.00                 N  
ATOM   3431  N   GLN   419      43.251 -97.778-147.475  1.00                 N  
ATOM   3432  CA  GLN   419      42.941 -96.336-147.487  1.00                 C  
ATOM   3433  C   GLN   419      41.633 -96.029-146.806  1.00                 C  
ATOM   3434  O   GLN   419      41.519 -95.043-146.075  1.00                 O  
ATOM   3435  CB  GLN   419      42.905 -95.808-148.922  1.00                 C  
ATOM   3436  CD  GLN   419      45.286 -94.964-148.957  1.00                 C  
ATOM   3437  CG  GLN   419      44.250 -95.843-149.630  1.00                 C  
ATOM   3438  OE1 GLN   419      45.021 -93.803-148.645  1.00                 O  
ATOM   3439  NE2 GLN   419      46.472 -95.516-148.732  1.00                 N  
ATOM   3440  N   LEU   420      40.639 -96.900-147.011  1.00                 N  
ATOM   3441  CA  LEU   420      39.327 -96.720-146.377  1.00                 C  
ATOM   3442  C   LEU   420      39.425 -96.975-144.877  1.00                 C  
ATOM   3443  O   LEU   420      38.897 -96.229-144.067  1.00                 O  
ATOM   3444  CB  LEU   420      38.292 -97.651-147.013  1.00                 C  
ATOM   3445  CG  LEU   420      36.876 -97.582-146.439  1.00                 C  
ATOM   3446  CD1 LEU   420      36.297 -96.184-146.602  1.00                 C  
ATOM   3447  CD2 LEU   420      35.974 -98.608-147.109  1.00                 C  
ATOM   3448  N   LYS   421      40.099 -98.070-144.524  1.00                 N  
ATOM   3449  CA  LYS   421      40.308 -98.414-143.121  1.00                 C  
ATOM   3450  C   LYS   421      40.923 -97.114-142.438  1.00                 C  
ATOM   3451  O   LYS   421      40.378 -96.612-141.461  1.00                 O  
ATOM   3452  CB  LYS   421      41.221 -99.636-142.999  1.00                 C  
ATOM   3453  CD  LYS   421      42.335-101.333-141.524  1.00                 C  
ATOM   3454  CE  LYS   421      42.609-101.764-140.092  1.00                 C  
ATOM   3455  CG  LYS   421      41.469-100.085-141.568  1.00                 C  
ATOM   3456  NZ  LYS   421      43.457-102.987-140.033  1.00                 N  
ATOM   3457  N   VAL   422      42.036 -96.606-142.964  1.00                 N  
ATOM   3458  CA  VAL   422      42.606 -95.462-142.454  1.00                 C  
ATOM   3459  C   VAL   422      41.606 -94.336-142.276  1.00                 C  
ATOM   3460  O   VAL   422      41.458 -93.812-141.177  1.00                 O  
ATOM   3461  CB  VAL   422      43.762 -94.964-143.341  1.00                 C  
ATOM   3462  CG1 VAL   422      44.231 -93.591-142.884  1.00                 C  
ATOM   3463  CG2 VAL   422      44.914 -95.957-143.322  1.00                 C  
ATOM   3464  N   MET   423      40.858 -94.001-143.325  1.00                 N  
ATOM   3465  CA  MET   423      39.838 -92.974-143.222  1.00                 C  
ATOM   3466  C   MET   423      38.976 -93.297-141.954  1.00                 C  
ATOM   3467  O   MET   423      38.839 -92.473-141.039  1.00                 O  
ATOM   3468  CB  MET   423      38.992 -92.929-144.496  1.00                 C  
ATOM   3469  SD  MET   423      36.421 -92.367-143.631  1.00                 S  
ATOM   3470  CE  MET   423      35.771 -93.578-144.778  1.00                 C  
ATOM   3471  CG  MET   423      37.919 -91.852-144.491  1.00                 C  
ATOM   3472  N   VAL   424      38.421 -94.508-141.928  1.00                 N  
ATOM   3473  CA  VAL   424      37.645 -94.921-140.806  1.00                 C  
ATOM   3474  C   VAL   424      38.357 -94.663-139.489  1.00                 C  
ATOM   3475  O   VAL   424      37.856 -94.058-138.543  1.00                 O  
ATOM   3476  CB  VAL   424      37.273 -96.413-140.895  1.00                 C  
ATOM   3477  CG1 VAL   424      36.639 -96.882-139.595  1.00                 C  
ATOM   3478  CG2 VAL   424      36.336 -96.659-142.068  1.00                 C  
ATOM   3479  N   PHE   425      39.598 -95.146-139.461  1.00                 N  
ATOM   3480  CA  PHE   425      40.381 -94.966-138.169  1.00                 C  
ATOM   3481  C   PHE   425      40.253 -93.417-137.721  1.00                 C  
ATOM   3482  O   PHE   425      39.858 -93.024-136.627  1.00                 O  
ATOM   3483  CB  PHE   425      41.840 -95.382-138.365  1.00                 C  
ATOM   3484  CG  PHE   425      42.694 -95.191-137.143  1.00                 C  
ATOM   3485  CZ  PHE   425      44.276 -94.832-134.886  1.00                 C  
ATOM   3486  CD1 PHE   425      42.659 -96.107-136.107  1.00                 C  
ATOM   3487  CE1 PHE   425      43.444 -95.931-134.983  1.00                 C  
ATOM   3488  CD2 PHE   425      43.532 -94.095-137.031  1.00                 C  
ATOM   3489  CE2 PHE   425      44.317 -93.920-135.908  1.00                 C  
ATOM   3490  N   ASN   426      40.669 -92.596-138.676  1.00                 N  
ATOM   3491  CA  ASN   426      40.673 -91.183-138.380  1.00                 C  
ATOM   3492  C   ASN   426      39.388 -90.551-138.121  1.00                 C  
ATOM   3493  O   ASN   426      39.270 -89.837-137.126  1.00                 O  
ATOM   3494  CB  ASN   426      41.341 -90.400-139.512  1.00                 C  
ATOM   3495  CG  ASN   426      42.846 -90.578-139.535  1.00                 C  
ATOM   3496  OD1 ASN   426      43.449 -90.975-138.538  1.00                 O  
ATOM   3497  ND2 ASN   426      43.458 -90.285-140.677  1.00                 N  
ATOM   3498  N   HIS   427      38.361 -90.884-138.902  1.00                 N  
ATOM   3499  CA  HIS   427      36.996 -90.326-138.810  1.00                 C  
ATOM   3500  C   HIS   427      36.325 -91.525-138.082  1.00                 C  
ATOM   3501  O   HIS   427      36.479 -92.601-138.670  1.00                 O  
ATOM   3502  CB  HIS   427      36.464 -89.979-140.202  1.00                 C  
ATOM   3503  CG  HIS   427      37.231 -88.892-140.888  1.00                 C  
ATOM   3504  ND1 HIS   427      38.464 -89.102-141.466  1.00                 N  
ATOM   3505  CE1 HIS   427      38.900 -87.947-142.000  1.00                 C  
ATOM   3506  CD2 HIS   427      37.013 -87.478-141.156  1.00                 C  
ATOM   3507  NE2 HIS   427      38.034 -86.968-141.818  1.00                 N  
ATOM   3508  N   PRO   428      35.616 -91.370-136.968  1.00                 N  
ATOM   3509  CA  PRO   428      34.914 -92.516-136.507  1.00                 C  
ATOM   3510  C   PRO   428      33.406 -92.122-136.378  1.00                 C  
ATOM   3511  O   PRO   428      32.442 -92.875-136.533  1.00                 O  
ATOM   3512  CB  PRO   428      35.568 -92.834-135.161  1.00                 C  
ATOM   3513  CD  PRO   428      36.528 -90.772-135.905  1.00                 C  
ATOM   3514  CG  PRO   428      36.088 -91.521-134.679  1.00                 C  
ATOM   3515  N   SER   429      33.282 -90.841-136.024  1.00                 N  
ATOM   3516  CA  SER   429      31.877 -90.368-135.733  1.00                 C  
ATOM   3517  C   SER   429      31.379 -89.216-136.584  1.00                 C  
ATOM   3518  O   SER   429      30.166 -89.033-136.745  1.00                 O  
ATOM   3519  CB  SER   429      31.746 -89.948-134.268  1.00                 C  
ATOM   3520  OG  SER   429      32.586 -88.845-133.976  1.00                 O  
ATOM   3521  N   THR   430      32.313 -88.479-137.157  1.00                 N  
ATOM   3522  CA  THR   430      31.986 -87.354-138.045  1.00                 C  
ATOM   3523  C   THR   430      31.251 -87.997-139.322  1.00                 C  
ATOM   3524  O   THR   430      30.212 -87.541-139.792  1.00                 O  
ATOM   3525  CB  THR   430      33.246 -86.561-138.439  1.00                 C  
ATOM   3526  OG1 THR   430      33.846 -85.998-137.265  1.00                 O  
ATOM   3527  CG2 THR   430      32.888 -85.431-139.392  1.00                 C  
ATOM   3528  N   PHE   431      31.875 -89.049-139.836  1.00                 N  
ATOM   3529  CA  PHE   431      31.359 -89.704-140.965  1.00                 C  
ATOM   3530  C   PHE   431      30.121 -90.617-140.930  1.00                 C  
ATOM   3531  O   PHE   431      29.518 -91.019-141.932  1.00                 O  
ATOM   3532  CB  PHE   431      32.426 -90.597-141.601  1.00                 C  
ATOM   3533  CG  PHE   431      31.969 -91.291-142.852  1.00                 C  
ATOM   3534  CZ  PHE   431      31.122 -92.582-145.164  1.00                 C  
ATOM   3535  CD1 PHE   431      31.847 -90.595-144.042  1.00                 C  
ATOM   3536  CE1 PHE   431      31.426 -91.234-145.193  1.00                 C  
ATOM   3537  CD2 PHE   431      31.661 -92.640-142.839  1.00                 C  
ATOM   3538  CE2 PHE   431      31.241 -93.279-143.990  1.00                 C  
ATOM   3539  N   SER   432      29.756 -90.967-139.692  1.00                 N  
ATOM   3540  CA  SER   432      28.671 -91.898-139.416  1.00                 C  
ATOM   3541  C   SER   432      29.013 -93.254-139.102  1.00                 C  
ATOM   3542  O   SER   432      28.284 -93.947-138.388  1.00                 O  
ATOM   3543  CB  SER   432      27.706 -91.962-140.601  1.00                 C  
ATOM   3544  OG  SER   432      28.207 -92.808-141.622  1.00                 O  
ATOM   3545  N   SER   433      30.188 -93.678-139.568  1.00                 N  
ATOM   3546  CA  SER   433      30.781 -95.054-139.248  1.00                 C  
ATOM   3547  C   SER   433      31.821 -95.168-138.136  1.00                 C  
ATOM   3548  O   SER   433      33.030 -95.249-138.322  1.00                 O  
ATOM   3549  CB  SER   433      31.435 -95.658-140.492  1.00                 C  
ATOM   3550  OG  SER   433      32.018 -96.917-140.202  1.00                 O  
ATOM   3551  N   PHE   434      31.261 -95.319-136.947  1.00                 N  
ATOM   3552  CA  PHE   434      32.001 -95.475-135.674  1.00                 C  
ATOM   3553  C   PHE   434      32.985 -96.606-135.590  1.00                 C  
ATOM   3554  O   PHE   434      33.501 -96.921-134.509  1.00                 O  
ATOM   3555  CB  PHE   434      31.028 -95.648-134.506  1.00                 C  
ATOM   3556  CG  PHE   434      31.702 -95.790-133.171  1.00                 C  
ATOM   3557  CZ  PHE   434      32.950 -96.058-130.702  1.00                 C  
ATOM   3558  CD1 PHE   434      31.803 -94.709-132.313  1.00                 C  
ATOM   3559  CE1 PHE   434      32.423 -94.839-131.085  1.00                 C  
ATOM   3560  CD2 PHE   434      32.235 -97.003-132.774  1.00                 C  
ATOM   3561  CE2 PHE   434      32.855 -97.133-131.546  1.00                 C  
ATOM   3562  N   HIS   435      33.265 -97.243-136.718  1.00                 N  
ATOM   3563  CA  HIS   435      34.200 -98.378-136.762  1.00                 C  
ATOM   3564  C   HIS   435      35.462 -98.910-136.050  1.00                 C  
ATOM   3565  O   HIS   435      35.406 -99.940-135.374  1.00                 O  
ATOM   3566  CB  HIS   435      34.840 -98.491-138.147  1.00                 C  
ATOM   3567  CG  HIS   435      35.796 -99.636-138.279  1.00                 C  
ATOM   3568  ND1 HIS   435      35.380-100.948-138.349  1.00                 N  
ATOM   3569  CE1 HIS   435      36.459-101.744-138.463  1.00                 C  
ATOM   3570  CD2 HIS   435      37.242 -99.777-138.367  1.00                 C  
ATOM   3571  NE2 HIS   435      37.579-101.048-138.474  1.00                 N  
ATOM   3572  N   ARG   436      36.550 -98.151-136.149  1.00                 N  
ATOM   3573  CA  ARG   436      37.745 -98.630-135.419  1.00                 C  
ATOM   3574  C   ARG   436      37.838 -97.612-134.236  1.00                 C  
ATOM   3575  O   ARG   436      38.818 -96.875-134.127  1.00                 O  
ATOM   3576  CB  ARG   436      38.965 -98.651-136.343  1.00                 C  
ATOM   3577  CD  ARG   436      41.371 -99.274-136.692  1.00                 C  
ATOM   3578  NE  ARG   436      42.589 -99.808-136.087  1.00                 N  
ATOM   3579  CG  ARG   436      40.221 -99.213-135.699  1.00                 C  
ATOM   3580  CZ  ARG   436      43.753 -99.912-136.719  1.00                 C  
ATOM   3581  NH1 ARG   436      44.808-100.410-136.088  1.00                 N  
ATOM   3582  NH2 ARG   436      43.860 -99.517-137.981  1.00                 N  
ATOM   3583  N   GLN   437      36.803 -97.561-133.418  1.00                 N  
ATOM   3584  CA  GLN   437      36.874 -96.577-132.342  1.00                 C  
ATOM   3585  C   GLN   437      37.629 -96.998-131.136  1.00                 C  
ATOM   3586  O   GLN   437      37.860 -98.196-130.981  1.00                 O  
ATOM   3587  CB  GLN   437      35.469 -96.174-131.891  1.00                 C  
ATOM   3588  CD  GLN   437      35.930 -93.785-131.214  1.00                 C  
ATOM   3589  CG  GLN   437      35.447 -95.151-130.767  1.00                 C  
ATOM   3590  OE1 GLN   437      35.442 -93.236-132.202  1.00                 O  
ATOM   3591  NE2 GLN   437      36.893 -93.232-130.486  1.00                 N  
ATOM   3592  N   ASP   438      38.059 -96.058-130.297  1.00                 N  
ATOM   3593  CA  ASP   438      38.793 -96.327-129.072  1.00                 C  
ATOM   3594  C   ASP   438      37.832 -96.169-127.987  1.00                 C  
ATOM   3595  O   ASP   438      37.975 -95.261-127.158  1.00                 O  
ATOM   3596  CB  ASP   438      39.990 -95.383-128.946  1.00                 C  
ATOM   3597  CG  ASP   438      40.899 -95.746-127.789  1.00                 C  
ATOM   3598  OD1 ASP   438      40.817 -96.894-127.306  1.00                 O  
ATOM   3599  OD2 ASP   438      41.695 -94.881-127.365  1.00                 O  
ATOM   3600  N   GLN   439      36.827 -97.039-127.994  1.00                 N  
ATOM   3601  CA  GLN   439      35.564 -96.862-127.140  1.00                 C  
ATOM   3602  C   GLN   439      35.739 -96.556-125.667  1.00                 C  
ATOM   3603  O   GLN   439      36.516 -97.293-125.084  1.00                 O  
ATOM   3604  CB  GLN   439      34.686 -98.113-127.216  1.00                 C  
ATOM   3605  CD  GLN   439      33.271 -98.156-125.125  1.00                 C  
ATOM   3606  CG  GLN   439      33.298 -97.933-126.624  1.00                 C  
ATOM   3607  OE1 GLN   439      34.087 -98.902-124.583  1.00                 O  
ATOM   3608  NE2 GLN   439      32.331 -97.507-124.448  1.00                 N  
ATOM   3609  N   ALA   440      35.015 -95.624-125.039  1.00                 N  
ATOM   3610  CA  ALA   440      35.146 -95.207-123.745  1.00                 C  
ATOM   3611  C   ALA   440      36.355 -94.429-123.390  1.00                 C  
ATOM   3612  O   ALA   440      36.402 -93.818-122.314  1.00                 O  
ATOM   3613  CB  ALA   440      35.106 -96.397-122.798  1.00                 C  
ATOM   3614  N   TRP   441      37.297 -94.359-124.313  1.00                 N  
ATOM   3615  CA  TRP   441      38.550 -93.569-124.153  1.00                 C  
ATOM   3616  C   TRP   441      39.001 -92.547-124.696  1.00                 C  
ATOM   3617  O   TRP   441      40.110 -93.128-124.822  1.00                 O  
ATOM   3618  CB  TRP   441      39.775 -94.455-124.387  1.00                 C  
ATOM   3619  CG  TRP   441      39.934 -95.541-123.367  1.00                 C  
ATOM   3620  CD1 TRP   441      39.456 -96.817-123.449  1.00                 C  
ATOM   3621  NE1 TRP   441      39.799 -97.525-122.322  1.00                 N  
ATOM   3622  CD2 TRP   441      40.618 -95.447-122.112  1.00                 C  
ATOM   3623  CE2 TRP   441      40.514 -96.702-121.486  1.00                 C  
ATOM   3624  CH2 TRP   441      41.743 -95.944-119.618  1.00                 C  
ATOM   3625  CZ2 TRP   441      41.074 -96.963-120.237  1.00                 C  
ATOM   3626  CE3 TRP   441      41.308 -94.423-121.456  1.00                 C  
ATOM   3627  CZ3 TRP   441      41.861 -94.685-120.218  1.00                 C  
ATOM   3628  N   MET   442      38.620 -91.526-125.407  1.00                 N  
ATOM   3629  CA  MET   442      36.711 -90.382-125.102  1.00                 C  
ATOM   3630  C   MET   442      35.830 -90.110-126.294  1.00                 C  
ATOM   3631  O   MET   442      35.124 -89.106-126.226  1.00                 O  
ATOM   3632  CB  MET   442      36.999 -89.016-124.476  1.00                 C  
ATOM   3633  SD  MET   442      37.937 -87.461-122.383  1.00                 S  
ATOM   3634  CE  MET   442      36.305 -86.734-122.247  1.00                 C  
ATOM   3635  CG  MET   442      37.532 -89.085-123.054  1.00                 C  
ATOM   3636  N   GLY   443      35.768 -90.961-127.308  1.00                 N  
ATOM   3637  CA  GLY   443      34.841 -90.936-128.364  1.00                 C  
ATOM   3638  C   GLY   443      33.424 -90.916-127.957  1.00                 C  
ATOM   3639  O   GLY   443      32.654 -90.213-128.609  1.00                 O  
ATOM   3640  N   ALA   444      33.056 -91.554-126.847  1.00                 N  
ATOM   3641  CA  ALA   444      31.731 -91.504-126.255  1.00                 C  
ATOM   3642  C   ALA   444      31.362 -90.126-125.674  1.00                 C  
ATOM   3643  O   ALA   444      30.202 -89.965-125.287  1.00                 O  
ATOM   3644  CB  ALA   444      31.602 -92.547-125.155  1.00                 C  
ATOM   3645  N   THR   445      32.255 -89.141-125.630  1.00                 N  
ATOM   3646  CA  THR   445      32.029 -87.865-125.200  1.00                 C  
ATOM   3647  C   THR   445      31.608 -86.915-126.365  1.00                 C  
ATOM   3648  O   THR   445      30.703 -86.082-126.296  1.00                 O  
ATOM   3649  CB  THR   445      33.270 -87.276-124.504  1.00                 C  
ATOM   3650  OG1 THR   445      33.600 -88.069-123.357  1.00                 O  
ATOM   3651  CG2 THR   445      32.999 -85.850-124.048  1.00                 C  
ATOM   3652  N   MET   446      32.374 -87.058-127.448  1.00                 N  
ATOM   3653  CA  MET   446      32.080 -86.149-128.590  1.00                 C  
ATOM   3654  C   MET   446      30.851 -86.653-129.407  1.00                 C  
ATOM   3655  O   MET   446      30.107 -85.928-130.053  1.00                 O  
ATOM   3656  CB  MET   446      33.302 -86.023-129.503  1.00                 C  
ATOM   3657  SD  MET   446      34.065 -83.644-128.305  1.00                 S  
ATOM   3658  CE  MET   446      33.763 -82.825-129.869  1.00                 C  
ATOM   3659  CG  MET   446      34.481 -85.306-128.865  1.00                 C  
ATOM   3660  N   LEU   447      30.772 -87.979-129.439  1.00                 N  
ATOM   3661  CA  LEU   447      29.687 -88.545-130.313  1.00                 C  
ATOM   3662  C   LEU   447      28.317 -88.233-129.780  1.00                 C  
ATOM   3663  O   LEU   447      27.463 -87.690-130.487  1.00                 O  
ATOM   3664  CB  LEU   447      29.850 -90.059-130.457  1.00                 C  
ATOM   3665  CG  LEU   447      31.063 -90.538-131.258  1.00                 C  
ATOM   3666  CD1 LEU   447      31.207 -92.049-131.165  1.00                 C  
ATOM   3667  CD2 LEU   447      30.951 -90.106-132.712  1.00                 C  
ATOM   3668  N   ALA   448      28.124 -88.487-128.493  1.00                 N  
ATOM   3669  CA  ALA   448      26.818 -88.217-127.842  1.00                 C  
ATOM   3670  C   ALA   448      26.401 -86.757-127.765  1.00                 C  
ATOM   3671  O   ALA   448      25.221 -86.437-127.631  1.00                 O  
ATOM   3672  CB  ALA   448      26.808 -88.770-126.425  1.00                 C  
ATOM   3673  N   ARG   449      27.387 -85.863-127.845  1.00                 N  
ATOM   3674  CA  ARG   449      27.104 -84.429-127.732  1.00                 C  
ATOM   3675  C   ARG   449      26.434 -84.504-129.000  1.00                 C  
ATOM   3676  O   ARG   449      25.207 -84.789-128.911  1.00                 O  
ATOM   3677  CB  ARG   449      28.404 -83.637-127.576  1.00                 C  
ATOM   3678  CD  ARG   449      30.409 -83.073-126.176  1.00                 C  
ATOM   3679  NE  ARG   449      31.095 -83.266-124.901  1.00                 N  
ATOM   3680  CG  ARG   449      29.105 -83.851-126.245  1.00                 C  
ATOM   3681  CZ  ARG   449      32.308 -82.796-124.627  1.00                 C  
ATOM   3682  NH1 ARG   449      32.853 -83.021-123.439  1.00                 N  
ATOM   3683  NH2 ARG   449      32.973 -82.102-125.541  1.00                 N  
ATOM   3684  N   SER   450      26.953 -84.144-130.143  1.00                 N  
ATOM   3685  CA  SER   450      26.056 -84.280-131.382  1.00                 C  
ATOM   3686  C   SER   450      26.703 -83.497-132.454  1.00                 C  
ATOM   3687  O   SER   450      27.789 -82.963-132.293  1.00                 O  
ATOM   3688  CB  SER   450      24.639 -83.793-131.073  1.00                 C  
ATOM   3689  OG  SER   450      23.784 -83.971-132.190  1.00                 O  
ATOM   3690  N   LYS   451      26.011 -83.411-133.585  1.00                 N  
ATOM   3691  CA  LYS   451      26.479 -82.727-134.824  1.00                 C  
ATOM   3692  C   LYS   451      26.045 -81.335-134.510  1.00                 C  
ATOM   3693  O   LYS   451      25.130 -80.831-135.163  1.00                 O  
ATOM   3694  CB  LYS   451      25.845 -83.367-136.061  1.00                 C  
ATOM   3695  CD  LYS   451      27.666 -85.069-136.358  1.00                 C  
ATOM   3696  CE  LYS   451      28.177 -84.634-137.722  1.00                 C  
ATOM   3697  CG  LYS   451      26.168 -84.842-136.231  1.00                 C  
ATOM   3698  NZ  LYS   451      29.586 -85.059-137.949  1.00                 N  
ATOM   3699  N   VAL   452      26.643 -80.709-133.499  1.00                 N  
ATOM   3700  CA  VAL   452      26.294 -79.348-133.096  1.00                 C  
ATOM   3701  C   VAL   452      25.242 -79.445-131.968  1.00                 C  
ATOM   3702  O   VAL   452      24.965 -78.435-131.327  1.00                 O  
ATOM   3703  CB  VAL   452      25.773 -78.523-134.287  1.00                 C  
ATOM   3704  CG1 VAL   452      25.279 -77.163-133.818  1.00                 C  
ATOM   3705  CG2 VAL   452      26.859 -78.365-135.341  1.00                 C  
ATOM   3706  N   LYS   453      24.653 -80.620-131.763  1.00                 N  
ATOM   3707  CA  LYS   453      23.670 -80.868-130.806  1.00                 C  
ATOM   3708  C   LYS   453      22.257 -80.301-131.090  1.00                 C  
ATOM   3709  O   LYS   453      21.404 -80.159-130.222  1.00                 O  
ATOM   3710  CB  LYS   453      24.101 -80.325-129.442  1.00                 C  
ATOM   3711  CD  LYS   453      25.721 -80.401-127.527  1.00                 C  
ATOM   3712  CE  LYS   453      27.041 -80.961-127.022  1.00                 C  
ATOM   3713  CG  LYS   453      25.396 -80.923-128.917  1.00                 C  
ATOM   3714  NZ  LYS   453      27.410 -80.401-125.692  1.00                 N  
ATOM   3715  N   GLU   454      21.991 -80.125-132.392  1.00                 N  
ATOM   3716  CA  GLU   454      20.717 -79.830-132.960  1.00                 C  
ATOM   3717  C   GLU   454      19.726 -80.808-132.645  1.00                 C  
ATOM   3718  O   GLU   454      18.737 -80.435-132.057  1.00                 O  
ATOM   3719  CB  GLU   454      20.825 -79.700-134.481  1.00                 C  
ATOM   3720  CD  GLU   454      19.668 -79.199-136.669  1.00                 C  
ATOM   3721  CG  GLU   454      19.516 -79.350-135.169  1.00                 C  
ATOM   3722  OE1 GLU   454      20.795 -79.392-137.174  1.00                 O  
ATOM   3723  OE2 GLU   454      18.662 -78.889-137.341  1.00                 O  
ATOM   3724  N   PHE   455      20.069 -82.109-132.871  1.00                 N  
ATOM   3725  CA  PHE   455      19.425 -83.370-132.468  1.00                 C  
ATOM   3726  C   PHE   455      18.751 -83.542-131.059  1.00                 C  
ATOM   3727  O   PHE   455      19.562 -83.505-130.124  1.00                 O  
ATOM   3728  CB  PHE   455      20.420 -84.529-132.549  1.00                 C  
ATOM   3729  CG  PHE   455      21.585 -84.395-131.610  1.00                 C  
ATOM   3730  CZ  PHE   455      23.744 -84.142-129.878  1.00                 C  
ATOM   3731  CD1 PHE   455      21.532 -84.933-130.336  1.00                 C  
ATOM   3732  CE1 PHE   455      22.604 -84.809-129.473  1.00                 C  
ATOM   3733  CD2 PHE   455      22.734 -83.730-132.001  1.00                 C  
ATOM   3734  CE2 PHE   455      23.806 -83.606-131.138  1.00                 C  
ATOM   3735  N   HIS   456      17.436 -83.681-130.870  1.00                 N  
ATOM   3736  CA  HIS   456      17.020 -83.948-129.584  1.00                 C  
ATOM   3737  C   HIS   456      16.584 -85.396-129.268  1.00                 C  
ATOM   3738  O   HIS   456      16.591 -85.931-128.186  1.00                 O  
ATOM   3739  CB  HIS   456      15.847 -83.043-129.201  1.00                 C  
ATOM   3740  CG  HIS   456      16.196 -81.587-129.162  1.00                 C  
ATOM   3741  ND1 HIS   456      16.872 -81.012-128.109  1.00                 N  
ATOM   3742  CE1 HIS   456      17.038 -79.700-128.359  1.00                 C  
ATOM   3743  CD2 HIS   456      15.994 -80.447-130.045  1.00                 C  
ATOM   3744  NE2 HIS   456      16.513 -79.355-129.519  1.00                 N  
ATOM   3745  N   HIS   457      16.147 -86.108-130.305  1.00                 N  
ATOM   3746  CA  HIS   457      15.686 -87.470-130.096  1.00                 C  
ATOM   3747  C   HIS   457      16.811 -88.412-130.545  1.00                 C  
ATOM   3748  O   HIS   457      17.549 -88.168-131.494  1.00                 O  
ATOM   3749  CB  HIS   457      14.388 -87.720-130.866  1.00                 C  
ATOM   3750  CG  HIS   457      13.228 -86.912-130.372  1.00                 C  
ATOM   3751  ND1 HIS   457      12.559 -87.206-129.204  1.00                 N  
ATOM   3752  CE1 HIS   457      11.572 -86.310-129.027  1.00                 C  
ATOM   3753  CD2 HIS   457      12.504 -85.740-130.843  1.00                 C  
ATOM   3754  NE2 HIS   457      11.533 -85.427-130.007  1.00                 N  
ATOM   3755  N   VAL   458      16.974 -89.457-129.744  1.00                 N  
ATOM   3756  CA  VAL   458      17.944 -90.522-129.933  1.00                 C  
ATOM   3757  C   VAL   458      17.376 -91.700-130.161  1.00                 C  
ATOM   3758  O   VAL   458      16.490 -92.060-129.391  1.00                 O  
ATOM   3759  CB  VAL   458      18.885 -90.650-128.721  1.00                 C  
ATOM   3760  CG1 VAL   458      19.856 -91.803-128.920  1.00                 C  
ATOM   3761  CG2 VAL   458      19.638 -89.349-128.491  1.00                 C  
ATOM   3762  N   LEU   459      17.747 -92.426-131.200  1.00                 N  
ATOM   3763  CA  LEU   459      16.872 -93.797-131.534  1.00                 C  
ATOM   3764  C   LEU   459      17.937 -94.824-131.829  1.00                 C  
ATOM   3765  O   LEU   459      18.911 -94.625-132.579  1.00                 O  
ATOM   3766  CB  LEU   459      15.905 -93.546-132.693  1.00                 C  
ATOM   3767  CG  LEU   459      15.065 -94.742-133.145  1.00                 C  
ATOM   3768  CD1 LEU   459      14.098 -95.166-132.049  1.00                 C  
ATOM   3769  CD2 LEU   459      14.306 -94.414-134.422  1.00                 C  
ATOM   3770  N   SER   460      17.761 -95.946-131.133  1.00                 N  
ATOM   3771  CA  SER   460      18.627 -97.152-131.208  1.00                 C  
ATOM   3772  C   SER   460      17.896 -98.213-131.733  1.00                 C  
ATOM   3773  O   SER   460      16.757 -98.402-131.314  1.00                 O  
ATOM   3774  CB  SER   460      19.183 -97.499-129.825  1.00                 C  
ATOM   3775  OG  SER   460      19.930 -98.703-129.864  1.00                 O  
ATOM   3776  N   SER   461      18.431 -98.957-132.684  1.00                 N  
ATOM   3777  CA  SER   461      17.546-100.075-133.382  1.00                 C  
ATOM   3778  C   SER   461      18.497-101.273-133.488  1.00                 C  
ATOM   3779  O   SER   461      19.712-101.222-133.680  1.00                 O  
ATOM   3780  CB  SER   461      17.019 -99.577-134.729  1.00                 C  
ATOM   3781  OG  SER   461      16.182 -98.446-134.563  1.00                 O  
ATOM   3782  N   ASP   462      17.867-102.402-133.177  1.00                 N  
ATOM   3783  CA  ASP   462      18.465-103.755-133.157  1.00                 C  
ATOM   3784  C   ASP   462      17.717-104.584-134.408  1.00                 C  
ATOM   3785  O   ASP   462      16.513-104.750-134.577  1.00                 O  
ATOM   3786  CB  ASP   462      18.259-104.412-131.791  1.00                 C  
ATOM   3787  CG  ASP   462      18.940-105.762-131.685  1.00                 C  
ATOM   3788  OD1 ASP   462      19.405-106.276-132.723  1.00                 O  
ATOM   3789  OD2 ASP   462      19.008-106.306-130.562  1.00                 O  
ATOM   3790  N   LEU   463      18.638-104.995-135.270  1.00                 N  
ATOM   3791  CA  LEU   463      18.487-105.761-136.384  1.00                 C  
ATOM   3792  C   LEU   463      18.946-107.236-135.933  1.00                 C  
ATOM   3793  O   LEU   463      19.801-107.643-135.149  1.00                 O  
ATOM   3794  CB  LEU   463      19.313-105.194-137.540  1.00                 C  
ATOM   3795  CG  LEU   463      18.697-104.019-138.301  1.00                 C  
ATOM   3796  CD1 LEU   463      18.534-102.813-137.388  1.00                 C  
ATOM   3797  CD2 LEU   463      19.546-103.656-139.510  1.00                 C  
ATOM   3798  N   LYS   464      17.998-108.014-136.439  1.00                 N  
ATOM   3799  CA  LYS   464      17.741-109.487-136.433  1.00                 C  
ATOM   3800  C   LYS   464      18.358-109.990-137.730  1.00                 C  
ATOM   3801  O   LYS   464      17.833-109.657-138.788  1.00                 O  
ATOM   3802  CB  LYS   464      16.241-109.769-136.322  1.00                 C  
ATOM   3803  CD  LYS   464      14.394-111.449-136.068  1.00                 C  
ATOM   3804  CE  LYS   464      14.045-112.925-135.975  1.00                 C  
ATOM   3805  CG  LYS   464      15.894-111.244-136.212  1.00                 C  
ATOM   3806  NZ  LYS   464      12.578-113.142-135.839  1.00                 N  
ATOM   3807  N   ASP   465      19.461-110.720-137.675  1.00                 N  
ATOM   3808  CA  ASP   465      20.093-111.285-138.815  1.00                 C  
ATOM   3809  C   ASP   465      20.232-110.095-139.891  1.00                 C  
ATOM   3810  O   ASP   465      19.581-110.054-140.946  1.00                 O  
ATOM   3811  CB  ASP   465      19.281-112.468-139.347  1.00                 C  
ATOM   3812  CG  ASP   465      19.224-113.623-138.367  1.00                 C  
ATOM   3813  OD1 ASP   465      20.173-113.772-137.569  1.00                 O  
ATOM   3814  OD2 ASP   465      18.230-114.379-138.397  1.00                 O  
ATOM   3815  N   ALA   466      21.117-109.164-139.539  1.00                 N  
ATOM   3816  CA  ALA   466      21.468-108.055-140.271  1.00                 C  
ATOM   3817  C   ALA   466      22.413-108.466-141.400  1.00                 C  
ATOM   3818  O   ALA   466      22.146-108.155-142.565  1.00                 O  
ATOM   3819  CB  ALA   466      22.113-107.010-139.374  1.00                 C  
ATOM   3820  N   THR   467      23.456-109.219-141.083  1.00                 N  
ATOM   3821  CA  THR   467      24.388-109.713-142.051  1.00                 C  
ATOM   3822  C   THR   467      23.651-110.519-143.162  1.00                 C  
ATOM   3823  O   THR   467      23.632-110.145-144.338  1.00                 O  
ATOM   3824  CB  THR   467      25.465-110.599-141.397  1.00                 C  
ATOM   3825  OG1 THR   467      24.838-111.691-140.713  1.00                 O  
ATOM   3826  CG2 THR   467      26.276-109.797-140.391  1.00                 C  
ATOM   3827  N   ASN   468      23.013-111.604-142.746  1.00                 N  
ATOM   3828  CA  ASN   468      22.299-112.434-143.685  1.00                 C  
ATOM   3829  C   ASN   468      21.250-111.735-144.619  1.00                 C  
ATOM   3830  O   ASN   468      20.992-112.093-145.760  1.00                 O  
ATOM   3831  CB  ASN   468      21.567-113.562-142.955  1.00                 C  
ATOM   3832  CG  ASN   468      22.510-114.637-142.450  1.00                 C  
ATOM   3833  OD1 ASN   468      23.647-114.745-142.910  1.00                 O  
ATOM   3834  ND2 ASN   468      22.040-115.435-141.499  1.00                 N  
ATOM   3835  N   ALA   469      20.559-110.794-143.984  1.00                 N  
ATOM   3836  CA  ALA   469      19.446-110.174-144.777  1.00                 C  
ATOM   3837  C   ALA   469      19.718-109.032-145.574  1.00                 C  
ATOM   3838  O   ALA   469      18.798-108.503-146.192  1.00                 O  
ATOM   3839  CB  ALA   469      18.302-109.771-143.859  1.00                 C  
ATOM   3840  N   GLN   470      20.991-108.703-145.758  1.00                 N  
ATOM   3841  CA  GLN   470      21.508-107.632-146.708  1.00                 C  
ATOM   3842  C   GLN   470      21.154-108.027-148.080  1.00                 C  
ATOM   3843  O   GLN   470      21.405-109.178-148.415  1.00                 O  
ATOM   3844  CB  GLN   470      23.019-107.454-146.544  1.00                 C  
ATOM   3845  CD  GLN   470      22.953-105.493-144.953  1.00                 C  
ATOM   3846  CG  GLN   470      23.435-106.911-145.186  1.00                 C  
ATOM   3847  OE1 GLN   470      23.285-104.582-145.711  1.00                 O  
ATOM   3848  NE2 GLN   470      22.167-105.302-143.900  1.00                 N  
ATOM   3849  N   SER   471      20.667-107.125-148.917  1.00                 N  
ATOM   3850  CA  SER   471      20.279-107.623-150.303  1.00                 C  
ATOM   3851  C   SER   471      21.409-106.903-151.246  1.00                 C  
ATOM   3852  O   SER   471      21.765-105.725-151.248  1.00                 O  
ATOM   3853  CB  SER   471      18.833-107.240-150.624  1.00                 C  
ATOM   3854  OG  SER   471      18.489-107.611-151.948  1.00                 O  
ATOM   3855  N   ILE   472      21.882-107.806-152.107  1.00                 N  
ATOM   3856  CA  ILE   472      22.866-107.526-153.085  1.00                 C  
ATOM   3857  C   ILE   472      22.796-106.093-153.619  1.00                 C  
ATOM   3858  O   ILE   472      23.789-105.412-153.870  1.00                 O  
ATOM   3859  CB  ILE   472      22.773-108.500-154.274  1.00                 C  
ATOM   3860  CD1 ILE   472      24.161-109.540-156.142  1.00                 C  
ATOM   3861  CG1 ILE   472      24.044-108.428-155.123  1.00                 C  
ATOM   3862  CG2 ILE   472      21.525-108.218-155.097  1.00                 C  
ATOM   3863  N   SER   473      21.563-105.618-153.753  1.00                 N  
ATOM   3864  CA  SER   473      21.431-104.248-154.363  1.00                 C  
ATOM   3865  C   SER   473      22.143-103.160-153.461  1.00                 C  
ATOM   3866  O   SER   473      22.704-102.179-153.939  1.00                 O  
ATOM   3867  CB  SER   473      19.957-103.889-154.561  1.00                 C  
ATOM   3868  OG  SER   473      19.295-103.747-153.316  1.00                 O  
ATOM   3869  N   LEU   474      22.095-103.377-152.148  1.00                 N  
ATOM   3870  CA  LEU   474      22.721-102.439-151.280  1.00                 C  
ATOM   3871  C   LEU   474      24.244-102.635-151.268  1.00                 C  
ATOM   3872  O   LEU   474      24.984-101.672-151.095  1.00                 O  
ATOM   3873  CB  LEU   474      22.161-102.565-149.862  1.00                 C  
ATOM   3874  CG  LEU   474      20.694-102.173-149.675  1.00                 C  
ATOM   3875  CD1 LEU   474      20.232-102.480-148.258  1.00                 C  
ATOM   3876  CD2 LEU   474      20.487-100.700-149.991  1.00                 C  
ATOM   3877  N   THR   475      24.718-103.854-151.517  1.00                 N  
ATOM   3878  CA  THR   475      26.120-104.107-151.603  1.00                 C  
ATOM   3879  C   THR   475      26.608-103.374-152.892  1.00                 C  
ATOM   3880  O   THR   475      27.556-102.597-152.841  1.00                 O  
ATOM   3881  CB  THR   475      26.420-105.617-151.643  1.00                 C  
ATOM   3882  OG1 THR   475      25.950-106.233-150.438  1.00                 O  
ATOM   3883  CG2 THR   475      27.916-105.860-151.762  1.00                 C  
ATOM   3884  N   LYS   476      25.944-103.604-154.022  1.00                 N  
ATOM   3885  CA  LYS   476      26.299-102.950-155.218  1.00                 C  
ATOM   3886  C   LYS   476      26.401-101.392-154.959  1.00                 C  
ATOM   3887  O   LYS   476      27.425-100.771-155.221  1.00                 O  
ATOM   3888  CB  LYS   476      25.281-103.256-156.318  1.00                 C  
ATOM   3889  CD  LYS   476      24.584-103.003-158.716  1.00                 C  
ATOM   3890  CE  LYS   476      24.888-102.336-160.048  1.00                 C  
ATOM   3891  CG  LYS   476      25.603-102.613-157.658  1.00                 C  
ATOM   3892  NZ  LYS   476      23.898-102.709-161.095  1.00                 N  
ATOM   3893  N   SER   477      25.330-100.799-154.435  1.00                 N  
ATOM   3894  CA  SER   477      25.361 -99.430-154.137  1.00                 C  
ATOM   3895  C   SER   477      26.639 -99.041-153.336  1.00                 C  
ATOM   3896  O   SER   477      27.432 -98.195-153.736  1.00                 O  
ATOM   3897  CB  SER   477      24.114 -99.025-153.348  1.00                 C  
ATOM   3898  OG  SER   477      24.138 -97.644-153.030  1.00                 O  
ATOM   3899  N   ILE   478      26.831 -99.707-152.199  1.00                 N  
ATOM   3900  CA  ILE   478      28.008 -99.405-151.411  1.00                 C  
ATOM   3901  C   ILE   478      29.293 -99.516-152.258  1.00                 C  
ATOM   3902  O   ILE   478      30.084 -98.579-152.275  1.00                 O  
ATOM   3903  CB  ILE   478      28.115-100.325-150.181  1.00                 C  
ATOM   3904  CD1 ILE   478      26.915 -98.670-148.658  1.00                 C  
ATOM   3905  CG1 ILE   478      26.948-100.073-149.223  1.00                 C  
ATOM   3906  CG2 ILE   478      29.460-100.143-149.495  1.00                 C  
ATOM   3907  N   LEU   479      29.476-100.609-152.997  1.00                 N  
ATOM   3908  CA  LEU   479      30.575-100.756-153.866  1.00                 C  
ATOM   3909  C   LEU   479      30.782 -99.539-154.728  1.00                 C  
ATOM   3910  O   LEU   479      31.864 -98.959-154.700  1.00                 O  
ATOM   3911  CB  LEU   479      30.394-101.988-154.755  1.00                 C  
ATOM   3912  CG  LEU   479      30.486-103.347-154.057  1.00                 C  
ATOM   3913  CD1 LEU   479      30.103-104.468-155.011  1.00                 C  
ATOM   3914  CD2 LEU   479      31.886-103.575-153.507  1.00                 C  
ATOM   3915  N   LEU   480      29.743 -99.097-155.424  1.00                 N  
ATOM   3916  CA  LEU   480      29.745 -97.928-156.265  1.00                 C  
ATOM   3917  C   LEU   480      30.265 -96.714-155.529  1.00                 C  
ATOM   3918  O   LEU   480      31.234 -96.090-155.965  1.00                 O  
ATOM   3919  CB  LEU   480      28.338 -97.649-156.798  1.00                 C  
ATOM   3920  CG  LEU   480      28.183 -96.415-157.689  1.00                 C  
ATOM   3921  CD1 LEU   480      29.034 -96.547-158.943  1.00                 C  
ATOM   3922  CD2 LEU   480      26.724 -96.200-158.061  1.00                 C  
ATOM   3923  N   SER   481      29.648 -96.393-154.386  1.00                 N  
ATOM   3924  CA  SER   481      30.085 -95.271-153.570  1.00                 C  
ATOM   3925  C   SER   481      31.594 -95.348-153.197  1.00                 C  
ATOM   3926  O   SER   481      32.354 -94.403-153.426  1.00                 O  
ATOM   3927  CB  SER   481      29.255 -95.185-152.288  1.00                 C  
ATOM   3928  OG  SER   481      27.903 -94.873-152.576  1.00                 O  
ATOM   3929  N   PHE   482      32.009 -96.488-152.662  1.00                 N  
ATOM   3930  CA  PHE   482      33.369 -96.675-152.273  1.00                 C  
ATOM   3931  C   PHE   482      34.305 -96.535-153.409  1.00                 C  
ATOM   3932  O   PHE   482      35.274 -95.774-153.320  1.00                 O  
ATOM   3933  CB  PHE   482      33.557 -98.049-151.627  1.00                 C  
ATOM   3934  CG  PHE   482      33.007 -98.143-150.232  1.00                 C  
ATOM   3935  CZ  PHE   482      31.990 -98.325-147.652  1.00                 C  
ATOM   3936  CD1 PHE   482      32.661 -97.002-149.531  1.00                 C  
ATOM   3937  CE1 PHE   482      32.155 -97.089-148.248  1.00                 C  
ATOM   3938  CD2 PHE   482      32.837 -99.373-149.622  1.00                 C  
ATOM   3939  CE2 PHE   482      32.330 -99.460-148.339  1.00                 C  
ATOM   3940  N   MET   483      34.056 -97.266-154.496  1.00                 N  
ATOM   3941  CA  MET   483      34.917 -97.214-155.701  1.00                 C  
ATOM   3942  C   MET   483      35.101 -95.786-156.142  1.00                 C  
ATOM   3943  O   MET   483      36.241 -95.348-156.272  1.00                 O  
ATOM   3944  CB  MET   483      34.312 -98.054-156.828  1.00                 C  
ATOM   3945  SD  MET   483      34.862 -96.644-159.149  1.00                 S  
ATOM   3946  CE  MET   483      33.207 -96.984-159.745  1.00                 C  
ATOM   3947  CG  MET   483      35.147 -98.081-158.098  1.00                 C  
ATOM   3948  N   LYS   484      34.018 -95.033-156.287  1.00                 N  
ATOM   3949  CA  LYS   484      33.999 -93.647-156.637  1.00                 C  
ATOM   3950  C   LYS   484      34.938 -92.810-155.758  1.00                 C  
ATOM   3951  O   LYS   484      35.724 -91.985-156.224  1.00                 O  
ATOM   3952  CB  LYS   484      32.578 -93.089-156.538  1.00                 C  
ATOM   3953  CD  LYS   484      31.018 -91.146-156.838  1.00                 C  
ATOM   3954  CE  LYS   484      30.905 -89.669-157.180  1.00                 C  
ATOM   3955  CG  LYS   484      32.459 -91.622-156.919  1.00                 C  
ATOM   3956  NZ  LYS   484      29.498 -89.187-157.104  1.00                 N  
ATOM   3957  N   GLY   485      34.801 -93.017-154.448  1.00                 N  
ATOM   3958  CA  GLY   485      35.588 -92.177-153.513  1.00                 C  
ATOM   3959  C   GLY   485      37.094 -92.200-153.688  1.00                 C  
ATOM   3960  O   GLY   485      37.842 -91.294-153.194  1.00                 O  
ATOM   3961  N   TYR   486      37.603 -93.280-154.280  1.00                 N  
ATOM   3962  CA  TYR   486      38.979 -93.496-154.608  1.00                 C  
ATOM   3963  C   TYR   486      39.213 -94.660-155.432  1.00                 C  
ATOM   3964  O   TYR   486      38.288 -95.417-155.713  1.00                 O  
ATOM   3965  CB  TYR   486      39.819 -93.626-153.336  1.00                 C  
ATOM   3966  CG  TYR   486      39.415 -94.783-152.451  1.00                 C  
ATOM   3967  OH  TYR   486      38.314 -97.975-150.023  1.00                 O  
ATOM   3968  CZ  TYR   486      38.677 -96.918-150.826  1.00                 C  
ATOM   3969  CD1 TYR   486      40.046 -96.016-152.558  1.00                 C  
ATOM   3970  CE1 TYR   486      39.683 -97.079-151.753  1.00                 C  
ATOM   3971  CD2 TYR   486      38.403 -94.639-151.510  1.00                 C  
ATOM   3972  CE2 TYR   486      38.026 -95.691-150.697  1.00                 C  
ATOM   3973  N   GLY   487      40.453 -94.825-155.873  1.00                 N  
ATOM   3974  CA  GLY   487      40.875 -96.069-156.662  1.00                 C  
ATOM   3975  C   GLY   487      40.107 -97.170-157.603  1.00                 C  
ATOM   3976  O   GLY   487      40.169 -98.364-157.377  1.00                 O  
ATOM   3977  N   LEU   488      39.526 -96.722-158.682  1.00                 N  
ATOM   3978  CA  LEU   488      38.956 -97.606-159.559  1.00                 C  
ATOM   3979  C   LEU   488      40.019 -98.515-160.206  1.00                 C  
ATOM   3980  O   LEU   488      39.719 -99.371-161.038  1.00                 O  
ATOM   3981  CB  LEU   488      38.177 -96.858-160.643  1.00                 C  
ATOM   3982  CG  LEU   488      39.001 -95.980-161.587  1.00                 C  
ATOM   3983  CD1 LEU   488      39.683 -96.827-162.650  1.00                 C  
ATOM   3984  CD2 LEU   488      38.125 -94.919-162.236  1.00                 C  
ATOM   3985  N   PRO   489      41.231 -98.362-159.692  1.00                 N  
ATOM   3986  CA  PRO   489      42.300 -99.360-159.973  1.00                 C  
ATOM   3987  C   PRO   489      42.026-100.637-161.014  1.00                 C  
ATOM   3988  O   PRO   489      42.908-101.134-161.718  1.00                 O  
ATOM   3989  CB  PRO   489      42.618 -99.958-158.601  1.00                 C  
ATOM   3990  CD  PRO   489      41.017 -98.226-158.192  1.00                 C  
ATOM   3991  CG  PRO   489      42.245 -98.888-157.631  1.00                 C  
ATOM   3992  N   ILE   490      40.838-101.208-160.817  1.00                 N  
ATOM   3993  CA  ILE   490      40.414-102.451-161.124  1.00                 C  
ATOM   3994  C   ILE   490      41.083-103.312-160.015  1.00                 C  
ATOM   3995  O   ILE   490      40.495-104.124-159.287  1.00                 O  
ATOM   3996  CB  ILE   490      40.805-102.842-162.561  1.00                 C  
ATOM   3997  CD1 ILE   490      40.569-102.103-164.990  1.00                 C  
ATOM   3998  CG1 ILE   490      40.053-101.975-163.573  1.00                 C  
ATOM   3999  CG2 ILE   490      40.562-104.325-162.795  1.00                 C  
ATOM   4000  N   THR   491      42.391-103.128-160.000  1.00                 N  
ATOM   4001  CA  THR   491      43.151-104.073-159.046  1.00                 C  
ATOM   4002  C   THR   491      42.590-104.059-157.649  1.00                 C  
ATOM   4003  O   THR   491      42.931-104.843-156.764  1.00                 O  
ATOM   4004  CB  THR   491      44.648-103.720-158.976  1.00                 C  
ATOM   4005  OG1 THR   491      45.237-103.861-160.275  1.00                 O  
ATOM   4006  CG2 THR   491      45.370-104.648-158.012  1.00                 C  
ATOM   4007  N   PRO   492      41.708-103.106-157.473  1.00                 N  
ATOM   4008  CA  PRO   492      41.041-102.959-156.088  1.00                 C  
ATOM   4009  C   PRO   492      39.833-102.221-156.299  1.00                 C  
ATOM   4010  O   PRO   492      38.878-102.485-155.580  1.00                 O  
ATOM   4011  CB  PRO   492      42.079-102.205-155.255  1.00                 C  
ATOM   4012  CD  PRO   492      43.101-102.584-157.386  1.00                 C  
ATOM   4013  CG  PRO   492      43.383-102.517-155.911  1.00                 C  
ATOM   4014  N   TYR   493      39.704-101.392-157.361  1.00                 N  
ATOM   4015  CA  TYR   493      38.465-100.770-157.831  1.00                 C  
ATOM   4016  C   TYR   493      37.029-101.178-157.650  1.00                 C  
ATOM   4017  O   TYR   493      36.248-100.768-158.544  1.00                 O  
ATOM   4018  CB  TYR   493      38.477-100.636-159.355  1.00                 C  
ATOM   4019  CG  TYR   493      37.239 -99.979-159.922  1.00                 C  
ATOM   4020  OH  TYR   493      33.832 -98.165-161.467  1.00                 O  
ATOM   4021  CZ  TYR   493      34.960 -98.766-160.958  1.00                 C  
ATOM   4022  CD1 TYR   493      36.427 -99.184-159.124  1.00                 C  
ATOM   4023  CE1 TYR   493      35.293 -98.579-159.634  1.00                 C  
ATOM   4024  CD2 TYR   493      36.887-100.155-161.254  1.00                 C  
ATOM   4025  CE2 TYR   493      35.758 -99.558-161.781  1.00                 C  
ATOM   4026  N   ILE   494      36.673-102.008-156.661  1.00                 N  
ATOM   4027  CA  ILE   494      35.228-102.422-156.749  1.00                 C  
ATOM   4028  C   ILE   494      35.288-103.770-157.487  1.00                 C  
ATOM   4029  O   ILE   494      34.337-104.546-157.440  1.00                 O  
ATOM   4030  CB  ILE   494      34.378-101.355-157.462  1.00                 C  
ATOM   4031  CD1 ILE   494      33.886-100.129-155.282  1.00                 C  
ATOM   4032  CG1 ILE   494      34.425-100.033-156.693  1.00                 C  
ATOM   4033  CG2 ILE   494      32.952-101.849-157.653  1.00                 C  
ATOM   4034  N   MET   495      36.453-104.010-158.109  1.00                 N  
ATOM   4035  CA  MET   495      36.840-105.144-158.831  1.00                 C  
ATOM   4036  C   MET   495      36.694-106.373-158.007  1.00                 C  
ATOM   4037  O   MET   495      36.973-107.477-158.482  1.00                 O  
ATOM   4038  CB  MET   495      38.284-105.003-159.317  1.00                 C  
ATOM   4039  SD  MET   495      37.825-105.776-161.938  1.00                 S  
ATOM   4040  CE  MET   495      36.553-107.032-161.825  1.00                 C  
ATOM   4041  CG  MET   495      38.686-106.020-160.373  1.00                 C  
ATOM   4042  N   THR   496      36.267-106.195-156.757  1.00                 N  
ATOM   4043  CA  THR   496      36.162-107.288-155.786  1.00                 C  
ATOM   4044  C   THR   496      35.003-108.097-156.496  1.00                 C  
ATOM   4045  O   THR   496      34.664-109.145-155.948  1.00                 O  
ATOM   4046  CB  THR   496      35.857-106.759-154.372  1.00                 C  
ATOM   4047  OG1 THR   496      34.616-106.043-154.384  1.00                 O  
ATOM   4048  CG2 THR   496      36.957-105.819-153.906  1.00                 C  
ATOM   4049  N   VAL   497      34.777-107.847-157.791  1.00                 N  
ATOM   4050  CA  VAL   497      34.420-109.245-158.525  1.00                 C  
ATOM   4051  C   VAL   497      33.326-109.828-157.621  1.00                 C  
ATOM   4052  O   VAL   497      33.117-111.031-157.524  1.00                 O  
ATOM   4053  CB  VAL   497      35.665-110.139-158.672  1.00                 C  
ATOM   4054  CG1 VAL   497      35.282-111.495-159.246  1.00                 C  
ATOM   4055  CG2 VAL   497      36.708-109.461-159.547  1.00                 C  
ATOM   4056  N   MET   498      32.745-108.887-156.896  1.00                 N  
ATOM   4057  CA  MET   498      31.676-109.136-155.909  1.00                 C  
ATOM   4058  C   MET   498      31.903-110.435-154.892  1.00                 C  
ATOM   4059  O   MET   498      31.052-111.115-154.316  1.00                 O  
ATOM   4060  CB  MET   498      30.333-109.339-156.613  1.00                 C  
ATOM   4061  SD  MET   498      28.297-108.429-158.257  1.00                 S  
ATOM   4062  CE  MET   498      28.802-109.625-159.491  1.00                 C  
ATOM   4063  CG  MET   498      29.860-108.133-157.409  1.00                 C  
ATOM   4064  N   ASP   499      33.195-110.496-154.593  1.00                 N  
ATOM   4065  CA  ASP   499      33.891-111.158-153.574  1.00                 C  
ATOM   4066  C   ASP   499      33.171-111.023-152.279  1.00                 C  
ATOM   4067  O   ASP   499      33.406-111.826-151.368  1.00                 O  
ATOM   4068  CB  ASP   499      35.314-110.609-153.453  1.00                 C  
ATOM   4069  CG  ASP   499      36.187-110.988-154.634  1.00                 C  
ATOM   4070  OD1 ASP   499      35.793-111.896-155.396  1.00                 O  
ATOM   4071  OD2 ASP   499      37.264-110.377-154.797  1.00                 O  
ATOM   4072  N   LEU   500      32.164-110.177-152.211  1.00                 N  
ATOM   4073  CA  LEU   500      31.358-109.965-151.005  1.00                 C  
ATOM   4074  C   LEU   500      29.969-109.800-151.592  1.00                 C  
ATOM   4075  O   LEU   500      28.998-109.602-150.851  1.00                 O  
ATOM   4076  CB  LEU   500      31.876-108.758-150.220  1.00                 C  
ATOM   4077  CG  LEU   500      31.138-108.428-148.921  1.00                 C  
ATOM   4078  CD1 LEU   500      31.239-109.583-147.937  1.00                 C  
ATOM   4079  CD2 LEU   500      31.690-107.154-148.299  1.00                 C  
ATOM   4080  N   ILE   501      29.866-109.872-152.918  1.00                 N  
ATOM   4081  CA  ILE   501      28.586-109.684-153.589  1.00                 C  
ATOM   4082  C   ILE   501      27.914-111.124-153.801  1.00                 C  
ATOM   4083  O   ILE   501      26.766-111.418-153.486  1.00                 O  
ATOM   4084  CB  ILE   501      28.754-108.939-154.926  1.00                 C  
ATOM   4085  CD1 ILE   501      30.258-107.145-153.917  1.00                 C  
ATOM   4086  CG1 ILE   501      28.987-107.447-154.681  1.00                 C  
ATOM   4087  CG2 ILE   501      27.553-109.185-155.827  1.00                 C  
ATOM   4088  N   GLY   502      28.770-111.994-154.324  1.00                 N  
ATOM   4089  CA  GLY   502      28.266-113.323-154.636  1.00                 C  
ATOM   4090  C   GLY   502      29.225-113.955-153.724  1.00                 C  
ATOM   4091  O   GLY   502      30.322-113.450-153.627  1.00                 O  
ATOM   4092  N   PRO   503      28.896-115.056-153.066  1.00                 N  
ATOM   4093  CA  PRO   503      30.140-115.652-152.290  1.00                 C  
ATOM   4094  C   PRO   503      29.673-117.265-152.882  1.00                 C  
ATOM   4095  O   PRO   503      29.021-117.755-153.813  1.00                 O  
ATOM   4096  CB  PRO   503      29.878-115.279-150.829  1.00                 C  
ATOM   4097  CD  PRO   503      28.091-114.301-152.086  1.00                 C  
ATOM   4098  CG  PRO   503      28.991-114.082-150.902  1.00                 C  
ATOM   4099  N   ARG   504      30.507-117.990-152.167  1.00                 N  
ATOM   4100  CA  ARG   504      30.883-119.378-152.270  1.00                 C  
ATOM   4101  C   ARG   504      31.699-119.825-151.114  1.00                 C  
ATOM   4102  O   ARG   504      32.838-119.415-150.901  1.00                 O  
ATOM   4103  CB  ARG   504      31.655-119.629-153.567  1.00                 C  
ATOM   4104  CD  ARG   504      32.686-121.278-155.154  1.00                 C  
ATOM   4105  NE  ARG   504      33.020-122.678-155.405  1.00                 N  
ATOM   4106  CG  ARG   504      32.007-121.088-153.807  1.00                 C  
ATOM   4107  CZ  ARG   504      33.663-123.110-156.485  1.00                 C  
ATOM   4108  NH1 ARG   504      33.925-124.402-156.629  1.00                 N  
ATOM   4109  NH2 ARG   504      34.043-122.248-157.419  1.00                 N  
ATOM   4110  N   GLU   505      31.057-120.651-150.295  1.00                 N  
ATOM   4111  CA  GLU   505      31.440-121.213-148.989  1.00                 C  
ATOM   4112  C   GLU   505      31.487-122.844-149.015  1.00                 C  
ATOM   4113  O   GLU   505      30.808-123.612-149.702  1.00                 O  
ATOM   4114  CB  GLU   505      30.473-120.745-147.900  1.00                 C  
ATOM   4115  CD  GLU   505      29.884-120.698-145.444  1.00                 C  
ATOM   4116  CG  GLU   505      30.829-121.228-146.504  1.00                 C  
ATOM   4117  OE1 GLU   505      29.834-119.464-145.256  1.00                 O  
ATOM   4118  OE2 GLU   505      29.191-121.516-144.802  1.00                 O  
ATOM   4119  N   ILE   506      32.518-123.236-148.253  1.00                 N  
ATOM   4120  CA  ILE   506      32.922-124.557-147.960  1.00                 C  
ATOM   4121  C   ILE   506      32.877-124.790-146.390  1.00                 C  
ATOM   4122  O   ILE   506      33.385-124.163-145.461  1.00                 O  
ATOM   4123  CB  ILE   506      34.328-124.853-148.515  1.00                 C  
ATOM   4124  CD1 ILE   506      35.736-124.741-150.636  1.00                 C  
ATOM   4125  CG1 ILE   506      34.350-124.675-150.034  1.00                 C  
ATOM   4126  CG2 ILE   506      34.781-126.245-148.101  1.00                 C  
ATOM   4127  N   ILE   507      31.983-125.752-146.210  1.00                 N  
ATOM   4128  CA  ILE   507      31.459-126.435-144.998  1.00                 C  
ATOM   4129  C   ILE   507      32.596-127.660-145.021  1.00                 C  
ATOM   4130  O   ILE   507      33.038-128.394-145.893  1.00                 O  
ATOM   4131  CB  ILE   507      29.976-126.816-145.162  1.00                 C  
ATOM   4132  CD1 ILE   507      27.696-125.851-145.767  1.00                 C  
ATOM   4133  CG1 ILE   507      29.120-125.562-145.346  1.00                 C  
ATOM   4134  CG2 ILE   507      29.508-127.654-143.982  1.00                 C  
ATOM   4135  N   PHE   508      33.098-127.604-143.795  1.00                 N  
ATOM   4136  CA  PHE   508      34.275-128.128-143.090  1.00                 C  
ATOM   4137  C   PHE   508      33.981-129.600-142.678  1.00                 C  
ATOM   4138  O   PHE   508      34.616-130.562-143.120  1.00                 O  
ATOM   4139  CB  PHE   508      34.603-127.258-141.875  1.00                 C  
ATOM   4140  CG  PHE   508      35.793-127.734-141.092  1.00                 C  
ATOM   4141  CZ  PHE   508      37.991-128.618-139.639  1.00                 C  
ATOM   4142  CD1 PHE   508      37.079-127.483-141.538  1.00                 C  
ATOM   4143  CE1 PHE   508      38.174-127.922-140.818  1.00                 C  
ATOM   4144  CD2 PHE   508      35.627-128.433-139.910  1.00                 C  
ATOM   4145  CE2 PHE   508      36.722-128.871-139.189  1.00                 C  
ATOM   4146  N   PRO   509      32.959-129.740-141.836  1.00                 N  
ATOM   4147  CA  PRO   509      32.546-131.097-141.468  1.00                 C  
ATOM   4148  C   PRO   509      32.114-131.783-142.825  1.00                 C  
ATOM   4149  O   PRO   509      32.432-132.921-143.163  1.00                 O  
ATOM   4150  CB  PRO   509      31.392-130.880-140.487  1.00                 C  
ATOM   4151  CD  PRO   509      32.239-128.688-140.945  1.00                 C  
ATOM   4152  CG  PRO   509      31.683-129.560-139.854  1.00                 C  
ATOM   4153  N   ASP   510      31.333-131.005-143.564  1.00                 N  
ATOM   4154  CA  ASP   510      30.826-131.542-144.827  1.00                 C  
ATOM   4155  C   ASP   510      31.574-131.536-146.131  1.00                 C  
ATOM   4156  O   ASP   510      31.357-132.480-146.871  1.00                 O  
ATOM   4157  CB  ASP   510      29.509-130.863-145.208  1.00                 C  
ATOM   4158  CG  ASP   510      28.372-131.232-144.276  1.00                 C  
ATOM   4159  OD1 ASP   510      28.522-132.212-143.516  1.00                 O  
ATOM   4160  OD2 ASP   510      27.331-130.543-144.307  1.00                 O  
ATOM   4161  N   GLY   511      32.511-130.620-146.372  1.00                 N  
ATOM   4162  CA  GLY   511      33.259-130.732-147.632  1.00                 C  
ATOM   4163  C   GLY   511      32.281-130.135-148.731  1.00                 C  
ATOM   4164  O   GLY   511      32.574-130.261-149.921  1.00                 O  
ATOM   4165  N   HIS   512      31.156-129.557-148.326  1.00                 N  
ATOM   4166  CA  HIS   512      30.253-129.184-149.366  1.00                 C  
ATOM   4167  C   HIS   512      30.550-127.648-149.392  1.00                 C  
ATOM   4168  O   HIS   512      31.010-126.918-148.519  1.00                 O  
ATOM   4169  CB  HIS   512      28.824-129.596-149.008  1.00                 C  
ATOM   4170  CG  HIS   512      28.619-131.078-148.950  1.00                 C  
ATOM   4171  ND1 HIS   512      28.535-131.863-150.080  1.00                 N  
ATOM   4172  CE1 HIS   512      28.351-133.143-149.711  1.00                 C  
ATOM   4173  CD2 HIS   512      28.461-132.064-147.890  1.00                 C  
ATOM   4174  NE2 HIS   512      28.306-133.271-148.399  1.00                 N  
ATOM   4175  N   SER   513      30.342-127.249-150.640  1.00                 N  
ATOM   4176  CA  SER   513      30.490-125.957-151.358  1.00                 C  
ATOM   4177  C   SER   513      29.149-125.383-151.538  1.00                 C  
ATOM   4178  O   SER   513      28.316-126.016-152.183  1.00                 O  
ATOM   4179  CB  SER   513      31.202-126.166-152.696  1.00                 C  
ATOM   4180  OG  SER   513      31.253-124.961-153.440  1.00                 O  
ATOM   4181  N   CYS   514      28.885-124.200-151.013  1.00                 N  
ATOM   4182  CA  CYS   514      27.457-123.672-151.230  1.00                 C  
ATOM   4183  C   CYS   514      27.616-122.067-151.462  1.00                 C  
ATOM   4184  O   CYS   514      28.424-121.269-150.988  1.00                 O  
ATOM   4185  CB  CYS   514      26.570-124.019-150.033  1.00                 C  
ATOM   4186  SG  CYS   514      24.850-123.487-150.199  1.00                 S  
ATOM   4187  N   THR   515      26.839-121.771-152.499  1.00                 N  
ATOM   4188  CA  THR   515      26.589-120.490-153.118  1.00                 C  
ATOM   4189  C   THR   515      25.433-119.730-152.514  1.00                 C  
ATOM   4190  O   THR   515      24.334-120.245-152.338  1.00                 O  
ATOM   4191  CB  THR   515      26.318-120.636-154.627  1.00                 C  
ATOM   4192  OG1 THR   515      27.468-121.197-155.270  1.00                 O  
ATOM   4193  CG2 THR   515      26.026-119.279-155.249  1.00                 C  
ATOM   4194  N   SER   516      25.743-118.482-152.125  1.00                 N  
ATOM   4195  CA  SER   516      24.936-117.527-151.408  1.00                 C  
ATOM   4196  C   SER   516      24.787-116.194-152.265  1.00                 C  
ATOM   4197  O   SER   516      25.807-115.655-152.668  1.00                 O  
ATOM   4198  CB  SER   516      25.551-117.226-150.040  1.00                 C  
ATOM   4199  OG  SER   516      24.809-116.232-149.354  1.00                 O  
ATOM   4200  N   ARG   517      23.606-115.742-152.596  1.00                 N  
ATOM   4201  CA  ARG   517      23.384-114.652-153.349  1.00                 C  
ATOM   4202  C   ARG   517      23.372-113.129-152.694  1.00                 C  
ATOM   4203  O   ARG   517      23.533-112.010-153.184  1.00                 O  
ATOM   4204  CB  ARG   517      22.037-114.761-154.066  1.00                 C  
ATOM   4205  CD  ARG   517      20.620-115.907-155.792  1.00                 C  
ATOM   4206  NE  ARG   517      20.570-116.911-156.852  1.00                 N  
ATOM   4207  CG  ARG   517      21.999-115.817-155.159  1.00                 C  
ATOM   4208  CZ  ARG   517      19.460-117.268-157.491  1.00                 C  
ATOM   4209  NH1 ARG   517      19.510-118.191-158.441  1.00                 N  
ATOM   4210  NH2 ARG   517      18.303-116.701-157.177  1.00                 N  
ATOM   4211  N   ARG   518      22.803-113.329-151.508  1.00                 N  
ATOM   4212  CA  ARG   518      22.832-111.840-150.852  1.00                 C  
ATOM   4213  C   ARG   518      23.834-112.055-149.641  1.00                 C  
ATOM   4214  O   ARG   518      24.759-112.862-149.641  1.00                 O  
ATOM   4215  CB  ARG   518      21.420-111.400-150.458  1.00                 C  
ATOM   4216  CD  ARG   518      19.084-110.822-151.170  1.00                 C  
ATOM   4217  NE  ARG   518      18.148-110.695-152.285  1.00                 N  
ATOM   4218  CG  ARG   518      20.463-111.263-151.631  1.00                 C  
ATOM   4219  CZ  ARG   518      16.882-110.314-152.157  1.00                 C  
ATOM   4220  NH1 ARG   518      16.105-110.226-153.228  1.00                 N  
ATOM   4221  NH2 ARG   518      16.395-110.021-150.959  1.00                 N  
ATOM   4222  N   GLY   519      23.493-111.342-148.572  1.00                 N  
ATOM   4223  CA  GLY   519      24.070-111.323-147.297  1.00                 C  
ATOM   4224  C   GLY   519      25.543-111.088-147.185  1.00                 C  
ATOM   4225  O   GLY   519      26.286-111.644-147.985  1.00                 O  
ATOM   4226  N   ILE   520      26.008-110.300-146.218  1.00                 N  
ATOM   4227  CA  ILE   520      27.447-110.056-146.101  1.00                 C  
ATOM   4228  C   ILE   520      28.185-111.185-145.424  1.00                 C  
ATOM   4229  O   ILE   520      27.713-111.685-144.418  1.00                 O  
ATOM   4230  CB  ILE   520      27.738-108.749-145.341  1.00                 C  
ATOM   4231  CD1 ILE   520      27.574-107.352-147.467  1.00                 C  
ATOM   4232  CG1 ILE   520      27.084-107.562-146.052  1.00                 C  
ATOM   4233  CG2 ILE   520      29.237-108.552-145.172  1.00                 C  
ATOM   4234  N   MET   521      29.314-111.613-145.958  1.00                 N  
ATOM   4235  CA  MET   521      30.031-112.735-145.338  1.00                 C  
ATOM   4236  C   MET   521      30.907-112.066-144.215  1.00                 C  
ATOM   4237  O   MET   521      31.894-111.363-144.414  1.00                 O  
ATOM   4238  CB  MET   521      30.851-113.492-146.385  1.00                 C  
ATOM   4239  SD  MET   521      28.741-115.166-147.036  1.00                 S  
ATOM   4240  CE  MET   521      29.726-116.564-146.502  1.00                 C  
ATOM   4241  CG  MET   521      30.032-114.018-147.553  1.00                 C  
ATOM   4242  N   MET   522      30.446-112.338-143.003  1.00                 N  
ATOM   4243  CA  MET   522      31.015-112.048-141.733  1.00                 C  
ATOM   4244  C   MET   522      32.493-112.642-141.729  1.00                 C  
ATOM   4245  O   MET   522      32.805-113.677-142.332  1.00                 O  
ATOM   4246  CB  MET   522      30.155-112.637-140.613  1.00                 C  
ATOM   4247  SD  MET   522      27.794-112.729-139.166  1.00                 S  
ATOM   4248  CE  MET   522      28.704-112.272-137.693  1.00                 C  
ATOM   4249  CG  MET   522      28.806-111.958-140.444  1.00                 C  
ATOM   4250  N   GLY   523      33.351-111.917-141.018  1.00                 N  
ATOM   4251  CA  GLY   523      34.714-112.373-140.926  1.00                 C  
ATOM   4252  C   GLY   523      35.317-112.154-142.272  1.00                 C  
ATOM   4253  O   GLY   523      35.817-113.036-142.978  1.00                 O  
ATOM   4254  N   GLU   524      35.221-110.893-142.681  1.00                 N  
ATOM   4255  CA  GLU   524      35.725-110.643-144.155  1.00                 C  
ATOM   4256  C   GLU   524      37.003-109.587-144.075  1.00                 C  
ATOM   4257  O   GLU   524      37.584-109.272-143.034  1.00                 O  
ATOM   4258  CB  GLU   524      34.589-110.102-145.025  1.00                 C  
ATOM   4259  CD  GLU   524      33.759-112.282-145.995  1.00                 C  
ATOM   4260  CG  GLU   524      33.414-111.054-145.175  1.00                 C  
ATOM   4261  OE1 GLU   524      34.340-112.121-147.089  1.00                 O  
ATOM   4262  OE2 GLU   524      33.449-113.404-145.544  1.00                 O  
ATOM   4263  N   PRO   525      37.348-109.108-145.269  1.00                 N  
ATOM   4264  CA  PRO   525      38.439-108.234-145.284  1.00                 C  
ATOM   4265  C   PRO   525      38.349-107.021-144.514  1.00                 C  
ATOM   4266  O   PRO   525      39.220-106.757-143.678  1.00                 O  
ATOM   4267  CB  PRO   525      38.592-107.858-146.759  1.00                 C  
ATOM   4268  CD  PRO   525      36.710-109.329-146.600  1.00                 C  
ATOM   4269  CG  PRO   525      37.258-108.153-147.360  1.00                 C  
ATOM   4270  N   MET   526      37.242-106.304-144.670  1.00                 N  
ATOM   4271  CA  MET   526      36.916-105.004-143.985  1.00                 C  
ATOM   4272  C   MET   526      35.315-105.121-143.898  1.00                 C  
ATOM   4273  O   MET   526      34.586-104.124-144.132  1.00                 O  
ATOM   4274  CB  MET   526      37.451-103.822-144.796  1.00                 C  
ATOM   4275  SD  MET   526      39.734-103.484-143.263  1.00                 S  
ATOM   4276  CE  MET   526      39.353-101.755-142.995  1.00                 C  
ATOM   4277  CG  MET   526      38.968-103.757-144.872  1.00                 C  
ATOM   4278  N   ALA   527      34.813-106.263-143.514  1.00                 N  
ATOM   4279  CA  ALA   527      33.521-106.558-143.274  1.00                 C  
ATOM   4280  C   ALA   527      32.806-105.599-142.372  1.00                 C  
ATOM   4281  O   ALA   527      31.625-105.340-142.595  1.00                 O  
ATOM   4282  CB  ALA   527      33.398-107.949-142.670  1.00                 C  
ATOM   4283  N   LYS   528      33.503-105.019-141.404  1.00                 N  
ATOM   4284  CA  LYS   528      32.943-104.081-140.451  1.00                 C  
ATOM   4285  C   LYS   528      32.622-102.743-141.147  1.00                 C  
ATOM   4286  O   LYS   528      31.507-102.220-141.054  1.00                 O  
ATOM   4287  CB  LYS   528      33.908-103.862-139.284  1.00                 C  
ATOM   4288  CD  LYS   528      35.028-104.780-137.234  1.00                 C  
ATOM   4289  CE  LYS   528      35.175-105.983-136.316  1.00                 C  
ATOM   4290  CG  LYS   528      34.046-105.061-138.359  1.00                 C  
ATOM   4291  NZ  LYS   528      36.169-105.738-135.235  1.00                 N  
ATOM   4292  N   PRO   529      33.593-102.229-141.889  1.00                 N  
ATOM   4293  CA  PRO   529      33.411-100.979-142.595  1.00                 C  
ATOM   4294  C   PRO   529      32.278-101.044-143.658  1.00                 C  
ATOM   4295  O   PRO   529      31.412-100.176-143.710  1.00                 O  
ATOM   4296  CB  PRO   529      34.766-100.730-143.261  1.00                 C  
ATOM   4297  CD  PRO   529      35.090-102.675-141.905  1.00                 C  
ATOM   4298  CG  PRO   529      35.751-101.408-142.370  1.00                 C  
ATOM   4299  N   SER   530      32.310-102.050-144.514  1.00                 N  
ATOM   4300  CA  SER   530      31.274-102.215-145.484  1.00                 C  
ATOM   4301  C   SER   530      29.902-102.296-144.806  1.00                 C  
ATOM   4302  O   SER   530      28.999-101.527-145.120  1.00                 O  
ATOM   4303  CB  SER   530      31.523-103.468-146.326  1.00                 C  
ATOM   4304  OG  SER   530      30.491-103.656-147.278  1.00                 O  
ATOM   4305  N   LEU   531      29.758-103.195-143.834  1.00                 N  
ATOM   4306  CA  LEU   531      28.506-103.304-143.120  1.00                 C  
ATOM   4307  C   LEU   531      28.094-101.848-142.632  1.00                 C  
ATOM   4308  O   LEU   531      27.001-101.376-142.929  1.00                 O  
ATOM   4309  CB  LEU   531      28.640-104.279-141.949  1.00                 C  
ATOM   4310  CG  LEU   531      28.824-105.754-142.312  1.00                 C  
ATOM   4311  CD1 LEU   531      29.125-106.580-141.071  1.00                 C  
ATOM   4312  CD2 LEU   531      27.589-106.291-143.019  1.00                 C  
ATOM   4313  N   THR   532      28.979-101.175-141.900  1.00                 N  
ATOM   4314  CA  THR   532      28.706 -99.886-141.471  1.00                 C  
ATOM   4315  C   THR   532      28.201 -98.974-142.622  1.00                 C  
ATOM   4316  O   THR   532      27.125 -98.389-142.546  1.00                 O  
ATOM   4317  CB  THR   532      29.943 -99.231-140.830  1.00                 C  
ATOM   4318  OG1 THR   532      31.023 -99.217-141.772  1.00                 O  
ATOM   4319  CG2 THR   532      30.382-100.011-139.600  1.00                 C  
ATOM   4320  N   LEU   533      28.973 -98.896-143.704  1.00                 N  
ATOM   4321  CA  LEU   533      28.551 -98.113-144.828  1.00                 C  
ATOM   4322  C   LEU   533      27.103 -98.474-145.244  1.00                 C  
ATOM   4323  O   LEU   533      26.243 -97.604-145.337  1.00                 O  
ATOM   4324  CB  LEU   533      29.504 -98.313-146.008  1.00                 C  
ATOM   4325  CG  LEU   533      29.158 -97.559-147.294  1.00                 C  
ATOM   4326  CD1 LEU   533      29.183 -96.056-147.059  1.00                 C  
ATOM   4327  CD2 LEU   533      30.118 -97.935-148.412  1.00                 C  
ATOM   4328  N   LEU   534      26.834 -99.760-145.458  1.00                 N  
ATOM   4329  CA  LEU   534      25.513-100.173-145.813  1.00                 C  
ATOM   4330  C   LEU   534      24.505 -99.668-144.781  1.00                 C  
ATOM   4331  O   LEU   534      23.536 -99.034-145.186  1.00                 O  
ATOM   4332  CB  LEU   534      25.442-101.697-145.932  1.00                 C  
ATOM   4333  CG  LEU   534      26.188-102.320-147.113  1.00                 C  
ATOM   4334  CD1 LEU   534      26.194-103.837-147.005  1.00                 C  
ATOM   4335  CD2 LEU   534      25.567-101.886-148.431  1.00                 C  
ATOM   4336  N   ASN   535      24.735 -99.854-143.483  1.00                 N  
ATOM   4337  CA  ASN   535      23.925 -99.337-142.463  1.00                 C  
ATOM   4338  C   ASN   535      23.611 -97.811-142.795  1.00                 C  
ATOM   4339  O   ASN   535      22.455 -97.419-142.909  1.00                 O  
ATOM   4340  CB  ASN   535      24.606 -99.502-141.103  1.00                 C  
ATOM   4341  CG  ASN   535      24.605-100.939-140.621  1.00                 C  
ATOM   4342  OD1 ASN   535      24.869-101.862-141.392  1.00                 O  
ATOM   4343  ND2 ASN   535      24.307-101.133-139.341  1.00                 N  
ATOM   4344  N   LEU   536      24.652 -96.992-142.937  1.00                 N  
ATOM   4345  CA  LEU   536      24.458 -95.660-143.258  1.00                 C  
ATOM   4346  C   LEU   536      23.477 -95.502-144.460  1.00                 C  
ATOM   4347  O   LEU   536      22.444 -94.846-144.382  1.00                 O  
ATOM   4348  CB  LEU   536      25.793 -94.987-143.582  1.00                 C  
ATOM   4349  CG  LEU   536      25.729 -93.512-143.982  1.00                 C  
ATOM   4350  CD1 LEU   536      25.157 -92.672-142.851  1.00                 C  
ATOM   4351  CD2 LEU   536      27.107 -93.001-144.375  1.00                 C  
ATOM   4352  N   CYS   537      23.823 -96.145-145.574  1.00                 N  
ATOM   4353  CA  CYS   537      22.952 -96.052-146.725  1.00                 C  
ATOM   4354  C   CYS   537      21.509 -96.379-146.328  1.00                 C  
ATOM   4355  O   CYS   537      20.603 -95.612-146.631  1.00                 O  
ATOM   4356  CB  CYS   537      23.429 -96.991-147.835  1.00                 C  
ATOM   4357  SG  CYS   537      22.441 -96.921-149.348  1.00                 S  
ATOM   4358  N   ILE   538      21.311 -97.546-145.725  1.00                 N  
ATOM   4359  CA  ILE   538      20.028 -97.986-145.259  1.00                 C  
ATOM   4360  C   ILE   538      19.229 -97.033-144.419  1.00                 C  
ATOM   4361  O   ILE   538      18.084 -96.715-144.754  1.00                 O  
ATOM   4362  CB  ILE   538      20.140 -99.287-144.442  1.00                 C  
ATOM   4363  CD1 ILE   538      20.966-101.694-144.590  1.00                 C  
ATOM   4364  CG1 ILE   538      20.551-100.451-145.346  1.00                 C  
ATOM   4365  CG2 ILE   538      18.837 -99.570-143.710  1.00                 C  
ATOM   4366  N   ASP   539      19.848 -96.488-143.382  1.00                 N  
ATOM   4367  CA  ASP   539      19.189 -95.516-142.495  1.00                 C  
ATOM   4368  C   ASP   539      18.679 -94.254-143.333  1.00                 C  
ATOM   4369  O   ASP   539      17.561 -93.769-143.253  1.00                 O  
ATOM   4370  CB  ASP   539      20.143 -95.071-141.385  1.00                 C  
ATOM   4371  CG  ASP   539      20.392 -96.159-140.359  1.00                 C  
ATOM   4372  OD1 ASP   539      19.633 -97.151-140.350  1.00                 O  
ATOM   4373  OD2 ASP   539      21.345 -96.021-139.565  1.00                 O  
ATOM   4374  N   PHE   540      19.654 -93.713-144.064  1.00                 N  
ATOM   4375  CA  PHE   540      19.321 -92.534-144.847  1.00                 C  
ATOM   4376  C   PHE   540      18.115 -92.858-145.767  1.00                 C  
ATOM   4377  O   PHE   540      17.096 -92.177-145.867  1.00                 O  
ATOM   4378  CB  PHE   540      20.530 -92.074-145.664  1.00                 C  
ATOM   4379  CG  PHE   540      20.251 -90.891-146.547  1.00                 C  
ATOM   4380  CZ  PHE   540      19.734 -88.707-148.185  1.00                 C  
ATOM   4381  CD1 PHE   540      20.221 -89.611-146.023  1.00                 C  
ATOM   4382  CE1 PHE   540      19.964 -88.522-146.835  1.00                 C  
ATOM   4383  CD2 PHE   540      20.019 -91.059-147.900  1.00                 C  
ATOM   4384  CE2 PHE   540      19.762 -89.971-148.712  1.00                 C  
ATOM   4385  N   CYS   541      18.312 -93.971-146.472  1.00                 N  
ATOM   4386  CA  CYS   541      17.208 -94.330-147.445  1.00                 C  
ATOM   4387  C   CYS   541      15.815 -94.334-146.693  1.00                 C  
ATOM   4388  O   CYS   541      14.853 -93.662-147.049  1.00                 O  
ATOM   4389  CB  CYS   541      17.483 -95.690-148.089  1.00                 C  
ATOM   4390  SG  CYS   541      16.248 -96.204-149.305  1.00                 S  
ATOM   4391  N   ALA   542      15.764 -95.133-145.629  1.00                 N  
ATOM   4392  CA  ALA   542      14.518 -95.184-144.900  1.00                 C  
ATOM   4393  C   ALA   542      14.020 -93.764-144.478  1.00                 C  
ATOM   4394  O   ALA   542      12.885 -93.378-144.738  1.00                 O  
ATOM   4395  CB  ALA   542      14.662 -96.060-143.665  1.00                 C  
ATOM   4396  N   TRP   543      14.905 -92.986-143.856  1.00                 N  
ATOM   4397  CA  TRP   543      14.542 -91.656-143.488  1.00                 C  
ATOM   4398  C   TRP   543      13.938 -90.866-144.628  1.00                 C  
ATOM   4399  O   TRP   543      12.843 -90.322-144.520  1.00                 O  
ATOM   4400  CB  TRP   543      15.757 -90.899-142.948  1.00                 C  
ATOM   4401  CG  TRP   543      15.453 -89.489-142.542  1.00                 C  
ATOM   4402  CD1 TRP   543      15.600 -88.367-143.304  1.00                 C  
ATOM   4403  NE1 TRP   543      15.220 -87.256-142.591  1.00                 N  
ATOM   4404  CD2 TRP   543      14.950 -89.051-141.274  1.00                 C  
ATOM   4405  CE2 TRP   543      14.817 -87.652-141.340  1.00                 C  
ATOM   4406  CH2 TRP   543      14.013 -87.560-139.122  1.00                 C  
ATOM   4407  CZ2 TRP   543      14.348 -86.895-140.268  1.00                 C  
ATOM   4408  CE3 TRP   543      14.599 -89.705-140.089  1.00                 C  
ATOM   4409  CZ3 TRP   543      14.135 -88.951-139.029  1.00                 C  
ATOM   4410  N   ARG   544      14.637 -90.865-145.756  1.00                 N  
ATOM   4411  CA  ARG   544      14.194 -90.154-146.961  1.00                 C  
ATOM   4412  C   ARG   544      12.825 -90.673-147.450  1.00                 C  
ATOM   4413  O   ARG   544      11.934 -89.906-147.801  1.00                 O  
ATOM   4414  CB  ARG   544      15.232 -90.291-148.076  1.00                 C  
ATOM   4415  CD  ARG   544      16.001 -89.625-150.371  1.00                 C  
ATOM   4416  NE  ARG   544      15.651 -88.962-151.625  1.00                 N  
ATOM   4417  CG  ARG   544      14.877 -89.543-149.351  1.00                 C  
ATOM   4418  CZ  ARG   544      16.455 -88.889-152.681  1.00                 C  
ATOM   4419  NH1 ARG   544      16.052 -88.265-153.779  1.00                 N  
ATOM   4420  NH2 ARG   544      17.661 -89.438-152.635  1.00                 N  
ATOM   4421  N   LYS   545      12.679 -91.997-147.465  1.00                 N  
ATOM   4422  CA  LYS   545      11.416 -92.545-147.965  1.00                 C  
ATOM   4423  C   LYS   545      10.168 -92.150-147.028  1.00                 C  
ATOM   4424  O   LYS   545       9.031 -92.142-147.495  1.00                 O  
ATOM   4425  CB  LYS   545      11.503 -94.068-148.084  1.00                 C  
ATOM   4426  CD  LYS   545      12.457 -96.070-149.258  1.00                 C  
ATOM   4427  CE  LYS   545      13.360 -96.554-150.381  1.00                 C  
ATOM   4428  CG  LYS   545      12.423 -94.552-149.193  1.00                 C  
ATOM   4429  NZ  LYS   545      13.444 -98.040-150.425  1.00                 N  
ATOM   4430  N   TYR   546      10.391 -92.043-145.724  1.00                 N  
ATOM   4431  CA  TYR   546       9.234 -91.813-144.941  1.00                 C  
ATOM   4432  C   TYR   546       8.670 -90.258-144.981  1.00                 C  
ATOM   4433  O   TYR   546       7.519 -89.822-145.101  1.00                 O  
ATOM   4434  CB  TYR   546       9.492 -92.188-143.480  1.00                 C  
ATOM   4435  CG  TYR   546       8.301 -91.976-142.574  1.00                 C  
ATOM   4436  OH  TYR   546       5.018 -91.408-140.086  1.00                 O  
ATOM   4437  CZ  TYR   546       6.105 -91.594-140.908  1.00                 C  
ATOM   4438  CD1 TYR   546       7.252 -92.886-142.553  1.00                 C  
ATOM   4439  CE1 TYR   546       6.159 -92.701-141.728  1.00                 C  
ATOM   4440  CD2 TYR   546       8.229 -90.867-141.741  1.00                 C  
ATOM   4441  CE2 TYR   546       7.144 -90.665-140.909  1.00                 C  
ATOM   4442  N   LYS   547       9.700 -89.470-144.699  1.00                 N  
ATOM   4443  CA  LYS   547       9.230 -88.041-144.481  1.00                 C  
ATOM   4444  C   LYS   547      10.004 -87.351-145.529  1.00                 C  
ATOM   4445  O   LYS   547      11.224 -87.212-145.652  1.00                 O  
ATOM   4446  CB  LYS   547       9.514 -87.597-143.045  1.00                 C  
ATOM   4447  CD  LYS   547       9.315 -85.829-141.274  1.00                 C  
ATOM   4448  CE  LYS   547       8.860 -84.413-140.960  1.00                 C  
ATOM   4449  CG  LYS   547       9.030 -86.193-142.722  1.00                 C  
ATOM   4450  NZ  LYS   547       9.142 -84.040-139.547  1.00                 N  
ATOM   4451  N   ILE   548       9.142 -86.918-146.422  1.00                 N  
ATOM   4452  CA  ILE   548       9.410 -86.080-147.731  1.00                 C  
ATOM   4453  C   ILE   548      10.306 -84.860-147.453  1.00                 C  
ATOM   4454  O   ILE   548      10.685 -84.174-148.411  1.00                 O  
ATOM   4455  CB  ILE   548       8.094 -85.614-148.382  1.00                 C  
ATOM   4456  CD1 ILE   548       6.155 -83.986-148.093  1.00                 C  
ATOM   4457  CG1 ILE   548       7.347 -84.659-147.449  1.00                 C  
ATOM   4458  CG2 ILE   548       7.240 -86.810-148.772  1.00                 C  
ATOM   4459  N   PHE   549      10.630 -84.606-146.198  1.00                 N  
ATOM   4460  CA  PHE   549      11.443 -83.520-145.796  1.00                 C  
ATOM   4461  C   PHE   549      12.848 -83.480-146.503  1.00                 C  
ATOM   4462  O   PHE   549      13.341 -82.412-146.862  1.00                 O  
ATOM   4463  CB  PHE   549      11.660 -83.545-144.282  1.00                 C  
ATOM   4464  CG  PHE   549      12.505 -82.412-143.772  1.00                 C  
ATOM   4465  CZ  PHE   549      14.073 -80.320-142.827  1.00                 C  
ATOM   4466  CD1 PHE   549      11.965 -81.149-143.603  1.00                 C  
ATOM   4467  CE1 PHE   549      12.742 -80.107-143.133  1.00                 C  
ATOM   4468  CD2 PHE   549      13.838 -82.610-143.461  1.00                 C  
ATOM   4469  CE2 PHE   549      14.615 -81.568-142.992  1.00                 C  
ATOM   4470  N   LYS   550      13.424 -84.653-146.694  1.00                 N  
ATOM   4471  CA  LYS   550      14.692 -84.942-147.160  1.00                 C  
ATOM   4472  C   LYS   550      16.052 -84.431-146.934  1.00                 C  
ATOM   4473  O   LYS   550      16.349 -83.371-147.493  1.00                 O  
ATOM   4474  CB  LYS   550      14.744 -84.817-148.684  1.00                 C  
ATOM   4475  CD  LYS   550      16.042 -85.122-150.810  1.00                 C  
ATOM   4476  CE  LYS   550      17.381 -85.505-151.419  1.00                 C  
ATOM   4477  CG  LYS   550      16.081 -85.207-149.293  1.00                 C  
ATOM   4478  NZ  LYS   550      17.360 -85.420-152.906  1.00                 N  
ATOM   4479  N   ASP   551      16.889 -85.059-146.116  1.00                 N  
ATOM   4480  CA  ASP   551      18.251 -84.375-145.956  1.00                 C  
ATOM   4481  C   ASP   551      19.467 -84.915-145.852  1.00                 C  
ATOM   4482  O   ASP   551      19.448 -85.074-144.647  1.00                 O  
ATOM   4483  CB  ASP   551      18.262 -83.488-144.709  1.00                 C  
ATOM   4484  CG  ASP   551      19.554 -82.708-144.560  1.00                 C  
ATOM   4485  OD1 ASP   551      20.471 -82.917-145.381  1.00                 O  
ATOM   4486  OD2 ASP   551      19.648 -81.889-143.623  1.00                 O  
ATOM   4487  N   ARG   552      20.461 -85.368-146.601  1.00                 N  
ATOM   4488  CA  ARG   552      21.601 -86.162-146.119  1.00                 C  
ATOM   4489  C   ARG   552      22.207 -85.321-144.975  1.00                 C  
ATOM   4490  O   ARG   552      22.613 -85.864-143.940  1.00                 O  
ATOM   4491  CB  ARG   552      22.583 -86.437-147.260  1.00                 C  
ATOM   4492  CD  ARG   552      24.686 -87.557-148.048  1.00                 C  
ATOM   4493  NE  ARG   552      24.031 -88.259-149.149  1.00                 N  
ATOM   4494  CG  ARG   552      23.746 -87.337-146.874  1.00                 C  
ATOM   4495  CZ  ARG   552      23.888 -89.579-149.213  1.00                 C  
ATOM   4496  NH1 ARG   552      23.278 -90.130-150.254  1.00                 N  
ATOM   4497  NH2 ARG   552      24.354 -90.345-148.236  1.00                 N  
ATOM   4498  N   LYS   553      22.203 -84.002-145.127  1.00                 N  
ATOM   4499  CA  LYS   553      22.617 -83.121-144.080  1.00                 C  
ATOM   4500  C   LYS   553      21.758 -83.240-142.858  1.00                 C  
ATOM   4501  O   LYS   553      22.226 -82.808-141.799  1.00                 O  
ATOM   4502  CB  LYS   553      22.609 -81.670-144.566  1.00                 C  
ATOM   4503  CD  LYS   553      23.615 -79.900-146.033  1.00                 C  
ATOM   4504  CE  LYS   553      24.708 -79.576-147.039  1.00                 C  
ATOM   4505  CG  LYS   553      23.686 -81.352-145.590  1.00                 C  
ATOM   4506  NZ  LYS   553      24.628 -78.166-147.511  1.00                 N  
ATOM   4507  N   ASN   554      20.577 -83.842-142.936  1.00                 N  
ATOM   4508  CA  ASN   554      19.702 -84.197-141.893  1.00                 C  
ATOM   4509  C   ASN   554      20.447 -85.199-141.020  1.00                 C  
ATOM   4510  O   ASN   554      20.375 -85.106-139.798  1.00                 O  
ATOM   4511  CB  ASN   554      18.393 -84.753-142.458  1.00                 C  
ATOM   4512  CG  ASN   554      17.358 -85.013-141.381  1.00                 C  
ATOM   4513  OD1 ASN   554      17.695 -85.165-140.206  1.00                 O  
ATOM   4514  ND2 ASN   554      16.092 -85.065-141.778  1.00                 N  
ATOM   4515  N   LEU   555      21.229 -86.067-141.642  1.00                 N  
ATOM   4516  CA  LEU   555      22.063 -87.058-141.069  1.00                 C  
ATOM   4517  C   LEU   555      23.108 -86.405-140.253  1.00                 C  
ATOM   4518  O   LEU   555      23.491 -87.075-139.288  1.00                 O  
ATOM   4519  CB  LEU   555      22.684 -87.932-142.160  1.00                 C  
ATOM   4520  CG  LEU   555      21.722 -88.835-142.935  1.00                 C  
ATOM   4521  CD1 LEU   555      22.441 -89.527-144.083  1.00                 C  
ATOM   4522  CD2 LEU   555      21.088 -89.864-142.011  1.00                 C  
ATOM   4523  N   GLN   556      23.457 -85.165-140.516  1.00                 N  
ATOM   4524  CA  GLN   556      24.244 -84.219-139.793  1.00                 C  
ATOM   4525  C   GLN   556      23.150 -83.536-138.878  1.00                 C  
ATOM   4526  O   GLN   556      23.414 -83.107-137.751  1.00                 O  
ATOM   4527  CB  GLN   556      24.966 -83.275-140.756  1.00                 C  
ATOM   4528  CD  GLN   556      27.117 -84.594-140.859  1.00                 C  
ATOM   4529  CG  GLN   556      25.988 -83.960-141.648  1.00                 C  
ATOM   4530  OE1 GLN   556      27.811 -83.920-140.098  1.00                 O  
ATOM   4531  NE2 GLN   556      27.304 -85.897-141.040  1.00                 N  
ATOM   4532  N   ARG   557      21.956 -83.402-139.446  1.00                 N  
ATOM   4533  CA  ARG   557      20.868 -82.867-138.693  1.00                 C  
ATOM   4534  C   ARG   557      20.839 -83.969-137.937  1.00                 C  
ATOM   4535  O   ARG   557      20.747 -83.412-136.852  1.00                 O  
ATOM   4536  CB  ARG   557      19.691 -82.537-139.613  1.00                 C  
ATOM   4537  CD  ARG   557      17.414 -81.517-139.891  1.00                 C  
ATOM   4538  NE  ARG   557      17.837 -80.567-140.916  1.00                 N  
ATOM   4539  CG  ARG   557      18.535 -81.839-138.915  1.00                 C  
ATOM   4540  CZ  ARG   557      17.870 -79.250-140.746  1.00                 C  
ATOM   4541  NH1 ARG   557      18.270 -78.463-141.736  1.00                 N  
ATOM   4542  NH2 ARG   557      17.504 -78.722-139.586  1.00                 N  
ATOM   4543  N   ARG   558      20.768 -85.283-138.079  1.00                 N  
ATOM   4544  CA  ARG   558      20.616 -86.429-137.398  1.00                 C  
ATOM   4545  C   ARG   558      22.180 -86.998-137.525  1.00                 C  
ATOM   4546  O   ARG   558      23.080 -86.852-138.351  1.00                 O  
ATOM   4547  CB  ARG   558      19.522 -87.289-138.034  1.00                 C  
ATOM   4548  CD  ARG   558      17.092 -87.598-138.581  1.00                 C  
ATOM   4549  NE  ARG   558      17.264 -87.617-140.032  1.00                 N  
ATOM   4550  CG  ARG   558      18.122 -86.714-137.897  1.00                 C  
ATOM   4551  CZ  ARG   558      17.749 -88.650-140.713  1.00                 C  
ATOM   4552  NH1 ARG   558      17.870 -88.577-142.032  1.00                 N  
ATOM   4553  NH2 ARG   558      18.112 -89.754-140.075  1.00                 N  
ATOM   4554  N   CYS   559      22.387 -87.486-136.309  1.00                 N  
ATOM   4555  CA  CYS   559      23.490 -88.183-135.635  1.00                 C  
ATOM   4556  C   CYS   559      23.631 -89.595-135.576  1.00                 C  
ATOM   4557  O   CYS   559      23.205 -90.265-134.629  1.00                 O  
ATOM   4558  CB  CYS   559      23.556 -87.781-134.160  1.00                 C  
ATOM   4559  SG  CYS   559      24.971 -88.462-133.263  1.00                 S  
ATOM   4560  N   PHE   560      24.020 -90.147-136.723  1.00                 N  
ATOM   4561  CA  PHE   560      24.077 -91.735-136.851  1.00                 C  
ATOM   4562  C   PHE   560      25.544 -92.181-136.782  1.00                 C  
ATOM   4563  O   PHE   560      26.400 -91.726-137.555  1.00                 O  
ATOM   4564  CB  PHE   560      23.416 -92.192-138.153  1.00                 C  
ATOM   4565  CG  PHE   560      21.933 -91.954-138.195  1.00                 C  
ATOM   4566  CZ  PHE   560      19.189 -91.518-138.279  1.00                 C  
ATOM   4567  CD1 PHE   560      21.345 -91.007-137.374  1.00                 C  
ATOM   4568  CE1 PHE   560      19.981 -90.789-137.413  1.00                 C  
ATOM   4569  CD2 PHE   560      21.126 -92.676-139.056  1.00                 C  
ATOM   4570  CE2 PHE   560      19.762 -92.457-139.096  1.00                 C  
ATOM   4571  N   HIS   561      25.808 -93.104-135.849  1.00                 N  
ATOM   4572  CA  HIS   561      27.107 -93.655-135.597  1.00                 C  
ATOM   4573  C   HIS   561      27.051 -95.130-136.040  1.00                 C  
ATOM   4574  O   HIS   561      26.564 -95.863-135.180  1.00                 O  
ATOM   4575  CB  HIS   561      27.477 -93.500-134.121  1.00                 C  
ATOM   4576  CG  HIS   561      27.578 -92.077-133.669  1.00                 C  
ATOM   4577  ND1 HIS   561      28.638 -91.263-134.003  1.00                 N  
ATOM   4578  CE1 HIS   561      28.448 -90.049-133.455  1.00                 C  
ATOM   4579  CD2 HIS   561      26.758 -91.183-132.864  1.00                 C  
ATOM   4580  NE2 HIS   561      27.322 -89.994-132.770  1.00                 N  
ATOM   4581  N   ILE   562      27.488 -95.600-137.212  1.00                 N  
ATOM   4582  CA  ILE   562      27.109 -97.193-136.984  1.00                 C  
ATOM   4583  C   ILE   562      28.155 -98.237-136.845  1.00                 C  
ATOM   4584  O   ILE   562      29.037 -97.969-137.663  1.00                 O  
ATOM   4585  CB  ILE   562      26.212 -97.728-138.116  1.00                 C  
ATOM   4586  CD1 ILE   562      24.049 -97.254-139.379  1.00                 C  
ATOM   4587  CG1 ILE   562      24.887 -96.964-138.153  1.00                 C  
ATOM   4588  CG2 ILE   562      25.999 -99.226-137.965  1.00                 C  
ATOM   4589  N   ALA   563      28.186 -99.347-136.114  1.00                 N  
ATOM   4590  CA  ALA   563      29.337-100.198-136.317  1.00                 C  
ATOM   4591  C   ALA   563      28.610-101.485-136.638  1.00                 C  
ATOM   4592  O   ALA   563      27.867-102.098-135.874  1.00                 O  
ATOM   4593  CB  ALA   563      30.216-100.206-135.076  1.00                 C  
ATOM   4594  N   GLY   564      28.921-101.883-137.866  1.00                 N  
ATOM   4595  CA  GLY   564      28.343-103.085-138.580  1.00                 C  
ATOM   4596  C   GLY   564      26.742-103.031-138.567  1.00                 C  
ATOM   4597  O   GLY   564      25.985-102.954-139.554  1.00                 O  
ATOM   4598  N   ASP   565      26.267-103.322-137.354  1.00                 N  
ATOM   4599  CA  ASP   565      24.797-103.379-137.245  1.00                 C  
ATOM   4600  C   ASP   565      24.392-102.869-135.871  1.00                 C  
ATOM   4601  O   ASP   565      23.380-103.328-135.343  1.00                 O  
ATOM   4602  CB  ASP   565      24.297-104.806-137.481  1.00                 C  
ATOM   4603  CG  ASP   565      24.801-105.780-136.435  1.00                 C  
ATOM   4604  OD1 ASP   565      25.463-105.332-135.475  1.00                 O  
ATOM   4605  OD2 ASP   565      24.533-106.992-136.574  1.00                 O  
ATOM   4606  N   ASP   566      25.186-101.983-135.288  1.00                 N  
ATOM   4607  CA  ASP   566      24.916-101.476-133.958  1.00                 C  
ATOM   4608  C   ASP   566      24.789 -99.957-134.442  1.00                 C  
ATOM   4609  O   ASP   566      25.817 -99.333-134.740  1.00                 O  
ATOM   4610  CB  ASP   566      26.052-101.846-133.003  1.00                 C  
ATOM   4611  CG  ASP   566      25.789-101.392-131.580  1.00                 C  
ATOM   4612  OD1 ASP   566      25.066-100.390-131.401  1.00                 O  
ATOM   4613  OD2 ASP   566      26.305-102.040-130.645  1.00                 O  
ATOM   4614  N   HIS   567      23.563 -99.431-134.542  1.00                 N  
ATOM   4615  CA  HIS   567      23.394 -98.105-134.830  1.00                 C  
ATOM   4616  C   HIS   567      22.876 -97.041-133.838  1.00                 C  
ATOM   4617  O   HIS   567      21.763 -97.405-133.456  1.00                 O  
ATOM   4618  CB  HIS   567      22.442 -97.931-136.015  1.00                 C  
ATOM   4619  CG  HIS   567      22.232 -96.505-136.417  1.00                 C  
ATOM   4620  ND1 HIS   567      20.996 -96.003-136.763  1.00                 N  
ATOM   4621  CE1 HIS   567      21.124 -94.701-137.074  1.00                 C  
ATOM   4622  CD2 HIS   567      23.082 -95.332-136.567  1.00                 C  
ATOM   4623  NE2 HIS   567      22.372 -94.291-136.958  1.00                 N  
ATOM   4624  N   LEU   568      23.392 -95.866-133.488  1.00                 N  
ATOM   4625  CA  LEU   568      22.551 -95.087-132.679  1.00                 C  
ATOM   4626  C   LEU   568      21.955 -93.947-133.442  1.00                 C  
ATOM   4627  O   LEU   568      22.829 -93.295-134.011  1.00                 O  
ATOM   4628  CB  LEU   568      23.317 -94.555-131.466  1.00                 C  
ATOM   4629  CG  LEU   568      23.925 -95.606-130.534  1.00                 C  
ATOM   4630  CD1 LEU   568      24.730 -94.942-129.428  1.00                 C  
ATOM   4631  CD2 LEU   568      22.840 -96.491-129.941  1.00                 C  
ATOM   4632  N   ALA   569      20.658 -93.645-133.551  1.00                 N  
ATOM   4633  CA  ALA   569      20.814 -92.308-134.602  1.00                 C  
ATOM   4634  C   ALA   569      19.748 -91.360-134.155  1.00                 C  
ATOM   4635  O   ALA   569      18.596 -91.628-133.765  1.00                 O  
ATOM   4636  CB  ALA   569      20.669 -92.752-136.050  1.00                 C  
ATOM   4637  N   ALA   570      20.297 -90.150-134.053  1.00                 N  
ATOM   4638  CA  ALA   570      19.654 -88.838-133.578  1.00                 C  
ATOM   4639  C   ALA   570      18.998 -88.190-134.550  1.00                 C  
ATOM   4640  O   ALA   570      19.533 -88.206-135.655  1.00                 O  
ATOM   4641  CB  ALA   570      20.709 -87.913-132.990  1.00                 C  
ATOM   4642  N   GLY   571      17.841 -87.590-134.334  1.00                 N  
ATOM   4643  CA  GLY   571      17.178 -86.908-135.721  1.00                 C  
ATOM   4644  C   GLY   571      16.758 -85.606-134.933  1.00                 C  
ATOM   4645  O   GLY   571      16.854 -85.473-133.705  1.00                 O  
ATOM   4646  N   PRO   572      16.238 -84.650-135.715  1.00                 N  
ATOM   4647  CA  PRO   572      15.749 -83.435-135.143  1.00                 C  
ATOM   4648  C   PRO   572      14.517 -83.512-134.240  1.00                 C  
ATOM   4649  O   PRO   572      14.316 -82.857-133.228  1.00                 O  
ATOM   4650  CB  PRO   572      15.407 -82.567-136.355  1.00                 C  
ATOM   4651  CD  PRO   572      16.177 -84.672-137.193  1.00                 C  
ATOM   4652  CG  PRO   572      15.231 -83.539-137.473  1.00                 C  
ATOM   4653  N   LYS   573      13.599 -84.324-134.740  1.00                 N  
ATOM   4654  CA  LYS   573      12.328 -84.624-133.992  1.00                 C  
ATOM   4655  C   LYS   573      11.822 -86.004-134.622  1.00                 C  
ATOM   4656  O   LYS   573      12.221 -86.396-135.725  1.00                 O  
ATOM   4657  CB  LYS   573      11.331 -83.474-134.146  1.00                 C  
ATOM   4658  CD  LYS   573       9.897 -82.075-135.659  1.00                 C  
ATOM   4659  CE  LYS   573       9.424 -81.851-137.086  1.00                 C  
ATOM   4660  CG  LYS   573      10.858 -83.250-135.574  1.00                 C  
ATOM   4661  NZ  LYS   573       8.463 -80.718-137.181  1.00                 N  
ATOM   4662  N   GLU   574      10.863 -86.625-133.941  1.00                 N  
ATOM   4663  CA  GLU   574      10.352 -87.841-134.425  1.00                 C  
ATOM   4664  C   GLU   574      10.946 -88.781-135.434  1.00                 C  
ATOM   4665  O   GLU   574      10.527 -88.412-136.531  1.00                 O  
ATOM   4666  CB  GLU   574       8.969 -87.632-135.045  1.00                 C  
ATOM   4667  CD  GLU   574       7.581 -86.533-136.847  1.00                 C  
ATOM   4668  CG  GLU   574       8.972 -86.759-136.290  1.00                 C  
ATOM   4669  OE1 GLU   574       6.609 -87.028-136.237  1.00                 O  
ATOM   4670  OE2 GLU   574       7.461 -85.861-137.893  1.00                 O  
ATOM   4671  N   TYR   575      11.684 -89.872-135.251  1.00                 N  
ATOM   4672  CA  TYR   575      11.883 -90.746-136.336  1.00                 C  
ATOM   4673  C   TYR   575      11.407 -92.017-135.460  1.00                 C  
ATOM   4674  O   TYR   575      12.230 -92.852-135.080  1.00                 O  
ATOM   4675  CB  TYR   575      13.330 -90.668-136.828  1.00                 C  
ATOM   4676  CG  TYR   575      13.590 -91.458-138.091  1.00                 C  
ATOM   4677  OH  TYR   575      14.292 -93.624-141.571  1.00                 O  
ATOM   4678  CZ  TYR   575      14.061 -92.908-140.419  1.00                 C  
ATOM   4679  CD1 TYR   575      12.684 -91.436-139.143  1.00                 C  
ATOM   4680  CE1 TYR   575      12.914 -92.154-140.301  1.00                 C  
ATOM   4681  CD2 TYR   575      14.742 -92.223-138.227  1.00                 C  
ATOM   4682  CE2 TYR   575      14.988 -92.947-139.378  1.00                 C  
ATOM   4683  N   LEU   576      10.120 -92.095-135.153  1.00                 N  
ATOM   4684  CA  LEU   576       9.437 -93.087-134.610  1.00                 C  
ATOM   4685  C   LEU   576       8.618 -94.130-135.335  1.00                 C  
ATOM   4686  O   LEU   576       7.836 -93.757-136.208  1.00                 O  
ATOM   4687  CB  LEU   576       8.409 -92.547-133.614  1.00                 C  
ATOM   4688  CG  LEU   576       8.964 -91.747-132.434  1.00                 C  
ATOM   4689  CD1 LEU   576       7.833 -91.203-131.574  1.00                 C  
ATOM   4690  CD2 LEU   576       9.901 -92.603-131.596  1.00                 C  
ATOM   4691  N   ASP   577       8.781 -95.400-134.991  1.00                 N  
ATOM   4692  CA  ASP   577       8.072 -96.475-135.656  1.00                 C  
ATOM   4693  C   ASP   577       7.827 -96.730-137.119  1.00                 C  
ATOM   4694  O   ASP   577       8.328 -97.655-137.728  1.00                 O  
ATOM   4695  CB  ASP   577       6.627 -96.552-135.158  1.00                 C  
ATOM   4696  CG  ASP   577       6.529 -97.041-133.727  1.00                 C  
ATOM   4697  OD1 ASP   577       7.531 -97.584-133.215  1.00                 O  
ATOM   4698  OD2 ASP   577       5.451 -96.882-133.117  1.00                 O  
ATOM   4699  N   LEU   578       7.062 -95.861-137.723  1.00                 N  
ATOM   4700  CA  LEU   578       6.797 -96.050-139.210  1.00                 C  
ATOM   4701  C   LEU   578       8.108 -96.317-140.031  1.00                 C  
ATOM   4702  O   LEU   578       8.096 -96.986-141.081  1.00                 O  
ATOM   4703  CB  LEU   578       6.083 -94.826-139.787  1.00                 C  
ATOM   4704  CG  LEU   578       4.643 -94.600-139.322  1.00                 C  
ATOM   4705  CD1 LEU   578       4.116 -93.267-139.832  1.00                 C  
ATOM   4706  CD2 LEU   578       3.744 -95.736-139.785  1.00                 C  
ATOM   4707  N   LEU   579       9.204 -95.751-139.525  1.00                 N  
ATOM   4708  CA  LEU   579      10.501 -95.930-140.048  1.00                 C  
ATOM   4709  C   LEU   579      10.975 -97.381-140.061  1.00                 C  
ATOM   4710  O   LEU   579      11.927 -97.765-140.744  1.00                 O  
ATOM   4711  CB  LEU   579      11.515 -95.097-139.262  1.00                 C  
ATOM   4712  CG  LEU   579      11.773 -95.530-137.817  1.00                 C  
ATOM   4713  CD1 LEU   579      12.768 -96.680-137.769  1.00                 C  
ATOM   4714  CD2 LEU   579      12.277 -94.360-136.987  1.00                 C  
ATOM   4715  N   THR   580      10.263 -98.190-139.281  1.00                 N  
ATOM   4716  CA  THR   580      10.542 -99.628-139.173  1.00                 C  
ATOM   4717  C   THR   580       9.774-100.274-140.352  1.00                 C  
ATOM   4718  O   THR   580      10.258-101.261-140.896  1.00                 O  
ATOM   4719  CB  THR   580      10.108-100.186-137.805  1.00                 C  
ATOM   4720  OG1 THR   580      10.835 -99.523-136.763  1.00                 O  
ATOM   4721  CG2 THR   580      10.393-101.678-137.723  1.00                 C  
ATOM   4722  N   GLN   581       8.641 -99.718-140.778  1.00                 N  
ATOM   4723  CA  GLN   581       7.931-100.181-141.878  1.00                 C  
ATOM   4724  C   GLN   581       8.755 -99.926-143.109  1.00                 C  
ATOM   4725  O   GLN   581       8.923-100.804-143.954  1.00                 O  
ATOM   4726  CB  GLN   581       6.565 -99.496-141.961  1.00                 C  
ATOM   4727  CD  GLN   581       5.299-101.484-142.870  1.00                 C  
ATOM   4728  CG  GLN   581       5.671-100.028-143.069  1.00                 C  
ATOM   4729  OE1 GLN   581       4.778-101.863-141.820  1.00                 O  
ATOM   4730  NE2 GLN   581       5.565-102.305-143.879  1.00                 N  
ATOM   4731  N   TYR   582       9.322 -98.724-143.193  1.00                 N  
ATOM   4732  CA  TYR   582      10.182 -98.375-144.351  1.00                 C  
ATOM   4733  C   TYR   582      11.305 -99.431-144.633  1.00                 C  
ATOM   4734  O   TYR   582      11.671 -99.654-145.780  1.00                 O  
ATOM   4735  CB  TYR   582      10.833 -97.006-144.142  1.00                 C  
ATOM   4736  CG  TYR   582       9.876 -95.844-144.289  1.00                 C  
ATOM   4737  OH  TYR   582       7.254 -92.641-144.683  1.00                 O  
ATOM   4738  CZ  TYR   582       8.121 -93.702-144.554  1.00                 C  
ATOM   4739  CD1 TYR   582      10.051 -94.681-143.551  1.00                 C  
ATOM   4740  CE1 TYR   582       9.182 -93.614-143.679  1.00                 C  
ATOM   4741  CD2 TYR   582       8.801 -95.915-145.166  1.00                 C  
ATOM   4742  CE2 TYR   582       7.922 -94.858-145.307  1.00                 C  
ATOM   4743  N   HIS   583      11.885 -99.960-143.561  1.00                 N  
ATOM   4744  CA  HIS   583      12.896-100.940-143.651  1.00                 C  
ATOM   4745  C   HIS   583      12.545-102.373-143.930  1.00                 C  
ATOM   4746  O   HIS   583      13.337-103.231-144.319  1.00                 O  
ATOM   4747  CB  HIS   583      13.718-100.982-142.361  1.00                 C  
ATOM   4748  CG  HIS   583      14.544 -99.755-142.131  1.00                 C  
ATOM   4749  ND1 HIS   583      15.564 -99.375-142.976  1.00                 N  
ATOM   4750  CE1 HIS   583      16.117 -98.240-142.511  1.00                 C  
ATOM   4751  CD2 HIS   583      14.580 -98.701-141.127  1.00                 C  
ATOM   4752  NE2 HIS   583      15.532 -97.830-141.403  1.00                 N  
ATOM   4753  N   LEU   584      11.258-102.631-143.741  1.00                 N  
ATOM   4754  CA  LEU   584      10.814-104.101-143.985  1.00                 C  
ATOM   4755  C   LEU   584      10.903-104.306-145.479  1.00                 C  
ATOM   4756  O   LEU   584      11.392-105.344-145.920  1.00                 O  
ATOM   4757  CB  LEU   584       9.407-104.335-143.431  1.00                 C  
ATOM   4758  CG  LEU   584       9.262-104.290-141.908  1.00                 C  
ATOM   4759  CD1 LEU   584       7.797-104.363-141.505  1.00                 C  
ATOM   4760  CD2 LEU   584      10.046-105.421-141.260  1.00                 C  
ATOM   4761  N   ARG   585      10.495-103.309-146.262  1.00                 N  
ATOM   4762  CA  ARG   585      10.602-103.352-147.704  1.00                 C  
ATOM   4763  C   ARG   585      11.996-103.710-148.244  1.00                 C  
ATOM   4764  O   ARG   585      12.083-104.405-149.251  1.00                 O  
ATOM   4765  CB  ARG   585      10.193-102.009-148.312  1.00                 C  
ATOM   4766  CD  ARG   585       8.377-100.345-148.796  1.00                 C  
ATOM   4767  NE  ARG   585       8.912 -99.262-147.974  1.00                 N  
ATOM   4768  CG  ARG   585       8.705-101.712-148.218  1.00                 C  
ATOM   4769  CZ  ARG   585       8.920 -97.983-148.337  1.00                 C  
ATOM   4770  NH1 ARG   585       9.428 -97.066-147.525  1.00                 N  
ATOM   4771  NH2 ARG   585       8.421 -97.624-149.512  1.00                 N  
ATOM   4772  N   SER   586      13.071-103.305-147.570  1.00                 N  
ATOM   4773  CA  SER   586      14.382-103.653-147.951  1.00                 C  
ATOM   4774  C   SER   586      14.824-104.996-147.447  1.00                 C  
ATOM   4775  O   SER   586      15.957-105.492-147.478  1.00                 O  
ATOM   4776  CB  SER   586      15.379-102.598-147.467  1.00                 C  
ATOM   4777  OG  SER   586      15.447-102.573-146.051  1.00                 O  
ATOM   4778  N   GLY   587      13.855-105.614-146.801  1.00                 N  
ATOM   4779  CA  GLY   587      14.141-107.040-146.245  1.00                 C  
ATOM   4780  C   GLY   587      14.929-106.836-144.910  1.00                 C  
ATOM   4781  O   GLY   587      15.750-107.716-144.663  1.00                 O  
ATOM   4782  N   SER   588      14.692-105.794-144.120  1.00                 N  
ATOM   4783  CA  SER   588      15.417-105.701-142.925  1.00                 C  
ATOM   4784  C   SER   588      14.429-105.499-141.765  1.00                 C  
ATOM   4785  O   SER   588      13.492-104.703-141.737  1.00                 O  
ATOM   4786  CB  SER   588      16.430-104.557-143.001  1.00                 C  
ATOM   4787  OG  SER   588      17.133-104.416-141.778  1.00                 O  
ATOM   4788  N   GLN   589      14.587-106.462-140.866  1.00                 N  
ATOM   4789  CA  GLN   589      13.844-106.656-139.600  1.00                 C  
ATOM   4790  C   GLN   589      14.548-105.558-138.640  1.00                 C  
ATOM   4791  O   GLN   589      15.779-105.456-138.625  1.00                 O  
ATOM   4792  CB  GLN   589      13.966-108.105-139.124  1.00                 C  
ATOM   4793  CD  GLN   589      13.455-110.542-139.546  1.00                 C  
ATOM   4794  CG  GLN   589      13.314-109.119-140.050  1.00                 C  
ATOM   4795  OE1 GLN   589      12.690-110.986-138.689  1.00                 O  
ATOM   4796  NE2 GLN   589      14.434-111.263-140.079  1.00                 N  
ATOM   4797  N   ILE   590      13.748-104.815-137.883  1.00                 N  
ATOM   4798  CA  ILE   590      14.232-103.952-136.958  1.00                 C  
ATOM   4799  C   ILE   590      13.392-103.483-135.873  1.00                 C  
ATOM   4800  O   ILE   590      12.283-102.974-136.056  1.00                 O  
ATOM   4801  CB  ILE   590      14.765-102.664-137.612  1.00                 C  
ATOM   4802  CD1 ILE   590      16.329-101.813-139.437  1.00                 C  
ATOM   4803  CG1 ILE   590      15.892-102.991-138.593  1.00                 C  
ATOM   4804  CG2 ILE   590      15.209-101.671-136.549  1.00                 C  
ATOM   4805  N   GLU   591      13.838-103.792-134.661  1.00                 N  
ATOM   4806  CA  GLU   591      12.987-103.666-133.380  1.00                 C  
ATOM   4807  C   GLU   591      13.748-102.601-132.469  1.00                 C  
ATOM   4808  O   GLU   591      14.853-102.122-132.719  1.00                 O  
ATOM   4809  CB  GLU   591      12.830-105.030-132.705  1.00                 C  
ATOM   4810  CD  GLU   591      11.932-107.387-132.835  1.00                 C  
ATOM   4811  CG  GLU   591      12.080-106.054-133.541  1.00                 C  
ATOM   4812  OE1 GLU   591      12.506-107.545-131.737  1.00                 O  
ATOM   4813  OE2 GLU   591      11.241-108.274-133.379  1.00                 O  
ATOM   4814  N   GLY   592      12.976-102.145-131.491  1.00                 N  
ATOM   4815  CA  GLY   592      13.451-101.169-130.553  1.00                 C  
ATOM   4816  C   GLY   592      14.475-101.820-129.662  1.00                 C  
ATOM   4817  O   GLY   592      14.072-102.849-129.115  1.00                 O  
ATOM   4818  N   GLY   593      15.669-101.277-129.419  1.00                 N  
ATOM   4819  CA  GLY   593      16.577-102.024-128.567  1.00                 C  
ATOM   4820  C   GLY   593      16.212-102.155-127.053  1.00                 C  
ATOM   4821  O   GLY   593      16.783-102.938-126.308  1.00                 O  
ATOM   4822  N   VAL   594      15.311-101.277-126.624  1.00                 N  
ATOM   4823  CA  VAL   594      14.963-101.266-125.211  1.00                 C  
ATOM   4824  C   VAL   594      13.433-101.690-125.648  1.00                 C  
ATOM   4825  O   VAL   594      12.704-101.020-126.397  1.00                 O  
ATOM   4826  CB  VAL   594      15.258 -99.898-124.568  1.00                 C  
ATOM   4827  CG1 VAL   594      14.877 -99.909-123.095  1.00                 C  
ATOM   4828  CG2 VAL   594      16.724 -99.534-124.740  1.00                 C  
ATOM   4829  N   HIS   595      13.228-102.928-125.257  1.00                 N  
ATOM   4830  CA  HIS   595      12.128-103.786-125.445  1.00                 C  
ATOM   4831  C   HIS   595      10.873-103.112-124.982  1.00                 C  
ATOM   4832  O   HIS   595       9.876-102.954-125.672  1.00                 O  
ATOM   4833  CB  HIS   595      12.343-105.104-124.699  1.00                 C  
ATOM   4834  CG  HIS   595      11.205-106.067-124.834  1.00                 C  
ATOM   4835  ND1 HIS   595      10.960-106.772-125.992  1.00                 N  
ATOM   4836  CE1 HIS   595       9.878-107.551-125.810  1.00                 C  
ATOM   4837  CD2 HIS   595      10.133-106.536-123.967  1.00                 C  
ATOM   4838  NE2 HIS   595       9.377-107.414-124.597  1.00                 N  
ATOM   4839  N   GLY   596      10.933-102.678-123.725  1.00                 N  
ATOM   4840  CA  GLY   596       9.666-101.944-123.212  1.00                 C  
ATOM   4841  C   GLY   596      10.030-100.786-124.300  1.00                 C  
ATOM   4842  O   GLY   596       9.435-100.442-125.329  1.00                 O  
ATOM   4843  N   THR   597      10.870 -99.984-123.652  1.00                 N  
ATOM   4844  CA  THR   597      11.156 -98.696-124.506  1.00                 C  
ATOM   4845  C   THR   597      12.615 -98.298-123.936  1.00                 C  
ATOM   4846  O   THR   597      12.532 -97.943-122.759  1.00                 O  
ATOM   4847  CB  THR   597      10.061 -97.631-124.306  1.00                 C  
ATOM   4848  OG1 THR   597       8.789 -98.175-124.678  1.00                 O  
ATOM   4849  CG2 THR   597      10.341 -96.411-125.170  1.00                 C  
ATOM   4850  N   SER   598      13.736 -98.189-124.641  1.00                 N  
ATOM   4851  CA  SER   598      14.683 -97.525-123.717  1.00                 C  
ATOM   4852  C   SER   598      15.169 -96.341-124.765  1.00                 C  
ATOM   4853  O   SER   598      14.968 -96.251-125.984  1.00                 O  
ATOM   4854  CB  SER   598      15.744 -98.516-123.233  1.00                 C  
ATOM   4855  OG  SER   598      16.679 -97.885-122.376  1.00                 O  
ATOM   4856  N   GLN   599      15.769 -95.395-124.041  1.00                 N  
ATOM   4857  CA  GLN   599      16.078 -94.048-124.354  1.00                 C  
ATOM   4858  C   GLN   599      17.048 -93.511-123.389  1.00                 C  
ATOM   4859  O   GLN   599      16.710 -93.583-122.203  1.00                 O  
ATOM   4860  CB  GLN   599      14.807 -93.196-124.368  1.00                 C  
ATOM   4861  CD  GLN   599      15.538 -91.511-126.102  1.00                 C  
ATOM   4862  CG  GLN   599      15.047 -91.729-124.685  1.00                 C  
ATOM   4863  OE1 GLN   599      14.891 -91.925-127.064  1.00                 O  
ATOM   4864  NE2 GLN   599      16.688 -90.860-126.235  1.00                 N  
ATOM   4865  N   ILE   600      18.192 -92.952-123.772  1.00                 N  
ATOM   4866  CA  ILE   600      19.209 -92.460-122.898  1.00                 C  
ATOM   4867  C   ILE   600      20.004 -93.628-122.316  1.00                 C  
ATOM   4868  O   ILE   600      21.246 -93.559-122.256  1.00                 O  
ATOM   4869  CB  ILE   600      18.615 -91.596-121.770  1.00                 C  
ATOM   4870  CD1 ILE   600      17.180 -89.531-121.352  1.00                 C  
ATOM   4871  CG1 ILE   600      18.019 -90.308-122.342  1.00                 C  
ATOM   4872  CG2 ILE   600      19.665 -91.312-120.707  1.00                 C  
ATOM   4873  N   ALA   601      19.305 -94.714-121.983  1.00                 N  
ATOM   4874  CA  ALA   601      19.785 -95.993-121.623  1.00                 C  
ATOM   4875  C   ALA   601      19.979 -96.701-122.945  1.00                 C  
ATOM   4876  O   ALA   601      19.634 -97.879-123.045  1.00                 O  
ATOM   4877  CB  ALA   601      18.800 -96.687-120.695  1.00                 C  
ATOM   4878  N   VAL   602      20.575 -96.042-123.933  1.00                 N  
ATOM   4879  CA  VAL   602      20.809 -96.563-125.238  1.00                 C  
ATOM   4880  C   VAL   602      22.091 -97.386-125.372  1.00                 C  
ATOM   4881  O   VAL   602      23.160 -96.819-125.141  1.00                 O  
ATOM   4882  CB  VAL   602      20.855 -95.442-126.293  1.00                 C  
ATOM   4883  CG1 VAL   602      21.162 -96.017-127.668  1.00                 C  
ATOM   4884  CG2 VAL   602      19.541 -94.676-126.314  1.00                 C  
ATOM   4885  N   ARG   603      22.029 -98.678-125.737  1.00                 N  
ATOM   4886  CA  ARG   603      23.389 -99.300-125.779  1.00                 C  
ATOM   4887  C   ARG   603      23.999 -99.343-127.191  1.00                 C  
ATOM   4888  O   ARG   603      23.336 -99.638-128.183  1.00                 O  
ATOM   4889  CB  ARG   603      23.345-100.722-125.217  1.00                 C  
ATOM   4890  CD  ARG   603      22.633-103.112-125.505  1.00                 C  
ATOM   4891  NE  ARG   603      21.852-104.061-126.294  1.00                 N  
ATOM   4892  CG  ARG   603      22.558-101.703-126.070  1.00                 C  
ATOM   4893  CZ  ARG   603      22.331-104.744-127.329  1.00                 C  
ATOM   4894  NH1 ARG   603      21.546-105.586-127.988  1.00                 N  
ATOM   4895  NH2 ARG   603      23.593-104.583-127.703  1.00                 N  
ATOM   4896  N   TYR   604      25.294 -99.061-127.233  1.00                 N  
ATOM   4897  CA  TYR   604      26.085 -99.089-128.449  1.00                 C  
ATOM   4898  C   TYR   604      27.334 -99.954-128.100  1.00                 C  
ATOM   4899  O   TYR   604      28.067 -99.766-127.127  1.00                 O  
ATOM   4900  CB  TYR   604      26.439 -97.668-128.891  1.00                 C  
ATOM   4901  CG  TYR   604      27.306 -96.918-127.906  1.00                 C  
ATOM   4902  OH  TYR   604      29.706 -94.861-125.204  1.00                 O  
ATOM   4903  CZ  TYR   604      28.911 -95.541-126.097  1.00                 C  
ATOM   4904  CD1 TYR   604      28.691 -96.945-128.013  1.00                 C  
ATOM   4905  CE1 TYR   604      29.492 -96.262-127.117  1.00                 C  
ATOM   4906  CD2 TYR   604      26.738 -96.185-126.871  1.00                 C  
ATOM   4907  CE2 TYR   604      27.523 -95.497-125.966  1.00                 C  
ATOM   4908  N   VAL   605      27.518-100.952-128.961  1.00                 N  
ATOM   4909  CA  VAL   605      28.682-101.844-128.775  1.00                 C  
ATOM   4910  C   VAL   605      28.638-102.519-127.352  1.00                 C  
ATOM   4911  O   VAL   605      29.658-102.785-126.704  1.00                 O  
ATOM   4912  CB  VAL   605      30.009-101.086-128.960  1.00                 C  
ATOM   4913  CG1 VAL   605      31.187-102.046-128.884  1.00                 C  
ATOM   4914  CG2 VAL   605      30.014-100.336-130.284  1.00                 C  
ATOM   4915  N   GLU   606      27.411-102.815-126.942  1.00                 N  
ATOM   4916  CA  GLU   606      27.198-103.468-125.676  1.00                 C  
ATOM   4917  C   GLU   606      27.479-102.501-124.504  1.00                 C  
ATOM   4918  O   GLU   606      27.667-102.923-123.354  1.00                 O  
ATOM   4919  CB  GLU   606      28.082-104.711-125.559  1.00                 C  
ATOM   4920  CD  GLU   606      28.034-105.637-127.909  1.00                 C  
ATOM   4921  CG  GLU   606      27.657-105.861-126.458  1.00                 C  
ATOM   4922  OE1 GLU   606      29.223-105.362-128.178  1.00                 O  
ATOM   4923  OE2 GLU   606      27.142-105.736-128.777  1.00                 O  
ATOM   4924  N   ARG   607      27.584-101.215-124.841  1.00                 N  
ATOM   4925  CA  ARG   607      27.933-100.397-123.562  1.00                 C  
ATOM   4926  C   ARG   607      27.046 -99.210-123.298  1.00                 C  
ATOM   4927  O   ARG   607      26.766 -98.497-124.263  1.00                 O  
ATOM   4928  CB  ARG   607      29.378 -99.898-123.623  1.00                 C  
ATOM   4929  CD  ARG   607      31.827-100.440-123.703  1.00                 C  
ATOM   4930  NE  ARG   607      32.183 -99.704-122.493  1.00                 N  
ATOM   4931  CG  ARG   607      30.418-101.006-123.632  1.00                 C  
ATOM   4932  CZ  ARG   607      33.272 -98.952-122.369  1.00                 C  
ATOM   4933  NH1 ARG   607      33.514 -98.319-121.230  1.00                 N  
ATOM   4934  NH2 ARG   607      34.115 -98.834-123.385  1.00                 N  
ATOM   4935  N   VAL   608      26.580 -98.979-122.076  1.00                 N  
ATOM   4936  CA  VAL   608      25.755 -97.786-121.865  1.00                 C  
ATOM   4937  C   VAL   608      26.275 -96.471-121.388  1.00                 C  
ATOM   4938  O   VAL   608      26.856 -96.595-120.288  1.00                 O
[truncated: 258,638 more chars]
