# Supplementary material for: Novel RNA viruses associated with avian haemosporidian parasites
Source: PLoS One. 2022 Jun 30;17(6):e0269881. doi: 10.1371/journal.pone.0269881 (PMC9246168; doi:10.1371/journal.pone.0269881)
Supplement: S1 Appendix — Results from diamond BLASTx using two databases provided, and an E-value cutoff of 1E-10. Includes Trinity assembly stats report for all transcriptomes used in this study. IQ-Tree files include Newick format tree file and aligned sequences used for analysis. (ZIP) [file pone.0269881.s004.zip › S1Appendix/Phyre2_pdb_files/Second_Segment_MaRNAV3.pdb]

ATOM      1  N   ALA    30      58.190  99.142 136.834  1.00                 N  
ATOM      2  CA  ALA    30      57.828  98.718 138.181  1.00                 C  
ATOM      3  C   ALA    30      56.452  99.261 138.524  1.00                 C  
ATOM      4  O   ALA    30      55.784  98.745 139.421  1.00                 O  
ATOM      5  CB  ALA    30      58.870  99.191 139.184  1.00                 C  
ATOM      6  N   ASP    31      56.041 100.311 137.813  1.00                 N  
ATOM      7  CA  ASP    31      54.744 100.930 138.044  1.00                 C  
ATOM      8  C   ASP    31      53.613 100.112 137.413  1.00                 C  
ATOM      9  O   ASP    31      52.542  99.966 138.003  1.00                 O  
ATOM     10  CB  ASP    31      54.725 102.357 137.492  1.00                 C  
ATOM     11  CG  ASP    31      55.600 103.302 138.292  1.00                 C  
ATOM     12  OD1 ASP    31      55.996 102.936 139.418  1.00                 O  
ATOM     13  OD2 ASP    31      55.890 104.409 137.792  1.00                 O  
ATOM     14  N   LEU    32      53.855  99.571 136.222  1.00                 N  
ATOM     15  CA  LEU    32      52.861  98.740 135.539  1.00                 C  
ATOM     16  C   LEU    32      52.595  97.504 136.406  1.00                 C  
ATOM     17  O   LEU    32      51.465  97.041 136.523  1.00                 O  
ATOM     18  CB  LEU    32      53.353  98.355 134.142  1.00                 C  
ATOM     19  CG  LEU    32      53.436  99.487 133.117  1.00                 C  
ATOM     20  CD1 LEU    32      54.106  99.007 131.839  1.00                 C  
ATOM     21  CD2 LEU    32      52.053 100.041 132.813  1.00                 C  
ATOM     22  N   ALA    33      53.652  96.972 137.008  1.00                 N  
ATOM     23  CA  ALA    33      53.533  95.797 137.855  1.00                 C  
ATOM     24  C   ALA    33      52.698  96.158 139.065  1.00                 C  
ATOM     25  O   ALA    33      51.848  95.382 139.504  1.00                 O  
ATOM     26  CB  ALA    33      54.910  95.293 138.258  1.00                 C  
ATOM     27  N   LYS    34      52.960  97.348 139.599  1.00                 N  
ATOM     28  CA  LYS    34      52.257  97.877 140.756  1.00                 C  
ATOM     29  C   LYS    34      50.775  97.935 140.435  1.00                 C  
ATOM     30  O   LYS    34      49.943  97.470 141.206  1.00                 O  
ATOM     31  CB  LYS    34      52.803  99.256 141.130  1.00                 C  
ATOM     32  CD  LYS    34      52.757 101.223 142.688  1.00                 C  
ATOM     33  CE  LYS    34      52.066 101.863 143.882  1.00                 C  
ATOM     34  CG  LYS    34      52.134  99.880 142.344  1.00                 C  
ATOM     35  NZ  LYS    34      52.666 103.180 144.230  1.00                 N  
ATOM     36  N   GLU    35      50.452  98.525 139.290  1.00                 N  
ATOM     37  CA  GLU    35      49.071  98.646 138.853  1.00                 C  
ATOM     38  C   GLU    35      48.415  97.263 138.746  1.00                 C  
ATOM     39  O   GLU    35      47.285  97.067 139.194  1.00                 O  
ATOM     40  CB  GLU    35      48.996  99.376 137.510  1.00                 C  
ATOM     41  CD  GLU    35      49.326 101.528 136.230  1.00                 C  
ATOM     42  CG  GLU    35      49.335 100.855 137.588  1.00                 C  
ATOM     43  OE1 GLU    35      49.243 100.809 135.212  1.00                 O  
ATOM     44  OE2 GLU    35      49.402 102.773 136.183  1.00                 O  
ATOM     45  N   ILE    36      49.140  96.301 138.180  1.00                 N  
ATOM     46  CA  ILE    36      48.628  94.944 138.021  1.00                 C  
ATOM     47  C   ILE    36      48.313  94.244 139.341  1.00                 C  
ATOM     48  O   ILE    36      47.256  93.651 139.486  1.00                 O  
ATOM     49  CB  ILE    36      49.608  94.060 137.227  1.00                 C  
ATOM     50  CD1 ILE    36      50.840  93.919 135.000  1.00                 C  
ATOM     51  CG1 ILE    36      49.693  94.531 135.774  1.00                 C  
ATOM     52  CG2 ILE    36      49.206  92.597 137.327  1.00                 C  
ATOM     53  N   GLU    37      49.231  94.319 140.300  1.00                 N  
ATOM     54  CA  GLU    37      49.044  93.698 141.613  1.00                 C  
ATOM     55  C   GLU    37      47.900  94.342 142.399  1.00                 C  
ATOM     56  O   GLU    37      47.239  93.690 143.213  1.00                 O  
ATOM     57  CB  GLU    37      50.334  93.777 142.432  1.00                 C  
ATOM     58  CD  GLU    37      52.731  93.034 142.718  1.00                 C  
ATOM     59  CG  GLU    37      51.464  92.913 141.895  1.00                 C  
ATOM     60  OE1 GLU    37      52.783  93.914 143.603  1.00                 O  
ATOM     61  OE2 GLU    37      53.672  92.248 142.479  1.00                 O  
ATOM     62  N   LYS    38      47.666  95.628 142.163  1.00                 N  
ATOM     63  CA  LYS    38      46.588  96.320 142.845  1.00                 C  
ATOM     64  C   LYS    38      45.276  95.899 142.215  1.00                 C  
ATOM     65  O   LYS    38      44.271  95.733 142.899  1.00                 O  
ATOM     66  CB  LYS    38      46.789  97.835 142.766  1.00                 C  
ATOM     67  CD  LYS    38      46.059 100.125 143.487  1.00                 C  
ATOM     68  CE  LYS    38      45.004 100.931 144.228  1.00                 C  
ATOM     69  CG  LYS    38      45.735  98.640 143.507  1.00                 C  
ATOM     70  NZ  LYS    38      45.309 102.388 144.217  1.00                 N  
ATOM     71  N   ALA    39      45.290  95.744 140.898  1.00                 N  
ATOM     72  CA  ALA    39      44.113  95.328 140.157  1.00                 C  
ATOM     73  C   ALA    39      43.657  93.948 140.624  1.00                 C  
ATOM     74  O   ALA    39      42.486  93.740 140.933  1.00                 O  
ATOM     75  CB  ALA    39      44.402  95.320 138.664  1.00                 C  
ATOM     76  N   MET    40      44.592  93.007 140.687  1.00                 N  
ATOM     77  CA  MET    40      44.271  91.642 141.101  1.00                 C  
ATOM     78  C   MET    40      43.863  91.518 142.565  1.00                 C  
ATOM     79  O   MET    40      43.161  90.576 142.933  1.00                 O  
ATOM     80  CB  MET    40      45.459  90.712 140.847  1.00                 C  
ATOM     81  SD  MET    40      44.376  89.810 138.462  1.00                 S  
ATOM     82  CE  MET    40      44.235  88.191 139.216  1.00                 C  
ATOM     83  CG  MET    40      45.772  90.492 139.376  1.00                 C  
ATOM     84  N   LEU    41      44.295  92.464 143.396  1.00                 N  
ATOM     85  CA  LEU    41      43.957  92.437 144.822  1.00                 C  
ATOM     86  C   LEU    41      42.490  92.802 145.064  1.00                 C  
ATOM     87  O   LEU    41      41.939  92.541 146.132  1.00                 O  
ATOM     88  CB  LEU    41      44.863  93.389 145.605  1.00                 C  
ATOM     89  CG  LEU    41      46.344  93.014 145.673  1.00                 C  
ATOM     90  CD1 LEU    41      47.146  94.110 146.359  1.00                 C  
ATOM     91  CD2 LEU    41      46.531  91.690 146.398  1.00                 C  
ATOM     92  N   SER    42      41.872  93.421 144.063  1.00                 N  
ATOM     93  CA  SER    42      40.464  93.815 144.123  1.00                 C  
ATOM     94  C   SER    42      39.616  92.695 143.511  1.00                 C  
ATOM     95  O   SER    42      38.397  92.834 143.361  1.00                 O  
ATOM     96  CB  SER    42      40.247  95.142 143.393  1.00                 C  
ATOM     97  OG  SER    42      40.488  95.005 142.003  1.00                 O  
ATOM     98  N   TYR    43      40.283  91.598 143.155  1.00                 N  
ATOM     99  CA  TYR    43      39.668  90.420 142.537  1.00                 C  
ATOM    100  C   TYR    43      39.555  89.311 143.604  1.00                 C  
ATOM    101  O   TYR    43      40.543  88.672 143.953  1.00                 O  
ATOM    102  CB  TYR    43      40.489  89.957 141.332  1.00                 C  
ATOM    103  CG  TYR    43      39.886  88.783 140.594  1.00                 C  
ATOM    104  OH  TYR    43      38.215  85.565 138.559  1.00                 O  
ATOM    105  CZ  TYR    43      38.769  86.629 139.233  1.00                 C  
ATOM    106  CD1 TYR    43      38.768  88.949 139.787  1.00                 C  
ATOM    107  CE1 TYR    43      38.210  87.882 139.109  1.00                 C  
ATOM    108  CD2 TYR    43      40.436  87.513 140.708  1.00                 C  
ATOM    109  CE2 TYR    43      39.892  86.434 140.037  1.00                 C  
ATOM    110  N   PRO    44      38.341  89.059 144.119  1.00                 N  
ATOM    111  CA  PRO    44      38.158  88.034 145.154  1.00                 C  
ATOM    112  C   PRO    44      38.797  86.662 144.935  1.00                 C  
ATOM    113  O   PRO    44      39.558  86.202 145.784  1.00                 O  
ATOM    114  CB  PRO    44      36.641  87.851 145.230  1.00                 C  
ATOM    115  CD  PRO    44      36.958  89.689 143.730  1.00                 C  
ATOM    116  CG  PRO    44      36.085  89.180 144.842  1.00                 C  
ATOM    117  N   TYR    45      38.484  85.978 143.818  1.00                 N  
ATOM    118  CA  TYR    45      39.086  84.662 143.580  1.00                 C  
ATOM    119  C   TYR    45      40.590  84.585 143.807  1.00                 C  
ATOM    120  O   TYR    45      41.087  83.582 144.323  1.00                 O  
ATOM    121  CB  TYR    45      38.804  84.194 142.151  1.00                 C  
ATOM    122  CG  TYR    45      37.373  83.767 141.917  1.00                 C  
ATOM    123  OH  TYR    45      33.434  82.604 141.264  1.00                 O  
ATOM    124  CZ  TYR    45      34.738  82.987 141.481  1.00                 C  
ATOM    125  CD1 TYR    45      36.570  84.439 141.005  1.00                 C  
ATOM    126  CE1 TYR    45      35.260  84.055 140.785  1.00                 C  
ATOM    127  CD2 TYR    45      36.829  82.693 142.610  1.00                 C  
ATOM    128  CE2 TYR    45      35.522  82.295 142.404  1.00                 C  
ATOM    129  N   SER    46      41.310  85.634 143.415  1.00                 N  
ATOM    130  CA  SER    46      42.760  85.688 143.600  1.00                 C  
ATOM    131  C   SER    46      43.020  85.741 145.096  1.00                 C  
ATOM    132  O   SER    46      43.889  85.050 145.613  1.00                 O  
ATOM    133  CB  SER    46      43.349  86.896 142.869  1.00                 C  
ATOM    134  OG  SER    46      43.205  86.762 141.465  1.00                 O  
ATOM    135  N   VAL    47      42.253  86.565 145.799  1.00                 N  
ATOM    136  CA  VAL    47      42.413  86.656 147.246  1.00                 C  
ATOM    137  C   VAL    47      42.110  85.294 147.865  1.00                 C  
ATOM    138  O   VAL    47      42.763  84.884 148.816  1.00                 O  
ATOM    139  CB  VAL    47      41.508  87.748 147.846  1.00                 C  
ATOM    140  CG1 VAL    47      41.531  87.683 149.366  1.00                 C  
ATOM    141  CG2 VAL    47      41.938  89.123 147.361  1.00                 C  
ATOM    142  N   ARG    48      41.123  84.592 147.312  1.00                 N  
ATOM    143  CA  ARG    48      40.757  83.266 147.804  1.00                 C  
ATOM    144  C   ARG    48      41.874  82.268 147.543  1.00                 C  
ATOM    145  O   ARG    48      42.159  81.427 148.386  1.00                 O  
ATOM    146  CB  ARG    48      39.458  82.791 147.150  1.00                 C  
ATOM    147  CD  ARG    48      36.979  83.069 146.871  1.00                 C  
ATOM    148  NE  ARG    48      35.778  83.776 147.309  1.00                 N  
ATOM    149  CG  ARG    48      38.222  83.553 147.601  1.00                 C  
ATOM    150  CZ  ARG    48      34.582  83.638 146.745  1.00                 C  
ATOM    151  NH1 ARG    48      33.546  84.322 147.210  1.00                 N  
ATOM    152  NH2 ARG    48      34.426  82.815 145.716  1.00                 N  
ATOM    153  N   ILE    49      42.497  82.339 146.372  1.00                 N  
ATOM    154  CA  ILE    49      43.588  81.418 146.090  1.00                 C  
ATOM    155  C   ILE    49      44.720  81.679 147.097  1.00                 C  
ATOM    156  O   ILE    49      45.355  80.739 147.578  1.00                 O  
ATOM    157  CB  ILE    49      44.086  81.560 144.640  1.00                 C  
ATOM    158  CD1 ILE    49      43.295  81.540 142.217  1.00                 C  
ATOM    159  CG1 ILE    49      42.972  81.200 143.655  1.00                 C  
ATOM    160  CG2 ILE    49      45.332  80.716 144.419  1.00                 C  
TER
