# Supplementary material for: Novel RNA viruses associated with avian haemosporidian parasites
Source: PLoS One. 2022 Jun 30;17(6):e0269881. doi: 10.1371/journal.pone.0269881 (PMC9246168; doi:10.1371/journal.pone.0269881)
Supplement: S1 Appendix — Results from diamond BLASTx using two databases provided, and an E-value cutoff of 1E-10. Includes Trinity assembly stats report for all transcriptomes used in this study. IQ-Tree files include Newick format tree file and aligned sequences used for analysis. (ZIP) [file pone.0269881.s004.zip › S1Appendix/Phyre2_pdb_files/MaRNAV4_intense.pdb]

ATOM      1  N   MET     1      28.148 -91.908   0.560  1.00                 N  
ATOM      2  CA  MET     1      27.705 -92.115   1.659  1.00                 C  
ATOM      3  C   MET     1      28.235 -92.816   2.869  1.00                 C  
ATOM      4  O   MET     1      27.721 -93.417   3.830  1.00                 O  
ATOM      5  CB  MET     1      26.379 -92.873   1.568  1.00                 C  
ATOM      6  SD  MET     1      24.840 -90.580   1.800  1.00                 S  
ATOM      7  CE  MET     1      25.755 -89.361   0.860  1.00                 C  
ATOM      8  CG  MET     1      25.260 -92.087   0.904  1.00                 C  
ATOM      9  N   SER     2      29.531 -92.873   2.609  1.00                 N  
ATOM     10  CA  SER     2      30.610 -93.821   3.418  1.00                 C  
ATOM     11  C   SER     2      30.664 -93.498   5.158  1.00                 C  
ATOM     12  O   SER     2      30.997 -92.595   5.932  1.00                 O  
ATOM     13  CB  SER     2      32.016 -93.646   2.840  1.00                 C  
ATOM     14  OG  SER     2      32.969 -94.385   3.583  1.00                 O  
ATOM     15  N   SER     3      30.268 -94.688   5.597  1.00                 N  
ATOM     16  CA  SER     3      30.207 -95.186   6.942  1.00                 C  
ATOM     17  C   SER     3      31.651 -95.423   7.369  1.00                 C  
ATOM     18  O   SER     3      32.108 -96.545   7.170  1.00                 O  
ATOM     19  CB  SER     3      29.355 -96.455   7.005  1.00                 C  
ATOM     20  OG  SER     3      28.003 -96.179   6.683  1.00                 O  
ATOM     21  N   ILE     4      32.371 -94.423   7.864  1.00                 N  
ATOM     22  CA  ILE     4      33.768 -94.709   8.180  1.00                 C  
ATOM     23  C   ILE     4      34.044 -95.739   9.355  1.00                 C  
ATOM     24  O   ILE     4      34.972 -96.534   9.463  1.00                 O  
ATOM     25  CB  ILE     4      34.541 -93.425   8.533  1.00                 C  
ATOM     26  CD1 ILE     4      35.173 -91.131   7.617  1.00                 C  
ATOM     27  CG1 ILE     4      34.665 -92.522   7.304  1.00                 C  
ATOM     28  CG2 ILE     4      35.900 -93.767   9.125  1.00                 C  
ATOM     29  N   ILE     5      33.133 -95.565  10.312  1.00                 N  
ATOM     30  CA  ILE     5      33.472 -96.460  11.539  1.00                 C  
ATOM     31  C   ILE     5      32.993 -97.974  11.339  1.00                 C  
ATOM     32  O   ILE     5      33.415 -98.977  11.905  1.00                 O  
ATOM     33  CB  ILE     5      32.853 -95.901  12.834  1.00                 C  
ATOM     34  CD1 ILE     5      32.787 -93.821  14.306  1.00                 C  
ATOM     35  CG1 ILE     5      33.509 -94.570  13.207  1.00                 C  
ATOM     36  CG2 ILE     5      32.958 -96.920  13.958  1.00                 C  
ATOM     37  N   LYS     6      31.953 -98.003  10.505  1.00                 N  
ATOM     38  CA  LYS     6      31.386 -99.431  10.417  1.00                 C  
ATOM     39  C   LYS     6      32.183-100.201   9.334  1.00                 C  
ATOM     40  O   LYS     6      32.520-101.380   9.376  1.00                 O  
ATOM     41  CB  LYS     6      29.890 -99.395  10.098  1.00                 C  
ATOM     42  CD  LYS     6      27.556 -98.856  10.848  1.00                 C  
ATOM     43  CE  LYS     6      26.693 -98.327  11.981  1.00                 C  
ATOM     44  CG  LYS     6      29.028 -98.852  11.227  1.00                 C  
ATOM     45  NZ  LYS     6      25.251 -98.289  11.610  1.00                 N  
ATOM     46  N   PHE     7      32.443 -99.416   8.289  1.00                 N  
ATOM     47  CA  PHE     7      33.144-100.185   7.134  1.00                 C  
ATOM     48  C   PHE     7      34.573-100.541   7.452  1.00                 C  
ATOM     49  O   PHE     7      35.065-101.612   7.111  1.00                 O  
ATOM     50  CB  PHE     7      33.106 -99.364   5.843  1.00                 C  
ATOM     51  CG  PHE     7      31.751 -99.311   5.198  1.00                 C  
ATOM     52  CZ  PHE     7      29.243 -99.220   4.004  1.00                 C  
ATOM     53  CD1 PHE     7      31.233 -98.112   4.741  1.00                 C  
ATOM     54  CE1 PHE     7      29.986 -98.064   4.147  1.00                 C  
ATOM     55  CD2 PHE     7      30.995-100.460   5.048  1.00                 C  
ATOM     56  CE2 PHE     7      29.748-100.411   4.454  1.00                 C  
ATOM     57  N   THR     8      35.242 -99.638   8.168  1.00                 N  
ATOM     58  CA  THR     8      36.678 -99.925   8.507  1.00                 C  
ATOM     59  C   THR     8      36.902-101.110   9.510  1.00                 C  
ATOM     60  O   THR     8      37.975-101.700   9.588  1.00                 O  
ATOM     61  CB  THR     8      37.375 -98.688   9.104  1.00                 C  
ATOM     62  OG1 THR     8      36.701 -98.288  10.303  1.00                 O  
ATOM     63  CG2 THR     8      37.341 -97.530   8.118  1.00                 C  
ATOM     64  N   LYS     9      35.859-101.413  10.281  1.00                 N  
ATOM     65  CA  LYS     9      36.027-102.471  11.252  1.00                 C  
ATOM     66  C   LYS     9      35.802-103.905  10.638  1.00                 C  
ATOM     67  O   LYS     9      36.245-104.957  11.086  1.00                 O  
ATOM     68  CB  LYS     9      35.071-102.274  12.430  1.00                 C  
ATOM     69  CD  LYS     9      34.425-100.948  14.461  1.00                 C  
ATOM     70  CE  LYS     9      34.771 -99.765  15.350  1.00                 C  
ATOM     71  CG  LYS     9      35.408-101.080  13.309  1.00                 C  
ATOM     72  NZ  LYS     9      33.791 -99.597  16.458  1.00                 N  
ATOM     73  N   THR    10      35.000-103.858   9.574  1.00                 N  
ATOM     74  CA  THR    10      34.674-105.239   9.028  1.00                 C  
ATOM     75  C   THR    10      35.911-105.645   8.100  1.00                 C  
ATOM     76  O   THR    10      36.460-106.740   8.030  1.00                 O  
ATOM     77  CB  THR    10      33.342-105.241   8.256  1.00                 C  
ATOM     78  OG1 THR    10      32.276-104.862   9.136  1.00                 O  
ATOM     79  CG2 THR    10      33.048-106.627   7.703  1.00                 C  
ATOM     80  N   ASP    11      36.234-104.628   7.301  1.00                 N  
ATOM     81  CA  ASP    11      37.321-105.044   6.309  1.00                 C  
ATOM     82  C   ASP    11      38.675-105.356   6.971  1.00                 C  
ATOM     83  O   ASP    11      39.424-106.289   6.697  1.00                 O  
ATOM     84  CB  ASP    11      37.530-103.955   5.255  1.00                 C  
ATOM     85  CG  ASP    11      36.372-103.856   4.282  1.00                 C  
ATOM     86  OD1 ASP    11      35.545-104.791   4.246  1.00                 O  
ATOM     87  OD2 ASP    11      36.292-102.844   3.554  1.00                 O  
ATOM     88  N   ILE    12      38.975-104.443   7.894  1.00                 N  
ATOM     89  CA  ILE    12      40.399-104.659   8.503  1.00                 C  
ATOM     90  C   ILE    12      40.434-106.027   9.272  1.00                 C  
ATOM     91  O   ILE    12      41.366-106.828   9.250  1.00                 O  
ATOM     92  CB  ILE    12      40.797-103.498   9.433  1.00                 C  
ATOM     93  CD1 ILE    12      41.098-100.967   9.479  1.00                 C  
ATOM     94  CG1 ILE    12      40.998-102.213   8.627  1.00                 C  
ATOM     95  CG2 ILE    12      42.035-103.861  10.238  1.00                 C  
ATOM     96  N   LEU    13      39.362-106.188  10.048  1.00                 N  
ATOM     97  CA  LEU    13      39.401-107.388  10.952  1.00                 C  
ATOM     98  C   LEU    13      39.593-108.758  10.229  1.00                 C  
ATOM     99  O   LEU    13      40.065-109.785  10.746  1.00                 O  
ATOM    100  CB  LEU    13      38.121-107.473  11.785  1.00                 C  
ATOM    101  CG  LEU    13      37.929-106.387  12.846  1.00                 C  
ATOM    102  CD1 LEU    13      36.551-106.493  13.480  1.00                 C  
ATOM    103  CD2 LEU    13      39.010-106.481  13.912  1.00                 C  
ATOM    104  N   ARG    14      39.162-108.701   8.970  1.00                 N  
ATOM    105  CA  ARG    14      39.174-109.992   8.194  1.00                 C  
ATOM    106  C   ARG    14      40.608-110.359   7.753  1.00                 C  
ATOM    107  O   ARG    14      40.916-111.506   7.439  1.00                 O  
ATOM    108  CB  ARG    14      38.257-109.892   6.974  1.00                 C  
ATOM    109  CD  ARG    14      36.198-110.964   7.929  1.00                 C  
ATOM    110  NE  ARG    14      34.788-110.798   8.273  1.00                 N  
ATOM    111  CG  ARG    14      36.787-109.705   7.315  1.00                 C  
ATOM    112  CZ  ARG    14      33.781-111.080   7.452  1.00                 C  
ATOM    113  NH1 ARG    14      32.530-110.897   7.851  1.00                 N  
ATOM    114  NH2 ARG    14      34.028-111.544   6.235  1.00                 N  
ATOM    115  N   ASP    15      41.467-109.349   7.738  1.00                 N  
ATOM    116  CA  ASP    15      42.838-109.563   7.279  1.00                 C  
ATOM    117  C   ASP    15      43.685-110.241   8.489  1.00                 C  
ATOM    118  O   ASP    15      44.385-111.258   8.476  1.00                 O  
ATOM    119  CB  ASP    15      43.464-108.242   6.827  1.00                 C  
ATOM    120  CG  ASP    15      42.862-107.723   5.536  1.00                 C  
ATOM    121  OD1 ASP    15      42.167-108.502   4.850  1.00                 O  
ATOM    122  OD2 ASP    15      43.084-106.538   5.211  1.00                 O  
ATOM    123  N   SER    16      43.526-109.496   9.573  1.00                 N  
ATOM    124  CA  SER    16      44.366-109.989  10.732  1.00                 C  
ATOM    125  C   SER    16      43.064-110.372  11.511  1.00                 C  
ATOM    126  O   SER    16      42.277-109.541  11.960  1.00                 O  
ATOM    127  CB  SER    16      45.273-108.871  11.250  1.00                 C  
ATOM    128  OG  SER    16      46.005-109.294  12.387  1.00                 O  
ATOM    129  N   ALA    17      42.829-111.669  11.595  1.00                 N  
ATOM    130  CA  ALA    17      41.827-112.393  12.220  1.00                 C  
ATOM    131  C   ALA    17      40.973-111.913  13.292  1.00                 C  
ATOM    132  O   ALA    17      40.355-110.878  13.042  1.00                 O  
ATOM    133  CB  ALA    17      42.392-113.670  12.822  1.00                 C  
ATOM    134  N   GLY    18      40.935-112.509  14.477  1.00                 N  
ATOM    135  CA  GLY    18      40.002-112.229  15.549  1.00                 C  
ATOM    136  C   GLY    18      40.398-112.391  16.963  1.00                 C  
ATOM    137  O   GLY    18      40.342-113.618  17.033  1.00                 O  
ATOM    138  N   ARG    19      40.698-111.623  18.002  1.00                 N  
ATOM    139  CA  ARG    19      40.809-112.203  19.263  1.00                 C  
ATOM    140  C   ARG    19      39.557-112.780  20.050  1.00                 C  
ATOM    141  O   ARG    19      39.563-113.667  20.902  1.00                 O  
ATOM    142  CB  ARG    19      41.435-111.218  20.252  1.00                 C  
ATOM    143  CD  ARG    19      43.449-109.910  20.981  1.00                 C  
ATOM    144  NE  ARG    19      44.869-109.643  20.765  1.00                 N  
ATOM    145  CG  ARG    19      42.907-110.936  20.000  1.00                 C  
ATOM    146  CZ  ARG    19      45.556-108.698  21.399  1.00                 C  
ATOM    147  NH1 ARG    19      46.845-108.527  21.138  1.00                 N  
ATOM    148  NH2 ARG    19      44.953-107.926  22.293  1.00                 N  
ATOM    149  N   VAL    20      38.473-112.032  19.817  1.00                 N  
ATOM    150  CA  VAL    20      37.238-112.573  20.509  1.00                 C  
ATOM    151  C   VAL    20      36.077-111.745  19.735  1.00                 C  
ATOM    152  O   VAL    20      35.425-110.936  20.415  1.00                 O  
ATOM    153  CB  VAL    20      37.302-112.352  22.032  1.00                 C  
ATOM    154  CG1 VAL    20      36.030-112.856  22.697  1.00                 C  
ATOM    155  CG2 VAL    20      38.524-113.042  22.619  1.00                 C  
ATOM    156  N   ILE    21      35.818-111.986  18.458  1.00                 N  
ATOM    157  CA  ILE    21      34.869-111.307  17.822  1.00                 C  
ATOM    158  C   ILE    21      33.671-112.219  17.720  1.00                 C  
ATOM    159  O   ILE    21      33.384-112.922  16.750  1.00                 O  
ATOM    160  CB  ILE    21      35.350-110.823  16.441  1.00                 C  
ATOM    161  CD1 ILE    21      37.243-109.577  15.274  1.00                 C  
ATOM    162  CG1 ILE    21      36.582-109.929  16.589  1.00                 C  
ATOM    163  CG2 ILE    21      34.223-110.118  15.702  1.00                 C  
ATOM    164  N   ARG    22      32.932-112.167  18.824  1.00                 N  
ATOM    165  CA  ARG    22      31.652-112.917  19.047  1.00                 C  
ATOM    166  C   ARG    22      30.529-111.858  18.482  1.00                 C  
ATOM    167  O   ARG    22      30.116-110.899  19.128  1.00                 O  
ATOM    168  CB  ARG    22      31.498-113.287  20.524  1.00                 C  
ATOM    169  CD  ARG    22      32.330-114.592  22.499  1.00                 C  
ATOM    170  NE  ARG    22      33.363-115.484  23.020  1.00                 N  
ATOM    171  CG  ARG    22      32.560-114.245  21.038  1.00                 C  
ATOM    172  CZ  ARG    22      33.371-115.980  24.253  1.00                 C  
ATOM    173  NH1 ARG    22      34.353-116.783  24.638  1.00                 N  
ATOM    174  NH2 ARG    22      32.396-115.671  25.097  1.00                 N  
ATOM    175  N   SER    23      30.262-112.030  17.194  1.00                 N  
ATOM    176  CA  SER    23      29.254-111.515  16.454  1.00                 C  
ATOM    177  C   SER    23      27.882-111.706  16.756  1.00                 C  
ATOM    178  O   SER    23      27.608-112.574  17.589  1.00                 O  
ATOM    179  CB  SER    23      29.357-111.990  15.003  1.00                 C  
ATOM    180  OG  SER    23      29.101-113.380  14.903  1.00                 O  
ATOM    181  N   GLY    24      26.964-110.909  16.214  1.00                 N  
ATOM    182  CA  GLY    24      25.519-110.814  16.503  1.00                 C  
ATOM    183  C   GLY    24      24.718-111.064  15.338  1.00                 C  
ATOM    184  O   GLY    24      25.297-110.921  14.279  1.00                 O  
ATOM    185  N   PRO    25      23.449-111.385  15.482  1.00                 N  
ATOM    186  CA  PRO    25      22.422-111.599  14.444  1.00                 C  
ATOM    187  C   PRO    25      21.631-112.483  15.161  1.00                 C  
ATOM    188  O   PRO    25      22.281-113.515  14.960  1.00                 O  
ATOM    189  CB  PRO    25      23.205-112.173  13.262  1.00                 C  
ATOM    190  CD  PRO    25      24.748-112.025  15.085  1.00                 C  
ATOM    191  CG  PRO    25      24.379-112.851  13.885  1.00                 C  
ATOM    192  N   TRP    26      20.434-112.442  15.744  1.00                 N  
ATOM    193  CA  TRP    26      19.736-113.791  16.000  1.00                 C  
ATOM    194  C   TRP    26      18.372-113.619  15.218  1.00                 C  
ATOM    195  O   TRP    26      17.662-114.518  14.779  1.00                 O  
ATOM    196  CB  TRP    26      19.583-114.039  17.502  1.00                 C  
ATOM    197  CG  TRP    26      20.886-114.247  18.211  1.00                 C  
ATOM    198  CD1 TRP    26      21.567-113.332  18.961  1.00                 C  
ATOM    199  NE1 TRP    26      22.723-113.887  19.453  1.00                 N  
ATOM    200  CD2 TRP    26      21.668-115.448  18.236  1.00                 C  
ATOM    201  CE2 TRP    26      22.806-115.187  19.020  1.00                 C  
ATOM    202  CH2 TRP    26      23.613-117.382  18.691  1.00                 C  
ATOM    203  CZ2 TRP    26      23.787-116.149  19.255  1.00                 C  
ATOM    204  CE3 TRP    26      21.515-116.718  17.672  1.00                 C  
ATOM    205  CZ3 TRP    26      22.490-117.668  17.907  1.00                 C  
ATOM    206  N   ARG    27      18.036-112.332  15.133  1.00                 N  
ATOM    207  CA  ARG    27      16.681-112.133  14.465  1.00                 C  
ATOM    208  C   ARG    27      17.051-111.434  13.190  1.00                 C  
ATOM    209  O   ARG    27      17.000-110.216  13.012  1.00                 O  
ATOM    210  CB  ARG    27      15.745-111.339  15.378  1.00                 C  
ATOM    211  CD  ARG    27      14.496-111.189  17.550  1.00                 C  
ATOM    212  NE  ARG    27      14.106-111.879  18.778  1.00                 N  
ATOM    213  CG  ARG    27      15.412-112.040  16.686  1.00                 C  
ATOM    214  CZ  ARG    27      14.839-111.904  19.886  1.00                 C  
ATOM    215  NH1 ARG    27      14.403-112.558  20.954  1.00                 N  
ATOM    216  NH2 ARG    27      16.006-111.276  19.924  1.00                 N  
ATOM    217  N   TYR    28      17.449-112.289  12.252  1.00                 N  
ATOM    218  CA  TYR    28      17.873-111.888  10.865  1.00                 C  
ATOM    219  C   TYR    28      16.947-111.060   9.963  1.00                 C  
ATOM    220  O   TYR    28      17.461-110.250   9.167  1.00                 O  
ATOM    221  CB  TYR    28      18.216-113.124  10.031  1.00                 C  
ATOM    222  CG  TYR    28      19.516-113.788  10.426  1.00                 C  
ATOM    223  OH  TYR    28      23.082-115.628  11.517  1.00                 O  
ATOM    224  CZ  TYR    28      21.903-115.017  11.156  1.00                 C  
ATOM    225  CD1 TYR    28      19.530-115.085  10.923  1.00                 C  
ATOM    226  CE1 TYR    28      20.713-115.700  11.287  1.00                 C  
ATOM    227  CD2 TYR    28      20.725-113.116  10.301  1.00                 C  
ATOM    228  CE2 TYR    28      21.918-113.715  10.659  1.00                 C  
ATOM    229  N   ILE    29      15.640-111.295  10.198  1.00                 N  
ATOM    230  CA  ILE    29      14.716-110.486   9.280  1.00                 C  
ATOM    231  C   ILE    29      14.678-110.925   7.856  1.00                 C  
ATOM    232  O   ILE    29      15.660-110.900   7.123  1.00                 O  
ATOM    233  CB  ILE    29      15.081-108.990   9.289  1.00                 C  
ATOM    234  CD1 ILE    29      13.692-108.549  11.380  1.00                 C  
ATOM    235  CG1 ILE    29      15.047-108.441  10.716  1.00                 C  
ATOM    236  CG2 ILE    29      14.161-108.212   8.360  1.00                 C  
ATOM    237  N   TYR    30      13.520-111.476   7.502  1.00                 N  
ATOM    238  CA  TYR    30      13.151-112.006   6.167  1.00                 C  
ATOM    239  C   TYR    30      12.726-110.704   5.325  1.00                 C  
ATOM    240  O   TYR    30      11.778-110.077   5.675  1.00                 O  
ATOM    241  CB  TYR    30      12.036-113.046   6.293  1.00                 C  
ATOM    242  CG  TYR    30      12.468-114.329   6.965  1.00                 C  
ATOM    243  OH  TYR    30      13.654-117.853   8.828  1.00                 O  
ATOM    244  CZ  TYR    30      13.262-116.688   8.210  1.00                 C  
ATOM    245  CD1 TYR    30      12.450-114.449   8.349  1.00                 C  
ATOM    246  CE1 TYR    30      12.843-115.618   8.971  1.00                 C  
ATOM    247  CD2 TYR    30      12.893-115.418   6.213  1.00                 C  
ATOM    248  CE2 TYR    30      13.290-116.595   6.819  1.00                 C  
ATOM    249  N   PRO    31      13.436-110.524   4.236  1.00                 N  
ATOM    250  CA  PRO    31      13.173-109.452   3.352  1.00                 C  
ATOM    251  C   PRO    31      13.849-108.122   3.756  1.00                 C  
ATOM    252  O   PRO    31      13.286-107.028   3.711  1.00                 O  
ATOM    253  CB  PRO    31      11.651-109.305   3.391  1.00                 C  
ATOM    254  CD  PRO    31      12.160-111.193   4.771  1.00                 C  
ATOM    255  CG  PRO    31      11.155-110.654   3.792  1.00                 C  
ATOM    256  N   GLN    32      15.107-108.279   4.163  1.00                 N  
ATOM    257  CA  GLN    32      15.936-107.175   4.628  1.00                 C  
ATOM    258  C   GLN    32      15.873-105.821   3.783  1.00                 C  
ATOM    259  O   GLN    32      15.840-104.676   4.223  1.00                 O  
ATOM    260  CB  GLN    32      17.406-107.596   4.686  1.00                 C  
ATOM    261  CD  GLN    32      18.055-106.250   6.722  1.00                 C  
ATOM    262  CG  GLN    32      18.333-106.537   5.260  1.00                 C  
ATOM    263  OE1 GLN    32      18.043-107.160   7.551  1.00                 O  
ATOM    264  NE2 GLN    32      17.832-104.981   7.043  1.00                 N  
ATOM    265  N   MET    33      15.954-106.087   2.480  1.00                 N  
ATOM    266  CA  MET    33      16.032-104.801   1.663  1.00                 C  
ATOM    267  C   MET    33      14.646-104.630   1.090  1.00                 C  
ATOM    268  O   MET    33      14.565-104.882  -0.121  1.00                 O  
ATOM    269  CB  MET    33      17.124-104.909   0.597  1.00                 C  
ATOM    270  SD  MET    33      19.781-105.222  -0.122  1.00                 S  
ATOM    271  CE  MET    33      19.757-103.616  -0.914  1.00                 C  
ATOM    272  CG  MET    33      18.534-104.990   1.159  1.00                 C  
ATOM    273  N   VAL    34      13.586-104.391   1.862  1.00                 N  
ATOM    274  CA  VAL    34      12.295-104.371   1.126  1.00                 C  
ATOM    275  C   VAL    34      11.944-103.173   0.279  1.00                 C  
ATOM    276  O   VAL    34      11.172-103.206  -0.673  1.00                 O  
ATOM    277  CB  VAL    34      11.099-104.550   2.079  1.00                 C  
ATOM    278  CG1 VAL    34      10.875-103.286   2.896  1.00                 C  
ATOM    279  CG2 VAL    34       9.845-104.914   1.299  1.00                 C  
ATOM    280  N   ARG    35      12.598-102.068   0.636  1.00                 N  
ATOM    281  CA  ARG    35      12.275-100.801  -0.175  1.00                 C  
ATOM    282  C   ARG    35      13.030-100.679  -1.476  1.00                 C  
ATOM    283  O   ARG    35      12.643 -99.897  -2.339  1.00                 O  
ATOM    284  CB  ARG    35      12.552 -99.547   0.657  1.00                 C  
ATOM    285  CD  ARG    35      12.063 -98.207   2.722  1.00                 C  
ATOM    286  NE  ARG    35      13.376 -98.403   3.331  1.00                 N  
ATOM    287  CG  ARG    35      11.648 -99.395   1.869  1.00                 C  
ATOM    288  CZ  ARG    35      14.065 -97.446   3.945  1.00                 C  
ATOM    289  NH1 ARG    35      15.252 -97.717   4.470  1.00                 N  
ATOM    290  NH2 ARG    35      13.566 -96.221   4.032  1.00                 N  
ATOM    291  N   THR    36      14.064-101.500  -1.663  1.00                 N  
ATOM    292  CA  THR    36      14.824-101.482  -2.910  1.00                 C  
ATOM    293  C   THR    36      14.312-102.322  -3.948  1.00                 C  
ATOM    294  O   THR    36      14.740-102.089  -5.072  1.00                 O  
ATOM    295  CB  THR    36      16.292-101.888  -2.682  1.00                 C  
ATOM    296  OG1 THR    36      16.347-103.228  -2.177  1.00                 O  
ATOM    297  CG2 THR    36      16.951-100.961  -1.673  1.00                 C  
ATOM    298  N   SER    37      13.363-103.222  -3.691  1.00                 N  
ATOM    299  CA  SER    37      12.688-104.142  -4.585  1.00                 C  
ATOM    300  C   SER    37      11.223-103.747  -3.825  1.00                 C  
ATOM    301  O   SER    37      10.941-103.479  -2.659  1.00                 O  
ATOM    302  CB  SER    37      13.281-105.546  -4.457  1.00                 C  
ATOM    303  OG  SER    37      12.602-106.466  -5.294  1.00                 O  
ATOM    304  N   PRO    38      10.350-103.650  -4.819  1.00                 N  
ATOM    305  CA  PRO    38       9.036-103.163  -4.203  1.00                 C  
ATOM    306  C   PRO    38       8.974-101.829  -4.852  1.00                 C  
ATOM    307  O   PRO    38       8.113-101.670  -5.718  1.00                 O  
ATOM    308  CB  PRO    38       9.305-103.178  -2.697  1.00                 C  
ATOM    309  CD  PRO    38      11.388-103.688  -3.761  1.00                 C  
ATOM    310  CG  PRO    38      10.780-102.985  -2.579  1.00                 C  
ATOM    311  N   LYS    39       9.887-100.901  -4.581  1.00                 N  
ATOM    312  CA  LYS    39      10.015 -99.633  -5.215  1.00                 C  
ATOM    313  C   LYS    39       9.959 -99.554  -6.792  1.00                 C  
ATOM    314  O   LYS    39       9.482 -98.595  -7.381  1.00                 O  
ATOM    315  CB  LYS    39      11.332 -98.964  -4.815  1.00                 C  
ATOM    316  CD  LYS    39      12.828 -96.952  -4.927  1.00                 C  
ATOM    317  CE  LYS    39      13.051 -95.588  -5.560  1.00                 C  
ATOM    318  CG  LYS    39      11.535 -97.584  -5.418  1.00                 C  
ATOM    319  NZ  LYS    39      14.314 -94.957  -5.089  1.00                 N  
ATOM    320  N   GLU    40      10.561-100.560  -7.418  1.00                 N  
ATOM    321  CA  GLU    40      10.610-100.568  -8.850  1.00                 C  
ATOM    322  C   GLU    40       9.528-101.354  -9.538  1.00                 C  
ATOM    323  O   GLU    40       9.772-102.192 -10.406  1.00                 O  
ATOM    324  CB  GLU    40      11.954-101.112  -9.337  1.00                 C  
ATOM    325  CD  GLU    40      12.706-102.832  -7.647  1.00                 C  
ATOM    326  CG  GLU    40      12.169-102.588  -9.043  1.00                 C  
ATOM    327  OE1 GLU    40      12.647-101.901  -6.817  1.00                 O  
ATOM    328  OE2 GLU    40      13.185-103.955  -7.382  1.00                 O  
ATOM    329  N   TYR    41       8.293-101.082  -9.137  1.00                 N  
ATOM    330  CA  TYR    41       7.113-101.744  -9.766  1.00                 C  
ATOM    331  C   TYR    41       6.554-100.962 -11.050  1.00                 C  
ATOM    332  O   TYR    41       7.279-100.606 -11.985  1.00                 O  
ATOM    333  CB  TYR    41       5.980-101.898  -8.749  1.00                 C  
ATOM    334  CG  TYR    41       4.746-102.573  -9.305  1.00                 C  
ATOM    335  OH  TYR    41       1.361-104.445 -10.830  1.00                 O  
ATOM    336  CZ  TYR    41       2.481-103.824 -10.326  1.00                 C  
ATOM    337  CD1 TYR    41       4.702-103.952  -9.466  1.00                 C  
ATOM    338  CE1 TYR    41       3.579-104.578  -9.972  1.00                 C  
ATOM    339  CD2 TYR    41       3.630-101.830  -9.666  1.00                 C  
ATOM    340  CE2 TYR    41       2.498-102.438 -10.174  1.00                 C  
ATOM    341  N   LYS    42       5.268-100.810 -11.056  1.00                 N  
ATOM    342  CA  LYS    42       4.723-100.134 -12.247  1.00                 C  
ATOM    343  C   LYS    42       5.199-100.393 -13.636  1.00                 C  
ATOM    344  O   LYS    42       6.356-100.153 -13.978  1.00                 O  
ATOM    345  CB  LYS    42       4.864 -98.616 -12.113  1.00                 C  
ATOM    346  CD  LYS    42       4.187 -96.500 -10.946  1.00                 C  
ATOM    347  CE  LYS    42       3.343 -95.893  -9.838  1.00                 C  
ATOM    348  CG  LYS    42       4.016 -98.009 -11.008  1.00                 C  
ATOM    349  NZ  LYS    42       3.521 -94.418  -9.748  1.00                 N  
ATOM    350  N   TYR    43       4.292-100.881 -14.472  1.00                 N  
ATOM    351  CA  TYR    43       4.741-101.185 -15.900  1.00                 C  
ATOM    352  C   TYR    43       3.464-100.961 -16.860  1.00                 C  
ATOM    353  O   TYR    43       2.363-101.187 -16.387  1.00                 O  
ATOM    354  CB  TYR    43       5.293-102.609 -15.997  1.00                 C  
ATOM    355  CG  TYR    43       6.490-102.863 -15.109  1.00                 C  
ATOM    356  OH  TYR    43       9.773-103.568 -12.656  1.00                 O  
ATOM    357  CZ  TYR    43       8.688-103.334 -13.469  1.00                 C  
ATOM    358  CD1 TYR    43       6.326-103.301 -13.801  1.00                 C  
ATOM    359  CE1 TYR    43       7.414-103.536 -12.983  1.00                 C  
ATOM    360  CD2 TYR    43       7.781-102.665 -15.582  1.00                 C  
ATOM    361  CE2 TYR    43       8.881-102.895 -14.778  1.00                 C  
ATOM    362  N   ILE    44       3.646-100.626 -18.136  1.00                 N  
ATOM    363  CA  ILE    44       2.562-100.585 -18.958  1.00                 C  
ATOM    364  C   ILE    44       2.917-101.470 -20.119  1.00                 C  
ATOM    365  O   ILE    44       3.462-100.984 -21.111  1.00                 O  
ATOM    366  CB  ILE    44       2.227 -99.142 -19.379  1.00                 C  
ATOM    367  CD1 ILE    44       1.830 -96.798 -18.459  1.00                 C  
ATOM    368  CG1 ILE    44       1.982 -98.270 -18.145  1.00                 C  
ATOM    369  CG2 ILE    44       1.039 -99.126 -20.329  1.00                 C  
ATOM    370  N   LEU    45       2.636-102.765 -20.024  1.00                 N  
ATOM    371  CA  LEU    45       3.066-103.641 -21.160  1.00                 C  
ATOM    372  C   LEU    45       1.995-103.687 -22.225  1.00                 C  
ATOM    373  O   LEU    45       0.803-103.882 -21.964  1.00                 O  
ATOM    374  CB  LEU    45       3.383-105.052 -20.659  1.00                 C  
ATOM    375  CG  LEU    45       4.516-105.170 -19.638  1.00                 C  
ATOM    376  CD1 LEU    45       4.659-106.606 -19.157  1.00                 C  
ATOM    377  CD2 LEU    45       5.828-104.678 -20.232  1.00                 C  
ATOM    378  N   PRO    46       2.379-103.495 -23.500  1.00                 N  
ATOM    379  CA  PRO    46       1.283-103.725 -24.516  1.00                 C  
ATOM    380  C   PRO    46       1.758-103.275 -25.837  1.00                 C  
ATOM    381  O   PRO    46       2.338-102.199 -25.903  1.00                 O  
ATOM    382  CB  PRO    46       0.114-102.885 -23.997  1.00                 C  
ATOM    383  CD  PRO    46       1.984-102.386 -22.588  1.00                 C  
ATOM    384  CG  PRO    46       0.760-101.786 -23.221  1.00                 C  
ATOM    385  N   SER    47       1.673-104.103 -26.903  1.00                 N  
ATOM    386  CA  SER    47       2.148-103.776 -28.218  1.00                 C  
ATOM    387  C   SER    47       1.839-102.664 -29.243  1.00                 C  
ATOM    388  O   SER    47       0.741-102.187 -29.460  1.00                 O  
ATOM    389  CB  SER    47       1.929-104.950 -29.174  1.00                 C  
ATOM    390  OG  SER    47       2.322-104.614 -30.493  1.00                 O  
ATOM    391  N   GLY    48       2.942-102.192 -29.802  1.00                 N  
ATOM    392  CA  GLY    48       2.768-101.112 -30.858  1.00                 C  
ATOM    393  C   GLY    48       3.642 -99.933 -30.635  1.00                 C  
ATOM    394  O   GLY    48       3.688 -99.436 -29.499  1.00                 O  
ATOM    395  N   SER    49       4.362 -99.488 -31.665  1.00                 N  
ATOM    396  CA  SER    49       5.266 -98.345 -31.604  1.00                 C  
ATOM    397  C   SER    49       6.670 -98.554 -31.037  1.00                 C  
ATOM    398  O   SER    49       6.945 -99.249 -30.055  1.00                 O  
ATOM    399  CB  SER    49       4.645 -97.214 -30.782  1.00                 C  
ATOM    400  OG  SER    49       3.463 -96.728 -31.395  1.00                 O  
ATOM    401  N   ILE    50       7.589 -97.967 -31.795  1.00                 N  
ATOM    402  CA  ILE    50       9.047 -97.941 -31.618  1.00                 C  
ATOM    403  C   ILE    50       9.683 -97.325 -30.371  1.00                 C  
ATOM    404  O   ILE    50       9.916 -96.130 -30.574  1.00                 O  
ATOM    405  CB  ILE    50       9.745 -97.221 -32.787  1.00                 C  
ATOM    406  CD1 ILE    50       9.787 -99.343 -34.199  1.00                 C  
ATOM    407  CG1 ILE    50       9.383 -97.888 -34.116  1.00                 C  
ATOM    408  CG2 ILE    50      11.249 -97.179 -32.565  1.00                 C  
ATOM    409  N   LEU    51       9.997 -97.932 -29.235  1.00                 N  
ATOM    410  CA  LEU    51      10.724 -97.221 -28.285  1.00                 C  
ATOM    411  C   LEU    51      11.240 -98.378 -27.477  1.00                 C  
ATOM    412  O   LEU    51      10.660 -98.911 -26.531  1.00                 O  
ATOM    413  CB  LEU    51       9.820 -96.229 -27.550  1.00                 C  
ATOM    414  CG  LEU    51       9.169 -95.142 -28.407  1.00                 C  
ATOM    415  CD1 LEU    51       8.200 -94.312 -27.578  1.00                 C  
ATOM    416  CD2 LEU    51      10.226 -94.249 -29.037  1.00                 C  
ATOM    417  N   ARG    52      12.428 -98.819 -27.929  1.00                 N  
ATOM    418  CA  ARG    52      13.289 -99.843 -27.287  1.00                 C  
ATOM    419  C   ARG    52      13.203 -99.916 -25.831  1.00                 C  
ATOM    420  O   ARG    52      13.786 -98.957 -25.341  1.00                 O  
ATOM    421  CB  ARG    52      14.757 -99.615 -27.654  1.00                 C  
ATOM    422  CD  ARG    52      17.129-100.430 -27.576  1.00                 C  
ATOM    423  NE  ARG    52      18.053-101.439 -27.062  1.00                 N  
ATOM    424  CG  ARG    52      15.705-100.668 -27.102  1.00                 C  
ATOM    425  CZ  ARG    52      19.354-101.467 -27.331  1.00                 C  
ATOM    426  NH1 ARG    52      20.116-102.424 -26.819  1.00                 N  
ATOM    427  NH2 ARG    52      19.890-100.539 -28.112  1.00                 N  
ATOM    428  N   TYR    53      12.627-100.874 -25.089  1.00                 N  
ATOM    429  CA  TYR    53      12.886-100.808 -23.634  1.00                 C  
ATOM    430  C   TYR    53      12.850-102.322 -23.841  1.00                 C  
ATOM    431  O   TYR    53      12.134-102.830 -24.696  1.00                 O  
ATOM    432  CB  TYR    53      11.783-100.016 -22.929  1.00                 C  
ATOM    433  CG  TYR    53      11.659 -98.585 -23.402  1.00                 C  
ATOM    434  OH  TYR    53      11.301 -94.651 -24.701  1.00                 O  
ATOM    435  CZ  TYR    53      11.422 -95.953 -24.271  1.00                 C  
ATOM    436  CD1 TYR    53      10.414 -97.982 -23.526  1.00                 C  
ATOM    437  CE1 TYR    53      10.291 -96.675 -23.957  1.00                 C  
ATOM    438  CD2 TYR    53      12.788 -97.841 -23.723  1.00                 C  
ATOM    439  CE2 TYR    53      12.684 -96.533 -24.156  1.00                 C  
ATOM    440  N   ASN    54      13.678-103.026 -23.079  1.00                 N  
ATOM    441  CA  ASN    54      13.834-104.454 -23.138  1.00                 C  
ATOM    442  C   ASN    54      12.665-105.112 -22.124  1.00                 C  
ATOM    443  O   ASN    54      12.047-104.543 -21.147  1.00                 O  
ATOM    444  CB  ASN    54      15.258-104.854 -22.746  1.00                 C  
ATOM    445  CG  ASN    54      16.291-104.393 -23.755  1.00                 C  
ATOM    446  OD1 ASN    54      16.131-104.596 -24.959  1.00                 O  
ATOM    447  ND2 ASN    54      17.357-103.771 -23.266  1.00                 N  
ATOM    448  N   TYR    55      12.414-106.331 -22.559  1.00                 N  
ATOM    449  CA  TYR    55      11.442-107.192 -22.031  1.00                 C  
ATOM    450  C   TYR    55      12.026-108.369 -21.396  1.00                 C  
ATOM    451  O   TYR    55      11.787-109.511 -21.778  1.00                 O  
ATOM    452  CB  TYR    55      10.469-107.636 -23.125  1.00                 C  
ATOM    453  CG  TYR    55       9.322-108.481 -22.618  1.00                 C  
ATOM    454  OH  TYR    55       6.160-110.791 -21.217  1.00                 O  
ATOM    455  CZ  TYR    55       7.207-110.028 -21.681  1.00                 C  
ATOM    456  CD1 TYR    55       8.272-107.906 -21.913  1.00                 C  
ATOM    457  CE1 TYR    55       7.220-108.670 -21.446  1.00                 C  
ATOM    458  CD2 TYR    55       9.292-109.851 -22.846  1.00                 C  
ATOM    459  CE2 TYR    55       8.248-110.631 -22.387  1.00                 C  
ATOM    460  N   ARG    56      12.895-108.088 -20.438  1.00                 N  
ATOM    461  CA  ARG    56      13.804-109.167 -19.803  1.00                 C  
ATOM    462  C   ARG    56      13.326-110.239 -18.764  1.00                 C  
ATOM    463  O   ARG    56      12.898-111.361 -19.041  1.00                 O  
ATOM    464  CB  ARG    56      14.985-108.515 -19.081  1.00                 C  
ATOM    465  CD  ARG    56      16.618-110.375 -19.500  1.00                 C  
ATOM    466  NE  ARG    56      17.456-109.591 -20.404  1.00                 N  
ATOM    467  CG  ARG    56      15.949-109.506 -18.448  1.00                 C  
ATOM    468  CZ  ARG    56      18.713-109.245 -20.146  1.00                 C  
ATOM    469  NH1 ARG    56      19.399-108.531 -21.028  1.00                 N  
ATOM    470  NH2 ARG    56      19.282-109.613 -19.006  1.00                 N  
ATOM    471  N   GLY    57      13.481-109.825 -17.510  1.00                 N  
ATOM    472  CA  GLY    57      13.016-110.765 -16.447  1.00                 C  
ATOM    473  C   GLY    57      12.683-110.150 -15.159  1.00                 C  
ATOM    474  O   GLY    57      13.544-109.432 -14.664  1.00                 O  
ATOM    475  N   LYS    58      11.533-110.405 -14.569  1.00                 N  
ATOM    476  CA  LYS    58      11.103-109.970 -13.262  1.00                 C  
ATOM    477  C   LYS    58      11.219-111.219 -12.421  1.00                 C  
ATOM    478  O   LYS    58      11.517-111.148 -11.216  1.00                 O  
ATOM    479  CB  LYS    58       9.688-109.391 -13.329  1.00                 C  
ATOM    480  CD  LYS    58      10.416-107.023 -13.732  1.00                 C  
ATOM    481  CE  LYS    58      10.199-105.771 -14.567  1.00                 C  
ATOM    482  CG  LYS    58       9.557-108.174 -14.230  1.00                 C  
ATOM    483  NZ  LYS    58      11.004-104.623 -14.065  1.00                 N  
ATOM    484  N   SER    59      11.049-112.370 -13.070  1.00                 N  
ATOM    485  CA  SER    59      11.135-113.672 -12.406  1.00                 C  
ATOM    486  C   SER    59      12.499-113.996 -11.875  1.00                 C  
ATOM    487  O   SER    59      12.572-114.866 -11.010  1.00                 O  
ATOM    488  CB  SER    59      10.707-114.789 -13.360  1.00                 C  
ATOM    489  OG  SER    59      11.627-114.928 -14.428  1.00                 O  
ATOM    490  N   ILE    60      13.545-113.287 -12.280  1.00                 N  
ATOM    491  CA  ILE    60      14.886-113.428 -11.852  1.00                 C  
ATOM    492  C   ILE    60      15.147-112.710 -10.445  1.00                 C  
ATOM    493  O   ILE    60      15.999-113.032  -9.623  1.00                 O  
ATOM    494  CB  ILE    60      15.873-112.875 -12.897  1.00                 C  
ATOM    495  CD1 ILE    60      16.574-113.112 -15.336  1.00                 C  
ATOM    496  CG1 ILE    60      15.842-113.730 -14.165  1.00                 C  
ATOM    497  CG2 ILE    60      17.273-112.782 -12.310  1.00                 C  
ATOM    498  N   LEU    61      14.374-111.635 -10.294  1.00                 N  
ATOM    499  CA  LEU    61      14.689-110.878  -9.042  1.00                 C  
ATOM    500  C   LEU    61      13.939-111.565  -7.820  1.00                 C  
ATOM    501  O   LEU    61      14.426-111.851  -6.723  1.00                 O  
ATOM    502  CB  LEU    61      14.283-109.410  -9.187  1.00                 C  
ATOM    503  CG  LEU    61      15.089-108.579 -10.186  1.00                 C  
ATOM    504  CD1 LEU    61      14.475-107.198 -10.357  1.00                 C  
ATOM    505  CD2 LEU    61      16.539-108.462  -9.742  1.00                 C  
ATOM    506  N   LYS    62      12.679-111.830  -8.134  1.00                 N  
ATOM    507  CA  LYS    62      11.861-112.426  -7.032  1.00                 C  
ATOM    508  C   LYS    62      12.246-113.870  -6.714  1.00                 C  
ATOM    509  O   LYS    62      12.366-114.334  -5.585  1.00                 O  
ATOM    510  CB  LYS    62      10.372-112.372  -7.381  1.00                 C  
ATOM    511  CD  LYS    62       8.307-110.991  -7.735  1.00                 C  
ATOM    512  CE  LYS    62       7.716-109.590  -7.722  1.00                 C  
ATOM    513  CG  LYS    62       9.782-110.972  -7.369  1.00                 C  
ATOM    514  NZ  LYS    62       6.282-109.589  -8.121  1.00                 N  
ATOM    515  N   GLN    63      12.443-114.597  -7.814  1.00                 N  
ATOM    516  CA  GLN    63      12.759-116.083  -7.546  1.00                 C  
ATOM    517  C   GLN    63      14.099-116.294  -6.864  1.00                 C  
ATOM    518  O   GLN    63      14.243-117.144  -5.992  1.00                 O  
ATOM    519  CB  GLN    63      12.734-116.880  -8.852  1.00                 C  
ATOM    520  CD  GLN    63      11.794-119.011  -7.874  1.00                 C  
ATOM    521  CG  GLN    63      12.919-118.378  -8.668  1.00                 C  
ATOM    522  OE1 GLN    63      10.621-118.867  -8.217  1.00                 O  
ATOM    523  NE2 GLN    63      12.150-119.715  -6.805  1.00                 N  
ATOM    524  N   ARG    64      15.084-115.479  -7.242  1.00                 N  
ATOM    525  CA  ARG    64      16.418-115.637  -6.625  1.00                 C  
ATOM    526  C   ARG    64      16.398-115.437  -5.127  1.00                 C  
ATOM    527  O   ARG    64      16.850-116.338  -4.416  1.00                 O  
ATOM    528  CB  ARG    64      17.416-114.659  -7.249  1.00                 C  
ATOM    529  CD  ARG    64      19.737-113.705  -7.275  1.00                 C  
ATOM    530  NE  ARG    64      19.310-112.359  -6.900  1.00                 N  
ATOM    531  CG  ARG    64      18.827-114.774  -6.694  1.00                 C  
ATOM    532  CZ  ARG    64      19.531-111.810  -5.710  1.00                 C  
ATOM    533  NH1 ARG    64      19.106-110.580  -5.458  1.00                 N  
ATOM    534  NH2 ARG    64      20.176-112.494  -4.774  1.00                 N  
ATOM    535  N   TRP    65      15.813-114.357  -4.628  1.00                 N  
ATOM    536  CA  TRP    65      15.654-114.082  -3.243  1.00                 C  
ATOM    537  C   TRP    65      14.935-115.161  -2.347  1.00                 C  
ATOM    538  O   TRP    65      15.152-115.284  -1.146  1.00                 O  
ATOM    539  CB  TRP    65      14.880-112.778  -3.041  1.00                 C  
ATOM    540  CG  TRP    65      15.663-111.553  -3.406  1.00                 C  
ATOM    541  CD1 TRP    65      15.463-110.745  -4.488  1.00                 C  
ATOM    542  NE1 TRP    65      16.378-109.720  -4.490  1.00                 N  
ATOM    543  CD2 TRP    65      16.771-110.997  -2.688  1.00                 C  
ATOM    544  CE2 TRP    65      17.192-109.855  -3.392  1.00                 C  
ATOM    545  CH2 TRP    65      18.904-109.438  -1.820  1.00                 C  
ATOM    546  CZ2 TRP    65      18.260-109.066  -2.966  1.00                 C  
ATOM    547  CE3 TRP    65      17.448-111.355  -1.518  1.00                 C  
ATOM    548  CZ3 TRP    65      18.506-110.570  -1.100  1.00                 C  
ATOM    549  N   GLU    66      14.040-115.907  -2.995  1.00                 N  
ATOM    550  CA  GLU    66      13.306-116.878  -2.189  1.00                 C  
ATOM    551  C   GLU    66      14.135-118.190  -1.954  1.00                 C  
ATOM    552  O   GLU    66      14.020-119.004  -1.039  1.00                 O  
ATOM    553  CB  GLU    66      11.971-117.225  -2.852  1.00                 C  
ATOM    554  CD  GLU    66       9.675-116.449  -3.564  1.00                 C  
ATOM    555  CG  GLU    66      10.974-116.077  -2.877  1.00                 C  
ATOM    556  OE1 GLU    66       9.609-117.548  -4.154  1.00                 O  
ATOM    557  OE2 GLU    66       8.723-115.642  -3.512  1.00                 O  
ATOM    558  N   SER    67      14.942-118.387  -2.997  1.00                 N  
ATOM    559  CA  SER    67      15.612-119.800  -2.952  1.00                 C  
ATOM    560  C   SER    67      16.715-119.696  -1.987  1.00                 C  
ATOM    561  O   SER    67      16.936-120.602  -1.186  1.00                 O  
ATOM    562  CB  SER    67      16.083-120.214  -4.347  1.00                 C  
ATOM    563  OG  SER    67      17.116-119.362  -4.811  1.00                 O  
ATOM    564  N   LYS    68      17.363-118.532  -1.959  1.00                 N  
ATOM    565  CA  LYS    68      18.442-118.257  -0.939  1.00                 C  
ATOM    566  C   LYS    68      18.049-118.519   0.554  1.00                 C  
ATOM    567  O   LYS    68      18.893-118.814   1.418  1.00                 O  
ATOM    568  CB  LYS    68      18.920-116.807  -1.042  1.00                 C  
ATOM    569  CD  LYS    68      20.532-115.032  -0.303  1.00                 C  
ATOM    570  CE  LYS    68      21.641-114.671   0.673  1.00                 C  
ATOM    571  CG  LYS    68      20.048-116.456  -0.086  1.00                 C  
ATOM    572  NZ  LYS    68      22.123-113.276   0.474  1.00                 N  
ATOM    573  N   GLU    69      16.748-118.396   0.808  1.00                 N  
ATOM    574  CA  GLU    69      16.238-118.560   2.141  1.00                 C  
ATOM    575  C   GLU    69      16.352-120.002   2.631  1.00                 C  
ATOM    576  O   GLU    69      16.524-120.249   3.818  1.00                 O  
ATOM    577  CB  GLU    69      14.777-118.111   2.215  1.00                 C  
ATOM    578  CD  GLU    69      13.119-116.209   2.101  1.00                 C  
ATOM    579  CG  GLU    69      14.579-116.613   2.044  1.00                 C  
ATOM    580  OE1 GLU    69      12.253-117.109   2.105  1.00                 O  
ATOM    581  OE2 GLU    69      12.841-114.992   2.143  1.00                 O  
ATOM    582  N   LYS    70      16.186-120.938   1.703  1.00                 N  
ATOM    583  CA  LYS    70      16.304-122.357   1.996  1.00                 C  
ATOM    584  C   LYS    70      17.722-122.743   2.347  1.00                 C  
ATOM    585  O   LYS    70      18.012-123.244   3.437  1.00                 O  
ATOM    586  CB  LYS    70      15.822-123.191   0.808  1.00                 C  
ATOM    587  CD  LYS    70      15.315-125.456  -0.148  1.00                 C  
ATOM    588  CE  LYS    70      15.387-126.958   0.077  1.00                 C  
ATOM    589  CG  LYS    70      15.874-124.692   1.041  1.00                 C  
ATOM    590  NZ  LYS    70      14.842-127.719  -1.081  1.00                 N  
ATOM    591  N   TYR    71      18.636-122.427   1.440  1.00                 N  
ATOM    592  CA  TYR    71      20.067-122.761   1.662  1.00                 C  
ATOM    593  C   TYR    71      20.561-122.148   3.027  1.00                 C  
ATOM    594  O   TYR    71      21.245-122.761   3.845  1.00                 O  
ATOM    595  CB  TYR    71      20.923-122.250   0.501  1.00                 C  
ATOM    596  CG  TYR    71      22.403-122.504   0.674  1.00                 C  
ATOM    597  OH  TYR    71      26.473-123.216   1.144  1.00                 O  
ATOM    598  CZ  TYR    71      25.127-122.979   0.989  1.00                 C  
ATOM    599  CD1 TYR    71      22.946-123.756   0.415  1.00                 C  
ATOM    600  CE1 TYR    71      24.298-123.997   0.570  1.00                 C  
ATOM    601  CD2 TYR    71      23.254-121.490   1.095  1.00                 C  
ATOM    602  CE2 TYR    71      24.608-121.712   1.256  1.00                 C  
ATOM    603  N   PHE    72      20.244-120.862   3.171  1.00                 N  
ATOM    604  CA  PHE    72      20.791-120.172   4.347  1.00                 C  
ATOM    605  C   PHE    72      20.426-120.774   5.721  1.00                 C  
ATOM    606  O   PHE    72      21.089-120.547   6.730  1.00                 O  
ATOM    607  CB  PHE    72      20.351-118.707   4.361  1.00                 C  
ATOM    608  CG  PHE    72      20.911-117.917   5.509  1.00                 C  
ATOM    609  CZ  PHE    72      21.942-116.455   7.637  1.00                 C  
ATOM    610  CD1 PHE    72      22.235-117.514   5.510  1.00                 C  
ATOM    611  CE1 PHE    72      22.751-116.787   6.567  1.00                 C  
ATOM    612  CD2 PHE    72      20.115-117.577   6.588  1.00                 C  
ATOM    613  CE2 PHE    72      20.630-116.850   7.645  1.00                 C  
ATOM    614  N   ASN    73      19.346-121.544   5.723  1.00                 N  
ATOM    615  CA  ASN    73      18.866-122.117   6.984  1.00                 C  
ATOM    616  C   ASN    73      19.701-123.410   7.343  1.00                 C  
ATOM    617  O   ASN    73      20.212-123.708   8.426  1.00                 O  
ATOM    618  CB  ASN    73      17.371-122.430   6.896  1.00                 C  
ATOM    619  CG  ASN    73      16.512-121.181   6.915  1.00                 C  
ATOM    620  OD1 ASN    73      16.957-120.117   7.347  1.00                 O  
ATOM    621  ND2 ASN    73      15.276-121.307   6.447  1.00                 N  
ATOM    622  N   ASP    74      19.807-124.177   6.267  1.00                 N  
ATOM    623  CA  ASP    74      20.505-125.515   6.530  1.00                 C  
ATOM    624  C   ASP    74      22.004-125.274   6.580  1.00                 C  
ATOM    625  O   ASP    74      22.771-125.874   7.331  1.00                 O  
ATOM    626  CB  ASP    74      20.137-126.533   5.449  1.00                 C  
ATOM    627  CG  ASP    74      18.691-126.982   5.540  1.00                 C  
ATOM    628  OD1 ASP    74      18.056-126.731   6.585  1.00                 O  
ATOM    629  OD2 ASP    74      18.194-127.585   4.566  1.00                 O  
ATOM    630  N   PHE    75      22.422-124.368   5.696  1.00                 N  
ATOM    631  CA  PHE    75      23.925-124.155   5.582  1.00                 C  
ATOM    632  C   PHE    75      24.478-123.713   6.956  1.00                 C  
ATOM    633  O   PHE    75      25.570-124.134   7.329  1.00                 O  
ATOM    634  CB  PHE    75      24.239-123.119   4.501  1.00                 C  
ATOM    635  CG  PHE    75      25.707-122.862   4.316  1.00                 C  
ATOM    636  CZ  PHE    75      28.423-122.379   3.974  1.00                 C  
ATOM    637  CD1 PHE    75      26.580-123.904   4.059  1.00                 C  
ATOM    638  CE1 PHE    75      27.931-123.668   3.889  1.00                 C  
ATOM    639  CD2 PHE    75      26.215-121.577   4.398  1.00                 C  
ATOM    640  CE2 PHE    75      27.566-121.341   4.228  1.00                 C  
ATOM    641  N   GLN    76      23.727-122.901   7.687  1.00                 N  
ATOM    642  CA  GLN    76      24.113-122.408   8.951  1.00                 C  
ATOM    643  C   GLN    76      24.456-123.555  10.063  1.00                 C  
ATOM    644  O   GLN    76      25.453-123.695  10.778  1.00                 O  
ATOM    645  CB  GLN    76      23.024-121.502   9.528  1.00                 C  
ATOM    646  CD  GLN    76      22.268-120.008  11.420  1.00                 C  
ATOM    647  CG  GLN    76      23.371-120.897  10.879  1.00                 C  
ATOM    648  OE1 GLN    76      21.088-120.350  11.342  1.00                 O  
ATOM    649  NE2 GLN    76      22.651-118.862  11.970  1.00                 N  
ATOM    650  N   ARG    77      23.418-124.378  10.115  1.00                 N  
ATOM    651  CA  ARG    77      23.594-125.416  11.215  1.00                 C  
ATOM    652  C   ARG    77      24.500-126.590  10.747  1.00                 C  
ATOM    653  O   ARG    77      25.283-127.235  11.437  1.00                 O  
ATOM    654  CB  ARG    77      22.235-125.954  11.666  1.00                 C  
ATOM    655  CD  ARG    77      22.905-126.505  14.022  1.00                 C  
ATOM    656  NE  ARG    77      23.035-127.548  15.036  1.00                 N  
ATOM    657  CG  ARG    77      22.318-127.041  12.726  1.00                 C  
ATOM    658  CZ  ARG    77      24.078-128.366  15.137  1.00                 C  
ATOM    659  NH1 ARG    77      24.110-129.285  16.092  1.00                 N  
ATOM    660  NH2 ARG    77      25.087-128.262  14.282  1.00                 N  
ATOM    661  N   GLU    78      24.287-126.861   9.460  1.00                 N  
ATOM    662  CA  GLU    78      25.090-128.108   8.989  1.00                 C  
ATOM    663  C   GLU    78      26.555-127.758   8.816  1.00                 C  
ATOM    664  O   GLU    78      27.486-128.521   9.069  1.00                 O  
ATOM    665  CB  GLU    78      24.512-128.655   7.682  1.00                 C  
ATOM    666  CD  GLU    78      23.107-130.474   8.729  1.00                 C  
ATOM    667  CG  GLU    78      23.125-129.260   7.822  1.00                 C  
ATOM    668  OE1 GLU    78      23.949-131.376   8.531  1.00                 O  
ATOM    669  OE2 GLU    78      22.252-130.524   9.638  1.00                 O  
ATOM    670  N   GLY    79      26.739-126.534   8.320  1.00                 N  
ATOM    671  CA  GLY    79      28.184-126.145   7.980  1.00                 C  
ATOM    672  C   GLY    79      29.073-126.059   9.226  1.00                 C  
ATOM    673  O   GLY    79      30.293-126.080   9.085  1.00                 O  
ATOM    674  N   LEU    80      28.482-126.001  10.412  1.00                 N  
ATOM    675  CA  LEU    80      29.167-125.919  11.643  1.00                 C  
ATOM    676  C   LEU    80      29.755-127.339  12.096  1.00                 C  
ATOM    677  O   LEU    80      30.896-127.564  12.509  1.00                 O  
ATOM    678  CB  LEU    80      28.244-125.373  12.734  1.00                 C  
ATOM    679  CG  LEU    80      28.857-125.224  14.128  1.00                 C  
ATOM    680  CD1 LEU    80      30.039-124.268  14.097  1.00                 C  
ATOM    681  CD2 LEU    80      27.814-124.743  15.126  1.00                 C  
ATOM    682  N   THR    81      28.842-128.291  11.961  1.00                 N  
ATOM    683  CA  THR    81      29.267-129.639  12.409  1.00                 C  
ATOM    684  C   THR    81      30.280-130.305  11.361  1.00                 C  
ATOM    685  O   THR    81      31.282-130.978  11.584  1.00                 O  
ATOM    686  CB  THR    81      28.059-130.572  12.614  1.00                 C  
ATOM    687  OG1 THR    81      27.201-130.032  13.627  1.00                 O  
ATOM    688  CG2 THR    81      28.522-131.953  13.054  1.00                 C  
ATOM    689  N   LYS    82      29.805-130.110  10.132  1.00                 N  
ATOM    690  CA  LYS    82      30.690-130.889   9.115  1.00                 C  
ATOM    691  C   LYS    82      32.075-130.184   8.863  1.00                 C  
ATOM    692  O   LYS    82      33.153-130.718   8.627  1.00                 O  
ATOM    693  CB  LYS    82      29.955-131.056   7.783  1.00                 C  
ATOM    694  CD  LYS    82      29.098-133.374   8.222  1.00                 C  
ATOM    695  CE  LYS    82      27.879-134.282   8.216  1.00                 C  
ATOM    696  CG  LYS    82      28.725-131.946   7.861  1.00                 C  
ATOM    697  NZ  LYS    82      28.224-135.678   8.600  1.00                 N  
ATOM    698  N   VAL    83      31.915-128.861   8.870  1.00                 N  
ATOM    699  CA  VAL    83      33.240-128.143   8.488  1.00                 C  
ATOM    700  C   VAL    83      34.237-128.129   9.661  1.00                 C  
ATOM    701  O   VAL    83      35.455-128.212   9.543  1.00                 O  
ATOM    702  CB  VAL    83      32.984-126.700   8.015  1.00                 C  
ATOM    703  CG1 VAL    83      34.300-125.968   7.803  1.00                 C  
ATOM    704  CG2 VAL    83      32.157-126.697   6.739  1.00                 C  
ATOM    705  N   LEU    84      33.638-128.004  10.845  1.00                 N  
ATOM    706  CA  LEU    84      34.591-127.907  12.032  1.00                 C  
ATOM    707  C   LEU    84      35.274-129.227  12.331  1.00                 C  
ATOM    708  O   LEU    84      36.452-129.285  12.669  1.00                 O  
ATOM    709  CB  LEU    84      33.847-127.425  13.279  1.00                 C  
ATOM    710  CG  LEU    84      34.689-127.244  14.543  1.00                 C  
ATOM    711  CD1 LEU    84      35.798-126.230  14.310  1.00                 C  
ATOM    712  CD2 LEU    84      33.817-126.813  15.713  1.00                 C  
ATOM    713  N   SER    85      34.521-130.314  12.166  1.00                 N  
ATOM    714  CA  SER    85      35.128-131.645  12.463  1.00                 C  
ATOM    715  C   SER    85      36.374-131.944  11.522  1.00                 C  
ATOM    716  O   SER    85      37.416-132.449  11.928  1.00                 O  
ATOM    717  CB  SER    85      34.086-132.755  12.311  1.00                 C  
ATOM    718  OG  SER    85      33.068-132.636  13.290  1.00                 O  
ATOM    719  N   GLU    86      36.173-131.646  10.239  1.00                 N  
ATOM    720  CA  GLU    86      37.264-131.960   9.335  1.00                 C  
ATOM    721  C   GLU    86      38.178-130.862   8.942  1.00                 C  
ATOM    722  O   GLU    86      38.507-130.626   7.774  1.00                 O  
ATOM    723  CB  GLU    86      36.726-132.557   8.033  1.00                 C  
ATOM    724  CD  GLU    86      35.519-134.462   6.896  1.00                 C  
ATOM    725  CG  GLU    86      36.021-133.892   8.208  1.00                 C  
ATOM    726  OE1 GLU    86      35.600-133.753   5.870  1.00                 O  
ATOM    727  OE2 GLU    86      35.044-135.617   6.892  1.00                 O  
ATOM    728  N   LEU    87      38.662-130.201   9.991  1.00                 N  
ATOM    729  CA  LEU    87      39.731-129.152  10.023  1.00                 C  
ATOM    730  C   LEU    87      40.751-129.502   8.869  1.00                 C  
ATOM    731  O   LEU    87      41.373-130.573   8.820  1.00                 O  
ATOM    732  CB  LEU    87      40.400-129.111  11.398  1.00                 C  
ATOM    733  CG  LEU    87      41.493-128.057  11.589  1.00                 C  
ATOM    734  CD1 LEU    87      40.910-126.655  11.499  1.00                 C  
ATOM    735  CD2 LEU    87      42.200-128.251  12.922  1.00                 C  
ATOM    736  N   GLY    88      40.858-128.549   7.962  1.00                 N  
ATOM    737  CA  GLY    88      41.766-128.557   6.869  1.00                 C  
ATOM    738  C   GLY    88      42.964-128.746   6.458  1.00                 C  
ATOM    739  O   GLY    88      43.171-127.536   6.524  1.00                 O  
ATOM    740  N   ILE    89      43.880-129.637   6.094  1.00                 N  
ATOM    741  CA  ILE    89      45.254-129.252   5.529  1.00                 C  
ATOM    742  C   ILE    89      45.151-130.212   4.365  1.00                 C  
ATOM    743  O   ILE    89      45.313-131.402   4.857  1.00                 O  
ATOM    744  CB  ILE    89      46.371-129.464   6.568  1.00                 C  
ATOM    745  CD1 ILE    89      47.038-128.935   8.971  1.00                 C  
ATOM    746  CG1 ILE    89      46.090-128.643   7.828  1.00                 C  
ATOM    747  CG2 ILE    89      47.728-129.132   5.966  1.00                 C  
ATOM    748  N   LYS    90      44.845-129.908   3.133  1.00                 N  
ATOM    749  CA  LYS    90      44.782-131.031   2.205  1.00                 C  
ATOM    750  C   LYS    90      45.977-130.421   1.389  1.00                 C  
ATOM    751  O   LYS    90      45.863-129.375   0.757  1.00                 O  
ATOM    752  CB  LYS    90      43.390-131.129   1.577  1.00                 C  
ATOM    753  CD  LYS    90      40.934-131.546   1.876  1.00                 C  
ATOM    754  CE  LYS    90      39.819-131.816   2.874  1.00                 C  
ATOM    755  CG  LYS    90      42.281-131.436   2.570  1.00                 C  
ATOM    756  NZ  LYS    90      38.489-131.905   2.210  1.00                 N  
ATOM    757  N   THR    91      47.119-131.092   1.482  1.00                 N  
ATOM    758  CA  THR    91      48.301-130.661   0.819  1.00                 C  
ATOM    759  C   THR    91      48.242-130.526  -0.722  1.00                 C  
ATOM    760  O   THR    91      48.764-129.654  -1.409  1.00                 O  
ATOM    761  CB  THR    91      49.487-131.597   1.115  1.00                 C  
ATOM    762  OG1 THR    91      49.769-131.587   2.520  1.00                 O  
ATOM    763  CG2 THR    91      50.729-131.137   0.366  1.00                 C  
ATOM    764  N   ARG    92      47.565-131.547  -1.249  1.00                 N  
ATOM    765  CA  ARG    92      47.607-131.513  -2.819  1.00                 C  
ATOM    766  C   ARG    92      46.515-130.658  -3.394  1.00                 C  
ATOM    767  O   ARG    92      46.563-130.267  -4.556  1.00                 O  
ATOM    768  CB  ARG    92      47.503-132.929  -3.389  1.00                 C  
ATOM    769  CD  ARG    92      48.527-135.203  -3.668  1.00                 C  
ATOM    770  NE  ARG    92      49.657-136.075  -3.354  1.00                 N  
ATOM    771  CG  ARG    92      48.691-133.819  -3.063  1.00                 C  
ATOM    772  CZ  ARG    92      49.767-137.333  -3.767  1.00                 C  
ATOM    773  NH1 ARG    92      50.831-138.051  -3.432  1.00                 N  
ATOM    774  NH2 ARG    92      48.813-137.871  -4.515  1.00                 N  
ATOM    775  N   ILE    93      45.540-130.304  -2.558  1.00                 N  
ATOM    776  CA  ILE    93      44.423-129.453  -3.058  1.00                 C  
ATOM    777  C   ILE    93      44.878-128.004  -3.029  1.00                 C  
ATOM    778  O   ILE    93      44.543-127.244  -3.932  1.00                 O  
ATOM    779  CB  ILE    93      43.143-129.657  -2.227  1.00                 C  
ATOM    780  CD1 ILE    93      40.602-129.501  -2.367  1.00                 C  
ATOM    781  CG1 ILE    93      41.929-129.095  -2.971  1.00                 C  
ATOM    782  CG2 ILE    93      43.299-129.036  -0.847  1.00                 C  
ATOM    783  N   ILE    94      45.681-127.626  -2.035  1.00                 N  
ATOM    784  CA  ILE    94      46.176-126.269  -1.948  1.00                 C  
ATOM    785  C   ILE    94      46.978-125.863  -3.278  1.00                 C  
ATOM    786  O   ILE    94      46.840-124.798  -3.872  1.00                 O  
ATOM    787  CB  ILE    94      47.075-126.074  -0.713  1.00                 C  
ATOM    788  CD1 ILE    94      47.087-126.303   1.826  1.00                 C  
ATOM    789  CG1 ILE    94      46.250-126.185   0.570  1.00                 C  
ATOM    790  CG2 ILE    94      47.817-124.749  -0.798  1.00                 C  
ATOM    791  N   ASN    95      47.886-126.771  -3.634  1.00                 N  
ATOM    792  CA  ASN    95      48.706-126.373  -4.782  1.00                 C  
ATOM    793  C   ASN    95      48.002-126.251  -6.181  1.00                 C  
ATOM    794  O   ASN    95      48.349-125.575  -7.144  1.00                 O  
ATOM    795  CB  ASN    95      49.882-127.336  -4.960  1.00                 C  
ATOM    796  CG  ASN    95      50.954-127.147  -3.906  1.00                 C  
ATOM    797  OD1 ASN    95      51.054-126.085  -3.291  1.00                 O  
ATOM    798  ND2 ASN    95      51.761-128.181  -3.692  1.00                 N  
ATOM    799  N   ILE    96      46.961-127.082  -6.225  1.00                 N  
ATOM    800  CA  ILE    96      46.340-127.095  -7.666  1.00                 C  
ATOM    801  C   ILE    96      45.381-125.895  -7.684  1.00                 C  
ATOM    802  O   ILE    96      45.219-125.127  -8.631  1.00                 O  
ATOM    803  CB  ILE    96      45.647-128.436  -7.970  1.00                 C  
ATOM    804  CD1 ILE    96      47.806-129.433  -8.889  1.00                 C  
ATOM    805  CG1 ILE    96      46.658-129.583  -7.915  1.00                 C  
ATOM    806  CG2 ILE    96      44.932-128.375  -9.311  1.00                 C  
ATOM    807  N   ILE    97      44.674-125.811  -6.558  1.00                 N  
ATOM    808  CA  ILE    97      43.569-124.742  -6.559  1.00                 C  
ATOM    809  C   ILE    97      44.139-123.379  -6.927  1.00                 C  
ATOM    810  O   ILE    97      43.555-122.595  -7.694  1.00                 O  
ATOM    811  CB  ILE    97      42.856-124.666  -5.196  1.00                 C  
ATOM    812  CD1 ILE    97      40.545-124.365  -6.231  1.00                 C  
ATOM    813  CG1 ILE    97      41.597-123.802  -5.300  1.00                 C  
ATOM    814  CG2 ILE    97      43.807-124.155  -4.125  1.00                 C  
ATOM    815  N   LEU    98      45.329-123.126  -6.383  1.00                 N  
ATOM    816  CA  LEU    98      45.993-121.816  -6.610  1.00                 C  
ATOM    817  C   LEU    98      46.191-121.426  -8.082  1.00                 C  
ATOM    818  O   LEU    98      46.350-120.243  -8.375  1.00                 O  
ATOM    819  CB  LEU    98      47.364-121.785  -5.931  1.00                 C  
ATOM    820  CG  LEU    98      47.362-121.801  -4.401  1.00                 C  
ATOM    821  CD1 LEU    98      48.780-121.923  -3.863  1.00                 C  
ATOM    822  CD2 LEU    98      46.694-120.550  -3.851  1.00                 C  
ATOM    823  N   SER    99      46.153-122.397  -8.984  1.00                 N  
ATOM    824  CA  SER    99      46.332-122.184 -10.377  1.00                 C  
ATOM    825  C   SER    99      44.985-121.656 -11.093  1.00                 C  
ATOM    826  O   SER    99      44.866-120.947 -12.086  1.00                 O  
ATOM    827  CB  SER    99      46.801-123.470 -11.060  1.00                 C  
ATOM    828  OG  SER    99      45.798-124.470 -11.010  1.00                 O  
ATOM    829  N   ARG   100      43.944-122.233 -10.493  1.00                 N  
ATOM    830  CA  ARG   100      42.657-121.875 -11.294  1.00                 C  
ATOM    831  C   ARG   100      42.083-120.558 -10.723  1.00                 C  
ATOM    832  O   ARG   100      41.456-119.702 -11.339  1.00                 O  
ATOM    833  CB  ARG   100      41.640-123.015 -11.212  1.00                 C  
ATOM    834  CD  ARG   100      40.994-125.354 -11.853  1.00                 C  
ATOM    835  NE  ARG   100      41.412-126.597 -12.499  1.00                 N  
ATOM    836  CG  ARG   100      42.062-124.276 -11.949  1.00                 C  
ATOM    837  CZ  ARG   100      41.264-126.852 -13.795  1.00                 C  
ATOM    838  NH1 ARG   100      41.674-128.010 -14.293  1.00                 N  
ATOM    839  NH2 ARG   100      40.706-125.948 -14.589  1.00                 N  
ATOM    840  N   PRO   101      42.321-120.472  -9.415  1.00                 N  
ATOM    841  CA  PRO   101      41.640-119.212  -8.780  1.00                 C  
ATOM    842  C   PRO   101      42.491-117.978  -9.082  1.00                 C  
ATOM    843  O   PRO   101      41.929-116.928  -9.400  1.00                 O  
ATOM    844  CB  PRO   101      41.589-119.533  -7.285  1.00                 C  
ATOM    845  CD  PRO   101      42.473-121.493  -8.336  1.00                 C  
ATOM    846  CG  PRO   101      41.579-121.023  -7.223  1.00                 C  
ATOM    847  N   ILE   102      43.819-118.093  -9.033  1.00                 N  
ATOM    848  CA  ILE   102      44.683-117.010  -9.357  1.00                 C  
ATOM    849  C   ILE   102      44.564-116.393 -10.742  1.00                 C  
ATOM    850  O   ILE   102      44.972-115.250 -10.938  1.00                 O  
ATOM    851  CB  ILE   102      46.164-117.401  -9.194  1.00                 C  
ATOM    852  CD1 ILE   102      48.465-116.420  -8.703  1.00                 C  
ATOM    853  CG1 ILE   102      47.043-116.150  -9.146  1.00                 C  
ATOM    854  CG2 ILE   102      46.589-118.351 -10.303  1.00                 C  
ATOM    855  N   HIS   103      43.977-117.123 -11.682  1.00                 N  
ATOM    856  CA  HIS   103      43.811-116.670 -13.040  1.00                 C  
ATOM    857  C   HIS   103      42.563-115.666 -13.148  1.00                 C  
ATOM    858  O   HIS   103      42.545-114.584 -13.742  1.00                 O  
ATOM    859  CB  HIS   103      43.622-117.860 -13.983  1.00                 C  
ATOM    860  CG  HIS   103      43.492-117.475 -15.423  1.00                 C  
ATOM    861  ND1 HIS   103      44.555-117.015 -16.170  1.00                 N  
ATOM    862  CE1 HIS   103      44.132-116.753 -17.419  1.00                 C  
ATOM    863  CD2 HIS   103      42.409-117.444 -16.396  1.00                 C  
ATOM    864  NE2 HIS   103      42.846-117.008 -17.562  1.00                 N  
ATOM    865  N   HIS   104      41.510-116.143 -12.500  1.00                 N  
ATOM    866  CA  HIS   104      40.287-115.323 -12.590  1.00                 C  
ATOM    867  C   HIS   104      40.297-114.140 -11.746  1.00                 C  
ATOM    868  O   HIS   104      39.882-113.052 -12.160  1.00                 O  
ATOM    869  CB  HIS   104      39.055-116.158 -12.235  1.00                 C  
ATOM    870  CG  HIS   104      38.733-117.218 -13.241  1.00                 C  
ATOM    871  ND1 HIS   104      38.304-116.927 -14.518  1.00                 N  
ATOM    872  CE1 HIS   104      38.097-118.077 -15.183  1.00                 C  
ATOM    873  CD2 HIS   104      38.745-118.674 -13.256  1.00                 C  
ATOM    874  NE2 HIS   104      38.359-119.129 -14.432  1.00                 N  
ATOM    875  N   PHE   105      40.797-114.306 -10.521  1.00                 N  
ATOM    876  CA  PHE   105      40.870-113.140  -9.535  1.00                 C  
ATOM    877  C   PHE   105      41.786-112.081 -10.074  1.00                 C  
ATOM    878  O   PHE   105      41.477-110.881  -9.977  1.00                 O  
ATOM    879  CB  PHE   105      41.345-113.626  -8.164  1.00                 C  
ATOM    880  CG  PHE   105      41.430-112.539  -7.132  1.00                 C  
ATOM    881  CZ  PHE   105      41.595-110.527  -5.221  1.00                 C  
ATOM    882  CD1 PHE   105      40.291-112.078  -6.495  1.00                 C  
ATOM    883  CE1 PHE   105      40.369-111.078  -5.545  1.00                 C  
ATOM    884  CD2 PHE   105      42.649-111.977  -6.797  1.00                 C  
ATOM    885  CE2 PHE   105      42.728-110.976  -5.846  1.00                 C  
ATOM    886  N   LEU   106      42.874-112.512 -10.713  1.00                 N  
ATOM    887  CA  LEU   106      43.861-111.617 -11.317  1.00                 C  
ATOM    888  C   LEU   106      43.287-110.554 -12.248  1.00                 C  
ATOM    889  O   LEU   106      43.888-109.482 -12.435  1.00                 O  
ATOM    890  CB  LEU   106      44.901-112.418 -12.103  1.00                 C  
ATOM    891  CG  LEU   106      46.017-111.611 -12.769  1.00                 C  
ATOM    892  CD1 LEU   106      46.822-110.847 -11.729  1.00                 C  
ATOM    893  CD2 LEU   106      46.928-112.520 -13.579  1.00                 C  
ATOM    894  N   ARG   107      42.103-110.837 -12.790  1.00                 N  
ATOM    895  CA  ARG   107      41.419-109.939 -13.695  1.00                 C  
ATOM    896  C   ARG   107      41.025-108.626 -12.921  1.00                 C  
ATOM    897  O   ARG   107      41.006-107.537 -13.481  1.00                 O  
ATOM    898  CB  ARG   107      40.185-110.618 -14.293  1.00                 C  
ATOM    899  CD  ARG   107      39.238-112.399 -15.785  1.00                 C  
ATOM    900  NE  ARG   107      39.526-113.461 -16.747  1.00                 N  
ATOM    901  CG  ARG   107      40.505-111.733 -15.275  1.00                 C  
ATOM    902  CZ  ARG   107      38.611-114.284 -17.248  1.00                 C  
ATOM    903  NH1 ARG   107      38.967-115.220 -18.118  1.00                 N  
ATOM    904  NH2 ARG   107      37.343-114.170 -16.878  1.00                 N  
ATOM    905  N   ILE   108      40.603-108.818 -11.676  1.00                 N  
ATOM    906  CA  ILE   108      40.212-107.725 -10.852  1.00                 C  
ATOM    907  C   ILE   108      41.431-106.829 -10.452  1.00                 C  
ATOM    908  O   ILE   108      41.507-105.605 -10.503  1.00                 O  
ATOM    909  CB  ILE   108      39.493-108.207  -9.579  1.00                 C  
ATOM    910  CD1 ILE   108      37.198-108.055 -10.678  1.00                 C  
ATOM    911  CG1 ILE   108      38.191-108.926  -9.941  1.00                 C  
ATOM    912  CG2 ILE   108      39.252-107.043  -8.630  1.00                 C  
ATOM    913  N   GLU   109      42.410-107.589  -9.961  1.00                 N  
ATOM    914  CA  GLU   109      43.582-106.707  -9.421  1.00                 C  
ATOM    915  C   GLU   109      44.294-105.936 -10.625  1.00                 C  
ATOM    916  O   GLU   109      44.674-104.770 -10.613  1.00                 O  
ATOM    917  CB  GLU   109      44.594-107.567  -8.661  1.00                 C  
ATOM    918  CD  GLU   109      46.690-107.656  -7.255  1.00                 C  
ATOM    919  CG  GLU   109      45.743-106.781  -8.052  1.00                 C  
ATOM    920  OE1 GLU   109      46.451-108.880  -7.186  1.00                 O  
ATOM    921  OE2 GLU   109      47.671-107.119  -6.700  1.00                 O  
ATOM    922  N   GLU   110      44.516-106.753 -11.655  1.00                 N  
ATOM    923  CA  GLU   110      45.296-106.079 -12.753  1.00                 C  
ATOM    924  C   GLU   110      44.597-104.931 -13.478  1.00                 C  
ATOM    925  O   GLU   110      45.131-103.849 -13.738  1.00                 O  
ATOM    926  CB  GLU   110      45.713-107.097 -13.817  1.00                 C  
ATOM    927  CD  GLU   110      47.896-106.000 -14.455  1.00                 C  
ATOM    928  CG  GLU   110      46.554-106.512 -14.939  1.00                 C  
ATOM    929  OE1 GLU   110      48.334-106.421 -13.364  1.00                 O  
ATOM    930  OE2 GLU   110      48.510-105.177 -15.167  1.00                 O  
ATOM    931  N   PHE   111      43.323-105.182 -13.741  1.00                 N  
ATOM    932  CA  PHE   111      42.530-104.135 -14.488  1.00                 C  
ATOM    933  C   PHE   111      42.321-102.932 -13.579  1.00                 C  
ATOM    934  O   PHE   111      42.413-101.770 -13.973  1.00                 O  
ATOM    935  CB  PHE   111      41.194-104.711 -14.961  1.00                 C  
ATOM    936  CG  PHE   111      40.367-103.746 -15.762  1.00                 C  
ATOM    937  CZ  PHE   111      38.833-101.959 -17.238  1.00                 C  
ATOM    938  CD1 PHE   111      40.709-103.437 -17.067  1.00                 C  
ATOM    939  CE1 PHE   111      39.948-102.549 -17.804  1.00                 C  
ATOM    940  CD2 PHE   111      39.248-103.148 -15.210  1.00                 C  
ATOM    941  CE2 PHE   111      38.487-102.260 -15.947  1.00                 C  
ATOM    942  N   VAL   112      41.987-103.244 -12.327  1.00                 N  
ATOM    943  CA  VAL   112      41.635-102.123 -11.392  1.00                 C  
ATOM    944  C   VAL   112      42.762-101.074 -11.391  1.00                 C  
ATOM    945  O   VAL   112      42.527 -99.853 -11.411  1.00                 O  
ATOM    946  CB  VAL   112      41.376-102.639  -9.964  1.00                 C  
ATOM    947  CG1 VAL   112      42.665-103.154  -9.342  1.00                 C  
ATOM    948  CG2 VAL   112      40.766-101.543  -9.104  1.00                 C  
ATOM    949  N   ASN   113      43.991-101.586 -11.394  1.00                 N  
ATOM    950  CA  ASN   113      45.167-100.719 -11.354  1.00                 C  
ATOM    951  C   ASN   113      45.148 -99.556 -12.388  1.00                 C  
ATOM    952  O   ASN   113      45.654 -98.474 -12.119  1.00                 O  
ATOM    953  CB  ASN   113      46.443-101.538 -11.559  1.00                 C  
ATOM    954  CG  ASN   113      46.799-102.375 -10.346  1.00                 C  
ATOM    955  OD1 ASN   113      46.323-102.117  -9.240  1.00                 O  
ATOM    956  ND2 ASN   113      47.640-103.382 -10.550  1.00                 N  
ATOM    957  N   GLY   114      44.643 -99.855 -13.579  1.00                 N  
ATOM    958  CA  GLY   114      44.520 -98.889 -14.621  1.00                 C  
ATOM    959  C   GLY   114      43.477 -97.725 -14.333  1.00                 C  
ATOM    960  O   GLY   114      43.647 -96.507 -14.436  1.00                 O  
ATOM    961  N   LEU   115      42.331 -98.256 -13.933  1.00                 N  
ATOM    962  CA  LEU   115      41.220 -97.228 -13.731  1.00                 C  
ATOM    963  C   LEU   115      41.400 -96.538 -12.416  1.00                 C  
ATOM    964  O   LEU   115      41.141 -95.350 -12.226  1.00                 O  
ATOM    965  CB  LEU   115      39.848 -97.900 -13.808  1.00                 C  
ATOM    966  CG  LEU   115      39.439 -98.454 -15.174  1.00                 C  
ATOM    967  CD1 LEU   115      38.135 -99.230 -15.072  1.00                 C  
ATOM    968  CD2 LEU   115      39.309 -97.331 -16.192  1.00                 C  
ATOM    969  N   VAL   116      41.861 -97.338 -11.455  1.00                 N  
ATOM    970  CA  VAL   116      41.968 -96.748 -10.037  1.00                 C  
ATOM    971  C   VAL   116      42.925 -95.536 -10.085  1.00                 C  
ATOM    972  O   VAL   116      42.662 -94.560  -9.386  1.00                 O  
ATOM    973  CB  VAL   116      42.451 -97.801  -9.022  1.00                 C  
ATOM    974  CG1 VAL   116      43.902 -98.172  -9.289  1.00                 C  
ATOM    975  CG2 VAL   116      42.280 -97.289  -7.601  1.00                 C  
ATOM    976  N   ASP   117      43.974 -95.585 -10.895  1.00                 N  
ATOM    977  CA  ASP   117      44.914 -94.574 -11.054  1.00                 C  
ATOM    978  C   ASP   117      44.399 -93.139 -11.560  1.00                 C  
ATOM    979  O   ASP   117      44.839 -92.023 -11.303  1.00                 O  
ATOM    980  CB  ASP   117      46.006 -95.007 -12.034  1.00                 C  
ATOM    981  CG  ASP   117      46.929 -96.059 -11.450  1.00                 C  
ATOM    982  OD1 ASP   117      46.903 -96.253 -10.216  1.00                 O  
ATOM    983  OD2 ASP   117      47.679 -96.688 -12.225  1.00                 O  
ATOM    984  N   ALA   118      43.430 -93.340 -12.453  1.00                 N  
ATOM    985  CA  ALA   118      43.047 -91.961 -13.084  1.00                 C  
ATOM    986  C   ALA   118      42.019 -91.340 -12.182  1.00                 C  
ATOM    987  O   ALA   118      41.939 -90.148 -11.888  1.00                 O  
ATOM    988  CB  ALA   118      42.533 -92.152 -14.503  1.00                 C  
ATOM    989  N   LEU   119      41.149 -92.251 -11.745  1.00                 N  
ATOM    990  CA  LEU   119      39.934 -91.661 -10.924  1.00                 C  
ATOM    991  C   LEU   119      40.591 -90.781  -9.792  1.00                 C  
ATOM    992  O   LEU   119      40.274 -89.607  -9.621  1.00                 O  
ATOM    993  CB  LEU   119      39.057 -92.790 -10.378  1.00                 C  
ATOM    994  CG  LEU   119      38.256 -93.585 -11.411  1.00                 C  
ATOM    995  CD1 LEU   119      37.583 -94.785 -10.762  1.00                 C  
ATOM    996  CD2 LEU   119      37.220 -92.699 -12.085  1.00                 C  
ATOM    997  N   VAL   120      41.505 -91.396  -9.053  1.00                 N  
ATOM    998  CA  VAL   120      42.178 -90.747  -7.997  1.00                 C  
ATOM    999  C   VAL   120      43.165 -89.571  -8.241  1.00                 C  
ATOM   1000  O   VAL   120      43.589 -88.895  -7.297  1.00                 O  
ATOM   1001  CB  VAL   120      43.008 -91.740  -7.162  1.00                 C  
ATOM   1002  CG1 VAL   120      44.244 -92.179  -7.931  1.00                 C  
ATOM   1003  CG2 VAL   120      43.397 -91.119  -5.829  1.00                 C  
ATOM   1004  N   CYS   121      43.489 -89.302  -9.510  1.00                 N  
ATOM   1005  CA  CYS   121      44.405 -88.288  -9.850  1.00                 C  
ATOM   1006  C   CYS   121      45.762 -88.882  -9.958  1.00                 C  
ATOM   1007  O   CYS   121      46.579 -88.092  -9.462  1.00                 O  
ATOM   1008  CB  CYS   121      44.372 -87.165  -8.811  1.00                 C  
ATOM   1009  SG  CYS   121      42.759 -86.369  -8.623  1.00                 S  
ATOM   1010  N   ALA   122      46.068 -90.132 -10.303  1.00                 N  
ATOM   1011  CA  ALA   122      47.575 -90.375 -10.051  1.00                 C  
ATOM   1012  C   ALA   122      47.546 -90.603 -11.648  1.00                 C  
ATOM   1013  O   ALA   122      46.883 -91.468 -12.217  1.00                 O  
ATOM   1014  CB  ALA   122      47.770 -91.500  -9.046  1.00                 C  
ATOM   1015  N   TYR   123      48.252 -89.714 -12.323  1.00                 N  
ATOM   1016  CA  TYR   123      48.632 -89.557 -13.612  1.00                 C  
ATOM   1017  C   TYR   123      49.248 -90.422 -14.617  1.00                 C  
ATOM   1018  O   TYR   123      50.412 -90.780 -14.413  1.00                 O  
ATOM   1019  CB  TYR   123      49.636 -88.409 -13.739  1.00                 C  
ATOM   1020  CG  TYR   123      49.040 -87.043 -13.484  1.00                 C  
ATOM   1021  OH  TYR   123      47.407 -83.287 -12.768  1.00                 O  
ATOM   1022  CZ  TYR   123      47.947 -84.530 -13.006  1.00                 C  
ATOM   1023  CD1 TYR   123      49.166 -86.433 -12.243  1.00                 C  
ATOM   1024  CE1 TYR   123      48.625 -85.184 -12.001  1.00                 C  
ATOM   1025  CD2 TYR   123      48.353 -86.369 -14.485  1.00                 C  
ATOM   1026  CE2 TYR   123      47.805 -85.120 -14.262  1.00                 C  
ATOM   1027  N   PRO   124      48.540 -90.867 -15.650  1.00                 N  
ATOM   1028  CA  PRO   124      49.287 -91.832 -16.591  1.00                 C  
ATOM   1029  C   PRO   124      48.861 -91.442 -17.992  1.00                 C  
ATOM   1030  O   PRO   124      48.086 -90.497 -18.167  1.00                 O  
ATOM   1031  CB  PRO   124      48.803 -93.218 -16.160  1.00                 C  
ATOM   1032  CD  PRO   124      47.491 -91.633 -14.937  1.00                 C  
ATOM   1033  CG  PRO   124      47.440 -92.980 -15.602  1.00                 C  
ATOM   1034  N   ILE   125      49.613 -91.912 -19.002  1.00                 N  
ATOM   1035  CA  ILE   125      49.358 -91.599 -20.390  1.00                 C  
ATOM   1036  C   ILE   125      48.673 -91.288 -21.583  1.00                 C  
ATOM   1037  O   ILE   125      49.524 -91.075 -22.458  1.00                 O  
ATOM   1038  CB  ILE   125      49.916 -92.688 -21.326  1.00                 C  
ATOM   1039  CD1 ILE   125      52.054 -93.945 -21.914  1.00                 C  
ATOM   1040  CG1 ILE   125      51.442 -92.742 -21.230  1.00                 C  
ATOM   1041  CG2 ILE   125      49.445 -92.455 -22.753  1.00                 C  
ATOM   1042  N   ILE   126      47.404 -90.943 -21.697  1.00                 N  
ATOM   1043  CA  ILE   126      46.526 -90.411 -22.639  1.00                 C  
ATOM   1044  C   ILE   126      46.085 -89.024 -22.293  1.00                 C  
ATOM   1045  O   ILE   126      45.920 -88.754 -21.107  1.00                 O  
ATOM   1046  CB  ILE   126      45.284 -91.303 -22.820  1.00                 C  
ATOM   1047  CD1 ILE   126      44.568 -93.700 -23.307  1.00                 C  
ATOM   1048  CG1 ILE   126      45.690 -92.686 -23.333  1.00                 C  
ATOM   1049  CG2 ILE   126      44.275 -90.631 -23.738  1.00                 C  
ATOM   1050  N   PHE   127      45.856 -88.146 -23.267  1.00                 N  
ATOM   1051  CA  PHE   127      45.386 -86.796 -22.962  1.00                 C  
ATOM   1052  C   PHE   127      44.004 -86.820 -23.438  1.00                 C  
ATOM   1053  O   PHE   127      43.573 -86.125 -24.346  1.00                 O  
ATOM   1054  CB  PHE   127      46.272 -85.753 -23.645  1.00                 C  
ATOM   1055  CG  PHE   127      45.942 -84.337 -23.269  1.00                 C  
ATOM   1056  CZ  PHE   127      45.330 -81.714 -22.581  1.00                 C  
ATOM   1057  CD1 PHE   127      45.797 -83.973 -21.942  1.00                 C  
ATOM   1058  CE1 PHE   127      45.493 -82.670 -21.596  1.00                 C  
ATOM   1059  CD2 PHE   127      45.776 -83.368 -24.243  1.00                 C  
ATOM   1060  CE2 PHE   127      45.472 -82.065 -23.897  1.00                 C  
ATOM   1061  N   ASP   128      43.233 -87.722 -22.825  1.00                 N  
ATOM   1062  CA  ASP   128      41.737 -87.795 -23.317  1.00                 C  
ATOM   1063  C   ASP   128      41.516 -87.942 -24.896  1.00                 C  
ATOM   1064  O   ASP   128      40.540 -87.435 -25.449  1.00                 O  
ATOM   1065  CB  ASP   128      40.963 -86.555 -22.865  1.00                 C  
ATOM   1066  CG  ASP   128      40.832 -86.468 -21.357  1.00                 C  
ATOM   1067  OD1 ASP   128      40.832 -87.529 -20.698  1.00                 O  
ATOM   1068  OD2 ASP   128      40.729 -85.339 -20.834  1.00                 O  
ATOM   1069  N   ARG   129      42.444 -88.618 -25.550  1.00                 N  
ATOM   1070  CA  ARG   129      42.402 -89.002 -26.860  1.00                 C  
ATOM   1071  C   ARG   129      41.439 -90.012 -27.514  1.00                 C  
ATOM   1072  O   ARG   129      41.523 -91.160 -27.064  1.00                 O  
ATOM   1073  CB  ARG   129      43.752 -89.577 -27.293  1.00                 C  
ATOM   1074  CD  ARG   129      46.172 -89.179 -27.827  1.00                 C  
ATOM   1075  NE  ARG   129      46.651 -90.251 -26.957  1.00                 N  
ATOM   1076  CG  ARG   129      44.882 -88.561 -27.312  1.00                 C  
ATOM   1077  CZ  ARG   129      47.412 -90.058 -25.884  1.00                 C  
ATOM   1078  NH1 ARG   129      47.800 -91.093 -25.152  1.00                 N  
ATOM   1079  NH2 ARG   129      47.783 -88.831 -25.546  1.00                 N  
ATOM   1080  N   LYS   130      40.700 -89.673 -28.553  1.00                 N  
ATOM   1081  CA  LYS   130      39.989 -90.610 -29.317  1.00                 C  
ATOM   1082  C   LYS   130      39.121 -89.786 -30.135  1.00                 C  
ATOM   1083  O   LYS   130      37.921 -89.958 -29.936  1.00                 O  
ATOM   1084  CB  LYS   130      39.246 -91.590 -28.407  1.00                 C  
ATOM   1085  CD  LYS   130      39.652 -93.639 -29.798  1.00                 C  
ATOM   1086  CE  LYS   130      40.455 -94.406 -28.760  1.00                 C  
ATOM   1087  CG  LYS   130      38.604 -92.755 -29.142  1.00                 C  
ATOM   1088  NZ  LYS   130      41.411 -95.358 -29.389  1.00                 N  
ATOM   1089  N   GLY   131      39.594 -88.846 -30.935  1.00                 N  
ATOM   1090  CA  GLY   131      38.864 -87.864 -31.690  1.00                 C  
ATOM   1091  C   GLY   131      38.491 -86.656 -30.851  1.00                 C  
ATOM   1092  O   GLY   131      38.516 -85.522 -31.349  1.00                 O  
ATOM   1093  N   LYS   132      38.206 -86.868 -29.569  1.00                 N  
ATOM   1094  CA  LYS   132      37.879 -85.828 -28.636  1.00                 C  
ATOM   1095  C   LYS   132      39.234 -85.183 -28.061  1.00                 C  
ATOM   1096  O   LYS   132      40.289 -85.790 -27.977  1.00                 O  
ATOM   1097  CB  LYS   132      37.009 -86.378 -27.504  1.00                 C  
ATOM   1098  CD  LYS   132      34.807 -87.332 -26.769  1.00                 C  
ATOM   1099  CE  LYS   132      33.429 -87.793 -27.213  1.00                 C  
ATOM   1100  CG  LYS   132      35.628 -86.833 -27.947  1.00                 C  
ATOM   1101  NZ  LYS   132      32.619 -88.303 -26.072  1.00                 N  
ATOM   1102  N   ASP   133      39.102 -83.907 -27.684  1.00                 N  
ATOM   1103  CA  ASP   133      40.282 -83.212 -27.285  1.00                 C  
ATOM   1104  C   ASP   133      41.007 -82.626 -28.523  1.00                 C  
ATOM   1105  O   ASP   133      41.309 -81.435 -28.542  1.00                 O  
ATOM   1106  CB  ASP   133      41.215 -84.143 -26.509  1.00                 C  
ATOM   1107  CG  ASP   133      42.270 -83.388 -25.723  1.00                 C  
ATOM   1108  OD1 ASP   133      41.896 -82.503 -24.926  1.00                 O  
ATOM   1109  OD2 ASP   133      43.470 -83.682 -25.905  1.00                 O  
ATOM   1110  N   ILE   134      41.266 -83.455 -29.526  1.00                 N  
ATOM   1111  CA  ILE   134      41.946 -83.056 -30.698  1.00                 C  
ATOM   1112  C   ILE   134      40.904 -82.243 -31.608  1.00                 C  
ATOM   1113  O   ILE   134      41.040 -81.162 -32.172  1.00                 O  
ATOM   1114  CB  ILE   134      42.538 -84.265 -31.446  1.00                 C  
ATOM   1115  CD1 ILE   134      44.094 -86.261 -31.145  1.00                 C  
ATOM   1116  CG1 ILE   134      43.645 -84.917 -30.615  1.00                 C  
ATOM   1117  CG2 ILE   134      43.033 -83.849 -32.823  1.00                 C  
ATOM   1118  N   ARG   135      39.829 -83.013 -31.780  1.00                 N  
ATOM   1119  CA  ARG   135      38.886 -82.307 -32.822  1.00                 C  
ATOM   1120  C   ARG   135      38.141 -81.064 -32.317  1.00                 C  
ATOM   1121  O   ARG   135      37.651 -80.168 -33.003  1.00                 O  
ATOM   1122  CB  ARG   135      37.837 -83.289 -33.347  1.00                 C  
ATOM   1123  CD  ARG   135      37.329 -85.409 -34.591  1.00                 C  
ATOM   1124  NE  ARG   135      36.758 -86.099 -33.437  1.00                 N  
ATOM   1125  CG  ARG   135      38.409 -84.420 -34.186  1.00                 C  
ATOM   1126  CZ  ARG   135      35.711 -86.915 -33.497  1.00                 C  
ATOM   1127  NH1 ARG   135      35.262 -87.500 -32.395  1.00                 N  
ATOM   1128  NH2 ARG   135      35.115 -87.145 -34.659  1.00                 N  
ATOM   1129  N   ILE   136      38.015 -81.108 -30.991  1.00                 N  
ATOM   1130  CA  ILE   136      37.094 -79.978 -30.413  1.00                 C  
ATOM   1131  C   ILE   136      37.908 -78.771 -30.226  1.00                 C  
ATOM   1132  O   ILE   136      37.319 -77.707 -30.050  1.00                 O  
ATOM   1133  CB  ILE   136      36.425 -80.414 -29.096  1.00                 C  
ATOM   1134  CD1 ILE   136      36.894 -80.848 -26.629  1.00                 C  
ATOM   1135  CG1 ILE   136      37.478 -80.622 -28.006  1.00                 C  
ATOM   1136  CG2 ILE   136      35.581 -81.661 -29.315  1.00                 C  
ATOM   1137  N   LEU   137      39.224 -78.855 -30.365  1.00                 N  
ATOM   1138  CA  LEU   137      40.168 -77.752 -30.238  1.00                 C  
ATOM   1139  C   LEU   137      40.025 -76.975 -31.588  1.00                 C  
ATOM   1140  O   LEU   137      39.672 -75.792 -31.594  1.00                 O  
ATOM   1141  CB  LEU   137      41.579 -78.282 -29.977  1.00                 C  
ATOM   1142  CG  LEU   137      42.681 -77.231 -29.826  1.00                 C  
ATOM   1143  CD1 LEU   137      42.388 -76.311 -28.651  1.00                 C  
ATOM   1144  CD2 LEU   137      44.038 -77.896 -29.652  1.00                 C  
ATOM   1145  N   ARG   138      40.261 -77.657 -32.700  1.00                 N  
ATOM   1146  CA  ARG   138      40.145 -77.072 -33.976  1.00                 C  
ATOM   1147  C   ARG   138      38.855 -76.333 -34.296  1.00                 C  
ATOM   1148  O   ARG   138      38.828 -75.225 -34.823  1.00                 O  
ATOM   1149  CB  ARG   138      40.323 -78.129 -35.068  1.00                 C  
ATOM   1150  CD  ARG   138      40.442 -78.677 -37.514  1.00                 C  
ATOM   1151  NE  ARG   138      40.318 -78.174 -38.880  1.00                 N  
ATOM   1152  CG  ARG   138      40.240 -77.579 -36.483  1.00                 C  
ATOM   1153  CZ  ARG   138      40.439 -78.928 -39.968  1.00                 C  
ATOM   1154  NH1 ARG   138      40.310 -78.384 -41.170  1.00                 N  
ATOM   1155  NH2 ARG   138      40.688 -80.225 -39.851  1.00                 N  
ATOM   1156  N   SER   139      37.750 -76.984 -33.935  1.00                 N  
ATOM   1157  CA  SER   139      36.433 -76.315 -34.270  1.00                 C  
ATOM   1158  C   SER   139      36.146 -75.022 -33.514  1.00                 C  
ATOM   1159  O   SER   139      35.581 -74.099 -34.108  1.00                 O  
ATOM   1160  CB  SER   139      35.266 -77.272 -34.017  1.00                 C  
ATOM   1161  OG  SER   139      35.142 -77.571 -32.637  1.00                 O  
ATOM   1162  N   LEU   140      36.591 -74.907 -32.271  1.00                 N  
ATOM   1163  CA  LEU   140      36.451 -73.736 -31.479  1.00                 C  
ATOM   1164  C   LEU   140      37.264 -72.542 -32.101  1.00                 C  
ATOM   1165  O   LEU   140      36.743 -71.462 -32.394  1.00                 O  
ATOM   1166  CB  LEU   140      36.912 -74.001 -30.044  1.00                 C  
ATOM   1167  CG  LEU   140      36.860 -72.811 -29.085  1.00                 C  
ATOM   1168  CD1 LEU   140      35.433 -72.308 -28.928  1.00                 C  
ATOM   1169  CD2 LEU   140      37.440 -73.187 -27.730  1.00                 C  
ATOM   1170  N   TYR   141      38.547 -72.799 -32.312  1.00                 N  
ATOM   1171  CA  TYR   141      39.395 -71.771 -32.861  1.00                 C  
ATOM   1172  C   TYR   141      38.968 -71.276 -34.263  1.00                 C  
ATOM   1173  O   TYR   141      38.917 -70.098 -34.599  1.00                 O  
ATOM   1174  CB  TYR   141      40.843 -72.258 -32.942  1.00                 C  
ATOM   1175  CG  TYR   141      41.793 -71.255 -33.558  1.00                 C  
ATOM   1176  OH  TYR   141      44.405 -68.490 -35.237  1.00                 O  
ATOM   1177  CZ  TYR   141      43.541 -69.406 -34.683  1.00                 C  
ATOM   1178  CD1 TYR   141      42.280 -70.188 -32.815  1.00                 C  
ATOM   1179  CE1 TYR   141      43.148 -69.267 -33.369  1.00                 C  
ATOM   1180  CD2 TYR   141      42.199 -71.380 -34.881  1.00                 C  
ATOM   1181  CE2 TYR   141      43.067 -70.468 -35.452  1.00                 C  
ATOM   1182  N   ARG   142      38.671 -72.273 -35.097  1.00                 N  
ATOM   1183  CA  ARG   142      38.323 -71.838 -36.506  1.00                 C  
ATOM   1184  C   ARG   142      37.097 -70.997 -36.559  1.00                 C  
ATOM   1185  O   ARG   142      37.104 -69.931 -37.185  1.00                 O  
ATOM   1186  CB  ARG   142      38.139 -73.056 -37.413  1.00                 C  
ATOM   1187  CD  ARG   142      39.176 -74.977 -38.652  1.00                 C  
ATOM   1188  NE  ARG   142      40.401 -75.722 -38.934  1.00                 N  
ATOM   1189  CG  ARG   142      39.431 -73.783 -37.747  1.00                 C  
ATOM   1190  CZ  ARG   142      41.260 -75.410 -39.899  1.00                 C  
ATOM   1191  NH1 ARG   142      42.348 -76.146 -40.081  1.00                 N  
ATOM   1192  NH2 ARG   142      41.029 -74.364 -40.679  1.00                 N  
ATOM   1193  N   LYS   143      36.019 -71.455 -35.922  1.00                 N  
ATOM   1194  CA  LYS   143      34.749 -70.707 -35.883  1.00                 C  
ATOM   1195  C   LYS   143      35.051 -69.218 -35.499  1.00                 C  
ATOM   1196  O   LYS   143      34.665 -68.285 -36.192  1.00                 O  
ATOM   1197  CB  LYS   143      33.778 -71.351 -34.891  1.00                 C  
ATOM   1198  CD  LYS   143      31.495 -71.384 -33.850  1.00                 C  
ATOM   1199  CE  LYS   143      30.154 -70.676 -33.743  1.00                 C  
ATOM   1200  CG  LYS   143      32.426 -70.661 -34.809  1.00                 C  
ATOM   1201  NZ  LYS   143      29.230 -71.373 -32.807  1.00                 N  
ATOM   1202  N   ILE   144      35.647 -69.060 -34.322  1.00                 N  
ATOM   1203  CA  ILE   144      35.992 -67.756 -33.838  1.00                 C  
ATOM   1204  C   ILE   144      37.275 -67.327 -34.491  1.00                 C  
ATOM   1205  O   ILE   144      38.273 -67.638 -33.849  1.00                 O  
ATOM   1206  CB  ILE   144      36.114 -67.738 -32.303  1.00                 C  
ATOM   1207  CD1 ILE   144      34.881 -68.369 -30.163  1.00                 C  
ATOM   1208  CG1 ILE   144      34.791 -68.154 -31.658  1.00                 C  
ATOM   1209  CG2 ILE   144      36.574 -66.370 -31.821  1.00                 C  
ATOM   1210  N   VAL   145      37.330 -66.745 -35.683  1.00                 N  
ATOM   1211  CA  VAL   145      38.721 -66.517 -36.174  1.00                 C  
ATOM   1212  C   VAL   145      39.454 -65.325 -35.795  1.00                 C  
ATOM   1213  O   VAL   145      39.975 -64.609 -36.647  1.00                 O  
ATOM   1214  CB  VAL   145      38.785 -66.528 -37.713  1.00                 C  
ATOM   1215  CG1 VAL   145      38.018 -65.347 -38.287  1.00                 C  
ATOM   1216  CG2 VAL   145      40.231 -66.509 -38.185  1.00                 C  
ATOM   1217  N   ASN   146      39.463 -65.035 -34.502  1.00                 N  
ATOM   1218  CA  ASN   146      40.008 -63.604 -34.101  1.00                 C  
ATOM   1219  C   ASN   146      41.694 -63.403 -34.084  1.00                 C  
ATOM   1220  O   ASN   146      42.415 -63.606 -33.094  1.00                 O  
ATOM   1221  CB  ASN   146      39.484 -63.198 -32.722  1.00                 C  
ATOM   1222  CG  ASN   146      37.984 -62.983 -32.709  1.00                 C  
ATOM   1223  OD1 ASN   146      37.440 -62.279 -33.560  1.00                 O  
ATOM   1224  ND2 ASN   146      37.308 -63.591 -31.740  1.00                 N  
ATOM   1225  N   ILE   147      42.145 -62.856 -35.203  1.00                 N  
ATOM   1226  CA  ILE   147      43.389 -62.474 -35.418  1.00                 C  
ATOM   1227  C   ILE   147      44.099 -61.416 -34.548  1.00                 C  
ATOM   1228  O   ILE   147      45.327 -61.382 -34.379  1.00                 O  
ATOM   1229  CB  ILE   147      43.574 -61.932 -36.848  1.00                 C  
ATOM   1230  CD1 ILE   147      45.807 -63.112 -37.195  1.00                 C  
ATOM   1231  CG1 ILE   147      45.062 -61.795 -37.178  1.00                 C  
ATOM   1232  CG2 ILE   147      42.832 -60.615 -37.018  1.00                 C  
ATOM   1233  N   GLY   148      43.286 -60.493 -34.028  1.00                 N  
ATOM   1234  CA  GLY   148      43.910 -59.450 -33.176  1.00                 C  
ATOM   1235  C   GLY   148      43.348 -59.388 -31.783  1.00                 C  
ATOM   1236  O   GLY   148      43.378 -58.352 -31.122  1.00                 O  
ATOM   1237  N   THR   149      42.876 -60.528 -31.294  1.00                 N  
ATOM   1238  CA  THR   149      42.369 -60.646 -29.915  1.00                 C  
ATOM   1239  C   THR   149      43.211 -61.423 -29.019  1.00                 C  
ATOM   1240  O   THR   149      43.498 -62.577 -29.328  1.00                 O  
ATOM   1241  CB  THR   149      40.963 -61.274 -29.882  1.00                 C  
ATOM   1242  OG1 THR   149      40.051 -60.449 -30.616  1.00                 O  
ATOM   1243  CG2 THR   149      40.467 -61.394 -28.450  1.00                 C  
ATOM   1244  N   PHE   150      43.690 -60.824 -27.932  1.00                 N  
ATOM   1245  CA  PHE   150      44.616 -61.468 -26.963  1.00                 C  
ATOM   1246  C   PHE   150      44.272 -62.811 -26.354  1.00                 C  
ATOM   1247  O   PHE   150      45.108 -63.668 -26.090  1.00                 O  
ATOM   1248  CB  PHE   150      44.867 -60.546 -25.768  1.00                 C  
ATOM   1249  CG  PHE   150      45.804 -61.122 -24.745  1.00                 C  
ATOM   1250  CZ  PHE   150      47.531 -62.189 -22.846  1.00                 C  
ATOM   1251  CD1 PHE   150      47.172 -61.110 -24.952  1.00                 C  
ATOM   1252  CE1 PHE   150      48.033 -61.639 -24.011  1.00                 C  
ATOM   1253  CD2 PHE   150      45.316 -61.676 -23.574  1.00                 C  
ATOM   1254  CE2 PHE   150      46.178 -62.206 -22.632  1.00                 C  
ATOM   1255  N   ASN   151      42.966 -62.998 -26.160  1.00                 N  
ATOM   1256  CA  ASN   151      42.556 -64.320 -25.525  1.00                 C  
ATOM   1257  C   ASN   151      42.597 -65.531 -26.563  1.00                 C  
ATOM   1258  O   ASN   151      42.686 -66.711 -26.238  1.00                 O  
ATOM   1259  CB  ASN   151      41.160 -64.208 -24.909  1.00                 C  
ATOM   1260  CG  ASN   151      41.141 -63.347 -23.661  1.00                 C  
ATOM   1261  OD1 ASN   151      42.162 -63.181 -22.994  1.00                 O  
ATOM   1262  ND2 ASN   151      39.976 -62.795 -23.343  1.00                 N  
ATOM   1263  N   LEU   152      42.456 -65.145 -27.831  1.00                 N  
ATOM   1264  CA  LEU   152      42.403 -66.239 -28.801  1.00                 C  
ATOM   1265  C   LEU   152      43.810 -66.734 -29.116  1.00                 C  
ATOM   1266  O   LEU   152      44.148 -67.919 -29.054  1.00                 O  
ATOM   1267  CB  LEU   152      41.694 -65.788 -30.079  1.00                 C  
ATOM   1268  CG  LEU   152      41.560 -66.835 -31.186  1.00                 C  
ATOM   1269  CD1 LEU   152      40.764 -68.036 -30.697  1.00                 C  
ATOM   1270  CD2 LEU   152      40.905 -66.233 -32.420  1.00                 C  
ATOM   1271  N   GLN   153      44.667 -65.760 -29.388  1.00                 N  
ATOM   1272  CA  GLN   153      46.085 -66.119 -29.735  1.00                 C  
ATOM   1273  C   GLN   153      46.790 -66.808 -28.605  1.00                 C  
ATOM   1274  O   GLN   153      47.517 -67.784 -28.785  1.00                 O  
ATOM   1275  CB  GLN   153      46.870 -64.870 -30.139  1.00                 C  
ATOM   1276  CD  GLN   153      46.656 -65.166 -32.638  1.00                 C  
ATOM   1277  CG  GLN   153      46.420 -64.251 -31.453  1.00                 C  
ATOM   1278  OE1 GLN   153      47.774 -65.630 -32.863  1.00                 O  
ATOM   1279  NE2 GLN   153      45.601 -65.427 -33.402  1.00                 N  
ATOM   1280  N   LEU   154      46.574 -66.283 -27.399  1.00                 N  
ATOM   1281  CA  LEU   154      47.302 -66.848 -26.209  1.00                 C  
ATOM   1282  C   LEU   154      47.053 -68.335 -25.987  1.00                 C  
ATOM   1283  O   LEU   154      47.862 -69.023 -25.340  1.00                 O  
ATOM   1284  CB  LEU   154      46.916 -66.092 -24.936  1.00                 C  
ATOM   1285  CG  LEU   154      47.621 -66.526 -23.650  1.00                 C  
ATOM   1286  CD1 LEU   154      49.126 -66.344 -23.774  1.00                 C  
ATOM   1287  CD2 LEU   154      47.092 -65.745 -22.457  1.00                 C  
ATOM   1288  N   LEU   155      45.963 -68.835 -26.568  1.00                 N  
ATOM   1289  CA  LEU   155      45.581 -70.228 -26.459  1.00                 C  
ATOM   1290  C   LEU   155      46.481 -71.127 -27.271  1.00                 C  
ATOM   1291  O   LEU   155      46.519 -72.322 -26.988  1.00                 O  
ATOM   1292  CB  LEU   155      44.129 -70.422 -26.901  1.00                 C  
ATOM   1293  CG  LEU   155      43.569 -71.841 -26.787  1.00                 C  
ATOM   1294  CD1 LEU   155      43.613 -72.322 -25.345  1.00                 C  
ATOM   1295  CD2 LEU   155      42.147 -71.902 -27.322  1.00                 C  
ATOM   1296  N   LEU   156      47.237 -70.582 -28.214  1.00                 N  
ATOM   1297  CA  LEU   156      48.139 -71.299 -29.058  1.00                 C  
ATOM   1298  C   LEU   156      49.528 -71.526 -28.400  1.00                 C  
ATOM   1299  O   LEU   156      50.289 -72.440 -28.701  1.00                 O  
ATOM   1300  CB  LEU   156      48.327 -70.565 -30.387  1.00                 C  
ATOM   1301  CG  LEU   156      47.101 -70.490 -31.300  1.00                 C  
ATOM   1302  CD1 LEU   156      47.386 -69.617 -32.512  1.00                 C  
ATOM   1303  CD2 LEU   156      46.672 -71.882 -31.739  1.00                 C  
ATOM   1304  N   LYS   157      49.833 -70.611 -27.481  1.00                 N  
ATOM   1305  CA  LYS   157      51.199 -70.750 -26.872  1.00                 C  
ATOM   1306  C   LYS   157      51.098 -71.831 -25.746  1.00                 C  
ATOM   1307  O   LYS   157      51.944 -72.692 -25.528  1.00                 O  
ATOM   1308  CB  LYS   157      51.686 -69.403 -26.335  1.00                 C  
ATOM   1309  CD  LYS   157      53.553 -68.048 -25.347  1.00                 C  
ATOM   1310  CE  LYS   157      54.957 -68.082 -24.765  1.00                 C  
ATOM   1311  CG  LYS   157      53.089 -69.437 -25.753  1.00                 C  
ATOM   1312  NZ  LYS   157      55.425 -66.727 -24.362  1.00                 N  
ATOM   1313  N   ASP   158      49.999 -71.701 -25.004  1.00                 N  
ATOM   1314  CA  ASP   158      49.910 -72.668 -23.856  1.00                 C  
ATOM   1315  C   ASP   158      49.843 -74.184 -24.356  1.00                 C  
ATOM   1316  O   ASP   158      50.453 -75.138 -23.885  1.00                 O  
ATOM   1317  CB  ASP   158      48.688 -72.359 -22.988  1.00                 C  
ATOM   1318  CG  ASP   158      48.854 -71.086 -22.181  1.00                 C  
ATOM   1319  OD1 ASP   158      49.997 -70.591 -22.081  1.00                 O  
ATOM   1320  OD2 ASP   158      47.842 -70.584 -21.649  1.00                 O  
ATOM   1321  N   TYR   159      48.943 -74.318 -25.331  1.00                 N  
ATOM   1322  CA  TYR   159      48.770 -75.771 -25.730  1.00                 C  
ATOM   1323  C   TYR   159      50.123 -76.368 -26.290  1.00                 C  
ATOM   1324  O   TYR   159      50.656 -77.452 -26.054  1.00                 O  
ATOM   1325  CB  TYR   159      47.659 -75.912 -26.773  1.00                 C  
ATOM   1326  CG  TYR   159      47.457 -77.327 -27.265  1.00                 C  
ATOM   1327  OH  TYR   159      46.892 -81.223 -28.605  1.00                 O  
ATOM   1328  CZ  TYR   159      47.080 -79.933 -28.163  1.00                 C  
ATOM   1329  CD1 TYR   159      46.748 -78.249 -26.506  1.00                 C  
ATOM   1330  CE1 TYR   159      46.558 -79.545 -26.948  1.00                 C  
ATOM   1331  CD2 TYR   159      47.975 -77.736 -28.487  1.00                 C  
ATOM   1332  CE2 TYR   159      47.795 -79.027 -28.945  1.00                 C  
ATOM   1333  N   LYS   160      50.569 -75.534 -27.229  1.00                 N  
ATOM   1334  CA  LYS   160      51.764 -76.210 -28.029  1.00                 C  
ATOM   1335  C   LYS   160      52.884 -76.609 -27.017  1.00                 C  
ATOM   1336  O   LYS   160      53.533 -77.669 -27.040  1.00                 O  
ATOM   1337  CB  LYS   160      52.297 -75.258 -29.102  1.00                 C  
ATOM   1338  CD  LYS   160      51.931 -74.078 -31.287  1.00                 C  
ATOM   1339  CE  LYS   160      50.976 -73.856 -32.449  1.00                 C  
ATOM   1340  CG  LYS   160      51.348 -75.047 -30.271  1.00                 C  
ATOM   1341  NZ  LYS   160      51.515 -72.876 -33.431  1.00                 N  
ATOM   1342  N   ALA   161      53.081 -75.645 -26.119  1.00                 N  
ATOM   1343  CA  ALA   161      54.226 -75.849 -25.157  1.00                 C  
ATOM   1344  C   ALA   161      54.177 -77.108 -24.300  1.00                 C  
ATOM   1345  O   ALA   161      55.193 -77.562 -23.781  1.00                 O  
ATOM   1346  CB  ALA   161      54.340 -74.665 -24.210  1.00                 C  
ATOM   1347  N   PHE   162      52.985 -77.679 -24.180  1.00                 N  
ATOM   1348  CA  PHE   162      52.796 -78.871 -23.351  1.00                 C  
ATOM   1349  C   PHE   162      53.163 -80.207 -24.162  1.00                 C  
ATOM   1350  O   PHE   162      53.549 -81.280 -23.709  1.00                 O  
ATOM   1351  CB  PHE   162      51.355 -78.946 -22.842  1.00                 C  
ATOM   1352  CG  PHE   162      51.029 -77.922 -21.793  1.00                 C  
ATOM   1353  CZ  PHE   162      50.430 -76.027 -19.849  1.00                 C  
ATOM   1354  CD1 PHE   162      49.868 -77.173 -21.875  1.00                 C  
ATOM   1355  CE1 PHE   162      49.567 -76.230 -20.910  1.00                 C  
ATOM   1356  CD2 PHE   162      51.882 -77.707 -20.725  1.00                 C  
ATOM   1357  CE2 PHE   162      51.581 -76.764 -19.761  1.00                 C  
ATOM   1358  N   MET   163      52.877 -80.033 -25.452  1.00                 N  
ATOM   1359  CA  MET   163      53.073 -81.355 -26.213  1.00                 C  
ATOM   1360  C   MET   163      54.573 -81.443 -26.624  1.00                 C  
ATOM   1361  O   MET   163      55.275 -82.449 -26.636  1.00                 O  
ATOM   1362  CB  MET   163      52.143 -81.418 -27.426  1.00                 C  
ATOM   1363  SD  MET   163      50.273 -82.959 -26.081  1.00                 S  
ATOM   1364  CE  MET   163      50.562 -84.267 -27.269  1.00                 C  
ATOM   1365  CG  MET   163      50.667 -81.505 -27.072  1.00                 C  
ATOM   1366  N   TRP   164      55.016 -80.253 -27.030  1.00                 N  
ATOM   1367  CA  TRP   164      56.475 -80.332 -27.562  1.00                 C  
ATOM   1368  C   TRP   164      57.484 -80.589 -26.421  1.00                 C  
ATOM   1369  O   TRP   164      58.451 -81.338 -26.516  1.00                 O  
ATOM   1370  CB  TRP   164      56.846 -79.045 -28.302  1.00                 C  
ATOM   1371  CG  TRP   164      56.182 -78.909 -29.638  1.00                 C  
ATOM   1372  CD1 TRP   164      55.223 -78.004 -29.988  1.00                 C  
ATOM   1373  NE1 TRP   164      54.856 -78.185 -31.300  1.00                 N  
ATOM   1374  CD2 TRP   164      56.430 -79.704 -30.804  1.00                 C  
ATOM   1375  CE2 TRP   164      55.585 -79.225 -31.821  1.00                 C  
ATOM   1376  CH2 TRP   164      56.412 -80.823 -33.349  1.00                 C  
ATOM   1377  CZ2 TRP   164      55.567 -79.778 -33.101  1.00                 C  
ATOM   1378  CE3 TRP   164      57.283 -80.775 -31.086  1.00                 C  
ATOM   1379  CZ3 TRP   164      57.262 -81.320 -32.356  1.00                 C  
ATOM   1380  N   ASN   165      57.214 -79.902 -25.311  1.00                 N  
ATOM   1381  CA  ASN   165      58.213 -80.067 -24.193  1.00                 C  
ATOM   1382  C   ASN   165      58.276 -81.518 -23.646  1.00                 C  
ATOM   1383  O   ASN   165      59.322 -82.090 -23.354  1.00                 O  
ATOM   1384  CB  ASN   165      57.901 -79.100 -23.049  1.00                 C  
ATOM   1385  CG  ASN   165      58.253 -77.665 -23.387  1.00                 C  
ATOM   1386  OD1 ASN   165      59.039 -77.406 -24.298  1.00                 O  
ATOM   1387  ND2 ASN   165      57.669 -76.725 -22.652  1.00                 N  
ATOM   1388  N   ILE   166      57.081 -82.089 -23.500  1.00                 N  
ATOM   1389  CA  ILE   166      57.089 -83.463 -22.912  1.00                 C  
ATOM   1390  C   ILE   166      57.863 -84.503 -23.817  1.00                 C  
ATOM   1391  O   ILE   166      58.643 -85.356 -23.407  1.00                 O  
ATOM   1392  CB  ILE   166      55.659 -83.979 -22.663  1.00                 C  
ATOM   1393  CD1 ILE   166      53.497 -83.405 -21.440  1.00                 C  
ATOM   1394  CG1 ILE   166      54.988 -83.171 -21.550  1.00                 C  
ATOM   1395  CG2 ILE   166      55.677 -85.467 -22.351  1.00                 C  
ATOM   1396  N   PHE   167      57.526 -84.398 -25.103  1.00                 N  
ATOM   1397  CA  PHE   167      58.167 -85.440 -25.974  1.00                 C  
ATOM   1398  C   PHE   167      59.715 -85.334 -26.047  1.00                 C  
ATOM   1399  O   PHE   167      60.501 -86.275 -26.004  1.00                 O  
ATOM   1400  CB  PHE   167      57.607 -85.368 -27.396  1.00                 C  
ATOM   1401  CG  PHE   167      58.189 -86.391 -28.329  1.00                 C  
ATOM   1402  CZ  PHE   167      59.270 -88.280 -30.058  1.00                 C  
ATOM   1403  CD1 PHE   167      57.753 -87.705 -28.299  1.00                 C  
ATOM   1404  CE1 PHE   167      58.288 -88.646 -29.157  1.00                 C  
ATOM   1405  CD2 PHE   167      59.172 -86.041 -29.237  1.00                 C  
ATOM   1406  CE2 PHE   167      59.707 -86.982 -30.096  1.00                 C  
ATOM   1407  N   HIS   168      60.114 -84.072 -26.202  1.00                 N  
ATOM   1408  CA  HIS   168      61.633 -83.938 -26.381  1.00                 C  
ATOM   1409  C   HIS   168      62.414 -84.402 -25.070  1.00                 C  
ATOM   1410  O   HIS   168      63.437 -85.080 -25.048  1.00                 O  
ATOM   1411  CB  HIS   168      62.006 -82.496 -26.729  1.00                 C  
ATOM   1412  CG  HIS   168      63.475 -82.282 -26.923  1.00                 C  
ATOM   1413  ND1 HIS   168      64.152 -82.730 -28.036  1.00                 N  
ATOM   1414  CE1 HIS   168      65.449 -82.391 -27.926  1.00                 C  
ATOM   1415  CD2 HIS   168      64.541 -81.645 -26.162  1.00                 C  
ATOM   1416  NE2 HIS   168      65.690 -81.740 -26.804  1.00                 N  
ATOM   1417  N   THR   169      61.866 -83.895 -23.967  1.00                 N  
ATOM   1418  CA  THR   169      62.644 -84.225 -22.729  1.00                 C  
ATOM   1419  C   THR   169      61.665 -85.272 -22.287  1.00                 C  
ATOM   1420  O   THR   169      60.522 -85.001 -21.925  1.00                 O  
ATOM   1421  CB  THR   169      62.840 -82.984 -21.838  1.00                 C  
ATOM   1422  OG1 THR   169      63.571 -81.985 -22.560  1.00                 O  
ATOM   1423  CG2 THR   169      63.621 -83.347 -20.584  1.00                 C  
ATOM   1424  N   LYS   170      62.094 -86.519 -22.359  1.00                 N  
ATOM   1425  CA  LYS   170      61.485 -87.783 -22.068  1.00                 C  
ATOM   1426  C   LYS   170      61.074 -88.299 -20.666  1.00                 C  
ATOM   1427  O   LYS   170      61.959 -88.714 -19.945  1.00                 O  
ATOM   1428  CB  LYS   170      62.365 -88.930 -22.570  1.00                 C  
ATOM   1429  CD  LYS   170      62.644 -91.391 -22.973  1.00                 C  
ATOM   1430  CE  LYS   170      62.029 -92.770 -22.794  1.00                 C  
ATOM   1431  CG  LYS   170      61.745 -90.307 -22.400  1.00                 C  
ATOM   1432  NZ  LYS   170      62.903 -93.843 -23.342  1.00                 N  
ATOM   1433  N   ALA   171      59.820 -88.375 -20.313  1.00                 N  
ATOM   1434  CA  ALA   171      59.467 -88.923 -19.055  1.00                 C  
ATOM   1435  C   ALA   171      58.018 -88.838 -19.346  1.00                 C  
ATOM   1436  O   ALA   171      57.504 -87.722 -19.344  1.00                 O  
ATOM   1437  CB  ALA   171      60.046 -88.081 -17.929  1.00                 C  
ATOM   1438  N   SER   172      57.302 -89.958 -19.577  1.00                 N  
ATOM   1439  CA  SER   172      55.881 -89.818 -19.940  1.00                 C  
ATOM   1440  C   SER   172      54.950 -89.373 -18.794  1.00                 C  
ATOM   1441  O   SER   172      54.989 -90.012 -17.733  1.00                 O  
ATOM   1442  CB  SER   172      55.338 -91.135 -20.499  1.00                 C  
ATOM   1443  OG  SER   172      53.951 -91.040 -20.771  1.00                 O  
ATOM   1444  N   SER   173      54.140 -88.333 -19.013  1.00                 N  
ATOM   1445  CA  SER   173      53.216 -87.865 -18.060  1.00                 C  
ATOM   1446  C   SER   173      52.291 -87.386 -19.107  1.00                 C  
ATOM   1447  O   SER   173      52.906 -86.856 -20.037  1.00                 O  
ATOM   1448  CB  SER   173      53.878 -86.851 -17.125  1.00                 C  
ATOM   1449  OG  SER   173      52.956 -86.366 -16.164  1.00                 O  
ATOM   1450  N   VAL   174      50.979 -87.267 -18.958  1.00                 N  
ATOM   1451  CA  VAL   174      50.139 -86.496 -19.825  1.00                 C  
ATOM   1452  C   VAL   174      48.702 -86.369 -19.318  1.00                 C  
ATOM   1453  O   VAL   174      47.957 -85.553 -19.809  1.00                 O  
ATOM   1454  CB  VAL   174      50.106 -87.083 -21.248  1.00                 C  
ATOM   1455  CG1 VAL   174      49.124 -86.315 -22.119  1.00                 C  
ATOM   1456  CG2 VAL   174      51.497 -87.065 -21.864  1.00                 C  
ATOM   1457  N   THR   175      48.340 -87.105 -18.325  1.00                 N  
ATOM   1458  CA  THR   175      46.923 -86.917 -17.840  1.00                 C  
ATOM   1459  C   THR   175      45.856 -87.827 -18.317  1.00                 C  
ATOM   1460  O   THR   175      45.437 -87.668 -19.460  1.00                 O  
ATOM   1461  CB  THR   175      46.398 -85.506 -18.164  1.00                 C  
ATOM   1462  OG1 THR   175      47.236 -84.526 -17.538  1.00                 O  
ATOM   1463  CG2 THR   175      44.978 -85.334 -17.646  1.00                 C  
ATOM   1464  N   LEU   176      45.351 -88.707 -17.452  1.00                 N  
ATOM   1465  CA  LEU   176      44.213 -89.585 -17.786  1.00                 C  
ATOM   1466  C   LEU   176      43.438 -89.308 -16.504  1.00                 C  
ATOM   1467  O   LEU   176      43.693 -89.927 -15.475  1.00                 O  
ATOM   1468  CB  LEU   176      44.695 -91.015 -18.037  1.00                 C  
ATOM   1469  CG  LEU   176      43.616 -92.045 -18.377  1.00                 C  
ATOM   1470  CD1 LEU   176      42.920 -91.684 -19.680  1.00                 C  
ATOM   1471  CD2 LEU   176      44.213 -93.441 -18.465  1.00                 C  
ATOM   1472  N   GLU   177      42.626 -88.259 -16.534  1.00                 N  
ATOM   1473  CA  GLU   177      41.896 -87.881 -15.298  1.00                 C  
ATOM   1474  C   GLU   177      40.665 -88.539 -15.149  1.00                 C  
ATOM   1475  O   GLU   177      40.009 -88.595 -16.180  1.00                 O  
ATOM   1476  CB  GLU   177      41.654 -86.371 -15.260  1.00                 C  
ATOM   1477  CD  GLU   177      40.808 -84.376 -13.961  1.00                 C  
ATOM   1478  CG  GLU   177      40.993 -85.881 -13.982  1.00                 C  
ATOM   1479  OE1 GLU   177      41.154 -83.721 -14.967  1.00                 O  
ATOM   1480  OE2 GLU   177      40.317 -83.852 -12.939  1.00                 O  
ATOM   1481  N   LYS   178      40.214 -88.957 -13.974  1.00                 N  
ATOM   1482  CA  LYS   178      38.663 -89.303 -13.878  1.00                 C  
ATOM   1483  C   LYS   178      38.626 -89.310 -12.278  1.00                 C  
ATOM   1484  O   LYS   178      39.534 -89.735 -11.554  1.00                 O  
ATOM   1485  CB  LYS   178      38.359 -90.610 -14.613  1.00                 C  
ATOM   1486  CD  LYS   178      36.652 -92.272 -15.403  1.00                 C  
ATOM   1487  CE  LYS   178      37.084 -92.217 -16.859  1.00                 C  
ATOM   1488  CG  LYS   178      36.878 -90.938 -14.710  1.00                 C  
ATOM   1489  NZ  LYS   178      36.722 -93.462 -17.592  1.00                 N  
ATOM   1490  N   ILE   179      37.523 -88.746 -11.793  1.00                 N  
ATOM   1491  CA  ILE   179      37.282 -88.652 -10.393  1.00                 C  
ATOM   1492  C   ILE   179      37.022 -89.534  -9.282  1.00                 C  
ATOM   1493  O   ILE   179      35.898 -89.864  -8.901  1.00                 O  
ATOM   1494  CB  ILE   179      36.068 -87.755 -10.088  1.00                 C  
ATOM   1495  CD1 ILE   179      35.085 -85.449 -10.550  1.00                 C  
ATOM   1496  CG1 ILE   179      36.309 -86.336 -10.607  1.00                 C  
ATOM   1497  CG2 ILE   179      35.756 -87.769  -8.600  1.00                 C  
ATOM   1498  N   PHE   180      38.138 -89.977  -8.716  1.00                 N  
ATOM   1499  CA  PHE   180      38.083 -91.015  -7.523  1.00                 C  
ATOM   1500  C   PHE   180      38.642 -90.121  -6.421  1.00                 C  
ATOM   1501  O   PHE   180      39.816 -90.118  -6.055  1.00                 O  
ATOM   1502  CB  PHE   180      38.894 -92.267  -7.864  1.00                 C  
ATOM   1503  CG  PHE   180      38.787 -93.357  -6.837  1.00                 C  
ATOM   1504  CZ  PHE   180      38.591 -95.372  -4.932  1.00                 C  
ATOM   1505  CD1 PHE   180      37.949 -94.440  -7.041  1.00                 C  
ATOM   1506  CE1 PHE   180      37.850 -95.444  -6.096  1.00                 C  
ATOM   1507  CD2 PHE   180      39.522 -93.300  -5.666  1.00                 C  
ATOM   1508  CE2 PHE   180      39.423 -94.304  -4.721  1.00                 C  
ATOM   1509  N   PRO   181      37.711 -89.291  -5.931  1.00                 N  
ATOM   1510  CA  PRO   181      37.885 -88.316  -4.855  1.00                 C  
ATOM   1511  C   PRO   181      38.995 -87.531  -5.227  1.00                 C  
ATOM   1512  O   PRO   181      40.111 -87.991  -4.984  1.00                 O  
ATOM   1513  CB  PRO   181      38.126 -89.175  -3.612  1.00                 C  
ATOM   1514  CD  PRO   181      37.703 -90.713  -5.397  1.00                 C  
ATOM   1515  CG  PRO   181      37.478 -90.481  -3.929  1.00                 C  
ATOM   1516  N   SER   182      38.806 -86.363  -5.832  1.00                 N  
ATOM   1517  CA  SER   182      39.992 -85.541  -6.371  1.00                 C  
ATOM   1518  C   SER   182      40.290 -84.389  -5.527  1.00                 C  
ATOM   1519  O   SER   182      39.847 -83.333  -5.970  1.00                 O  
ATOM   1520  CB  SER   182      39.712 -85.070  -7.800  1.00                 C  
ATOM   1521  OG  SER   182      39.596 -86.170  -8.686  1.00                 O  
ATOM   1522  N   ASN   183      40.889 -84.488  -4.353  1.00                 N  
ATOM   1523  CA  ASN   183      41.121 -83.491  -3.377  1.00                 C  
ATOM   1524  C   ASN   183      39.788 -82.778  -3.006  1.00                 C  
ATOM   1525  O   ASN   183      39.788 -81.552  -2.777  1.00                 O  
ATOM   1526  CB  ASN   183      42.162 -82.486  -3.874  1.00                 C  
ATOM   1527  CG  ASN   183      42.715 -81.621  -2.759  1.00                 C  
ATOM   1528  OD1 ASN   183      42.807 -82.054  -1.611  1.00                 O  
ATOM   1529  ND2 ASN   183      43.086 -80.390  -3.096  1.00                 N  
ATOM   1530  N   ASN   184      38.740 -83.552  -2.795  1.00                 N  
ATOM   1531  CA  ASN   184      37.470 -83.213  -2.363  1.00                 C  
ATOM   1532  C   ASN   184      36.595 -82.387  -3.168  1.00                 C  
ATOM   1533  O   ASN   184      35.746 -81.653  -2.671  1.00                 O  
ATOM   1534  CB  ASN   184      37.536 -82.507  -1.007  1.00                 C  
ATOM   1535  CG  ASN   184      38.072 -83.404   0.091  1.00                 C  
ATOM   1536  OD1 ASN   184      37.580 -84.514   0.295  1.00                 O  
ATOM   1537  ND2 ASN   184      39.084 -82.923   0.804  1.00                 N  
ATOM   1538  N   ASN   185      36.843 -82.441  -4.468  1.00                 N  
ATOM   1539  CA  ASN   185      36.186 -81.417  -5.456  1.00                 C  
ATOM   1540  C   ASN   185      35.121 -82.121  -6.167  1.00                 C  
ATOM   1541  O   ASN   185      35.477 -83.281  -6.601  1.00                 O  
ATOM   1542  CB  ASN   185      37.239 -80.832  -6.400  1.00                 C  
ATOM   1543  CG  ASN   185      38.260 -79.978  -5.675  1.00                 C  
ATOM   1544  OD1 ASN   185      37.961 -78.863  -5.248  1.00                 O  
ATOM   1545  ND2 ASN   185      39.473 -80.500  -5.535  1.00                 N  
ATOM   1546  N   ILE   186      33.975 -81.536  -6.450  1.00                 N  
ATOM   1547  CA  ILE   186      32.943 -82.198  -7.276  1.00                 C  
ATOM   1548  C   ILE   186      32.894 -81.070  -8.322  1.00                 C  
ATOM   1549  O   ILE   186      32.045 -80.224  -8.144  1.00                 O  
ATOM   1550  CB  ILE   186      31.673 -82.498  -6.459  1.00                 C  
ATOM   1551  CD1 ILE   186      30.857 -83.557  -4.288  1.00                 C  
ATOM   1552  CG1 ILE   186      32.010 -83.374  -5.251  1.00                 C  
ATOM   1553  CG2 ILE   186      30.609 -83.133  -7.341  1.00                 C  
ATOM   1554  N   PHE   187      33.759 -81.025  -9.328  1.00                 N  
ATOM   1555  CA  PHE   187      33.882 -80.038 -10.258  1.00                 C  
ATOM   1556  C   PHE   187      33.666 -78.588  -9.874  1.00                 C  
ATOM   1557  O   PHE   187      32.997 -77.837 -10.566  1.00                 O  
ATOM   1558  CB  PHE   187      32.924 -80.280 -11.426  1.00                 C  
ATOM   1559  CG  PHE   187      33.168 -81.573 -12.152  1.00                 C  
ATOM   1560  CZ  PHE   187      33.624 -83.962 -13.497  1.00                 C  
ATOM   1561  CD1 PHE   187      32.399 -82.691 -11.881  1.00                 C  
ATOM   1562  CE1 PHE   187      32.623 -83.880 -12.548  1.00                 C  
ATOM   1563  CD2 PHE   187      34.166 -81.671 -13.105  1.00                 C  
ATOM   1564  CE2 PHE   187      34.390 -82.860 -13.772  1.00                 C  
ATOM   1565  N   ARG   188      34.324 -78.138  -8.795  1.00                 N  
ATOM   1566  CA  ARG   188      34.310 -76.815  -8.292  1.00                 C  
ATOM   1567  C   ARG   188      35.362 -76.114  -9.067  1.00                 C  
ATOM   1568  O   ARG   188      36.122 -76.766  -9.789  1.00                 O  
ATOM   1569  CB  ARG   188      34.558 -76.813  -6.782  1.00                 C  
ATOM   1570  CD  ARG   188      33.786 -77.473  -4.487  1.00                 C  
ATOM   1571  NE  ARG   188      34.953 -78.292  -4.169  1.00                 N  
ATOM   1572  CG  ARG   188      33.465 -77.492  -5.973  1.00                 C  
ATOM   1573  CZ  ARG   188      35.484 -78.396  -2.955  1.00                 C  
ATOM   1574  NH1 ARG   188      36.547 -79.164  -2.760  1.00                 N  
ATOM   1575  NH2 ARG   188      34.951 -77.730  -1.939  1.00                 N  
ATOM   1576  N   ILE   189      35.467 -74.800  -8.923  1.00                 N  
ATOM   1577  CA  ILE   189      36.392 -73.998  -9.767  1.00                 C  
ATOM   1578  C   ILE   189      35.481 -72.694  -9.451  1.00                 C  
ATOM   1579  O   ILE   189      34.450 -72.450 -10.070  1.00                 O  
ATOM   1580  CB  ILE   189      36.492 -74.568 -11.194  1.00                 C  
ATOM   1581  CD1 ILE   189      37.977 -74.546 -13.266  1.00                 C  
ATOM   1582  CG1 ILE   189      37.589 -73.848 -11.981  1.00                 C  
ATOM   1583  CG2 ILE   189      35.145 -74.488 -11.895  1.00                 C  
ATOM   1584  N   PHE   190      35.920 -71.938  -8.451  1.00                 N  
ATOM   1585  CA  PHE   190      35.313 -70.759  -8.098  1.00                 C  
ATOM   1586  C   PHE   190      36.276 -69.491  -8.629  1.00                 C  
ATOM   1587  O   PHE   190      37.496 -69.467  -8.697  1.00                 O  
ATOM   1588  CB  PHE   190      35.091 -70.702  -6.585  1.00                 C  
ATOM   1589  CG  PHE   190      34.108 -71.718  -6.078  1.00                 C  
ATOM   1590  CZ  PHE   190      32.283 -73.593  -5.140  1.00                 C  
ATOM   1591  CD1 PHE   190      34.520 -72.997  -5.747  1.00                 C  
ATOM   1592  CE1 PHE   190      33.616 -73.931  -5.280  1.00                 C  
ATOM   1593  CD2 PHE   190      32.771 -71.395  -5.932  1.00                 C  
ATOM   1594  CE2 PHE   190      31.866 -72.329  -5.466  1.00                 C  
ATOM   1595  N   LEU   191      35.551 -68.518  -9.116  1.00                 N  
ATOM   1596  CA  LEU   191      35.932 -67.387  -9.737  1.00                 C  
ATOM   1597  C   LEU   191      36.256 -66.296  -8.865  1.00                 C  
ATOM   1598  O   LEU   191      37.307 -65.761  -9.188  1.00                 O  
ATOM   1599  CB  LEU   191      34.843 -66.912 -10.701  1.00                 C  
ATOM   1600  CG  LEU   191      34.555 -67.819 -11.899  1.00                 C  
ATOM   1601  CD1 LEU   191      33.366 -67.301 -12.693  1.00                 C  
ATOM   1602  CD2 LEU   191      35.780 -67.933 -12.794  1.00                 C  
ATOM   1603  N   LYS   192      35.577 -65.953  -7.774  1.00                 N  
ATOM   1604  CA  LYS   192      36.285 -64.945  -6.848  1.00                 C  
ATOM   1605  C   LYS   192      36.140 -63.499  -7.332  1.00                 C  
ATOM   1606  O   LYS   192      35.195 -62.791  -6.976  1.00                 O  
ATOM   1607  CB  LYS   192      37.770 -65.288  -6.719  1.00                 C  
ATOM   1608  CD  LYS   192      39.537 -66.859  -5.878  1.00                 C  
ATOM   1609  CE  LYS   192      39.812 -68.168  -5.154  1.00                 C  
ATOM   1610  CG  LYS   192      38.045 -66.590  -5.984  1.00                 C  
ATOM   1611  NZ  LYS   192      41.269 -68.465  -5.078  1.00                 N  
ATOM   1612  N   THR   193      37.090 -63.078  -8.156  1.00                 N  
ATOM   1613  CA  THR   193      37.094 -61.711  -8.673  1.00                 C  
ATOM   1614  C   THR   193      35.984 -61.485  -9.727  1.00                 C  
ATOM   1615  O   THR   193      35.157 -60.599  -9.535  1.00                 O  
ATOM   1616  CB  THR   193      38.454 -61.348  -9.297  1.00                 C  
ATOM   1617  OG1 THR   193      39.478 -61.425  -8.297  1.00                 O  
ATOM   1618  CG2 THR   193      38.424 -59.932  -9.854  1.00                 C  
ATOM   1619  N   LYS   194      35.976 -62.247 -10.810  1.00                 N  
ATOM   1620  CA  LYS   194      34.986 -62.144 -11.805  1.00                 C  
ATOM   1621  C   LYS   194      33.504 -62.306 -11.440  1.00                 C  
ATOM   1622  O   LYS   194      32.563 -61.803 -12.053  1.00                 O  
ATOM   1623  CB  LYS   194      35.234 -63.167 -12.916  1.00                 C  
ATOM   1624  CD  LYS   194      34.623 -64.042 -15.187  1.00                 C  
ATOM   1625  CE  LYS   194      33.632 -63.965 -16.337  1.00                 C  
ATOM   1626  CG  LYS   194      34.254 -63.075 -14.074  1.00                 C  
ATOM   1627  NZ  LYS   194      33.978 -64.910 -17.433  1.00                 N  
ATOM   1628  N   MET   195      33.333 -63.120 -10.398  1.00                 N  
ATOM   1629  CA  MET   195      31.878 -63.464 -10.062  1.00                 C  
ATOM   1630  C   MET   195      31.232 -62.239  -9.335  1.00                 C  
ATOM   1631  O   MET   195      30.008 -62.028  -9.278  1.00                 O  
ATOM   1632  CB  MET   195      31.811 -64.726  -9.199  1.00                 C  
ATOM   1633  SD  MET   195      32.325 -66.071  -6.832  1.00                 S  
ATOM   1634  CE  MET   195      30.564 -66.260  -6.568  1.00                 C  
ATOM   1635  CG  MET   195      32.364 -64.547  -7.794  1.00                 C  
ATOM   1636  N   PHE   196      32.142 -61.448  -8.767  1.00                 N  
ATOM   1637  CA  PHE   196      31.667 -60.302  -7.964  1.00                 C  
ATOM   1638  C   PHE   196      31.126 -59.162  -8.855  1.00                 C  
ATOM   1639  O   PHE   196      30.360 -58.306  -8.419  1.00                 O  
ATOM   1640  CB  PHE   196      32.791 -59.771  -7.072  1.00                 C  
ATOM   1641  CG  PHE   196      33.130 -60.675  -5.922  1.00                 C  
ATOM   1642  CZ  PHE   196      33.765 -62.345  -3.792  1.00                 C  
ATOM   1643  CD1 PHE   196      32.283 -61.707  -5.560  1.00                 C  
ATOM   1644  CE1 PHE   196      32.595 -62.539  -4.502  1.00                 C  
ATOM   1645  CD2 PHE   196      34.298 -60.493  -5.201  1.00                 C  
ATOM   1646  CE2 PHE   196      34.610 -61.325  -4.143  1.00                 C  
ATOM   1647  N   LYS   197      31.554 -59.180 -10.110  1.00                 N  
ATOM   1648  CA  LYS   197      31.158 -58.114 -11.029  1.00                 C  
ATOM   1649  C   LYS   197      29.723 -58.435 -11.568  1.00                 C  
ATOM   1650  O   LYS   197      28.776 -57.662 -11.671  1.00                 O  
ATOM   1651  CB  LYS   197      32.171 -57.985 -12.169  1.00                 C  
ATOM   1652  CD  LYS   197      32.953 -56.737 -14.200  1.00                 C  
ATOM   1653  CE  LYS   197      32.642 -55.621 -15.185  1.00                 C  
ATOM   1654  CG  LYS   197      31.863 -56.866 -13.149  1.00                 C  
ATOM   1655  NZ  LYS   197      33.702 -55.483 -16.221  1.00                 N  
ATOM   1656  N   ASN   198      29.664 -59.701 -11.981  1.00                 N  
ATOM   1657  CA  ASN   198      28.290 -60.011 -12.646  1.00                 C  
ATOM   1658  C   ASN   198      27.132 -59.878 -11.595  1.00                 C  
ATOM   1659  O   ASN   198      26.031 -59.361 -11.776  1.00                 O  
ATOM   1660  CB  ASN   198      28.302 -61.405 -13.276  1.00                 C  
ATOM   1661  CG  ASN   198      27.022 -61.717 -14.026  1.00                 C  
ATOM   1662  OD1 ASN   198      26.684 -61.048 -15.002  1.00                 O  
ATOM   1663  ND2 ASN   198      26.304 -62.737 -13.569  1.00                 N  
ATOM   1664  N   LEU   199      27.455 -60.512 -10.468  1.00                 N  
ATOM   1665  CA  LEU   199      26.294 -60.605  -9.468  1.00                 C  
ATOM   1666  C   LEU   199      25.765 -59.245  -8.963  1.00                 C  
ATOM   1667  O   LEU   199      24.655 -59.131  -8.449  1.00                 O  
ATOM   1668  CB  LEU   199      26.701 -61.438  -8.251  1.00                 C  
ATOM   1669  CG  LEU   199      26.935 -62.930  -8.498  1.00                 C  
ATOM   1670  CD1 LEU   199      27.480 -63.602  -7.247  1.00                 C  
ATOM   1671  CD2 LEU   199      25.651 -63.609  -8.947  1.00                 C  
ATOM   1672  N   ASN   200      26.597 -58.225  -9.125  1.00                 N  
ATOM   1673  CA  ASN   200      26.230 -56.899  -8.630  1.00                 C  
ATOM   1674  C   ASN   200      25.424 -56.065  -9.636  1.00                 C  
ATOM   1675  O   ASN   200      24.658 -55.147  -9.360  1.00                 O  
ATOM   1676  CB  ASN   200      27.478 -56.118  -8.215  1.00                 C  
ATOM   1677  CG  ASN   200      28.124 -56.674  -6.961  1.00                 C  
ATOM   1678  OD1 ASN   200      27.465 -57.319  -6.146  1.00                 O  
ATOM   1679  ND2 ASN   200      29.419 -56.425  -6.804  1.00                 N  
ATOM   1680  N   LYS   201      25.666 -56.445 -10.890  1.00                 N  
ATOM   1681  CA  LYS   201      24.945 -55.561 -11.946  1.00                 C  
ATOM   1682  C   LYS   201      23.536 -56.117 -12.059  1.00                 C  
ATOM   1683  O   LYS   201      22.536 -55.412 -12.187  1.00                 O  
ATOM   1684  CB  LYS   201      25.703 -55.588 -13.275  1.00                 C  
ATOM   1685  CD  LYS   201      27.050 -53.502 -12.907  1.00                 C  
ATOM   1686  CE  LYS   201      28.431 -52.874 -12.996  1.00                 C  
ATOM   1687  CG  LYS   201      27.100 -54.991 -13.204  1.00                 C  
ATOM   1688  NZ  LYS   201      29.345 -53.391 -11.940  1.00                 N  
ATOM   1689  N   ASP   202      23.483 -57.448 -12.042  1.00                 N  
ATOM   1690  CA  ASP   202      22.133 -58.097 -12.272  1.00                 C  
ATOM   1691  C   ASP   202      21.068 -57.698 -11.227  1.00                 C  
ATOM   1692  O   ASP   202      19.878 -57.863 -11.487  1.00                 O  
ATOM   1693  CB  ASP   202      22.266 -59.621 -12.280  1.00                 C  
ATOM   1694  CG  ASP   202      22.966 -60.139 -13.521  1.00                 C  
ATOM   1695  OD1 ASP   202      23.101 -59.366 -14.493  1.00                 O  
ATOM   1696  OD2 ASP   202      23.380 -61.317 -13.522  1.00                 O  
ATOM   1697  N   PHE   203      21.493 -57.173 -10.086  1.00                 N  
ATOM   1698  CA  PHE   203      20.634 -56.777  -9.040  1.00                 C  
ATOM   1699  C   PHE   203      19.972 -55.333  -9.268  1.00                 C  
ATOM   1700  O   PHE   203      18.896 -54.907  -8.860  1.00                 O  
ATOM   1701  CB  PHE   203      21.382 -56.771  -7.705  1.00                 C  
ATOM   1702  CG  PHE   203      20.521 -56.409  -6.529  1.00                 C  
ATOM   1703  CZ  PHE   203      18.930 -55.734  -4.353  1.00                 C  
ATOM   1704  CD1 PHE   203      19.610 -57.316  -6.015  1.00                 C  
ATOM   1705  CE1 PHE   203      18.818 -56.983  -4.933  1.00                 C  
ATOM   1706  CD2 PHE   203      20.621 -55.163  -5.937  1.00                 C  
ATOM   1707  CE2 PHE   203      19.829 -54.830  -4.855  1.00                 C  
ATOM   1708  N   LYS   204      20.849 -54.566  -9.914  1.00                 N  
ATOM   1709  CA  LYS   204      20.287 -53.115  -9.996  1.00                 C  
ATOM   1710  C   LYS   204      19.389 -53.035 -11.274  1.00                 C  
ATOM   1711  O   LYS   204      18.340 -52.411 -11.404  1.00                 O  
ATOM   1712  CB  LYS   204      21.430 -52.099 -10.031  1.00                 C  
ATOM   1713  CD  LYS   204      23.317 -50.960  -8.831  1.00                 C  
ATOM   1714  CE  LYS   204      24.085 -50.844  -7.524  1.00                 C  
ATOM   1715  CG  LYS   204      22.207 -51.993  -8.729  1.00                 C  
ATOM   1716  NZ  LYS   204      25.200 -49.862  -7.620  1.00                 N  
ATOM   1717  N   THR   205      19.952 -53.710 -12.275  1.00                 N  
ATOM   1718  CA  THR   205      19.147 -53.544 -13.596  1.00                 C  
ATOM   1719  C   THR   205      17.795 -54.307 -13.526  1.00                 C  
ATOM   1720  O   THR   205      16.730 -53.883 -13.965  1.00                 O  
ATOM   1721  CB  THR   205      19.951 -54.038 -14.813  1.00                 C  
ATOM   1722  OG1 THR   205      21.152 -53.268 -14.941  1.00                 O  
ATOM   1723  CG2 THR   205      19.136 -53.884 -16.088  1.00                 C  
ATOM   1724  N   PHE   206      17.910 -55.507 -12.958  1.00                 N  
ATOM   1725  CA  PHE   206      16.632 -56.317 -12.947  1.00                 C  
ATOM   1726  C   PHE   206      15.516 -55.696 -12.086  1.00                 C  
ATOM   1727  O   PHE   206      14.336 -55.666 -12.419  1.00                 O  
ATOM   1728  CB  PHE   206      16.903 -57.738 -12.450  1.00                 C  
ATOM   1729  CG  PHE   206      17.627 -58.601 -13.443  1.00                 C  
ATOM   1730  CZ  PHE   206      18.970 -60.200 -15.278  1.00                 C  
ATOM   1731  CD1 PHE   206      17.678 -58.247 -14.781  1.00                 C  
ATOM   1732  CE1 PHE   206      18.345 -59.040 -15.695  1.00                 C  
ATOM   1733  CD2 PHE   206      18.258 -59.765 -13.042  1.00                 C  
ATOM   1734  CE2 PHE   206      18.924 -60.558 -13.956  1.00                 C  
ATOM   1735  N   GLN   207      15.949 -55.194 -10.930  1.00                 N  
ATOM   1736  CA  GLN   207      14.885 -54.631 -10.024  1.00                 C  
ATOM   1737  C   GLN   207      14.180 -53.409 -10.574  1.00                 C  
ATOM   1738  O   GLN   207      12.972 -53.244 -10.440  1.00                 O  
ATOM   1739  CB  GLN   207      15.478 -54.271  -8.660  1.00                 C  
ATOM   1740  CD  GLN   207      13.447 -54.884  -7.289  1.00                 C  
ATOM   1741  CG  GLN   207      14.452 -53.804  -7.641  1.00                 C  
ATOM   1742  OE1 GLN   207      13.820 -55.988  -6.894  1.00                 O  
ATOM   1743  NE2 GLN   207      12.165 -54.567  -7.433  1.00                 N  
ATOM   1744  N   ILE   208      14.952 -52.553 -11.243  1.00                 N  
ATOM   1745  CA  ILE   208      14.322 -51.318 -11.797  1.00                 C  
ATOM   1746  C   ILE   208      13.259 -51.564 -12.961  1.00                 C  
ATOM   1747  O   ILE   208      12.376 -50.764 -13.252  1.00                 O  
ATOM   1748  CB  ILE   208      15.380 -50.336 -12.333  1.00                 C  
ATOM   1749  CD1 ILE   208      15.796 -47.858 -12.763  1.00                 C  
ATOM   1750  CG1 ILE   208      14.772 -48.945 -12.519  1.00                 C  
ATOM   1751  CG2 ILE   208      15.992 -50.864 -13.622  1.00                 C  
ATOM   1752  N   LEU   209      13.454 -52.696 -13.638  1.00                 N  
ATOM   1753  CA  LEU   209      12.551 -52.917 -14.754  1.00                 C  
ATOM   1754  C   LEU   209      11.157 -53.448 -14.164  1.00                 C  
ATOM   1755  O   LEU   209      10.017 -53.114 -14.470  1.00                 O  
ATOM   1756  CB  LEU   209      13.160 -53.907 -15.748  1.00                 C  
ATOM   1757  CG  LEU   209      14.390 -53.424 -16.519  1.00                 C  
ATOM   1758  CD1 LEU   209      14.992 -54.556 -17.337  1.00                 C  
ATOM   1759  CD2 LEU   209      14.033 -52.252 -17.421  1.00                 C  
ATOM   1760  N   SER   210      11.411 -54.444 -13.316  1.00                 N  
ATOM   1761  CA  SER   210      10.063 -55.077 -12.861  1.00                 C  
ATOM   1762  C   SER   210       9.224 -54.199 -11.959  1.00                 C  
ATOM   1763  O   SER   210       8.002 -54.102 -12.008  1.00                 O  
ATOM   1764  CB  SER   210      10.311 -56.402 -12.138  1.00                 C  
ATOM   1765  OG  SER   210      10.844 -57.374 -13.021  1.00                 O  
ATOM   1766  N   HIS   211       9.964 -53.509 -11.092  1.00                 N  
ATOM   1767  CA  HIS   211       9.144 -52.643 -10.092  1.00                 C  
ATOM   1768  C   HIS   211       8.467 -51.423 -10.718  1.00                 C  
ATOM   1769  O   HIS   211       7.517 -50.846 -10.190  1.00                 O  
ATOM   1770  CB  HIS   211      10.035 -52.161  -8.945  1.00                 C  
ATOM   1771  CG  HIS   211      11.096 -51.194  -9.370  1.00                 C  
ATOM   1772  ND1 HIS   211      12.293 -51.597  -9.920  1.00                 N  
ATOM   1773  CE1 HIS   211      13.035 -50.510 -10.198  1.00                 C  
ATOM   1774  CD2 HIS   211      11.242 -49.745  -9.367  1.00                 C  
ATOM   1775  NE2 HIS   211      12.411 -49.396  -9.868  1.00                 N  
ATOM   1776  N   LEU   212       9.015 -51.014 -11.862  1.00                 N  
ATOM   1777  CA  LEU   212       8.495 -49.769 -12.492  1.00                 C  
ATOM   1778  C   LEU   212       7.176 -50.071 -13.223  1.00                 C  
ATOM   1779  O   LEU   212       6.436 -49.140 -13.530  1.00                 O  
ATOM   1780  CB  LEU   212       9.530 -49.183 -13.455  1.00                 C  
ATOM   1781  CG  LEU   212       9.148 -47.872 -14.144  1.00                 C  
ATOM   1782  CD1 LEU   212       8.896 -46.778 -13.117  1.00                 C  
ATOM   1783  CD2 LEU   212      10.233 -47.442 -15.120  1.00                 C  
ATOM   1784  N   ILE   213       6.879 -51.341 -13.462  1.00                 N  
ATOM   1785  CA  ILE   213       5.703 -51.773 -14.113  1.00                 C  
ATOM   1786  C   ILE   213       4.541 -52.051 -13.250  1.00                 C  
ATOM   1787  O   ILE   213       3.699 -52.855 -13.645  1.00                 O  
ATOM   1788  CB  ILE   213       5.954 -53.043 -14.947  1.00                 C  
ATOM   1789  CD1 ILE   213       6.397 -55.545 -14.740  1.00                 C  
ATOM   1790  CG1 ILE   213       6.368 -54.204 -14.040  1.00                 C  
ATOM   1791  CG2 ILE   213       6.987 -52.774 -16.030  1.00                 C  
ATOM   1792  N   SER   214       4.537 -51.540 -12.028  1.00                 N  
ATOM   1793  CA  SER   214       3.530 -52.357 -11.050  1.00                 C  
ATOM   1794  C   SER   214       2.143 -51.928 -11.339  1.00                 C  
ATOM   1795  O   SER   214       1.747 -50.773 -11.538  1.00                 O  
ATOM   1796  CB  SER   214       3.896 -52.118  -9.584  1.00                 C  
ATOM   1797  OG  SER   214       2.968 -52.747  -8.717  1.00                 O  
ATOM   1798  N   SER   215       1.341 -52.985 -11.399  1.00                 N  
ATOM   1799  CA  SER   215      -0.102 -52.887 -12.036  1.00                 C  
ATOM   1800  C   SER   215      -0.913 -54.138 -11.634  1.00                 C  
ATOM   1801  O   SER   215      -0.405 -55.263 -11.655  1.00                 O  
ATOM   1802  CB  SER   215      -0.008 -52.752 -13.557  1.00                 C  
ATOM   1803  OG  SER   215      -1.296 -52.688 -14.144  1.00                 O  
ATOM   1804  N   ARG   216      -2.149 -53.885 -11.179  1.00                 N  
ATOM   1805  CA  ARG   216      -3.129 -54.866 -10.869  1.00                 C  
ATOM   1806  C   ARG   216      -4.307 -55.046 -11.611  1.00                 C  
ATOM   1807  O   ARG   216      -5.180 -54.269 -11.244  1.00                 O  
ATOM   1808  CB  ARG   216      -3.645 -54.676  -9.441  1.00                 C  
ATOM   1809  CD  ARG   216      -3.160 -54.640  -6.979  1.00                 C  
ATOM   1810  NE  ARG   216      -2.172 -54.888  -5.931  1.00                 N  
ATOM   1811  CG  ARG   216      -2.584 -54.862  -8.368  1.00                 C  
ATOM   1812  CZ  ARG   216      -1.283 -53.992  -5.515  1.00                 C  
ATOM   1813  NH1 ARG   216      -0.423 -54.308  -4.556  1.00                 N  
ATOM   1814  NH2 ARG   216      -1.256 -52.783  -6.059  1.00                 N  
ATOM   1815  N   GLN   217      -4.440 -55.739 -12.717  1.00                 N  
ATOM   1816  CA  GLN   217      -6.008 -55.684 -13.213  1.00                 C  
ATOM   1817  C   GLN   217      -6.115 -57.048 -13.512  1.00                 C  
ATOM   1818  O   GLN   217      -5.107 -57.681 -13.816  1.00                 O  
ATOM   1819  CB  GLN   217      -6.171 -54.690 -14.365  1.00                 C  
ATOM   1820  CD  GLN   217      -4.288 -53.017 -14.172  1.00                 C  
ATOM   1821  CG  GLN   217      -5.776 -53.265 -14.015  1.00                 C  
ATOM   1822  OE1 GLN   217      -3.677 -53.452 -15.147  1.00                 O  
ATOM   1823  NE2 GLN   217      -3.702 -52.317 -13.208  1.00                 N  
ATOM   1824  N   PHE   218      -7.293 -57.626 -13.358  1.00                 N  
ATOM   1825  CA  PHE   218      -7.549 -59.151 -13.430  1.00                 C  
ATOM   1826  C   PHE   218      -8.836 -59.514 -14.095  1.00                 C  
ATOM   1827  O   PHE   218      -9.956 -59.045 -13.817  1.00                 O  
ATOM   1828  CB  PHE   218      -7.533 -59.764 -12.028  1.00                 C  
ATOM   1829  CG  PHE   218      -6.225 -59.597 -11.309  1.00                 C  
ATOM   1830  CZ  PHE   218      -3.802 -59.295  -9.980  1.00                 C  
ATOM   1831  CD1 PHE   218      -5.973 -58.465 -10.553  1.00                 C  
ATOM   1832  CE1 PHE   218      -4.770 -58.312  -9.891  1.00                 C  
ATOM   1833  CD2 PHE   218      -5.247 -60.572 -11.387  1.00                 C  
ATOM   1834  CE2 PHE   218      -4.043 -60.419 -10.725  1.00                 C  
ATOM   1835  N   PRO   219      -8.603 -60.280 -15.160  1.00                 N  
ATOM   1836  CA  PRO   219      -9.639 -60.838 -16.118  1.00                 C  
ATOM   1837  C   PRO   219     -10.093 -62.035 -15.933  1.00                 C  
ATOM   1838  O   PRO   219      -9.240 -62.870 -16.168  1.00                 O  
ATOM   1839  CB  PRO   219      -8.939 -60.808 -17.478  1.00                 C  
ATOM   1840  CD  PRO   219      -7.291 -60.246 -15.837  1.00                 C  
ATOM   1841  CG  PRO   219      -7.489 -60.940 -17.155  1.00                 C  
ATOM   1842  N   TYR   220     -11.319 -62.359 -15.543  1.00                 N  
ATOM   1843  CA  TYR   220     -11.489 -64.104 -15.523  1.00                 C  
ATOM   1844  C   TYR   220     -13.066 -63.701 -15.808  1.00                 C  
ATOM   1845  O   TYR   220     -13.817 -62.863 -15.309  1.00                 O  
ATOM   1846  CB  TYR   220     -10.992 -64.676 -14.193  1.00                 C  
ATOM   1847  CG  TYR   220      -9.531 -64.404 -13.917  1.00                 C  
ATOM   1848  OH  TYR   220      -5.516 -63.641 -13.151  1.00                 O  
ATOM   1849  CZ  TYR   220      -6.844 -63.895 -13.405  1.00                 C  
ATOM   1850  CD1 TYR   220      -9.134 -63.240 -13.271  1.00                 C  
ATOM   1851  CE1 TYR   220      -7.800 -62.983 -13.015  1.00                 C  
ATOM   1852  CD2 TYR   220      -8.553 -65.311 -14.304  1.00                 C  
ATOM   1853  CE2 TYR   220      -7.215 -65.071 -14.056  1.00                 C  
ATOM   1854  N   MET   221     -13.406 -64.457 -16.844  1.00                 N  
ATOM   1855  CA  MET   221     -14.654 -64.579 -17.573  1.00                 C  
ATOM   1856  C   MET   221     -15.115 -65.879 -16.775  1.00                 C  
ATOM   1857  O   MET   221     -14.474 -66.934 -16.832  1.00                 O  
ATOM   1858  CB  MET   221     -14.388 -64.697 -19.075  1.00                 C  
ATOM   1859  SD  MET   221     -15.290 -64.890 -21.688  1.00                 S  
ATOM   1860  CE  MET   221     -14.624 -66.548 -21.808  1.00                 C  
ATOM   1861  CG  MET   221     -15.646 -64.793 -19.923  1.00                 C  
ATOM   1862  N   GLY   222     -16.206 -65.747 -16.079  1.00                 N  
ATOM   1863  CA  GLY   222     -16.828 -66.629 -15.225  1.00                 C  
ATOM   1864  C   GLY   222     -18.218 -67.175 -15.790  1.00                 C  
ATOM   1865  O   GLY   222     -18.741 -66.773 -16.821  1.00                 O  
ATOM   1866  N   LYS   223     -18.704 -68.162 -15.071  1.00                 N  
ATOM   1867  CA  LYS   223     -19.932 -68.817 -15.363  1.00                 C  
ATOM   1868  C   LYS   223     -20.358 -68.673 -16.840  1.00                 C  
ATOM   1869  O   LYS   223     -20.716 -67.539 -17.175  1.00                 O  
ATOM   1870  CB  LYS   223     -21.051 -68.282 -14.467  1.00                 C  
ATOM   1871  CD  LYS   223     -23.431 -68.451 -13.690  1.00                 C  
ATOM   1872  CE  LYS   223     -24.771 -69.140 -13.890  1.00                 C  
ATOM   1873  CG  LYS   223     -22.387 -68.980 -14.659  1.00                 C  
ATOM   1874  NZ  LYS   223     -25.806 -68.628 -12.950  1.00                 N  
ATOM   1875  N   ARG   224     -20.348 -69.729 -17.648  1.00                 N  
ATOM   1876  CA  ARG   224     -20.878 -69.544 -18.971  1.00                 C  
ATOM   1877  C   ARG   224     -20.883 -71.208 -18.968  1.00                 C  
ATOM   1878  O   ARG   224     -19.956 -71.985 -19.188  1.00                 O  
ATOM   1879  CB  ARG   224     -19.914 -68.716 -19.823  1.00                 C  
ATOM   1880  CD  ARG   224     -19.478 -67.483 -21.965  1.00                 C  
ATOM   1881  NE  ARG   224     -19.977 -67.141 -23.295  1.00                 N  
ATOM   1882  CG  ARG   224     -20.439 -68.388 -21.212  1.00                 C  
ATOM   1883  CZ  ARG   224     -19.313 -66.398 -24.174  1.00                 C  
ATOM   1884  NH1 ARG   224     -19.846 -66.139 -25.361  1.00                 N  
ATOM   1885  NH2 ARG   224     -18.117 -65.916 -23.865  1.00                 N  
ATOM   1886  N   THR   225     -22.103 -71.609 -18.640  1.00                 N  
ATOM   1887  CA  THR   225     -22.705 -72.866 -18.718  1.00                 C  
ATOM   1888  C   THR   225     -23.034 -73.178 -20.210  1.00                 C  
ATOM   1889  O   THR   225     -23.654 -72.512 -21.053  1.00                 O  
ATOM   1890  CB  THR   225     -23.980 -72.936 -17.857  1.00                 C  
ATOM   1891  OG1 THR   225     -23.650 -72.673 -16.487  1.00                 O  
ATOM   1892  CG2 THR   225     -24.610 -74.317 -17.949  1.00                 C  
ATOM   1893  N   GLU   226     -22.404 -74.310 -20.484  1.00                 N  
ATOM   1894  CA  GLU   226     -22.138 -75.139 -21.710  1.00                 C  
ATOM   1895  C   GLU   226     -22.950 -76.452 -21.109  1.00                 C  
ATOM   1896  O   GLU   226     -22.977 -77.040 -20.037  1.00                 O  
ATOM   1897  CB  GLU   226     -20.634 -75.252 -21.964  1.00                 C  
ATOM   1898  CD  GLU   226     -18.469 -74.082 -22.532  1.00                 C  
ATOM   1899  CG  GLU   226     -19.957 -73.930 -22.287  1.00                 C  
ATOM   1900  OE1 GLU   226     -17.872 -75.038 -21.994  1.00                 O  
ATOM   1901  OE2 GLU   226     -17.899 -73.244 -23.262  1.00                 O  
ATOM   1902  N   ASN   227     -23.821 -76.678 -22.083  1.00                 N  
ATOM   1903  CA  ASN   227     -25.100 -77.448 -22.291  1.00                 C  
ATOM   1904  C   ASN   227     -24.565 -78.952 -22.468  1.00                 C  
ATOM   1905  O   ASN   227     -24.835 -79.814 -21.643  1.00                 O  
ATOM   1906  CB  ASN   227     -25.876 -76.885 -23.483  1.00                 C  
ATOM   1907  CG  ASN   227     -26.508 -75.540 -23.185  1.00                 C  
ATOM   1908  OD1 ASN   227     -26.690 -75.173 -22.024  1.00                 O  
ATOM   1909  ND2 ASN   227     -26.845 -74.800 -24.235  1.00                 N  
ATOM   1910  N   GLN   228     -23.889 -79.207 -23.585  1.00                 N  
ATOM   1911  CA  GLN   228     -23.509 -80.509 -23.885  1.00                 C  
ATOM   1912  C   GLN   228     -24.106 -81.686 -23.061  1.00                 C  
ATOM   1913  O   GLN   228     -23.722 -81.913 -21.917  1.00                 O  
ATOM   1914  CB  GLN   228     -21.991 -80.663 -23.776  1.00                 C  
ATOM   1915  CD  GLN   228     -19.963 -82.128 -24.124  1.00                 C  
ATOM   1916  CG  GLN   228     -21.475 -82.035 -24.179  1.00                 C  
ATOM   1917  OE1 GLN   228     -19.331 -81.584 -23.218  1.00                 O  
ATOM   1918  NE2 GLN   228     -19.378 -82.820 -25.095  1.00                 N  
ATOM   1919  N   SER   229     -25.158 -82.275 -23.630  1.00                 N  
ATOM   1920  CA  SER   229     -25.894 -83.400 -23.262  1.00                 C  
ATOM   1921  C   SER   229     -25.735 -84.834 -23.699  1.00                 C  
ATOM   1922  O   SER   229     -25.506 -85.018 -24.894  1.00                 O  
ATOM   1923  CB  SER   229     -27.376 -83.199 -23.584  1.00                 C  
ATOM   1924  OG  SER   229     -28.121 -84.374 -23.312  1.00                 O  
ATOM   1925  N   LEU   230     -25.844 -85.826 -22.825  1.00                 N  
ATOM   1926  CA  LEU   230     -25.817 -87.200 -23.276  1.00                 C  
ATOM   1927  C   LEU   230     -26.964 -87.661 -24.213  1.00                 C  
ATOM   1928  O   LEU   230     -26.839 -88.500 -25.103  1.00                 O  
ATOM   1929  CB  LEU   230     -25.813 -88.156 -22.081  1.00                 C  
ATOM   1930  CG  LEU   230     -24.540 -88.177 -21.234  1.00                 C  
ATOM   1931  CD1 LEU   230     -24.738 -89.025 -19.987  1.00                 C  
ATOM   1932  CD2 LEU   230     -23.362 -88.695 -22.045  1.00                 C  
ATOM   1933  N   GLU   231     -28.135 -87.101 -23.908  1.00                 N  
ATOM   1934  CA  GLU   231     -29.329 -87.597 -24.670  1.00                 C  
ATOM   1935  C   GLU   231     -29.298 -87.177 -26.156  1.00                 C  
ATOM   1936  O   GLU   231     -29.981 -87.759 -26.995  1.00                 O  
ATOM   1937  CB  GLU   231     -30.622 -87.091 -24.028  1.00                 C  
ATOM   1938  CD  GLU   231     -32.193 -87.156 -22.051  1.00                 C  
ATOM   1939  CG  GLU   231     -30.906 -87.681 -22.656  1.00                 C  
ATOM   1940  OE1 GLU   231     -32.835 -86.289 -22.680  1.00                 O  
ATOM   1941  OE2 GLU   231     -32.559 -87.611 -20.947  1.00                 O  
ATOM   1942  N   ASP   232     -28.493 -86.166 -26.453  1.00                 N  
ATOM   1943  CA  ASP   232     -28.412 -85.650 -27.802  1.00                 C  
ATOM   1944  C   ASP   232     -27.405 -86.510 -28.718  1.00                 C  
ATOM   1945  O   ASP   232     -27.415 -86.683 -29.932  1.00                 O  
ATOM   1946  CB  ASP   232     -27.970 -84.185 -27.790  1.00                 C  
ATOM   1947  CG  ASP   232     -29.023 -83.264 -27.206  1.00                 C  
ATOM   1948  OD1 ASP   232     -30.185 -83.701 -27.069  1.00                 O  
ATOM   1949  OD2 ASP   232     -28.687 -82.104 -26.887  1.00                 O  
ATOM   1950  N   PHE   233     -26.414 -86.943 -27.939  1.00                 N  
ATOM   1951  CA  PHE   233     -25.338 -87.623 -28.851  1.00                 C  
ATOM   1952  C   PHE   233     -25.835 -89.099 -29.053  1.00                 C  
ATOM   1953  O   PHE   233     -25.759 -89.810 -30.054  1.00                 O  
ATOM   1954  CB  PHE   233     -23.955 -87.539 -28.202  1.00                 C  
ATOM   1955  CG  PHE   233     -23.365 -86.158 -28.209  1.00                 C  
ATOM   1956  CZ  PHE   233     -22.271 -83.603 -28.230  1.00                 C  
ATOM   1957  CD1 PHE   233     -23.382 -85.376 -27.068  1.00                 C  
ATOM   1958  CE1 PHE   233     -22.839 -84.105 -27.075  1.00                 C  
ATOM   1959  CD2 PHE   233     -22.792 -85.641 -29.358  1.00                 C  
ATOM   1960  CE2 PHE   233     -22.249 -84.370 -29.365  1.00                 C  
ATOM   1961  N   LYS   234     -26.267 -89.553 -27.876  1.00                 N  
ATOM   1962  CA  LYS   234     -26.533 -91.115 -27.943  1.00                 C  
ATOM   1963  C   LYS   234     -27.642 -91.355 -29.008  1.00                 C  
ATOM   1964  O   LYS   234     -27.645 -92.281 -29.837  1.00                 O  
ATOM   1965  CB  LYS   234     -26.934 -91.650 -26.567  1.00                 C  
ATOM   1966  CD  LYS   234     -27.478 -93.625 -25.117  1.00                 C  
ATOM   1967  CE  LYS   234     -27.726 -95.124 -25.081  1.00                 C  
ATOM   1968  CG  LYS   234     -27.160 -93.152 -26.526  1.00                 C  
ATOM   1969  NZ  LYS   234     -28.041 -95.602 -23.706  1.00                 N  
ATOM   1970  N   SER   235     -28.611 -90.445 -28.919  1.00                 N  
ATOM   1971  CA  SER   235     -29.804 -90.624 -29.815  1.00                 C  
ATOM   1972  C   SER   235     -29.506 -90.700 -31.329  1.00                 C  
ATOM   1973  O   SER   235     -30.294 -91.223 -32.114  1.00                 O  
ATOM   1974  CB  SER   235     -30.809 -89.490 -29.602  1.00                 C  
ATOM   1975  OG  SER   235     -30.283 -88.252 -30.048  1.00                 O  
ATOM   1976  N   VAL   236     -28.354 -90.165 -31.709  1.00                 N  
ATOM   1977  CA  VAL   236     -27.990 -90.127 -33.117  1.00                 C  
ATOM   1978  C   VAL   236     -27.414 -91.578 -33.572  1.00                 C  
ATOM   1979  O   VAL   236     -27.704 -92.267 -34.554  1.00                 O  
ATOM   1980  CB  VAL   236     -26.958 -89.021 -33.403  1.00                 C  
ATOM   1981  CG1 VAL   236     -26.472 -89.105 -34.842  1.00                 C  
ATOM   1982  CG2 VAL   236     -27.552 -87.650 -33.117  1.00                 C  
ATOM   1983  N   ILE   237     -26.505 -91.948 -32.682  1.00                 N  
ATOM   1984  CA  ILE   237     -25.821 -93.246 -33.084  1.00                 C  
ATOM   1985  C   ILE   237     -26.743 -94.469 -32.768  1.00                 C  
ATOM   1986  O   ILE   237     -26.845 -95.526 -33.388  1.00                 O  
ATOM   1987  CB  ILE   237     -24.461 -93.409 -32.380  1.00                 C  
ATOM   1988  CD1 ILE   237     -23.282 -94.257 -34.476  1.00                 C  
ATOM   1989  CG1 ILE   237     -23.653 -94.531 -33.035  1.00                 C  
ATOM   1990  CG2 ILE   237     -24.657 -93.645 -30.891  1.00                 C  
ATOM   1991  N   GLN   238     -27.363 -94.250 -31.608  1.00                 N  
ATOM   1992  CA  GLN   238     -28.124 -95.531 -31.106  1.00                 C  
ATOM   1993  C   GLN   238     -29.312 -95.795 -32.038  1.00                 C  
ATOM   1994  O   GLN   238     -29.648 -96.945 -32.311  1.00                 O  
ATOM   1995  CB  GLN   238     -28.582 -95.349 -29.658  1.00                 C  
ATOM   1996  CD  GLN   238     -28.241 -97.746 -28.940  1.00                 C  
ATOM   1997  CG  GLN   238     -29.214 -96.589 -29.046  1.00                 C  
ATOM   1998  OE1 GLN   238     -27.136 -97.595 -28.420  1.00                 O  
ATOM   1999  NE2 GLN   238     -28.652 -98.910 -29.432  1.00                 N  
ATOM   2000  N   ARG   239     -29.913 -94.726 -32.543  1.00                 N  
ATOM   2001  CA  ARG   239     -31.045 -94.824 -33.431  1.00                 C  
ATOM   2002  C   ARG   239     -30.784 -94.711 -34.911  1.00                 C  
ATOM   2003  O   ARG   239     -31.348 -93.919 -35.667  1.00                 O  
ATOM   2004  CB  ARG   239     -32.086 -93.756 -33.091  1.00                 C  
ATOM   2005  CD  ARG   239     -33.773 -92.854 -31.466  1.00                 C  
ATOM   2006  NE  ARG   239     -33.160 -91.547 -31.236  1.00                 N  
ATOM   2007  CG  ARG   239     -32.734 -93.932 -31.728  1.00                 C  
ATOM   2008  CZ  ARG   239     -33.840 -90.409 -31.142  1.00                 C  
ATOM   2009  NH1 ARG   239     -33.198 -89.269 -30.931  1.00                 N  
ATOM   2010  NH2 ARG   239     -35.161 -90.415 -31.258  1.00                 N  
ATOM   2011  N   ASP   240     -29.894 -95.595 -35.340  1.00                 N  
ATOM   2012  CA  ASP   240     -29.454 -95.848 -36.729  1.00                 C  
ATOM   2013  C   ASP   240     -30.168 -97.130 -37.457  1.00                 C  
ATOM   2014  O   ASP   240     -30.129 -98.174 -36.818  1.00                 O  
ATOM   2015  CB  ASP   240     -27.939 -96.058 -36.781  1.00                 C  
ATOM   2016  CG  ASP   240     -27.164 -94.796 -36.458  1.00                 C  
ATOM   2017  OD1 ASP   240     -27.748 -93.697 -36.563  1.00                 O  
ATOM   2018  OD2 ASP   240     -25.973 -94.906 -36.099  1.00                 O  
ATOM   2019  N   TYR   241     -30.604 -97.066 -38.707  1.00                 N  
ATOM   2020  CA  TYR   241     -30.801 -98.379 -39.227  1.00                 C  
ATOM   2021  C   TYR   241     -30.307 -98.293 -40.707  1.00                 C  
ATOM   2022  O   TYR   241     -30.083 -97.261 -41.310  1.00                 O  
ATOM   2023  CB  TYR   241     -32.268 -98.793 -39.096  1.00                 C  
ATOM   2024  CG  TYR   241     -33.214 -97.970 -39.941  1.00                 C  
ATOM   2025  OH  TYR   241     -35.816 -95.720 -42.278  1.00                 O  
ATOM   2026  CZ  TYR   241     -34.955 -96.463 -41.503  1.00                 C  
ATOM   2027  CD1 TYR   241     -33.570 -98.384 -41.218  1.00                 C  
ATOM   2028  CE1 TYR   241     -34.434 -97.639 -41.998  1.00                 C  
ATOM   2029  CD2 TYR   241     -33.749 -96.783 -39.459  1.00                 C  
ATOM   2030  CE2 TYR   241     -34.615 -96.024 -40.224  1.00                 C  
ATOM   2031  N   GLU   242     -30.086 -99.485 -41.235  1.00                 N  
ATOM   2032  CA  GLU   242     -29.468 -99.621 -42.565  1.00                 C  
ATOM   2033  C   GLU   242     -30.047-101.147 -42.621  1.00                 C  
ATOM   2034  O   GLU   242     -29.752-102.088 -41.900  1.00                 O  
ATOM   2035  CB  GLU   242     -27.964 -99.353 -42.487  1.00                 C  
ATOM   2036  CD  GLU   242     -27.686 -98.403 -44.811  1.00                 C  
ATOM   2037  CG  GLU   242     -27.244 -99.462 -43.821  1.00                 C  
ATOM   2038  OE1 GLU   242     -27.496 -97.203 -44.521  1.00                 O  
ATOM   2039  OE2 GLU   242     -28.223 -98.772 -45.876  1.00                 O  
ATOM   2040  N   PRO   243     -30.875-101.274 -43.651  1.00                 N  
ATOM   2041  CA  PRO   243     -31.551-102.468 -43.982  1.00                 C  
ATOM   2042  C   PRO   243     -30.688-103.691 -44.346  1.00                 C  
ATOM   2043  O   PRO   243     -30.962-104.853 -44.080  1.00                 O  
ATOM   2044  CB  PRO   243     -32.402-102.088 -45.196  1.00                 C  
ATOM   2045  CD  PRO   243     -31.376-100.049 -44.474  1.00                 C  
ATOM   2046  CG  PRO   243     -32.645-100.624 -45.037  1.00                 C  
ATOM   2047  N   PRO   244     -29.591-103.358 -45.009  1.00                 N  
ATOM   2048  CA  PRO   244     -28.720-104.541 -45.443  1.00                 C  
ATOM   2049  C   PRO   244     -27.754-104.885 -44.435  1.00                 C  
ATOM   2050  O   PRO   244     -27.744-106.113 -44.364  1.00                 O  
ATOM   2051  CB  PRO   244     -28.038-104.049 -46.722  1.00                 C  
ATOM   2052  CD  PRO   244     -29.545-102.303 -46.082  1.00                 C  
ATOM   2053  CG  PRO   244     -28.970-103.021 -47.270  1.00                 C  
ATOM   2054  N   SER   245     -27.061-104.082 -43.641  1.00                 N  
ATOM   2055  CA  SER   245     -26.331-104.788 -42.498  1.00                 C  
ATOM   2056  C   SER   245     -25.127-105.624 -43.046  1.00                 C  
ATOM   2057  O   SER   245     -24.017-105.441 -42.540  1.00                 O  
ATOM   2058  CB  SER   245     -27.294-105.688 -41.722  1.00                 C  
ATOM   2059  OG  SER   245     -28.350-104.934 -41.151  1.00                 O  
ATOM   2060  N   GLU   246     -25.312-106.511 -44.019  1.00                 N  
ATOM   2061  CA  GLU   246     -24.326-107.249 -44.590  1.00                 C  
ATOM   2062  C   GLU   246     -23.657-106.377 -45.657  1.00                 C  
ATOM   2063  O   GLU   246     -22.565-105.869 -45.420  1.00                 O  
ATOM   2064  CB  GLU   246     -24.896-108.540 -45.180  1.00                 C  
ATOM   2065  CD  GLU   246     -22.879-110.007 -44.783  1.00                 C  
ATOM   2066  CG  GLU   246     -23.852-109.452 -45.804  1.00                 C  
ATOM   2067  OE1 GLU   246     -23.214-110.004 -43.580  1.00                 O  
ATOM   2068  OE2 GLU   246     -21.781-110.446 -45.187  1.00                 O  
ATOM   2069  N   PHE   247     -24.297-106.195 -46.802  1.00                 N  
ATOM   2070  CA  PHE   247     -23.779-105.357 -47.840  1.00                 C  
ATOM   2071  C   PHE   247     -22.884-104.166 -47.443  1.00                 C  
ATOM   2072  O   PHE   247     -21.663-104.140 -47.593  1.00                 O  
ATOM   2073  CB  PHE   247     -24.920-104.769 -48.673  1.00                 C  
ATOM   2074  CG  PHE   247     -24.458-103.871 -49.785  1.00                 C  
ATOM   2075  CZ  PHE   247     -23.604-102.203 -51.838  1.00                 C  
ATOM   2076  CD1 PHE   247     -23.968-104.402 -50.965  1.00                 C  
ATOM   2077  CE1 PHE   247     -23.543-103.575 -51.988  1.00                 C  
ATOM   2078  CD2 PHE   247     -24.513-102.495 -49.650  1.00                 C  
ATOM   2079  CE2 PHE   247     -24.087-101.668 -50.673  1.00                 C  
ATOM   2080  N   ILE   248     -23.592-103.161 -46.925  1.00                 N  
ATOM   2081  CA  ILE   248     -22.893-102.017 -46.258  1.00                 C  
ATOM   2082  C   ILE   248     -21.584-102.429 -45.495  1.00                 C  
ATOM   2083  O   ILE   248     -20.501-101.867 -45.636  1.00                 O  
ATOM   2084  CB  ILE   248     -23.821-101.289 -45.267  1.00                 C  
ATOM   2085  CD1 ILE   248     -24.591 -99.616 -47.030  1.00                 C  
ATOM   2086  CG1 ILE   248     -24.999-100.655 -46.008  1.00                 C  
ATOM   2087  CG2 ILE   248     -23.039-100.263 -44.462  1.00                 C  
ATOM   2088  N   GLU   249     -21.761-103.494 -44.730  1.00                 N  
ATOM   2089  CA  GLU   249     -20.714-104.036 -43.889  1.00                 C  
ATOM   2090  C   GLU   249     -19.878-105.013 -44.760  1.00                 C  
ATOM   2091  O   GLU   249     -19.310-105.987 -44.269  1.00                 O  
ATOM   2092  CB  GLU   249     -21.315-104.729 -42.664  1.00                 C  
ATOM   2093  CD  GLU   249     -22.630-104.512 -40.519  1.00                 C  
ATOM   2094  CG  GLU   249     -22.051-103.792 -41.720  1.00                 C  
ATOM   2095  OE1 GLU   249     -21.877-104.755 -39.552  1.00                 O  
ATOM   2096  OE2 GLU   249     -23.836-104.834 -40.544  1.00                 O  
ATOM   2097  N   LYS   250     -19.781-104.649 -46.031  1.00                 N  
ATOM   2098  CA  LYS   250     -19.069-105.400 -47.038  1.00                 C  
ATOM   2099  C   LYS   250     -18.862-103.893 -47.739  1.00                 C  
ATOM   2100  O   LYS   250     -19.667-102.968 -47.810  1.00                 O  
ATOM   2101  CB  LYS   250     -19.973-106.476 -47.643  1.00                 C  
ATOM   2102  CD  LYS   250     -20.199-108.497 -49.114  1.00                 C  
ATOM   2103  CE  LYS   250     -19.488-109.434 -50.077  1.00                 C  
ATOM   2104  CG  LYS   250     -19.267-107.402 -48.620  1.00                 C  
ATOM   2105  NZ  LYS   250     -20.392-110.505 -50.579  1.00                 N  
ATOM   2106  N   MET   251     -17.630-103.818 -48.226  1.00                 N  
ATOM   2107  CA  MET   251     -17.382-102.489 -48.817  1.00                 C  
ATOM   2108  C   MET   251     -16.522-101.857 -47.746  1.00                 C  
ATOM   2109  O   MET   251     -15.316-101.682 -47.923  1.00                 O  
ATOM   2110  CB  MET   251     -18.704-101.774 -49.102  1.00                 C  
ATOM   2111  SD  MET   251     -20.123 -99.587 -50.039  1.00                 S  
ATOM   2112  CE  MET   251     -20.604 -99.159 -48.368  1.00                 C  
ATOM   2113  CG  MET   251     -18.544-100.404 -49.741  1.00                 C  
ATOM   2114  N   PHE   252     -17.163-101.472 -46.639  1.00                 N  
ATOM   2115  CA  PHE   252     -16.433-100.920 -45.490  1.00                 C  
ATOM   2116  C   PHE   252     -15.527-101.988 -44.944  1.00                 C  
ATOM   2117  O   PHE   252     -14.477-101.732 -44.338  1.00                 O  
ATOM   2118  CB  PHE   252     -17.410-100.416 -44.426  1.00                 C  
ATOM   2119  CG  PHE   252     -18.091-101.514 -43.660  1.00                 C  
ATOM   2120  CZ  PHE   252     -19.356-103.545 -42.246  1.00                 C  
ATOM   2121  CD1 PHE   252     -17.521-102.030 -42.509  1.00                 C  
ATOM   2122  CE1 PHE   252     -18.147-103.040 -41.804  1.00                 C  
ATOM   2123  CD2 PHE   252     -19.301-102.030 -44.089  1.00                 C  
ATOM   2124  CE2 PHE   252     -19.927-103.040 -43.384  1.00                 C  
ATOM   2125  N   LEU   253     -15.951-103.214 -45.187  1.00                 N  
ATOM   2126  CA  LEU   253     -15.128-104.389 -44.650  1.00                 C  
ATOM   2127  C   LEU   253     -13.915-104.774 -45.449  1.00                 C  
ATOM   2128  O   LEU   253     -12.990-105.418 -44.964  1.00                 O  
ATOM   2129  CB  LEU   253     -16.000-105.639 -44.521  1.00                 C  
ATOM   2130  CG  LEU   253     -15.319-106.885 -43.952  1.00                 C  
ATOM   2131  CD1 LEU   253     -14.797-106.618 -42.548  1.00                 C  
ATOM   2132  CD2 LEU   253     -16.278-108.066 -43.943  1.00                 C  
ATOM   2133  N   VAL   254     -13.892-104.316 -46.700  1.00                 N  
ATOM   2134  CA  VAL   254     -12.704-104.670 -47.563  1.00                 C  
ATOM   2135  C   VAL   254     -11.545-103.693 -46.983  1.00                 C  
ATOM   2136  O   VAL   254     -10.425-104.018 -46.621  1.00                 O  
ATOM   2137  CB  VAL   254     -13.013-104.471 -49.058  1.00                 C  
ATOM   2138  CG1 VAL   254     -11.756-104.664 -49.893  1.00                 C  
ATOM   2139  CG2 VAL   254     -14.107-105.427 -49.508  1.00                 C  
ATOM   2140  N   GLY   255     -11.935-102.422 -47.085  1.00                 N  
ATOM   2141  CA  GLY   255     -10.919-101.437 -46.671  1.00                 C  
ATOM   2142  C   GLY   255     -10.414-101.843 -45.211  1.00                 C  
ATOM   2143  O   GLY   255      -9.243-102.061 -44.917  1.00                 O  
ATOM   2144  N   CYS   256     -11.392-101.909 -44.310  1.00                 N  
ATOM   2145  CA  CYS   256     -10.987-102.244 -42.959  1.00                 C  
ATOM   2146  C   CYS   256     -10.273-103.503 -42.819  1.00                 C  
ATOM   2147  O   CYS   256      -9.248-103.578 -42.145  1.00                 O  
ATOM   2148  CB  CYS   256     -12.203-102.290 -42.031  1.00                 C  
ATOM   2149  SG  CYS   256     -11.803-102.571 -40.290  1.00                 S  
ATOM   2150  N   ARG   257     -10.729-104.513 -43.557  1.00                 N  
ATOM   2151  CA  ARG   257     -10.010-105.867 -43.559  1.00                 C  
ATOM   2152  C   ARG   257      -8.556-105.651 -43.798  1.00                 C  
ATOM   2153  O   ARG   257      -7.775-106.113 -42.955  1.00                 O  
ATOM   2154  CB  ARG   257     -10.611-106.791 -44.620  1.00                 C  
ATOM   2155  CD  ARG   257     -10.511-108.979 -45.847  1.00                 C  
ATOM   2156  NE  ARG   257     -10.177-108.384 -47.139  1.00                 N  
ATOM   2157  CG  ARG   257      -9.962-108.164 -44.686  1.00                 C  
ATOM   2158  CZ  ARG   257     -10.778-108.696 -48.282  1.00                 C  
ATOM   2159  NH1 ARG   257     -10.408-108.103 -49.409  1.00                 N  
ATOM   2160  NH2 ARG   257     -11.748-109.600 -48.296  1.00                 N  
ATOM   2161  N   ILE   258      -8.155-104.900 -44.822  1.00                 N  
ATOM   2162  CA  ILE   258      -6.809-104.508 -45.090  1.00                 C  
ATOM   2163  C   ILE   258      -6.071-103.951 -43.781  1.00                 C  
ATOM   2164  O   ILE   258      -4.901-104.236 -43.544  1.00                 O  
ATOM   2165  CB  ILE   258      -6.741-103.446 -46.203  1.00                 C  
ATOM   2166  CD1 ILE   258      -7.394-103.027 -48.631  1.00                 C  
ATOM   2167  CG1 ILE   258      -7.155-104.052 -47.545  1.00                 C  
ATOM   2168  CG2 ILE   258      -5.354-102.826 -46.264  1.00                 C  
ATOM   2169  N   GLY   259      -6.797-103.168 -42.992  1.00                 N  
ATOM   2170  CA  GLY   259      -6.315-102.624 -41.826  1.00                 C  
ATOM   2171  C   GLY   259      -6.119-103.582 -40.760  1.00                 C  
ATOM   2172  O   GLY   259      -5.019-103.679 -40.206  1.00                 O  
ATOM   2173  N   ARG   260      -7.157-104.360 -40.450  1.00                 N  
ATOM   2174  CA  ARG   260      -7.073-105.439 -39.388  1.00                 C  
ATOM   2175  C   ARG   260      -5.905-106.326 -39.599  1.00                 C  
ATOM   2176  O   ARG   260      -5.132-106.519 -38.650  1.00                 O  
ATOM   2177  CB  ARG   260      -8.357-106.271 -39.367  1.00                 C  
ATOM   2178  CD  ARG   260      -9.604-108.244 -38.445  1.00                 C  
ATOM   2179  NE  ARG   260      -9.636-108.976 -39.710  1.00                 N  
ATOM   2180  CG  ARG   260      -8.364-107.374 -38.321  1.00                 C  
ATOM   2181  CZ  ARG   260     -10.723-109.550 -40.214  1.00                 C  
ATOM   2182  NH1 ARG   260     -10.657-110.194 -41.371  1.00                 N  
ATOM   2183  NH2 ARG   260     -11.874-109.478 -39.560  1.00                 N  
ATOM   2184  N   ILE   261      -5.676-106.793 -40.826  1.00                 N  
ATOM   2185  CA  ILE   261      -4.505-107.586 -41.188  1.00                 C  
ATOM   2186  C   ILE   261      -3.211-106.839 -40.836  1.00                 C  
ATOM   2187  O   ILE   261      -2.245-107.466 -40.379  1.00                 O  
ATOM   2188  CB  ILE   261      -4.512-107.953 -42.684  1.00                 C  
ATOM   2189  CD1 ILE   261      -5.679-110.179 -42.259  1.00                 C  
ATOM   2190  CG1 ILE   261      -5.700-108.862 -43.004  1.00                 C  
ATOM   2191  CG2 ILE   261      -3.188-108.587 -43.083  1.00                 C  
ATOM   2192  N   CYS   262      -3.202-105.518 -41.007  1.00                 N  
ATOM   2193  CA  CYS   262      -2.076-104.711 -40.666  1.00                 C  
ATOM   2194  C   CYS   262      -1.947-104.833 -39.120  1.00                 C  
ATOM   2195  O   CYS   262      -0.901-105.202 -38.593  1.00                 O  
ATOM   2196  CB  CYS   262      -2.283-103.273 -41.144  1.00                 C  
ATOM   2197  SG  CYS   262      -2.232-103.068 -42.940  1.00                 S  
ATOM   2198  N   LYS   263      -3.039-104.540 -38.427  1.00                 N  
ATOM   2199  CA  LYS   263      -3.088-104.601 -37.005  1.00                 C  
ATOM   2200  C   LYS   263      -2.589-105.928 -36.457  1.00                 C  
ATOM   2201  O   LYS   263      -1.679-106.049 -35.651  1.00                 O  
ATOM   2202  CB  LYS   263      -4.514-104.355 -36.507  1.00                 C  
ATOM   2203  CD  LYS   263      -6.080-104.065 -34.568  1.00                 C  
ATOM   2204  CE  LYS   263      -6.228-104.112 -33.056  1.00                 C  
ATOM   2205  CG  LYS   263      -4.654-104.371 -34.993  1.00                 C  
ATOM   2206  NZ  LYS   263      -7.621-103.814 -32.624  1.00                 N  
ATOM   2207  N   ARG   264      -3.285-106.964 -36.926  1.00                 N  
ATOM   2208  CA  ARG   264      -2.907-108.353 -36.431  1.00                 C  
ATOM   2209  C   ARG   264      -1.317-108.429 -36.629  1.00                 C  
ATOM   2210  O   ARG   264      -0.563-108.690 -35.696  1.00                 O  
ATOM   2211  CB  ARG   264      -3.673-109.426 -37.208  1.00                 C  
ATOM   2212  CD  ARG   264      -5.852-110.577 -37.683  1.00                 C  
ATOM   2213  NE  ARG   264      -7.291-110.607 -37.431  1.00                 N  
ATOM   2214  CG  ARG   264      -5.155-109.491 -36.879  1.00                 C  
ATOM   2215  CZ  ARG   264      -7.858-111.256 -36.420  1.00                 C  
ATOM   2216  NH1 ARG   264      -9.175-111.227 -36.270  1.00                 N  
ATOM   2217  NH2 ARG   264      -7.108-111.933 -35.562  1.00                 N  
ATOM   2218  N   ILE   265      -0.887-108.209 -37.865  1.00                 N  
ATOM   2219  CA  ILE   265       0.458-108.249 -38.194  1.00                 C  
ATOM   2220  C   ILE   265       1.354-107.411 -37.304  1.00                 C  
ATOM   2221  O   ILE   265       2.394-107.773 -36.756  1.00                 O  
ATOM   2222  CB  ILE   265       0.696-107.808 -39.650  1.00                 C  
ATOM   2223  CD1 ILE   265       0.042-108.354 -42.053  1.00                 C  
ATOM   2224  CG1 ILE   265       0.115-108.838 -40.621  1.00                 C  
ATOM   2225  CG2 ILE   265       2.177-107.568 -39.899  1.00                 C  
ATOM   2226  N   ARG   266       0.898-106.161 -37.234  1.00                 N  
ATOM   2227  CA  ARG   266       1.893-105.167 -36.496  1.00                 C  
ATOM   2228  C   ARG   266       2.115-105.698 -35.063  1.00                 C  
ATOM   2229  O   ARG   266       3.240-105.644 -34.577  1.00                 O  
ATOM   2230  CB  ARG   266       1.327-103.745 -36.495  1.00                 C  
ATOM   2231  CD  ARG   266       0.760-101.668 -37.784  1.00                 C  
ATOM   2232  NE  ARG   266      -0.677-101.686 -37.526  1.00                 N  
ATOM   2233  CG  ARG   266       1.344-103.070 -37.856  1.00                 C  
ATOM   2234  CZ  ARG   266      -1.392-100.613 -37.203  1.00                 C  
ATOM   2235  NH1 ARG   266      -2.695-100.726 -36.986  1.00                 N  
ATOM   2236  NH2 ARG   266      -0.802 -99.430 -37.099  1.00                 N  
ATOM   2237  N   PRO   267       1.090-106.244 -34.412  1.00                 N  
ATOM   2238  CA  PRO   267       1.220-106.808 -33.136  1.00                 C  
ATOM   2239  C   PRO   267       2.135-108.042 -33.122  1.00                 C  
ATOM   2240  O   PRO   267       2.810-108.277 -32.119  1.00                 O  
ATOM   2241  CB  PRO   267      -0.211-107.188 -32.752  1.00                 C  
ATOM   2242  CD  PRO   267      -0.372-106.073 -34.863  1.00                 C  
ATOM   2243  CG  PRO   267      -1.070-106.262 -33.546  1.00                 C  
ATOM   2244  N   ILE   268       2.195-108.780 -34.227  1.00                 N  
ATOM   2245  CA  ILE   268       3.048-109.903 -34.367  1.00                 C  
ATOM   2246  C   ILE   268       4.436-109.528 -34.633  1.00                 C  
ATOM   2247  O   ILE   268       5.291-110.338 -34.284  1.00                 O  
ATOM   2248  CB  ILE   268       2.562-110.845 -35.484  1.00                 C  
ATOM   2249  CD1 ILE   268       1.127-112.182 -33.855  1.00                 C  
ATOM   2250  CG1 ILE   268       1.175-111.399 -35.149  1.00                 C  
ATOM   2251  CG2 ILE   268       3.573-111.956 -35.722  1.00                 C  
ATOM   2252  N   PRO   269       4.728-108.313 -35.079  1.00                 N  
ATOM   2253  CA  PRO   269       6.020-107.733 -35.317  1.00                 C  
ATOM   2254  C   PRO   269       5.712-106.999 -33.675  1.00                 C  
ATOM   2255  O   PRO   269       5.002-106.010 -33.462  1.00                 O  
ATOM   2256  CB  PRO   269       5.828-106.914 -36.595  1.00                 C  
ATOM   2257  CD  PRO   269       3.728-107.977 -36.161  1.00                 C  
ATOM   2258  CG  PRO   269       4.649-107.537 -37.264  1.00                 C  
ATOM   2259  N   ILE   270       6.653-107.427 -32.835  1.00                 N  
ATOM   2260  CA  ILE   270       6.678-106.711 -31.711  1.00                 C  
ATOM   2261  C   ILE   270       7.215-105.396 -31.608  1.00                 C  
ATOM   2262  O   ILE   270       8.176-105.188 -32.336  1.00                 O  
ATOM   2263  CB  ILE   270       7.421-107.454 -30.585  1.00                 C  
ATOM   2264  CD1 ILE   270       9.743-108.193 -29.835  1.00                 C  
ATOM   2265  CG1 ILE   270       8.884-107.682 -30.971  1.00                 C  
ATOM   2266  CG2 ILE   270       6.713-108.758 -30.250  1.00                 C  
ATOM   2267  N   SER   271       6.754-104.508 -30.737  1.00                 N  
ATOM   2268  CA  SER   271       7.603-103.244 -30.440  1.00                 C  
ATOM   2269  C   SER   271       6.808-102.947 -29.193  1.00                 C  
ATOM   2270  O   SER   271       5.738-103.518 -28.973  1.00                 O  
ATOM   2271  CB  SER   271       7.546-102.271 -31.619  1.00                 C  
ATOM   2272  OG  SER   271       6.243-101.738 -31.778  1.00                 O  
ATOM   2273  N   GLU   272       7.350-102.069 -28.340  1.00                 N  
ATOM   2274  CA  GLU   272       6.810-101.691 -27.053  1.00                 C  
ATOM   2275  C   GLU   272       6.474-100.123 -27.107  1.00                 C  
ATOM   2276  O   GLU   272       7.070 -99.269 -27.759  1.00                 O  
ATOM   2277  CB  GLU   272       7.802-102.024 -25.937  1.00                 C  
ATOM   2278  CD  GLU   272       9.065-103.802 -24.662  1.00                 C  
ATOM   2279  CG  GLU   272       8.090-103.509 -25.785  1.00                 C  
ATOM   2280  OE1 GLU   272       9.687-102.846 -24.151  1.00                 O  
ATOM   2281  OE2 GLU   272       9.206-104.986 -24.291  1.00                 O  
ATOM   2282  N   ASN   273       5.392 -99.903 -26.360  1.00                 N  
ATOM   2283  CA  ASN   273       4.911 -98.446 -26.424  1.00                 C  
ATOM   2284  C   ASN   273       3.363 -98.351 -26.860  1.00                 C  
ATOM   2285  O   ASN   273       3.193 -98.503 -28.071  1.00                 O  
ATOM   2286  CB  ASN   273       5.785 -97.635 -27.383  1.00                 C  
ATOM   2287  CG  ASN   273       5.487 -96.149 -27.327  1.00                 C  
ATOM   2288  OD1 ASN   273       5.102 -95.622 -26.283  1.00                 O  
ATOM   2289  ND2 ASN   273       5.665 -95.469 -28.454  1.00                 N  
ATOM   2290  N   CYS   274       2.371 -98.049 -26.029  1.00                 N  
ATOM   2291  CA  CYS   274       1.167 -97.830 -26.836  1.00                 C  
ATOM   2292  C   CYS   274       0.682 -96.350 -26.180  1.00                 C  
ATOM   2293  O   CYS   274       0.985 -95.728 -25.174  1.00                 O  
ATOM   2294  CB  CYS   274       0.192 -98.998 -26.672  1.00                 C  
ATOM   2295  SG  CYS   274      -0.450 -99.204 -24.994  1.00                 S  
ATOM   2296  N   LEU   275      -0.096 -95.872 -27.139  1.00                 N  
ATOM   2297  CA  LEU   275      -0.657 -94.503 -27.216  1.00                 C  
ATOM   2298  C   LEU   275      -2.037 -94.865 -27.860  1.00                 C  
ATOM   2299  O   LEU   275      -2.015 -94.979 -29.083  1.00                 O  
ATOM   2300  CB  LEU   275       0.263 -93.592 -28.031  1.00                 C  
ATOM   2301  CG  LEU   275       1.681 -93.402 -27.490  1.00                 C  
ATOM   2302  CD1 LEU   275       2.525 -92.595 -28.465  1.00                 C  
ATOM   2303  CD2 LEU   275       1.651 -92.723 -26.129  1.00                 C  
ATOM   2304  N   HIS   276      -3.136 -95.047 -27.137  1.00                 N  
ATOM   2305  CA  HIS   276      -4.294 -95.313 -28.032  1.00                 C  
ATOM   2306  C   HIS   276      -5.287 -94.257 -27.952  1.00                 C  
ATOM   2307  O   HIS   276      -5.626 -94.033 -26.782  1.00                 O  
ATOM   2308  CB  HIS   276      -4.939 -96.657 -27.689  1.00                 C  
ATOM   2309  CG  HIS   276      -4.022 -97.828 -27.860  1.00                 C  
ATOM   2310  ND1 HIS   276      -3.467 -98.167 -29.075  1.00                 N  
ATOM   2311  CE1 HIS   276      -2.695 -99.256 -28.915  1.00                 C  
ATOM   2312  CD2 HIS   276      -3.474 -98.855 -26.986  1.00                 C  
ATOM   2313  NE2 HIS   276      -2.694 -99.674 -27.664  1.00                 N  
ATOM   2314  N   TYR   277      -5.745 -93.547 -28.986  1.00                 N  
ATOM   2315  CA  TYR   277      -6.813 -92.537 -28.710  1.00                 C  
ATOM   2316  C   TYR   277      -7.755 -93.190 -29.850  1.00                 C  
ATOM   2317  O   TYR   277      -7.543 -93.051 -31.051  1.00                 O  
ATOM   2318  CB  TYR   277      -6.269 -91.119 -28.891  1.00                 C  
ATOM   2319  CG  TYR   277      -5.133 -90.774 -27.953  1.00                 C  
ATOM   2320  OH  TYR   277      -2.000 -89.834 -25.386  1.00                 O  
ATOM   2321  CZ  TYR   277      -3.038 -90.144 -26.235  1.00                 C  
ATOM   2322  CD1 TYR   277      -3.820 -91.085 -28.282  1.00                 C  
ATOM   2323  CE1 TYR   277      -2.776 -90.774 -27.432  1.00                 C  
ATOM   2324  CD2 TYR   277      -5.378 -90.139 -26.742  1.00                 C  
ATOM   2325  CE2 TYR   277      -4.347 -89.821 -25.879  1.00                 C  
ATOM   2326  N   SER   278      -8.767 -93.899 -29.371  1.00                 N  
ATOM   2327  CA  SER   278      -9.742 -94.480 -30.177  1.00                 C  
ATOM   2328  C   SER   278     -10.832 -93.495 -30.854  1.00                 C  
ATOM   2329  O   SER   278     -11.404 -92.641 -30.192  1.00                 O  
ATOM   2330  CB  SER   278     -10.530 -95.530 -29.392  1.00                 C  
ATOM   2331  OG  SER   278     -11.582 -96.068 -30.174  1.00                 O  
ATOM   2332  N   ILE   279     -11.053 -93.619 -32.136  1.00                 N  
ATOM   2333  CA  ILE   279     -11.880 -92.844 -32.870  1.00                 C  
ATOM   2334  C   ILE   279     -13.349 -93.171 -32.986  1.00                 C  
ATOM   2335  O   ILE   279     -14.211 -92.311 -33.232  1.00                 O  
ATOM   2336  CB  ILE   279     -11.401 -92.732 -34.329  1.00                 C  
ATOM   2337  CD1 ILE   279     -11.223 -94.041 -36.510  1.00                 C  
ATOM   2338  CG1 ILE   279     -11.462 -94.097 -35.017  1.00                 C  
ATOM   2339  CG2 ILE   279     -10.006 -92.130 -34.387  1.00                 C  
ATOM   2340  N   ASN   280     -13.645 -94.454 -32.777  1.00                 N  
ATOM   2341  CA  ASN   280     -15.041 -94.959 -32.858  1.00                 C  
ATOM   2342  C   ASN   280     -14.531 -96.299 -33.223  1.00                 C  
ATOM   2343  O   ASN   280     -14.468 -96.599 -34.412  1.00                 O  
ATOM   2344  CB  ASN   280     -15.854 -94.129 -33.854  1.00                 C  
ATOM   2345  CG  ASN   280     -17.331 -94.471 -33.828  1.00                 C  
ATOM   2346  OD1 ASN   280     -17.711 -95.602 -33.527  1.00                 O  
ATOM   2347  ND2 ASN   280     -18.169 -93.491 -34.144  1.00                 N  
ATOM   2348  N   SER   281     -14.180 -97.126 -32.240  1.00                 N  
ATOM   2349  CA  SER   281     -13.573 -98.451 -32.559  1.00                 C  
ATOM   2350  C   SER   281     -13.709 -99.349 -33.772  1.00                 C  
ATOM   2351  O   SER   281     -13.268 -98.977 -34.861  1.00                 O  
ATOM   2352  CB  SER   281     -13.928 -99.477 -31.481  1.00                 C  
ATOM   2353  OG  SER   281     -13.373-100.745 -31.780  1.00                 O  
ATOM   2354  N   SER   282     -14.375-100.485 -33.611  1.00                 N  
ATOM   2355  CA  SER   282     -14.572-101.438 -34.680  1.00                 C  
ATOM   2356  C   SER   282     -15.542-102.564 -34.054  1.00                 C  
ATOM   2357  O   SER   282     -15.616-102.871 -32.861  1.00                 O  
ATOM   2358  CB  SER   282     -13.228-101.991 -35.159  1.00                 C  
ATOM   2359  OG  SER   282     -13.408-102.941 -36.195  1.00                 O  
ATOM   2360  N   GLY   283     -16.400-102.995 -34.991  1.00                 N  
ATOM   2361  CA  GLY   283     -17.349-104.016 -34.863  1.00                 C  
ATOM   2362  C   GLY   283     -17.371-105.158 -35.774  1.00                 C  
ATOM   2363  O   GLY   283     -17.857-105.037 -36.895  1.00                 O  
ATOM   2364  N   GLU   284     -16.813-106.271 -35.290  1.00                 N  
ATOM   2365  CA  GLU   284     -16.822-107.591 -36.022  1.00                 C  
ATOM   2366  C   GLU   284     -18.253-108.233 -36.111  1.00                 C  
ATOM   2367  O   GLU   284     -18.441-109.399 -36.501  1.00                 O  
ATOM   2368  CB  GLU   284     -15.870-108.583 -35.350  1.00                 C  
ATOM   2369  CD  GLU   284     -13.888-108.193 -36.866  1.00                 C  
ATOM   2370  CG  GLU   284     -14.404-108.194 -35.441  1.00                 C  
ATOM   2371  OE1 GLU   284     -14.634-108.628 -37.768  1.00                 O  
ATOM   2372  OE2 GLU   284     -12.738-107.756 -37.081  1.00                 O  
ATOM   2373  N   LEU   285     -19.112-107.531 -35.372  1.00                 N  
ATOM   2374  CA  LEU   285     -20.610-107.950 -35.506  1.00                 C  
ATOM   2375  C   LEU   285     -21.392-106.807 -34.706  1.00                 C  
ATOM   2376  O   LEU   285     -20.839-106.222 -33.775  1.00                 O  
ATOM   2377  CB  LEU   285     -20.824-109.359 -34.948  1.00                 C  
ATOM   2378  CG  LEU   285     -20.758-109.503 -33.427  1.00                 C  
ATOM   2379  CD1 LEU   285     -21.271-110.867 -32.993  1.00                 C  
ATOM   2380  CD2 LEU   285     -19.338-109.288 -32.927  1.00                 C  
ATOM   2381  N   ASP   286     -22.661-106.585 -35.045  1.00                 N  
ATOM   2382  CA  ASP   286     -23.448-105.619 -34.367  1.00                 C  
ATOM   2383  C   ASP   286     -24.254-104.687 -35.180  1.00                 C  
ATOM   2384  O   ASP   286     -23.495-104.043 -35.902  1.00                 O  
ATOM   2385  CB  ASP   286     -22.570-104.750 -33.464  1.00                 C  
ATOM   2386  CG  ASP   286     -22.013-105.517 -32.281  1.00                 C  
ATOM   2387  OD1 ASP   286     -22.510-106.629 -32.006  1.00                 O  
ATOM   2388  OD2 ASP   286     -21.078-105.006 -31.628  1.00                 O  
ATOM   2389  N   HIS   287     -25.515-104.305 -34.960  1.00                 N  
ATOM   2390  CA  HIS   287     -25.953-103.125 -35.888  1.00                 C  
ATOM   2391  C   HIS   287     -25.758-101.738 -34.957  1.00                 C  
ATOM   2392  O   HIS   287     -25.512-101.550 -33.763  1.00                 O  
ATOM   2393  CB  HIS   287     -27.390-103.329 -36.372  1.00                 C  
ATOM   2394  CG  HIS   287     -27.564-104.521 -37.262  1.00                 C  
ATOM   2395  ND1 HIS   287     -27.039-104.583 -38.535  1.00                 N  
ATOM   2396  CE1 HIS   287     -27.359-105.768 -39.083  1.00                 C  
ATOM   2397  CD2 HIS   287     -28.222-105.814 -37.148  1.00                 C  
ATOM   2398  NE2 HIS   287     -28.069-106.512 -38.257  1.00                 N  
ATOM   2399  N   PRO   288     -25.954-100.741 -35.816  1.00                 N  
ATOM   2400  CA  PRO   288     -25.857 -99.401 -35.075  1.00                 C  
ATOM   2401  C   PRO   288     -24.379 -98.999 -35.030  1.00                 C  
ATOM   2402  O   PRO   288     -24.016 -97.824 -34.961  1.00                 O  
ATOM   2403  CB  PRO   288     -26.436 -99.701 -33.691  1.00                 C  
ATOM   2404  CD  PRO   288     -26.315-101.796 -34.841  1.00                 C  
ATOM   2405  CG  PRO   288     -26.183-101.157 -33.487  1.00                 C  
ATOM   2406  N   ILE   289     -23.526-100.014 -34.983  1.00                 N  
ATOM   2407  CA  ILE   289     -22.087 -99.842 -34.960  1.00                 C  
ATOM   2408  C   ILE   289     -21.862 -99.739 -36.500  1.00                 C  
ATOM   2409  O   ILE   289     -21.172 -98.871 -37.037  1.00                 O  
ATOM   2410  CB  ILE   289     -21.391-101.007 -34.233  1.00                 C  
ATOM   2411  CD1 ILE   289     -21.661 -99.851 -31.977  1.00                 C  
ATOM   2412  CG1 ILE   289     -21.887-101.107 -32.789  1.00                 C  
ATOM   2413  CG2 ILE   289     -19.879-100.852 -34.303  1.00                 C  
ATOM   2414  N   SER   290     -22.563-100.654 -37.203  1.00                 N  
ATOM   2415  CA  SER   290     -22.348-100.786 -38.632  1.00                 C  
ATOM   2416  C   SER   290     -22.193 -99.529 -39.496  1.00                 C  
ATOM   2417  O   SER   290     -21.399 -99.367 -40.410  1.00                 O  
ATOM   2418  CB  SER   290     -23.488-101.579 -39.274  1.00                 C  
ATOM   2419  OG  SER   290     -24.714-100.875 -39.182  1.00                 O  
ATOM   2420  N   LEU   291     -23.100 -98.614 -39.152  1.00                 N  
ATOM   2421  CA  LEU   291     -23.092 -97.315 -39.991  1.00                 C  
ATOM   2422  C   LEU   291     -21.881 -96.474 -39.515  1.00                 C  
ATOM   2423  O   LEU   291     -21.387 -95.628 -40.261  1.00                 O  
ATOM   2424  CB  LEU   291     -24.416 -96.565 -39.831  1.00                 C  
ATOM   2425  CG  LEU   291     -25.658 -97.253 -40.403  1.00                 C  
ATOM   2426  CD1 LEU   291     -26.915 -96.472 -40.051  1.00                 C  
ATOM   2427  CD2 LEU   291     -25.538 -97.410 -41.911  1.00                 C  
ATOM   2428  N   GLY   292     -21.483 -96.662 -38.254  1.00                 N  
ATOM   2429  CA  GLY   292     -20.342 -96.008 -37.717  1.00                 C  
ATOM   2430  C   GLY   292     -19.250 -96.701 -38.607  1.00                 C  
ATOM   2431  O   GLY   292     -18.453 -96.105 -39.325  1.00                 O  
ATOM   2432  N   ALA   293     -19.303 -98.023 -38.524  1.00                 N  
ATOM   2433  CA  ALA   293     -18.199 -98.815 -39.120  1.00                 C  
ATOM   2434  C   ALA   293     -17.688 -98.346 -40.472  1.00                 C  
ATOM   2435  O   ALA   293     -16.488 -98.307 -40.721  1.00                 O  
ATOM   2436  CB  ALA   293     -18.613-100.270 -39.274  1.00                 C  
ATOM   2437  N   GLN   294     -18.616 -97.944 -41.341  1.00                 N  
ATOM   2438  CA  GLN   294     -18.191 -97.475 -42.676  1.00                 C  
ATOM   2439  C   GLN   294     -17.281 -96.256 -42.667  1.00                 C  
ATOM   2440  O   GLN   294     -16.304 -96.145 -43.409  1.00                 O  
ATOM   2441  CB  GLN   294     -19.409 -97.149 -43.542  1.00                 C  
ATOM   2442  CD  GLN   294     -20.298 -96.468 -45.806  1.00                 C  
ATOM   2443  CG  GLN   294     -19.066 -96.717 -44.959  1.00                 C  
ATOM   2444  OE1 GLN   294     -21.405 -96.865 -45.442  1.00                 O  
ATOM   2445  NE2 GLN   294     -20.109 -95.808 -46.943  1.00                 N  
ATOM   2446  N   ALA   295     -17.624 -95.322 -41.773  1.00                 N  
ATOM   2447  CA  ALA   295     -16.813 -94.074 -41.693  1.00                 C  
ATOM   2448  C   ALA   295     -15.418 -94.425 -41.028  1.00                 C  
ATOM   2449  O   ALA   295     -14.343 -93.977 -41.399  1.00                 O  
ATOM   2450  CB  ALA   295     -17.557 -93.008 -40.903  1.00                 C  
ATOM   2451  N   GLY   296     -15.549 -95.196 -39.949  1.00                 N  
ATOM   2452  CA  GLY   296     -14.335 -95.566 -39.229  1.00                 C  
ATOM   2453  C   GLY   296     -13.434 -96.503 -40.003  1.00                 C  
ATOM   2454  O   GLY   296     -12.218 -96.561 -39.813  1.00                 O  
ATOM   2455  N   ALA   297     -14.036 -97.201 -40.955  1.00                 N  
ATOM   2456  CA  ALA   297     -13.236 -98.144 -41.794  1.00                 C  
ATOM   2457  C   ALA   297     -12.306 -97.505 -42.775  1.00                 C  
ATOM   2458  O   ALA   297     -11.255 -98.052 -43.078  1.00                 O  
ATOM   2459  CB  ALA   297     -14.156 -99.075 -42.568  1.00                 C  
ATOM   2460  N   VAL   298     -12.645 -96.315 -43.265  1.00                 N  
ATOM   2461  CA  VAL   298     -11.719 -95.590 -44.163  1.00                 C  
ATOM   2462  C   VAL   298     -10.682 -94.929 -43.173  1.00                 C  
ATOM   2463  O   VAL   298      -9.480 -95.062 -43.383  1.00                 O  
ATOM   2464  CB  VAL   298     -12.468 -94.575 -45.046  1.00                 C  
ATOM   2465  CG1 VAL   298     -12.969 -93.408 -44.210  1.00                 C  
ATOM   2466  CG2 VAL   298     -11.570 -94.083 -46.171  1.00                 C  
ATOM   2467  N   LYS   299     -11.145 -94.269 -42.113  1.00                 N  
ATOM   2468  CA  LYS   299     -10.316 -93.746 -41.151  1.00                 C  
ATOM   2469  C   LYS   299      -9.164 -94.713 -40.756  1.00                 C  
ATOM   2470  O   LYS   299      -7.985 -94.392 -40.829  1.00                 O  
ATOM   2471  CB  LYS   299     -11.114 -93.378 -39.898  1.00                 C  
ATOM   2472  CD  LYS   299     -12.799 -91.877 -38.800  1.00                 C  
ATOM   2473  CE  LYS   299     -13.723 -90.684 -38.981  1.00                 C  
ATOM   2474  CG  LYS   299     -12.032 -92.180 -40.077  1.00                 C  
ATOM   2475  NZ  LYS   299     -14.511 -90.400 -37.750  1.00                 N  
ATOM   2476  N   GLU   300      -9.581 -95.865 -40.240  1.00                 N  
ATOM   2477  CA  GLU   300      -8.617 -96.876 -39.825  1.00                 C  
ATOM   2478  C   GLU   300      -7.553 -97.469 -40.819  1.00                 C  
ATOM   2479  O   GLU   300      -6.460 -97.928 -40.512  1.00                 O  
ATOM   2480  CB  GLU   300      -9.337 -98.109 -39.275  1.00                 C  
ATOM   2481  CD  GLU   300     -10.770 -99.109 -37.452  1.00                 C  
ATOM   2482  CG  GLU   300     -10.030 -97.880 -37.942  1.00                 C  
ATOM   2483  OE1 GLU   300     -11.074 -99.990 -38.282  1.00                 O  
ATOM   2484  OE2 GLU   300     -11.046 -99.190 -36.236  1.00                 O  
ATOM   2485  N   VAL   301      -8.011 -97.512 -42.072  1.00                 N  
ATOM   2486  CA  VAL   301      -7.044 -98.091 -43.063  1.00                 C  
ATOM   2487  C   VAL   301      -5.859 -97.071 -43.319  1.00                 C  
ATOM   2488  O   VAL   301      -4.844 -97.361 -43.965  1.00                 O  
ATOM   2489  CB  VAL   301      -7.741 -98.449 -44.389  1.00                 C  
ATOM   2490  CG1 VAL   301      -8.084 -97.189 -45.168  1.00                 C  
ATOM   2491  CG2 VAL   301      -6.863 -99.372 -45.220  1.00                 C  
ATOM   2492  N   ILE   302      -6.123 -95.840 -42.885  1.00                 N  
ATOM   2493  CA  ILE   302      -5.128 -94.810 -43.050  1.00                 C  
ATOM   2494  C   ILE   302      -4.329 -94.976 -41.769  1.00                 C  
ATOM   2495  O   ILE   302      -3.108 -95.063 -41.791  1.00                 O  
ATOM   2496  CB  ILE   302      -5.775 -93.427 -43.247  1.00                 C  
ATOM   2497  CD1 ILE   302      -7.435 -92.162 -44.712  1.00                 C  
ATOM   2498  CG1 ILE   302      -6.559 -93.387 -44.561  1.00                 C  
ATOM   2499  CG2 ILE   302      -4.721 -92.332 -43.182  1.00                 C  
ATOM   2500  N   THR   303      -5.043 -94.944 -40.649  1.00                 N  
ATOM   2501  CA  THR   303      -4.419 -95.094 -39.327  1.00                 C  
ATOM   2502  C   THR   303      -3.517 -96.324 -39.190  1.00                 C  
ATOM   2503  O   THR   303      -2.362 -96.288 -38.772  1.00                 O  
ATOM   2504  CB  THR   303      -5.476 -95.166 -38.209  1.00                 C  
ATOM   2505  OG1 THR   303      -6.233 -93.949 -38.184  1.00                 O  
ATOM   2506  CG2 THR   303      -4.807 -95.351 -36.855  1.00                 C  
ATOM   2507  N   SER   304      -4.105 -97.456 -39.584  1.00                 N  
ATOM   2508  CA  SER   304      -3.293 -98.721 -39.450  1.00                 C  
ATOM   2509  C   SER   304      -2.269 -98.866 -40.556  1.00                 C  
ATOM   2510  O   SER   304      -1.634 -99.906 -40.732  1.00                 O  
ATOM   2511  CB  SER   304      -4.209 -99.947 -39.440  1.00                 C  
ATOM   2512  OG  SER   304      -4.872-100.098 -40.682  1.00                 O  
ATOM   2513  N   GLU   305      -2.139 -97.780 -41.319  1.00                 N  
ATOM   2514  CA  GLU   305      -1.143 -97.687 -42.407  1.00                 C  
ATOM   2515  C   GLU   305      -0.009 -97.014 -41.734  1.00                 C  
ATOM   2516  O   GLU   305       0.665 -96.217 -42.387  1.00                 O  
ATOM   2517  CB  GLU   305      -1.723 -96.925 -43.600  1.00                 C  
ATOM   2518  CD  GLU   305      -0.511 -98.197 -45.415  1.00                 C  
ATOM   2519  CG  GLU   305      -0.788 -96.841 -44.796  1.00                 C  
ATOM   2520  OE1 GLU   305      -1.321 -99.124 -45.204  1.00                 O  
ATOM   2521  OE2 GLU   305       0.518 -98.333 -46.111  1.00                 O  
ATOM   2522  N   LEU   306       0.171 -97.226 -40.434  1.00                 N  
ATOM   2523  CA  LEU   306       1.204 -96.222 -39.802  1.00                 C  
ATOM   2524  C   LEU   306       2.740 -96.397 -39.998  1.00                 C  
ATOM   2525  O   LEU   306       3.574 -95.723 -39.355  1.00                 O  
ATOM   2526  CB  LEU   306       1.026 -96.155 -38.284  1.00                 C  
ATOM   2527  CG  LEU   306      -0.308 -95.599 -37.782  1.00                 C  
ATOM   2528  CD1 LEU   306      -0.397 -95.701 -36.267  1.00                 C  
ATOM   2529  CD2 LEU   306      -0.491 -94.156 -38.226  1.00                 C  
ATOM   2530  N   THR   307       3.090 -97.434 -40.775  1.00                 N  
ATOM   2531  CA  THR   307       4.407 -97.821 -41.080  1.00                 C  
ATOM   2532  C   THR   307       5.024 -99.086 -40.626  1.00                 C  
ATOM   2533  O   THR   307       5.584 -99.783 -41.481  1.00                 O  
ATOM   2534  CB  THR   307       5.429 -96.776 -40.595  1.00                 C  
ATOM   2535  OG1 THR   307       5.180 -95.523 -41.245  1.00                 O  
ATOM   2536  CG2 THR   307       6.845 -97.223 -40.925  1.00                 C  
ATOM   2537  N   GLN   308       4.862 -99.478 -39.365  1.00                 N  
ATOM   2538  CA  GLN   308       5.218-100.776 -38.832  1.00                 C  
ATOM   2539  C   GLN   308       5.740-102.053 -39.658  1.00                 C  
ATOM   2540  O   GLN   308       6.711-102.712 -39.281  1.00                 O  
ATOM   2541  CB  GLN   308       4.039-101.384 -38.070  1.00                 C  
ATOM   2542  CD  GLN   308       5.381-102.557 -36.280  1.00                 C  
ATOM   2543  CG  GLN   308       4.356-102.704 -37.387  1.00                 C  
ATOM   2544  OE1 GLN   308       5.213-101.747 -35.369  1.00                 O  
ATOM   2545  NE2 GLN   308       6.451-103.341 -36.358  1.00                 N  
ATOM   2546  N   LEU   309       4.968-102.412 -40.683  1.00                 N  
ATOM   2547  CA  LEU   309       5.174-103.684 -41.280  1.00                 C  
ATOM   2548  C   LEU   309       6.172-104.714 -41.571  1.00                 C  
ATOM   2549  O   LEU   309       5.819-105.834 -42.005  1.00                 O  
ATOM   2550  CB  LEU   309       4.750-103.661 -42.750  1.00                 C  
ATOM   2551  CG  LEU   309       4.906-104.973 -43.521  1.00                 C  
ATOM   2552  CD1 LEU   309       4.048-106.066 -42.901  1.00                 C  
ATOM   2553  CD2 LEU   309       4.543-104.783 -44.986  1.00                 C  
ATOM   2554  N   GLN   310       7.434-104.354 -41.369  1.00                 N  
ATOM   2555  CA  GLN   310       8.605-105.259 -41.752  1.00                 C  
ATOM   2556  C   GLN   310       8.468-106.772 -41.273  1.00                 C  
ATOM   2557  O   GLN   310       8.525-107.043 -40.071  1.00                 O  
ATOM   2558  CB  GLN   310       9.917-104.703 -41.194  1.00                 C  
ATOM   2559  CD  GLN   310      11.468-105.571 -42.988  1.00                 C  
ATOM   2560  CG  GLN   310      11.136-105.555 -41.509  1.00                 C  
ATOM   2561  OE1 GLN   310      11.632-104.521 -43.609  1.00                 O  
ATOM   2562  NE2 GLN   310      11.567-106.767 -43.558  1.00                 N  
ATOM   2563  N   ASP   311       8.344-107.638 -42.212  1.00                 N  
ATOM   2564  CA  ASP   311       8.255-109.043 -42.016  1.00                 C  
ATOM   2565  C   ASP   311       7.151-109.823 -41.280  1.00                 C  
ATOM   2566  O   ASP   311       6.742-109.584 -40.138  1.00                 O  
ATOM   2567  CB  ASP   311       9.498-109.563 -41.291  1.00                 C  
ATOM   2568  CG  ASP   311       9.615-111.073 -41.345  1.00                 C  
ATOM   2569  OD1 ASP   311       9.064-111.678 -42.288  1.00                 O  
ATOM   2570  OD2 ASP   311      10.258-111.652 -40.444  1.00                 O  
ATOM   2571  N   ASN   312       6.533-110.667 -42.102  1.00                 N  
ATOM   2572  CA  ASN   312       5.304-111.391 -41.465  1.00                 C  
ATOM   2573  C   ASN   312       3.956-111.187 -42.325  1.00                 C  
ATOM   2574  O   ASN   312       3.357-110.116 -42.473  1.00                 O  
ATOM   2575  CB  ASN   312       5.084-110.910 -40.029  1.00                 C  
ATOM   2576  CG  ASN   312       6.200-111.333 -39.095  1.00                 C  
ATOM   2577  OD1 ASN   312       6.862-112.346 -39.322  1.00                 O  
ATOM   2578  ND2 ASN   312       6.414-110.555 -38.040  1.00                 N  
ATOM   2579  N   THR   313       3.537-112.337 -42.870  1.00                 N  
ATOM   2580  CA  THR   313       2.316-112.573 -43.521  1.00                 C  
ATOM   2581  C   THR   313       1.089-113.165 -43.502  1.00                 C  
ATOM   2582  O   THR   313       1.170-114.391 -43.347  1.00                 O  
ATOM   2583  CB  THR   313       2.528-113.232 -44.897  1.00                 C  
ATOM   2584  OG1 THR   313       3.267-114.450 -44.738  1.00                 O  
ATOM   2585  CG2 THR   313       3.309-112.306 -45.816  1.00                 C  
ATOM   2586  N   PHE   314      -0.073-112.485 -43.440  1.00                 N  
ATOM   2587  CA  PHE   314      -1.421-113.256 -43.236  1.00                 C  
ATOM   2588  C   PHE   314      -2.230-113.881 -44.496  1.00                 C  
ATOM   2589  O   PHE   314      -2.157-114.995 -45.017  1.00                 O  
ATOM   2590  CB  PHE   314      -2.445-112.367 -42.528  1.00                 C  
ATOM   2591  CG  PHE   314      -2.140-112.127 -41.077  1.00                 C  
ATOM   2592  CZ  PHE   314      -1.579-111.688 -38.391  1.00                 C  
ATOM   2593  CD1 PHE   314      -1.212-111.172 -40.699  1.00                 C  
ATOM   2594  CE1 PHE   314      -0.931-110.951 -39.364  1.00                 C  
ATOM   2595  CD2 PHE   314      -2.780-112.856 -40.091  1.00                 C  
ATOM   2596  CE2 PHE   314      -2.499-112.635 -38.756  1.00                 C  
ATOM   2597  N   ILE   315      -3.108-112.964 -44.895  1.00                 N  
ATOM   2598  CA  ILE   315      -3.861-113.439 -46.164  1.00                 C  
ATOM   2599  C   ILE   315      -4.508-111.992 -46.710  1.00                 C  
ATOM   2600  O   ILE   315      -4.781-110.970 -46.075  1.00                 O  
ATOM   2601  CB  ILE   315      -4.890-114.535 -45.832  1.00                 C  
ATOM   2602  CD1 ILE   315      -7.099-114.949 -44.629  1.00                 C  
ATOM   2603  CG1 ILE   315      -5.939-114.004 -44.853  1.00                 C  
ATOM   2604  CG2 ILE   315      -4.193-115.777 -45.298  1.00                 C  
ATOM   2605  N   GLU   316      -4.498-112.059 -48.050  1.00                 N  
ATOM   2606  CA  GLU   316      -4.956-111.112 -48.979  1.00                 C  
ATOM   2607  C   GLU   316      -6.203-111.426 -49.754  1.00                 C  
ATOM   2608  O   GLU   316      -6.205-112.313 -50.610  1.00                 O  
ATOM   2609  CB  GLU   316      -3.873-110.813 -50.017  1.00                 C  
ATOM   2610  CD  GLU   316      -1.580-109.870 -50.501  1.00                 C  
ATOM   2611  CG  GLU   316      -2.633-110.144 -49.446  1.00                 C  
ATOM   2612  OE1 GLU   316      -1.645-110.493 -51.582  1.00                 O  
ATOM   2613  OE2 GLU   316      -0.689-109.032 -50.248  1.00                 O  
ATOM   2614  N   ASP   317      -7.287-110.719 -49.444  1.00                 N  
ATOM   2615  CA  ASP   317      -8.582-110.910 -50.122  1.00                 C  
ATOM   2616  C   ASP   317      -9.052-112.347 -49.776  1.00                 C  
ATOM   2617  O   ASP   317      -9.539-113.054 -50.664  1.00                 O  
ATOM   2618  CB  ASP   317      -8.436-110.688 -51.629  1.00                 C  
ATOM   2619  CG  ASP   317      -9.766-110.442 -52.313  1.00                 C  
ATOM   2620  OD1 ASP   317     -10.691-109.930 -51.648  1.00                 O  
ATOM   2621  OD2 ASP   317      -9.884-110.762 -53.515  1.00                 O  
ATOM   2622  N   HIS   318      -8.892-112.769 -48.523  1.00                 N  
ATOM   2623  CA  HIS   318      -9.219-114.053 -48.084  1.00                 C  
ATOM   2624  C   HIS   318      -8.539-115.138 -49.069  1.00                 C  
ATOM   2625  O   HIS   318      -9.079-116.084 -49.638  1.00                 O  
ATOM   2626  CB  HIS   318     -10.738-114.231 -48.031  1.00                 C  
ATOM   2627  CG  HIS   318     -11.426-113.276 -47.106  1.00                 C  
ATOM   2628  ND1 HIS   318     -11.259-113.313 -45.739  1.00                 N  
ATOM   2629  CE1 HIS   318     -12.000-112.339 -45.180  1.00                 C  
ATOM   2630  CD2 HIS   318     -12.351-112.163 -47.263  1.00                 C  
ATOM   2631  NE2 HIS   318     -12.657-111.645 -46.089  1.00                 N  
ATOM   2632  N   PRO   319      -7.228-114.899 -49.122  1.00                 N  
ATOM   2633  CA  PRO   319      -6.472-115.970 -49.880  1.00                 C  
ATOM   2634  C   PRO   319      -6.457-115.603 -51.341  1.00                 C  
ATOM   2635  O   PRO   319      -6.311-116.555 -52.096  1.00                 O  
ATOM   2636  CB  PRO   319      -7.265-117.249 -49.603  1.00                 C  
ATOM   2637  CD  PRO   319      -8.525-115.452 -48.648  1.00                 C  
ATOM   2638  CG  PRO   319      -8.657-116.777 -49.346  1.00                 C  
ATOM   2639  N   VAL   320      -6.855-114.454 -51.783  1.00                 N  
ATOM   2640  CA  VAL   320      -7.122-114.563 -53.349  1.00                 C  
ATOM   2641  C   VAL   320      -5.707-114.273 -53.943  1.00                 C  
ATOM   2642  O   VAL   320      -5.339-114.475 -55.099  1.00                 O  
ATOM   2643  CB  VAL   320      -8.221-113.584 -53.804  1.00                 C  
ATOM   2644  CG1 VAL   320      -8.338-113.582 -55.320  1.00                 C  
ATOM   2645  CG2 VAL   320      -9.553-113.944 -53.163  1.00                 C  
ATOM   2646  N   PHE   321      -4.987-113.578 -53.068  1.00                 N  
ATOM   2647  CA  PHE   321      -3.592-113.176 -53.584  1.00                 C  
ATOM   2648  C   PHE   321      -3.110-113.749 -52.232  1.00                 C  
ATOM   2649  O   PHE   321      -3.268-113.163 -51.162  1.00                 O  
ATOM   2650  CB  PHE   321      -3.550-111.681 -53.906  1.00                 C  
ATOM   2651  CG  PHE   321      -4.515-111.265 -54.979  1.00                 C  
ATOM   2652  CZ  PHE   321      -6.297-110.496 -56.970  1.00                 C  
ATOM   2653  CD1 PHE   321      -5.805-110.878 -54.658  1.00                 C  
ATOM   2654  CE1 PHE   321      -6.693-110.495 -55.646  1.00                 C  
ATOM   2655  CD2 PHE   321      -4.134-111.261 -56.309  1.00                 C  
ATOM   2656  CE2 PHE   321      -5.022-110.878 -57.297  1.00                 C  
ATOM   2657  N   GLY   322      -2.528-114.933 -52.295  1.00                 N  
ATOM   2658  CA  GLY   322      -1.979-115.783 -51.336  1.00                 C  
ATOM   2659  C   GLY   322      -0.706-115.288 -50.636  1.00                 C  
ATOM   2660  O   GLY   322       0.229-114.801 -51.280  1.00                 O  
ATOM   2661  N   LYS   323      -0.704-115.407 -49.309  1.00                 N  
ATOM   2662  CA  LYS   323       0.411-115.045 -48.472  1.00                 C  
ATOM   2663  C   LYS   323       0.492-113.602 -48.857  1.00                 C  
ATOM   2664  O   LYS   323       0.601-113.297 -50.040  1.00                 O  
ATOM   2665  CB  LYS   323       1.628-115.915 -48.794  1.00                 C  
ATOM   2666  CD  LYS   323       2.691-118.188 -48.778  1.00                 C  
ATOM   2667  CE  LYS   323       2.453-119.682 -48.625  1.00                 C  
ATOM   2668  CG  LYS   323       1.416-117.398 -48.536  1.00                 C  
ATOM   2669  NZ  LYS   323       2.048-120.040 -47.238  1.00                 N  
ATOM   2670  N   ILE   324       0.454-112.704 -47.889  1.00                 N  
ATOM   2671  CA  ILE   324       0.659-111.268 -48.099  1.00                 C  
ATOM   2672  C   ILE   324       1.559-110.606 -49.251  1.00                 C  
ATOM   2673  O   ILE   324       1.184-110.438 -50.406  1.00                 O  
ATOM   2674  CB  ILE   324       1.234-110.590 -46.841  1.00                 C  
ATOM   2675  CD1 ILE   324      -1.086-110.127 -45.891  1.00                 C  
ATOM   2676  CG1 ILE   324       0.273-110.752 -45.662  1.00                 C  
ATOM   2677  CG2 ILE   324       1.548-109.128 -47.121  1.00                 C  
ATOM   2678  N   GLN   325       2.798-110.326 -48.843  1.00                 N  
ATOM   2679  CA  GLN   325       3.753-109.688 -49.646  1.00                 C  
ATOM   2680  C   GLN   325       3.473-108.412 -50.400  1.00                 C  
ATOM   2681  O   GLN   325       4.158-107.391 -50.350  1.00                 O  
ATOM   2682  CB  GLN   325       4.259-110.638 -50.734  1.00                 C  
ATOM   2683  CD  GLN   325       5.512-112.755 -51.306  1.00                 C  
ATOM   2684  CG  GLN   325       5.077-111.805 -50.207  1.00                 C  
ATOM   2685  OE1 GLN   325       4.858-112.859 -52.343  1.00                 O  
ATOM   2686  NE2 GLN   325       6.620-113.451 -51.080  1.00                 N  
ATOM   2687  N   HIS   326       2.374-108.493 -51.138  1.00                 N  
ATOM   2688  CA  HIS   326       2.045-107.228 -51.986  1.00                 C  
ATOM   2689  C   HIS   326       1.784-106.067 -51.074  1.00                 C  
ATOM   2690  O   HIS   326       2.209-104.941 -51.384  1.00                 O  
ATOM   2691  CB  HIS   326       0.842-107.490 -52.895  1.00                 C  
ATOM   2692  CG  HIS   326       1.134-108.423 -54.029  1.00                 C  
ATOM   2693  ND1 HIS   326       2.042-108.127 -55.022  1.00                 N  
ATOM   2694  CE1 HIS   326       2.087-109.150 -55.894  1.00                 C  
ATOM   2695  CD2 HIS   326       0.665-109.739 -54.438  1.00                 C  
ATOM   2696  NE2 HIS   326       1.264-110.121 -55.549  1.00                 N  
ATOM   2697  N   LEU   327       1.174-106.331 -49.920  1.00                 N  
ATOM   2698  CA  LEU   327       0.880-105.340 -48.901  1.00                 C  
ATOM   2699  C   LEU   327       2.043-104.527 -48.428  1.00                 C  
ATOM   2700  O   LEU   327       1.773-103.454 -47.893  1.00                 O  
ATOM   2701  CB  LEU   327       0.253-106.004 -47.673  1.00                 C  
ATOM   2702  CG  LEU   327      -0.137-105.072 -46.524  1.00                 C  
ATOM   2703  CD1 LEU   327      -1.169-104.054 -46.984  1.00                 C  
ATOM   2704  CD2 LEU   327      -0.670-105.869 -45.343  1.00                 C  
ATOM   2705  N   GLU   328       3.285-104.915 -48.685  1.00                 N  
ATOM   2706  CA  GLU   328       4.485-104.258 -48.382  1.00                 C  
ATOM   2707  C   GLU   328       4.753-103.046 -49.379  1.00                 C  
ATOM   2708  O   GLU   328       5.121-101.930 -49.001  1.00                 O  
ATOM   2709  CB  GLU   328       5.659-105.238 -48.427  1.00                 C  
ATOM   2710  CD  GLU   328       8.116-105.645 -48.006  1.00                 C  
ATOM   2711  CG  GLU   328       6.995-104.625 -48.039  1.00                 C  
ATOM   2712  OE1 GLU   328       7.825-106.853 -48.136  1.00                 O  
ATOM   2713  OE2 GLU   328       9.286-105.237 -47.850  1.00                 O  
ATOM   2714  N   GLY   329       4.528-103.332 -50.653  1.00                 N  
ATOM   2715  CA  GLY   329       4.744-102.317 -51.639  1.00                 C  
ATOM   2716  C   GLY   329       3.752-101.202 -51.579  1.00                 C  
ATOM   2717  O   GLY   329       4.012-100.001 -51.649  1.00                 O  
ATOM   2718  N   PHE   330       2.508-101.665 -51.463  1.00                 N  
ATOM   2719  CA  PHE   330       1.374-100.561 -51.553  1.00                 C  
ATOM   2720  C   PHE   330       1.471 -99.539 -50.426  1.00                 C  
ATOM   2721  O   PHE   330       0.930 -98.426 -50.535  1.00                 O  
ATOM   2722  CB  PHE   330      -0.010-101.212 -51.532  1.00                 C  
ATOM   2723  CG  PHE   330      -0.364-101.924 -52.806  1.00                 C  
ATOM   2724  CZ  PHE   330      -1.020-103.237 -55.167  1.00                 C  
ATOM   2725  CD1 PHE   330      -0.378-103.307 -52.862  1.00                 C  
ATOM   2726  CE1 PHE   330      -0.704-103.963 -54.035  1.00                 C  
ATOM   2727  CD2 PHE   330      -0.684-101.212 -53.949  1.00                 C  
ATOM   2728  CE2 PHE   330      -1.010-101.867 -55.121  1.00                 C  
ATOM   2729  N   GLN   331       2.202 -99.902 -49.374  1.00                 N  
ATOM   2730  CA  GLN   331       2.399 -99.051 -48.220  1.00                 C  
ATOM   2731  C   GLN   331       3.318 -97.852 -48.548  1.00                 C  
ATOM   2732  O   GLN   331       3.281 -96.849 -47.838  1.00                 O  
ATOM   2733  CB  GLN   331       2.987 -99.853 -47.057  1.00                 C  
ATOM   2734  CD  GLN   331       2.663-101.677 -45.341  1.00                 C  
ATOM   2735  CG  GLN   331       2.037-100.885 -46.472  1.00                 C  
ATOM   2736  OE1 GLN   331       3.815-101.448 -44.972  1.00                 O  
ATOM   2737  NE2 GLN   331       1.903-102.615 -44.786  1.00                 N  
ATOM   2738  N   ILE   332       4.106 -97.958 -49.609  1.00                 N  
ATOM   2739  CA  ILE   332       5.006 -96.947 -50.013  1.00                 C  
ATOM   2740  C   ILE   332       4.313 -95.774 -50.857  1.00                 C  
ATOM   2741  O   ILE   332       4.643 -94.596 -50.949  1.00                 O  
ATOM   2742  CB  ILE   332       6.168 -97.524 -50.842  1.00                 C  
ATOM   2743  CD1 ILE   332       8.054 -99.238 -50.756  1.00                 C  
ATOM   2744  CG1 ILE   332       7.051 -98.421 -49.971  1.00                 C  
ATOM   2745  CG2 ILE   332       6.965 -96.405 -51.494  1.00                 C  
ATOM   2746  N   TRP   333       3.324 -96.300 -51.578  1.00                 N  
ATOM   2747  CA  TRP   333       2.746 -95.206 -52.524  1.00                 C  
ATOM   2748  C   TRP   333       1.727 -94.415 -51.684  1.00                 C  
ATOM   2749  O   TRP   333       1.548 -93.198 -51.673  1.00                 O  
ATOM   2750  CB  TRP   333       2.121 -95.846 -53.765  1.00                 C  
ATOM   2751  CG  TRP   333       1.565 -94.852 -54.738  1.00                 C  
ATOM   2752  CD1 TRP   333       2.241 -94.223 -55.743  1.00                 C  
ATOM   2753  NE1 TRP   333       1.398 -93.380 -56.426  1.00                 N  
ATOM   2754  CD2 TRP   333       0.217 -94.372 -54.798  1.00                 C  
ATOM   2755  CE2 TRP   333       0.149 -93.455 -55.863  1.00                 C  
ATOM   2756  CH2 TRP   333      -2.145 -93.063 -55.462  1.00                 C  
ATOM   2757  CZ2 TRP   333      -1.030 -92.793 -56.204  1.00                 C  
ATOM   2758  CE3 TRP   333      -0.940 -94.628 -54.055  1.00                 C  
ATOM   2759  CZ3 TRP   333      -2.105 -93.970 -54.397  1.00                 C  
ATOM   2760  N   GLN   334       0.964 -95.263 -50.995  1.00                 N  
ATOM   2761  CA  GLN   334      -0.244 -94.546 -50.274  1.00                 C  
ATOM   2762  C   GLN   334       0.285 -93.444 -49.330  1.00                 C  
ATOM   2763  O   GLN   334      -0.320 -92.381 -49.213  1.00                 O  
ATOM   2764  CB  GLN   334      -1.086 -95.563 -49.501  1.00                 C  
ATOM   2765  CD  GLN   334      -3.332 -94.473 -49.887  1.00                 C  
ATOM   2766  CG  GLN   334      -2.335 -94.977 -48.862  1.00                 C  
ATOM   2767  OE1 GLN   334      -3.737 -95.209 -50.787  1.00                 O  
ATOM   2768  NE2 GLN   334      -3.730 -93.213 -49.754  1.00                 N  
ATOM   2769  N   TYR   335       1.409 -93.714 -48.680  1.00                 N  
ATOM   2770  CA  TYR   335       1.986 -92.790 -47.747  1.00                 C  
ATOM   2771  C   TYR   335       2.558 -91.473 -48.244  1.00                 C  
ATOM   2772  O   TYR   335       2.665 -90.449 -47.577  1.00                 O  
ATOM   2773  CB  TYR   335       3.124 -93.454 -46.969  1.00                 C  
ATOM   2774  CG  TYR   335       4.378 -93.672 -47.785  1.00                 C  
ATOM   2775  OH  TYR   335       7.829 -94.254 -50.030  1.00                 O  
ATOM   2776  CZ  TYR   335       6.687 -94.063 -49.287  1.00                 C  
ATOM   2777  CD1 TYR   335       5.080 -92.595 -48.312  1.00                 C  
ATOM   2778  CE1 TYR   335       6.227 -92.784 -49.059  1.00                 C  
ATOM   2779  CD2 TYR   335       4.857 -94.953 -48.025  1.00                 C  
ATOM   2780  CE2 TYR   335       6.002 -95.162 -48.770  1.00                 C  
ATOM   2781  N   LEU   336       2.940 -91.541 -49.519  1.00                 N  
ATOM   2782  CA  LEU   336       3.606 -90.240 -50.053  1.00                 C  
ATOM   2783  C   LEU   336       2.451 -89.325 -50.447  1.00                 C  
ATOM   2784  O   LEU   336       2.462 -88.111 -50.250  1.00                 O  
ATOM   2785  CB  LEU   336       4.544 -90.558 -51.219  1.00                 C  
ATOM   2786  CG  LEU   336       5.292 -89.371 -51.831  1.00                 C  
ATOM   2787  CD1 LEU   336       6.167 -88.692 -50.788  1.00                 C  
ATOM   2788  CD2 LEU   336       6.133 -89.819 -53.016  1.00                 C  
ATOM   2789  N   PHE   337       1.443 -89.948 -51.058  1.00                 N  
ATOM   2790  CA  PHE   337       0.314 -89.117 -51.583  1.00                 C  
ATOM   2791  C   PHE   337      -0.325 -88.217 -50.459  1.00                 C  
ATOM   2792  O   PHE   337      -0.886 -87.143 -50.686  1.00                 O  
ATOM   2793  CB  PHE   337      -0.764 -90.008 -52.204  1.00                 C  
ATOM   2794  CG  PHE   337      -1.913 -89.245 -52.798  1.00                 C  
ATOM   2795  CZ  PHE   337      -4.043 -87.834 -53.892  1.00                 C  
ATOM   2796  CD1 PHE   337      -1.793 -88.636 -54.035  1.00                 C  
ATOM   2797  CE1 PHE   337      -2.850 -87.934 -54.582  1.00                 C  
ATOM   2798  CD2 PHE   337      -3.114 -89.136 -52.120  1.00                 C  
ATOM   2799  CE2 PHE   337      -4.172 -88.434 -52.667  1.00                 C  
ATOM   2800  N   ARG   338      -0.238 -88.725 -49.238  1.00                 N  
ATOM   2801  CA  ARG   338      -0.858 -87.966 -48.157  1.00                 C  
ATOM   2802  C   ARG   338      -0.164 -86.576 -48.211  1.00                 C  
ATOM   2803  O   ARG   338      -0.614 -85.620 -48.860  1.00                 O  
ATOM   2804  CB  ARG   338      -0.676 -88.689 -46.821  1.00                 C  
ATOM   2805  CD  ARG   338      -1.177 -88.801 -44.365  1.00                 C  
ATOM   2806  NE  ARG   338      -1.850 -88.171 -43.231  1.00                 N  
ATOM   2807  CG  ARG   338      -1.350 -88.002 -45.646  1.00                 C  
ATOM   2808  CZ  ARG   338      -1.305 -87.230 -42.468  1.00                 C  
ATOM   2809  NH1 ARG   338      -1.992 -86.714 -41.458  1.00                 N  
ATOM   2810  NH2 ARG   338      -0.073 -86.806 -42.716  1.00                 N  
ATOM   2811  N   ASP   339       0.960 -86.529 -47.522  1.00                 N  
ATOM   2812  CA  ASP   339       1.820 -85.364 -47.447  1.00                 C  
ATOM   2813  C   ASP   339       1.875 -84.689 -46.112  1.00                 C  
ATOM   2814  O   ASP   339       2.993 -84.321 -45.768  1.00                 O  
ATOM   2815  CB  ASP   339       1.396 -84.318 -48.480  1.00                 C  
ATOM   2816  CG  ASP   339       1.644 -84.771 -49.905  1.00                 C  
ATOM   2817  OD1 ASP   339       2.728 -85.333 -50.169  1.00                 O  
ATOM   2818  OD2 ASP   339       0.755 -84.565 -50.757  1.00                 O  
ATOM   2819  N   ASN   340       0.809 -84.631 -45.305  1.00                 N  
ATOM   2820  CA  ASN   340       1.136 -84.208 -43.892  1.00                 C  
ATOM   2821  C   ASN   340       1.116 -82.724 -44.145  1.00                 C  
ATOM   2822  O   ASN   340       0.407 -82.295 -45.036  1.00                 O  
ATOM   2823  CB  ASN   340       2.452 -84.840 -43.434  1.00                 C  
ATOM   2824  CG  ASN   340       2.659 -84.735 -41.936  1.00                 C  
ATOM   2825  OD1 ASN   340       1.704 -84.790 -41.163  1.00                 O  
ATOM   2826  ND2 ASN   340       3.912 -84.582 -41.523  1.00                 N  
ATOM   2827  N   ILE   341       1.911 -81.956 -43.471  1.00                 N  
ATOM   2828  CA  ILE   341       1.917 -80.490 -43.826  1.00                 C  
ATOM   2829  C   ILE   341       3.403 -80.338 -44.103  1.00                 C  
ATOM   2830  O   ILE   341       4.099 -79.689 -43.326  1.00                 O  
ATOM   2831  CB  ILE   341       1.337 -79.631 -42.687  1.00                 C  
ATOM   2832  CD1 ILE   341       1.785 -78.889 -40.290  1.00                 C  
ATOM   2833  CG1 ILE   341       2.107 -79.878 -41.388  1.00                 C  
ATOM   2834  CG2 ILE   341      -0.151 -79.898 -42.523  1.00                 C  
ATOM   2835  N   ALA   342       3.851 -80.885 -45.228  1.00                 N  
ATOM   2836  CA  ALA   342       5.234 -80.811 -45.655  1.00                 C  
ATOM   2837  C   ALA   342       5.286 -79.901 -46.881  1.00                 C  
ATOM   2838  O   ALA   342       4.493 -80.212 -47.754  1.00                 O  
ATOM   2839  CB  ALA   342       5.772 -82.202 -45.952  1.00                 C  
ATOM   2840  N   ILE   343       6.200 -78.939 -47.044  1.00                 N  
ATOM   2841  CA  ILE   343       6.275 -78.037 -48.033  1.00                 C  
ATOM   2842  C   ILE   343       5.414 -76.869 -47.677  1.00                 C  
ATOM   2843  O   ILE   343       5.890 -75.758 -47.386  1.00                 O  
ATOM   2844  CB  ILE   343       5.859 -78.646 -49.385  1.00                 C  
ATOM   2845  CD1 ILE   343       6.402 -80.545 -50.997  1.00                 C  
ATOM   2846  CG1 ILE   343       6.867 -79.710 -49.823  1.00                 C  
ATOM   2847  CG2 ILE   343       5.695 -77.555 -50.432  1.00                 C  
ATOM   2848  N   ASP   344       4.113 -77.148 -47.626  1.00                 N  
ATOM   2849  CA  ASP   344       3.108 -76.070 -47.301  1.00                 C  
ATOM   2850  C   ASP   344       3.384 -75.388 -45.995  1.00                 C  
ATOM   2851  O   ASP   344       3.123 -74.188 -45.944  1.00                 O  
ATOM   2852  CB  ASP   344       1.692 -76.648 -47.274  1.00                 C  
ATOM   2853  CG  ASP   344       1.533 -77.752 -46.246  1.00                 C  
ATOM   2854  OD1 ASP   344       2.187 -78.805 -46.400  1.00                 O  
ATOM   2855  OD2 ASP   344       0.755 -77.564 -45.288  1.00                 O  
ATOM   2856  N   GLU   345       3.981 -76.043 -45.009  1.00                 N  
ATOM   2857  CA  GLU   345       4.392 -75.561 -43.761  1.00                 C  
ATOM   2858  C   GLU   345       5.634 -74.691 -43.587  1.00                 C  
ATOM   2859  O   GLU   345       5.941 -74.186 -42.512  1.00                 O  
ATOM   2860  CB  GLU   345       4.623 -76.720 -42.789  1.00                 C  
ATOM   2861  CD  GLU   345       2.325 -76.704 -41.740  1.00                 C  
ATOM   2862  CG  GLU   345       3.371 -77.522 -42.471  1.00                 C  
ATOM   2863  OE1 GLU   345       2.689 -76.002 -40.772  1.00                 O  
ATOM   2864  OE2 GLU   345       1.141 -76.764 -42.134  1.00                 O  
ATOM   2865  N   PHE   346       6.308 -74.433 -44.701  1.00                 N  
ATOM   2866  CA  PHE   346       7.453 -73.536 -44.742  1.00                 C  
ATOM   2867  C   PHE   346       6.987 -72.164 -45.213  1.00                 C  
ATOM   2868  O   PHE   346       6.461 -72.065 -46.319  1.00                 O  
ATOM   2869  CB  PHE   346       8.541 -74.098 -45.659  1.00                 C  
ATOM   2870  CG  PHE   346       9.770 -73.238 -45.739  1.00                 C  
ATOM   2871  CZ  PHE   346      12.046 -71.649 -45.893  1.00                 C  
ATOM   2872  CD1 PHE   346      10.064 -72.331 -44.736  1.00                 C  
ATOM   2873  CE1 PHE   346      11.195 -71.539 -44.809  1.00                 C  
ATOM   2874  CD2 PHE   346      10.632 -73.336 -46.817  1.00                 C  
ATOM   2875  CE2 PHE   346      11.763 -72.545 -46.890  1.00                 C  
ATOM   2876  N   GLY   347       7.195 -71.095 -44.418  1.00                 N  
ATOM   2877  CA  GLY   347       6.682 -69.817 -44.880  1.00                 C  
ATOM   2878  C   GLY   347       7.255 -69.406 -46.308  1.00                 C  
ATOM   2879  O   GLY   347       8.261 -69.969 -46.739  1.00                 O  
ATOM   2880  N   THR   348       6.648 -68.430 -46.976  1.00                 N  
ATOM   2881  CA  THR   348       7.257 -68.060 -48.199  1.00                 C  
ATOM   2882  C   THR   348       8.588 -67.313 -48.013  1.00                 C  
ATOM   2883  O   THR   348       9.396 -67.316 -48.940  1.00                 O  
ATOM   2884  CB  THR   348       6.325 -67.177 -49.049  1.00                 C  
ATOM   2885  OG1 THR   348       5.997 -65.986 -48.323  1.00                 O  
ATOM   2886  CG2 THR   348       5.038 -67.919 -49.374  1.00                 C  
ATOM   2887  N   PRO   349       8.774 -66.630 -46.881  1.00                 N  
ATOM   2888  CA  PRO   349       9.978 -65.968 -46.560  1.00                 C  
ATOM   2889  C   PRO   349      10.813 -67.025 -45.768  1.00                 C  
ATOM   2890  O   PRO   349      10.462 -67.759 -44.847  1.00                 O  
ATOM   2891  CB  PRO   349       9.529 -64.769 -45.722  1.00                 C  
ATOM   2892  CD  PRO   349       7.604 -66.157 -46.036  1.00                 C  
ATOM   2893  CG  PRO   349       8.270 -65.224 -45.063  1.00                 C  
ATOM   2894  N   ARG   350      12.021 -67.077 -46.327  1.00                 N  
ATOM   2895  CA  ARG   350      12.957 -68.244 -45.769  1.00                 C  
ATOM   2896  C   ARG   350      14.260 -68.141 -46.833  1.00                 C  
ATOM   2897  O   ARG   350      14.162 -67.839 -48.021  1.00                 O  
ATOM   2898  CB  ARG   350      12.210 -69.579 -45.775  1.00                 C  
ATOM   2899  CD  ARG   350      12.859 -70.573 -43.564  1.00                 C  
ATOM   2900  NE  ARG   350      11.498 -70.781 -43.076  1.00                 N  
ATOM   2901  CG  ARG   350      12.950 -70.708 -45.075  1.00                 C  
ATOM   2902  CZ  ARG   350      10.977 -71.973 -42.801  1.00                 C  
ATOM   2903  NH1 ARG   350       9.729 -72.065 -42.362  1.00                 N  
ATOM   2904  NH2 ARG   350      11.705 -73.069 -42.965  1.00                 N  
ATOM   2905  N   LYS   351      15.409 -68.471 -46.255  1.00                 N  
ATOM   2906  CA  LYS   351      16.340 -68.891 -47.382  1.00                 C  
ATOM   2907  C   LYS   351      17.145 -69.640 -47.636  1.00                 C  
ATOM   2908  O   LYS   351      17.874 -69.510 -46.644  1.00                 O  
ATOM   2909  CB  LYS   351      17.220 -67.717 -47.816  1.00                 C  
ATOM   2910  CD  LYS   351      18.933 -66.803 -49.406  1.00                 C  
ATOM   2911  CE  LYS   351      19.863 -67.119 -50.566  1.00                 C  
ATOM   2912  CG  LYS   351      18.140 -68.029 -48.985  1.00                 C  
ATOM   2913  NZ  LYS   351      20.635 -65.922 -51.001  1.00                 N  
ATOM   2914  N   VAL   352      17.168 -70.728 -48.412  1.00                 N  
ATOM   2915  CA  VAL   352      18.329 -71.324 -48.320  1.00                 C  
ATOM   2916  C   VAL   352      19.045 -71.757 -49.589  1.00                 C  
ATOM   2917  O   VAL   352      19.166 -72.777 -50.312  1.00                 O  
ATOM   2918  CB  VAL   352      18.244 -72.595 -47.454  1.00                 C  
ATOM   2919  CG1 VAL   352      19.609 -73.258 -47.346  1.00                 C  
ATOM   2920  CG2 VAL   352      17.698 -72.263 -46.074  1.00                 C  
ATOM   2921  N   GLY   353      19.715 -70.614 -49.780  1.00                 N  
ATOM   2922  CA  GLY   353      20.441 -71.137 -51.137  1.00                 C  
ATOM   2923  C   GLY   353      19.729 -70.007 -52.008  1.00                 C  
ATOM   2924  O   GLY   353      20.191 -69.139 -52.723  1.00                 O  
ATOM   2925  N   TYR   354      18.438 -70.199 -51.885  1.00                 N  
ATOM   2926  CA  TYR   354      17.538 -69.117 -52.534  1.00                 C  
ATOM   2927  C   TYR   354      16.164 -69.058 -51.740  1.00                 C  
ATOM   2928  O   TYR   354      15.886 -69.820 -50.815  1.00                 O  
ATOM   2929  CB  TYR   354      17.314 -69.425 -54.016  1.00                 C  
ATOM   2930  CG  TYR   354      18.588 -69.476 -54.830  1.00                 C  
ATOM   2931  OH  TYR   354      22.090 -69.636 -57.065  1.00                 O  
ATOM   2932  CZ  TYR   354      20.931 -69.581 -56.326  1.00                 C  
ATOM   2933  CD1 TYR   354      19.272 -70.672 -55.004  1.00                 C  
ATOM   2934  CE1 TYR   354      20.436 -70.729 -55.746  1.00                 C  
ATOM   2935  CD2 TYR   354      19.101 -68.329 -55.421  1.00                 C  
ATOM   2936  CE2 TYR   354      20.264 -68.367 -56.167  1.00                 C  
ATOM   2937  N   PRO   355      15.459 -67.964 -52.001  1.00                 N  
ATOM   2938  CA  PRO   355      14.197 -67.729 -51.377  1.00                 C  
ATOM   2939  C   PRO   355      13.221 -68.567 -51.966  1.00                 C  
ATOM   2940  O   PRO   355      13.139 -68.649 -53.193  1.00                 O  
ATOM   2941  CB  PRO   355      13.924 -66.247 -51.640  1.00                 C  
ATOM   2942  CD  PRO   355      16.058 -66.720 -52.616  1.00                 C  
ATOM   2943  CG  PRO   355      15.271 -65.659 -51.899  1.00                 C  
ATOM   2944  N   LYS   356      12.426 -69.239 -51.131  1.00                 N  
ATOM   2945  CA  LYS   356      11.367 -70.261 -51.531  1.00                 C  
ATOM   2946  C   LYS   356      10.455 -69.537 -52.503  1.00                 C  
ATOM   2947  O   LYS   356      10.268 -70.096 -53.579  1.00                 O  
ATOM   2948  CB  LYS   356      10.632 -70.783 -50.295  1.00                 C  
ATOM   2949  CD  LYS   356       8.913 -72.333 -49.325  1.00                 C  
ATOM   2950  CE  LYS   356       7.823 -73.348 -49.632  1.00                 C  
ATOM   2951  CG  LYS   356       9.566 -71.823 -50.599  1.00                 C  
ATOM   2952  NZ  LYS   356       7.173 -73.856 -48.393  1.00                 N  
ATOM   2953  N   ASP   357       9.971 -68.324 -52.243  1.00                 N  
ATOM   2954  CA  ASP   357       9.254 -67.524 -53.109  1.00                 C  
ATOM   2955  C   ASP   357       9.894 -67.315 -54.466  1.00                 C  
ATOM   2956  O   ASP   357       9.181 -67.144 -55.453  1.00                 O  
ATOM   2957  CB  ASP   357       9.007 -66.148 -52.487  1.00                 C  
ATOM   2958  CG  ASP   357       8.069 -65.294 -53.317  1.00                 C  
ATOM   2959  OD1 ASP   357       6.895 -65.687 -53.480  1.00                 O  
ATOM   2960  OD2 ASP   357       8.508 -64.231 -53.804  1.00                 O  
ATOM   2961  N   GLN   358      11.222 -67.378 -54.536  1.00                 N  
ATOM   2962  CA  GLN   358      11.943 -67.266 -55.781  1.00                 C  
ATOM   2963  C   GLN   358      11.513 -68.533 -56.650  1.00                 C  
ATOM   2964  O   GLN   358      11.159 -68.439 -57.824  1.00                 O  
ATOM   2965  CB  GLN   358      13.450 -67.206 -55.524  1.00                 C  
ATOM   2966  CD  GLN   358      15.775 -67.000 -56.489  1.00                 C  
ATOM   2967  CG  GLN   358      14.289 -67.053 -56.782  1.00                 C  
ATOM   2968  OE1 GLN   358      16.212 -66.304 -55.572  1.00                 O  
ATOM   2969  NE2 GLN   358      16.558 -67.736 -57.269  1.00                 N  
ATOM   2970  N   PRO   359      11.587 -69.701 -56.008  1.00                 N  
ATOM   2971  CA  PRO   359      11.285 -70.876 -56.766  1.00                 C  
ATOM   2972  C   PRO   359       9.880 -71.380 -56.981  1.00                 C  
ATOM   2973  O   PRO   359       9.561 -72.188 -57.854  1.00                 O  
ATOM   2974  CB  PRO   359      12.025 -71.993 -56.027  1.00                 C  
ATOM   2975  CD  PRO   359      12.537 -69.964 -54.865  1.00                 C  
ATOM   2976  CG  PRO   359      13.107 -71.292 -55.278  1.00                 C  
ATOM   2977  N   GLY   360       8.991 -70.847 -56.151  1.00                 N  
ATOM   2978  CA  GLY   360       7.534 -71.299 -56.325  1.00                 C  
ATOM   2979  C   GLY   360       6.905 -70.067 -56.918  1.00                 C  
ATOM   2980  O   GLY   360       6.207 -69.383 -56.170  1.00                 O  
ATOM   2981  N   ARG   361       7.185 -69.706 -58.169  1.00                 N  
ATOM   2982  CA  ARG   361       6.516 -68.347 -58.490  1.00                 C  
ATOM   2983  C   ARG   361       5.780 -68.965 -59.762  1.00                 C  
ATOM   2984  O   ARG   361       6.288 -69.670 -60.573  1.00                 O  
ATOM   2985  CB  ARG   361       7.576 -67.260 -58.683  1.00                 C  
ATOM   2986  CD  ARG   361       8.102 -64.839 -59.081  1.00                 C  
ATOM   2987  NE  ARG   361       8.686 -64.576 -57.768  1.00                 N  
ATOM   2988  CG  ARG   361       7.007 -65.891 -59.017  1.00                 C  
ATOM   2989  CZ  ARG   361       9.730 -63.779 -57.561  1.00                 C  
ATOM   2990  NH1 ARG   361      10.192 -63.599 -56.331  1.00                 N  
ATOM   2991  NH2 ARG   361      10.308 -63.165 -58.583  1.00                 N  
ATOM   2992  N   LEU   362       4.533 -68.554 -59.741  1.00                 N  
ATOM   2993  CA  LEU   362       3.616 -69.040 -60.845  1.00                 C  
ATOM   2994  C   LEU   362       2.853 -70.201 -60.374  1.00                 C  
ATOM   2995  O   LEU   362       2.310 -70.962 -61.201  1.00                 O  
ATOM   2996  CB  LEU   362       4.423 -69.388 -62.097  1.00                 C  
ATOM   2997  CG  LEU   362       5.168 -68.232 -62.767  1.00                 C  
ATOM   2998  CD1 LEU   362       6.024 -68.738 -63.918  1.00                 C  
ATOM   2999  CD2 LEU   362       4.190 -67.176 -63.260  1.00                 C  
ATOM   3000  N   ILE   363       2.799 -70.458 -59.073  1.00                 N  
ATOM   3001  CA  ILE   363       1.960 -71.518 -58.488  1.00                 C  
ATOM   3002  C   ILE   363       2.519 -72.839 -58.366  1.00                 C  
ATOM   3003  O   ILE   363       2.190 -73.505 -57.373  1.00                 O  
ATOM   3004  CB  ILE   363       0.643 -71.691 -59.268  1.00                 C  
ATOM   3005  CD1 ILE   363      -1.413 -70.413 -60.065  1.00                 C  
ATOM   3006  CG1 ILE   363      -0.230 -70.443 -59.123  1.00                 C  
ATOM   3007  CG2 ILE   363      -0.084 -72.947 -58.814  1.00                 C  
ATOM   3008  N   GLY   364       3.520 -73.211 -59.168  1.00                 N  
ATOM   3009  CA  GLY   364       4.406 -74.319 -59.263  1.00                 C  
ATOM   3010  C   GLY   364       5.815 -74.236 -58.960  1.00                 C  
ATOM   3011  O   GLY   364       6.372 -73.149 -59.140  1.00                 O  
ATOM   3012  N   TYR   365       6.450 -75.313 -58.512  1.00                 N  
ATOM   3013  CA  TYR   365       7.878 -75.358 -58.123  1.00                 C  
ATOM   3014  C   TYR   365       8.863 -75.514 -59.341  1.00                 C  
ATOM   3015  O   TYR   365       8.924 -76.522 -60.046  1.00                 O  
ATOM   3016  CB  TYR   365       8.130 -76.504 -57.141  1.00                 C  
ATOM   3017  CG  TYR   365       7.503 -76.294 -55.781  1.00                 C  
ATOM   3018  OH  TYR   365       5.768 -75.730 -52.045  1.00                 O  
ATOM   3019  CZ  TYR   365       6.343 -75.915 -53.281  1.00                 C  
ATOM   3020  CD1 TYR   365       6.414 -77.054 -55.375  1.00                 C  
ATOM   3021  CE1 TYR   365       5.834 -76.870 -54.134  1.00                 C  
ATOM   3022  CD2 TYR   365       8.003 -75.337 -54.908  1.00                 C  
ATOM   3023  CE2 TYR   365       7.436 -75.138 -53.663  1.00                 C  
ATOM   3024  N   ASP   366       9.671 -74.457 -59.529  1.00                 N  
ATOM   3025  CA  ASP   366      10.684 -74.515 -60.541  1.00                 C  
ATOM   3026  C   ASP   366      11.704 -75.551 -60.520  1.00                 C  
ATOM   3027  O   ASP   366      12.189 -75.820 -59.412  1.00                 O  
ATOM   3028  CB  ASP   366      11.469 -73.203 -60.589  1.00                 C  
ATOM   3029  CG  ASP   366      10.654 -72.056 -61.152  1.00                 C  
ATOM   3030  OD1 ASP   366       9.565 -72.317 -61.705  1.00                 O  
ATOM   3031  OD2 ASP   366      11.104 -70.896 -61.041  1.00                 O  
ATOM   3032  N   GLU   367      12.106 -76.226 -61.614  1.00                 N  
ATOM   3033  CA  GLU   367      13.217 -77.138 -61.611  1.00                 C  
ATOM   3034  C   GLU   367      14.213 -77.396 -60.472  1.00                 C  
ATOM   3035  O   GLU   367      14.369 -78.516 -59.980  1.00                 O  
ATOM   3036  CB  GLU   367      14.176 -76.818 -62.759  1.00                 C  
ATOM   3037  CD  GLU   367      14.945 -79.179 -63.221  1.00                 C  
ATOM   3038  CG  GLU   367      15.360 -77.766 -62.862  1.00                 C  
ATOM   3039  OE1 GLU   367      13.832 -79.352 -63.761  1.00                 O  
ATOM   3040  OE2 GLU   367      15.733 -80.113 -62.964  1.00                 O  
ATOM   3041  N   VAL   368      14.998 -76.360 -60.192  1.00                 N  
ATOM   3042  CA  VAL   368      16.089 -76.465 -59.216  1.00                 C  
ATOM   3043  C   VAL   368      15.575 -76.890 -57.798  1.00                 C  
ATOM   3044  O   VAL   368      16.152 -77.743 -57.117  1.00                 O  
ATOM   3045  CB  VAL   368      16.868 -75.142 -59.096  1.00                 C  
ATOM   3046  CG1 VAL   368      17.850 -75.206 -57.936  1.00                 C  
ATOM   3047  CG2 VAL   368      17.593 -74.831 -60.396  1.00                 C  
ATOM   3048  N   LEU   369      14.463 -76.290 -57.400  1.00                 N  
ATOM   3049  CA  LEU   369      13.910 -76.585 -56.105  1.00                 C  
ATOM   3050  C   LEU   369      13.284 -77.952 -56.047  1.00                 C  
ATOM   3051  O   LEU   369      13.547 -78.724 -55.120  1.00                 O  
ATOM   3052  CB  LEU   369      12.870 -75.533 -55.714  1.00                 C  
ATOM   3053  CG  LEU   369      12.222 -75.699 -54.338  1.00                 C  
ATOM   3054  CD1 LEU   369      13.275 -75.663 -53.241  1.00                 C  
ATOM   3055  CD2 LEU   369      11.176 -74.620 -54.103  1.00                 C  
ATOM   3056  N   GLY   370      12.525 -78.302 -57.076  1.00                 N  
ATOM   3057  CA  GLY   370      11.868 -79.615 -57.149  1.00                 C  
ATOM   3058  C   GLY   370      12.985 -80.755 -57.150  1.00                 C  
ATOM   3059  O   GLY   370      12.972 -81.730 -56.414  1.00                 O  
ATOM   3060  N   LYS   371      13.892 -80.583 -58.111  1.00                 N  
ATOM   3061  CA  LYS   371      14.952 -81.557 -58.223  1.00                 C  
ATOM   3062  C   LYS   371      15.604 -81.774 -56.876  1.00                 C  
ATOM   3063  O   LYS   371      15.653 -82.873 -56.306  1.00                 O  
ATOM   3064  CB  LYS   371      15.987 -81.106 -59.256  1.00                 C  
ATOM   3065  CD  LYS   371      18.085 -81.607 -60.539  1.00                 C  
ATOM   3066  CE  LYS   371      19.242 -82.575 -60.723  1.00                 C  
ATOM   3067  CG  LYS   371      17.127 -82.090 -59.462  1.00                 C  
ATOM   3068  NZ  LYS   371      20.190 -82.114 -61.775  1.00                 N  
ATOM   3069  N   GLN   372      16.079 -80.655 -56.333  1.00                 N  
ATOM   3070  CA  GLN   372      16.765 -80.761 -54.979  1.00                 C  
ATOM   3071  C   GLN   372      15.773 -81.496 -54.038  1.00                 C  
ATOM   3072  O   GLN   372      16.171 -82.453 -53.385  1.00                 O  
ATOM   3073  CB  GLN   372      17.145 -79.373 -54.461  1.00                 C  
ATOM   3074  CD  GLN   372      19.570 -79.414 -55.164  1.00                 C  
ATOM   3075  CG  GLN   372      18.242 -78.690 -55.261  1.00                 C  
ATOM   3076  OE1 GLN   372      20.073 -79.665 -54.068  1.00                 O  
ATOM   3077  NE2 GLN   372      20.145 -79.751 -56.313  1.00                 N  
ATOM   3078  N   LEU   373      14.554 -80.981 -53.919  1.00                 N  
ATOM   3079  CA  LEU   373      13.532 -81.544 -53.142  1.00                 C  
ATOM   3080  C   LEU   373      13.300 -83.007 -53.282  1.00                 C  
ATOM   3081  O   LEU   373      13.348 -83.753 -52.297  1.00                 O  
ATOM   3082  CB  LEU   373      12.197 -80.856 -53.433  1.00                 C  
ATOM   3083  CG  LEU   373      11.027 -81.234 -52.522  1.00                 C  
ATOM   3084  CD1 LEU   373       9.928 -80.184 -52.595  1.00                 C  
ATOM   3085  CD2 LEU   373      10.476 -82.602 -52.893  1.00                 C  
ATOM   3086  N   PHE   374      13.038 -83.449 -54.512  1.00                 N  
ATOM   3087  CA  PHE   374      12.816 -84.892 -54.791  1.00                 C  
ATOM   3088  C   PHE   374      13.885 -85.780 -54.307  1.00                 C  
ATOM   3089  O   PHE   374      13.619 -86.789 -53.656  1.00                 O  
ATOM   3090  CB  PHE   374      12.643 -85.127 -56.293  1.00                 C  
ATOM   3091  CG  PHE   374      11.315 -84.674 -56.828  1.00                 C  
ATOM   3092  CZ  PHE   374       8.854 -83.842 -57.816  1.00                 C  
ATOM   3093  CD1 PHE   374      11.234 -83.615 -57.716  1.00                 C  
ATOM   3094  CE1 PHE   374      10.012 -83.199 -58.208  1.00                 C  
ATOM   3095  CD2 PHE   374      10.146 -85.308 -56.445  1.00                 C  
ATOM   3096  CE2 PHE   374       8.924 -84.891 -56.938  1.00                 C  
ATOM   3097  N   TYR   375      15.132 -85.368 -54.524  1.00                 N  
ATOM   3098  CA  TYR   375      16.313 -86.145 -53.987  1.00                 C  
ATOM   3099  C   TYR   375      16.377 -86.376 -52.448  1.00                 C  
ATOM   3100  O   TYR   375      17.232 -87.070 -51.901  1.00                 O  
ATOM   3101  CB  TYR   375      17.626 -85.466 -54.383  1.00                 C  
ATOM   3102  CG  TYR   375      17.955 -85.580 -55.854  1.00                 C  
ATOM   3103  OH  TYR   375      18.850 -85.907 -59.902  1.00                 O  
ATOM   3104  CZ  TYR   375      18.555 -85.797 -58.562  1.00                 C  
ATOM   3105  CD1 TYR   375      17.446 -86.623 -56.618  1.00                 C  
ATOM   3106  CE1 TYR   375      17.742 -86.735 -57.964  1.00                 C  
ATOM   3107  CD2 TYR   375      18.773 -84.645 -56.475  1.00                 C  
ATOM   3108  CE2 TYR   375      19.079 -84.741 -57.819  1.00                 C  
ATOM   3109  N   LEU   376      15.505 -85.637 -51.767  1.00                 N  
ATOM   3110  CA  LEU   376      15.473 -85.732 -50.328  1.00                 C  
ATOM   3111  C   LEU   376      14.157 -86.577 -50.079  1.00                 C  
ATOM   3112  O   LEU   376      14.032 -87.523 -49.312  1.00                 O  
ATOM   3113  CB  LEU   376      15.467 -84.337 -49.699  1.00                 C  
ATOM   3114  CG  LEU   376      16.711 -83.480 -49.939  1.00                 C  
ATOM   3115  CD1 LEU   376      16.525 -82.087 -49.356  1.00                 C  
ATOM   3116  CD2 LEU   376      17.944 -84.142 -49.344  1.00                 C  
ATOM   3117  N   ALA   377      13.118 -86.056 -50.735  1.00                 N  
ATOM   3118  CA  ALA   377      11.842 -86.780 -50.497  1.00                 C  
ATOM   3119  C   ALA   377      12.014 -88.348 -50.675  1.00                 C  
ATOM   3120  O   ALA   377      11.323 -89.253 -50.185  1.00                 O  
ATOM   3121  CB  ALA   377      10.760 -86.270 -51.437  1.00                 C  
ATOM   3122  N   TYR   378      12.872 -88.535 -51.660  1.00                 N  
ATOM   3123  CA  TYR   378      13.101 -90.095 -51.865  1.00                 C  
ATOM   3124  C   TYR   378      14.185 -90.920 -51.140  1.00                 C  
ATOM   3125  O   TYR   378      14.176 -92.155 -51.139  1.00                 O  
ATOM   3126  CB  TYR   378      13.375 -90.407 -53.338  1.00                 C  
ATOM   3127  CG  TYR   378      12.193 -90.156 -54.247  1.00                 C  
ATOM   3128  OH  TYR   378       8.951 -89.449 -56.753  1.00                 O  
ATOM   3129  CZ  TYR   378      10.023 -89.685 -55.923  1.00                 C  
ATOM   3130  CD1 TYR   378      12.099 -88.980 -54.981  1.00                 C  
ATOM   3131  CE1 TYR   378      11.023 -88.742 -55.815  1.00                 C  
ATOM   3132  CD2 TYR   378      11.177 -91.095 -54.369  1.00                 C  
ATOM   3133  CE2 TYR   378      10.093 -90.873 -55.198  1.00                 C  
ATOM   3134  N   LYS   379      15.155 -90.179 -50.607  1.00                 N  
ATOM   3135  CA  LYS   379      16.333 -90.813 -50.003  1.00                 C  
ATOM   3136  C   LYS   379      15.854 -91.675 -48.684  1.00                 C  
ATOM   3137  O   LYS   379      15.474 -91.217 -47.610  1.00                 O  
ATOM   3138  CB  LYS   379      17.377 -89.758 -49.629  1.00                 C  
ATOM   3139  CD  LYS   379      19.409 -91.178 -50.020  1.00                 C  
ATOM   3140  CE  LYS   379      20.023 -90.320 -51.114  1.00                 C  
ATOM   3141  CG  LYS   379      18.645 -90.330 -49.017  1.00                 C  
ATOM   3142  NZ  LYS   379      20.782 -91.137 -52.101  1.00                 N  
ATOM   3143  N   ARG   380      15.874 -92.973 -48.949  1.00                 N  
ATOM   3144  CA  ARG   380      15.732 -93.994 -48.025  1.00                 C  
ATOM   3145  C   ARG   380      16.419 -94.449 -46.908  1.00                 C  
ATOM   3146  O   ARG   380      17.405 -95.099 -47.229  1.00                 O  
ATOM   3147  CB  ARG   380      15.698 -95.352 -48.728  1.00                 C  
ATOM   3148  CD  ARG   380      14.471 -96.956 -50.219  1.00                 C  
ATOM   3149  NE  ARG   380      15.618 -97.191 -51.093  1.00                 N  
ATOM   3150  CG  ARG   380      14.487 -95.558 -49.623  1.00                 C  
ATOM   3151  CZ  ARG   380      15.658 -96.860 -52.379  1.00                 C  
ATOM   3152  NH1 ARG   380      16.745 -97.113 -53.096  1.00                 N  
ATOM   3153  NH2 ARG   380      14.611 -96.278 -52.947  1.00                 N  
ATOM   3154  N   ILE   381      16.134 -94.122 -45.652  1.00                 N  
ATOM   3155  CA  ILE   381      16.873 -94.414 -44.428  1.00                 C  
ATOM   3156  C   ILE   381      18.325 -93.808 -44.344  1.00                 C  
ATOM   3157  O   ILE   381      18.882 -93.727 -43.256  1.00                 O  
ATOM   3158  CB  ILE   381      16.998 -95.931 -44.192  1.00                 C  
ATOM   3159  CD1 ILE   381      15.610 -98.054 -43.933  1.00                 C  
ATOM   3160  CG1 ILE   381      15.624 -96.541 -43.907  1.00                 C  
ATOM   3161  CG2 ILE   381      17.988 -96.216 -43.074  1.00                 C  
ATOM   3162  N   LYS   382      18.914 -93.416 -45.470  1.00                 N  
ATOM   3163  CA  LYS   382      20.101 -92.691 -45.453  1.00                 C  
ATOM   3164  C   LYS   382      19.866 -91.198 -44.861  1.00                 C  
ATOM   3165  O   LYS   382      18.824 -90.551 -44.865  1.00                 O  
ATOM   3166  CB  LYS   382      20.700 -92.610 -46.859  1.00                 C  
ATOM   3167  CD  LYS   382      21.795 -93.786 -48.787  1.00                 C  
ATOM   3168  CE  LYS   382      22.266 -95.121 -49.339  1.00                 C  
ATOM   3169  CG  LYS   382      21.178 -93.945 -47.407  1.00                 C  
ATOM   3170  NZ  LYS   382      22.860 -94.983 -50.697  1.00                 N  
ATOM   3171  N   GLN   383      20.956 -90.814 -44.202  1.00                 N  
ATOM   3172  CA  GLN   383      21.171 -89.570 -43.575  1.00                 C  
ATOM   3173  C   GLN   383      21.530 -88.650 -44.610  1.00                 C  
ATOM   3174  O   GLN   383      22.419 -88.939 -45.411  1.00                 O  
ATOM   3175  CB  GLN   383      22.251 -89.692 -42.499  1.00                 C  
ATOM   3176  CD  GLN   383      23.331 -87.421 -42.260  1.00                 C  
ATOM   3177  CG  GLN   383      22.410 -88.451 -41.635  1.00                 C  
ATOM   3178  OE1 GLN   383      24.155 -87.748 -43.113  1.00                 O  
ATOM   3179  NE2 GLN   383      23.193 -86.171 -41.834  1.00                 N  
ATOM   3180  N   ILE   384      20.849 -87.507 -44.654  1.00                 N  
ATOM   3181  CA  ILE   384      20.953 -86.405 -45.672  1.00                 C  
ATOM   3182  C   ILE   384      22.038 -85.375 -45.083  1.00                 C  
ATOM   3183  O   ILE   384      22.303 -85.271 -43.883  1.00                 O  
ATOM   3184  CB  ILE   384      19.585 -85.748 -45.934  1.00                 C  
ATOM   3185  CD1 ILE   384      18.959 -87.494 -47.683  1.00                 C  
ATOM   3186  CG1 ILE   384      18.571 -86.795 -46.399  1.00                 C  
ATOM   3187  CG2 ILE   384      19.723 -84.611 -46.935  1.00                 C  
ATOM   3188  N   PRO   385      22.571 -84.581 -46.003  1.00                 N  
ATOM   3189  CA  PRO   385      23.537 -83.615 -45.602  1.00                 C  
ATOM   3190  C   PRO   385      22.846 -82.539 -44.589  1.00                 C  
ATOM   3191  O   PRO   385      21.704 -82.071 -44.628  1.00                 O  
ATOM   3192  CB  PRO   385      23.981 -82.969 -46.916  1.00                 C  
ATOM   3193  CD  PRO   385      22.448 -84.699 -47.537  1.00                 C  
ATOM   3194  CG  PRO   385      23.718 -84.009 -47.952  1.00                 C  
ATOM   3195  N   ILE   386      23.662 -82.356 -43.558  1.00                 N  
ATOM   3196  CA  ILE   386      23.406 -81.538 -42.419  1.00                 C  
ATOM   3197  C   ILE   386      24.310 -80.318 -42.681  1.00                 C  
ATOM   3198  O   ILE   386      25.210 -79.982 -41.909  1.00                 O  
ATOM   3199  CB  ILE   386      23.706 -82.287 -41.107  1.00                 C  
ATOM   3200  CD1 ILE   386      21.646 -81.401 -39.896  1.00                 C  
ATOM   3201  CG1 ILE   386      23.155 -81.509 -39.911  1.00                 C  
ATOM   3202  CG2 ILE   386      25.198 -82.550 -40.973  1.00                 C  
ATOM   3203  N   ILE   387      24.058 -79.665 -43.806  1.00                 N  
ATOM   3204  CA  ILE   387      24.773 -78.475 -44.209  1.00                 C  
ATOM   3205  C   ILE   387      23.917 -77.092 -43.729  1.00                 C  
ATOM   3206  O   ILE   387      22.693 -77.122 -43.761  1.00                 O  
ATOM   3207  CB  ILE   387      25.021 -78.453 -45.729  1.00                 C  
ATOM   3208  CD1 ILE   387      23.838 -78.214 -47.974  1.00                 C  
ATOM   3209  CG1 ILE   387      23.692 -78.447 -46.486  1.00                 C  
ATOM   3210  CG2 ILE   387      25.903 -79.622 -46.141  1.00                 C  
ATOM   3211  N   ARG   388      24.603 -75.987 -43.474  1.00                 N  
ATOM   3212  CA  ARG   388      23.783 -74.874 -43.451  1.00                 C  
ATOM   3213  C   ARG   388      24.514 -73.653 -43.817  1.00                 C  
ATOM   3214  O   ARG   388      25.598 -73.437 -43.270  1.00                 O  
ATOM   3215  CB  ARG   388      23.150 -74.703 -42.069  1.00                 C  
ATOM   3216  CD  ARG   388      21.584 -75.574 -40.311  1.00                 C  
ATOM   3217  NE  ARG   388      20.574 -76.574 -39.973  1.00                 N  
ATOM   3218  CG  ARG   388      22.187 -75.815 -41.685  1.00                 C  
ATOM   3219  CZ  ARG   388      20.839 -77.732 -39.377  1.00                 C  
ATOM   3220  NH1 ARG   388      19.856 -78.580 -39.109  1.00                 N  
ATOM   3221  NH2 ARG   388      22.087 -78.039 -39.051  1.00                 N  
ATOM   3222  N   VAL   389      23.977 -72.816 -44.702  1.00                 N  
ATOM   3223  CA  VAL   389      24.629 -71.567 -45.128  1.00                 C  
ATOM   3224  C   VAL   389      24.862 -70.768 -43.838  1.00                 C  
ATOM   3225  O   VAL   389      23.999 -70.633 -42.970  1.00                 O  
ATOM   3226  CB  VAL   389      23.773 -70.806 -46.157  1.00                 C  
ATOM   3227  CG1 VAL   389      24.387 -69.448 -46.461  1.00                 C  
ATOM   3228  CG2 VAL   389      23.619 -71.622 -47.431  1.00                 C  
ATOM   3229  N   THR   390      26.069 -70.211 -43.762  1.00                 N  
ATOM   3230  CA  THR   390      26.656 -69.418 -42.728  1.00                 C  
ATOM   3231  C   THR   390      26.766 -67.755 -43.127  1.00                 C  
ATOM   3232  O   THR   390      27.226 -67.245 -44.137  1.00                 O  
ATOM   3233  CB  THR   390      28.067 -69.918 -42.365  1.00                 C  
ATOM   3234  OG1 THR   390      27.990 -71.266 -41.886  1.00                 O  
ATOM   3235  CG2 THR   390      28.676 -69.049 -41.276  1.00                 C  
ATOM   3236  N   THR   391      26.230 -67.069 -42.130  1.00                 N  
ATOM   3237  CA  THR   391      26.026 -65.732 -42.030  1.00                 C  
ATOM   3238  C   THR   391      26.068 -65.466 -40.597  1.00                 C  
ATOM   3239  O   THR   391      25.379 -65.912 -39.672  1.00                 O  
ATOM   3240  CB  THR   391      24.694 -65.314 -42.681  1.00                 C  
ATOM   3241  OG1 THR   391      24.695 -65.692 -44.063  1.00                 O  
ATOM   3242  CG2 THR   391      24.506 -63.808 -42.589  1.00                 C  
ATOM   3243  N   VAL   392      27.104 -64.658 -40.400  1.00                 N  
ATOM   3244  CA  VAL   392      27.871 -64.538 -38.916  1.00                 C  
ATOM   3245  C   VAL   392      28.483 -63.165 -38.772  1.00                 C  
ATOM   3246  O   VAL   392      29.477 -63.077 -39.490  1.00                 O  
ATOM   3247  CB  VAL   392      28.943 -65.630 -38.745  1.00                 C  
ATOM   3248  CG1 VAL   392      28.307 -67.011 -38.777  1.00                 C  
ATOM   3249  CG2 VAL   392      30.008 -65.505 -39.824  1.00                 C  
ATOM   3250  N   ALA   393      28.198 -62.298 -37.808  1.00                 N  
ATOM   3251  CA  ALA   393      29.130 -61.150 -37.714  1.00                 C  
ATOM   3252  C   ALA   393      29.999 -61.328 -36.332  1.00                 C  
ATOM   3253  O   ALA   393      29.458 -61.544 -35.252  1.00                 O  
ATOM   3254  CB  ALA   393      28.360 -59.839 -37.738  1.00                 C  
ATOM   3255  N   GLU   394      31.313 -61.236 -36.484  1.00                 N  
ATOM   3256  CA  GLU   394      32.152 -61.238 -35.396  1.00                 C  
ATOM   3257  C   GLU   394      32.843 -60.038 -35.092  1.00                 C  
ATOM   3258  O   GLU   394      33.483 -59.332 -35.861  1.00                 O  
ATOM   3259  CB  GLU   394      33.219 -62.325 -35.544  1.00                 C  
ATOM   3260  CD  GLU   394      33.752 -64.789 -35.694  1.00                 C  
ATOM   3261  CG  GLU   394      32.667 -63.741 -35.540  1.00                 C  
ATOM   3262  OE1 GLU   394      34.860 -64.435 -36.149  1.00                 O  
ATOM   3263  OE2 GLU   394      33.494 -65.964 -35.359  1.00                 O  
ATOM   3264  N   MET   395      32.540 -59.624 -33.885  1.00                 N  
ATOM   3265  CA  MET   395      33.162 -58.247 -33.279  1.00                 C  
ATOM   3266  C   MET   395      33.623 -58.533 -31.904  1.00                 C  
ATOM   3267  O   MET   395      32.719 -58.607 -31.083  1.00                 O  
ATOM   3268  CB  MET   395      32.119 -57.128 -33.312  1.00                 C  
ATOM   3269  SD  MET   395      30.393 -55.468 -34.705  1.00                 S  
ATOM   3270  CE  MET   395      28.970 -56.448 -34.232  1.00                 C  
ATOM   3271  CG  MET   395      31.685 -56.725 -34.712  1.00                 C  
ATOM   3272  N   GLY   396      34.906 -58.684 -31.596  1.00                 N  
ATOM   3273  CA  GLY   396      35.451 -59.008 -30.339  1.00                 C  
ATOM   3274  C   GLY   396      34.712 -60.092 -29.629  1.00                 C  
ATOM   3275  O   GLY   396      34.370 -59.989 -28.450  1.00                 O  
ATOM   3276  N   ASP   397      34.427 -61.157 -30.375  1.00                 N  
ATOM   3277  CA  ASP   397      33.698 -62.327 -29.746  1.00                 C  
ATOM   3278  C   ASP   397      32.204 -61.986 -29.782  1.00                 C  
ATOM   3279  O   ASP   397      31.389 -62.385 -28.934  1.00                 O  
ATOM   3280  CB  ASP   397      34.206 -62.573 -28.324  1.00                 C  
ATOM   3281  CG  ASP   397      33.894 -63.971 -27.827  1.00                 C  
ATOM   3282  OD1 ASP   397      33.775 -64.887 -28.668  1.00                 O  
ATOM   3283  OD2 ASP   397      33.767 -64.150 -26.598  1.00                 O  
ATOM   3284  N   LYS   398      31.791 -61.246 -30.804  1.00                 N  
ATOM   3285  CA  LYS   398      30.449 -60.657 -30.828  1.00                 C  
ATOM   3286  C   LYS   398      29.733 -60.908 -32.219  1.00                 C  
ATOM   3287  O   LYS   398      30.311 -61.393 -33.194  1.00                 O  
ATOM   3288  CB  LYS   398      30.517 -59.156 -30.540  1.00                 C  
ATOM   3289  CD  LYS   398      31.005 -57.313 -28.908  1.00                 C  
ATOM   3290  CE  LYS   398      31.534 -56.969 -27.525  1.00                 C  
ATOM   3291  CG  LYS   398      31.021 -58.814 -29.147  1.00                 C  
ATOM   3292  NZ  LYS   398      31.503 -55.503 -27.267  1.00                 N  
ATOM   3293  N   ALA   399      28.410 -60.786 -32.131  1.00                 N  
ATOM   3294  CA  ALA   399      27.647 -61.111 -33.368  1.00                 C  
ATOM   3295  C   ALA   399      26.976 -62.549 -33.380  1.00                 C  
ATOM   3296  O   ALA   399      27.622 -63.600 -33.397  1.00                 O  
ATOM   3297  CB  ALA   399      28.546 -60.999 -34.590  1.00                 C  
ATOM   3298  N   ARG   400      25.645 -62.525 -33.405  1.00                 N  
ATOM   3299  CA  ARG   400      24.890 -63.735 -33.475  1.00                 C  
ATOM   3300  C   ARG   400      24.994 -64.071 -35.112  1.00                 C  
ATOM   3301  O   ARG   400      24.964 -63.322 -36.084  1.00                 O  
ATOM   3302  CB  ARG   400      23.474 -63.515 -32.938  1.00                 C  
ATOM   3303  CD  ARG   400      22.976 -65.741 -31.890  1.00                 C  
ATOM   3304  NE  ARG   400      22.074 -66.889 -31.850  1.00                 N  
ATOM   3305  CG  ARG   400      22.595 -64.754 -32.981  1.00                 C  
ATOM   3306  CZ  ARG   400      22.233 -67.937 -31.049  1.00                 C  
ATOM   3307  NH1 ARG   400      21.361 -68.936 -31.082  1.00                 N  
ATOM   3308  NH2 ARG   400      23.264 -67.984 -30.216  1.00                 N  
ATOM   3309  N   ILE   401      25.268 -65.367 -35.207  1.00                 N  
ATOM   3310  CA  ILE   401      25.349 -66.342 -36.195  1.00                 C  
ATOM   3311  C   ILE   401      23.997 -67.053 -36.406  1.00                 C  
ATOM   3312  O   ILE   401      23.244 -67.526 -35.561  1.00                 O  
ATOM   3313  CB  ILE   401      26.434 -67.385 -35.871  1.00                 C  
ATOM   3314  CD1 ILE   401      28.897 -67.615 -35.254  1.00                 C  
ATOM   3315  CG1 ILE   401      27.812 -66.722 -35.814  1.00                 C  
ATOM   3316  CG2 ILE   401      26.395 -68.526 -36.877  1.00                 C  
ATOM   3317  N   VAL   402      23.686 -66.969 -37.693  1.00                 N  
ATOM   3318  CA  VAL   402      22.495 -67.418 -38.460  1.00                 C  
ATOM   3319  C   VAL   402      22.842 -68.539 -39.422  1.00                 C  
ATOM   3320  O   VAL   402      23.495 -68.376 -40.453  1.00                 O  
ATOM   3321  CB  VAL   402      21.852 -66.254 -39.237  1.00                 C  
ATOM   3322  CG1 VAL   402      20.640 -66.739 -40.016  1.00                 C  
ATOM   3323  CG2 VAL   402      21.465 -65.130 -38.288  1.00                 C  
ATOM   3324  N   THR   403      22.425 -69.727 -39.003  1.00                 N  
ATOM   3325  CA  THR   403      22.611 -70.992 -39.732  1.00                 C  
ATOM   3326  C   THR   403      21.054 -71.063 -40.460  1.00                 C  
ATOM   3327  O   THR   403      19.978 -71.188 -39.881  1.00                 O  
ATOM   3328  CB  THR   403      22.975 -72.145 -38.778  1.00                 C  
ATOM   3329  OG1 THR   403      24.210 -71.849 -38.115  1.00                 O  
ATOM   3330  CG2 THR   403      23.137 -73.445 -39.551  1.00                 C  
ATOM   3331  N   VAL   404      21.147 -70.969 -41.779  1.00                 N  
ATOM   3332  CA  VAL   404      20.164 -70.885 -42.633  1.00                 C  
ATOM   3333  C   VAL   404      19.371 -72.157 -43.010  1.00                 C  
ATOM   3334  O   VAL   404      18.155 -72.048 -43.189  1.00                 O  
ATOM   3335  CB  VAL   404      20.633 -70.297 -43.977  1.00                 C  
ATOM   3336  CG1 VAL   404      21.200 -68.899 -43.778  1.00                 C  
ATOM   3337  CG2 VAL   404      21.664 -71.206 -44.626  1.00                 C  
ATOM   3338  N   ALA   405      19.995 -73.340 -42.942  1.00                 N  
ATOM   3339  CA  ALA   405      19.138 -74.486 -43.312  1.00                 C  
ATOM   3340  C   ALA   405      18.683 -75.113 -44.509  1.00                 C  
ATOM   3341  O   ALA   405      18.244 -76.258 -44.612  1.00                 O  
ATOM   3342  CB  ALA   405      17.748 -74.323 -42.717  1.00                 C  
ATOM   3343  N   PRO   406      19.118 -74.385 -45.536  1.00                 N  
ATOM   3344  CA  PRO   406      19.292 -75.247 -46.768  1.00                 C  
ATOM   3345  C   PRO   406      17.624 -75.314 -46.958  1.00                 C  
ATOM   3346  O   PRO   406      17.130 -76.156 -46.237  1.00                 O  
ATOM   3347  CB  PRO   406      20.033 -76.483 -46.253  1.00                 C  
ATOM   3348  CD  PRO   406      19.837 -75.010 -44.377  1.00                 C  
ATOM   3349  CG  PRO   406      20.749 -76.008 -45.033  1.00                 C  
ATOM   3350  N   TRP   407      16.925 -74.656 -47.856  1.00                 N  
ATOM   3351  CA  TRP   407      15.236 -74.871 -47.915  1.00                 C  
ATOM   3352  C   TRP   407      15.390 -75.834 -49.063  1.00                 C  
ATOM   3353  O   TRP   407      14.842 -75.717 -50.161  1.00                 O  
ATOM   3354  CB  TRP   407      14.532 -73.529 -48.129  1.00                 C  
ATOM   3355  CG  TRP   407      14.699 -72.576 -46.985  1.00                 C  
ATOM   3356  CD1 TRP   407      15.239 -71.323 -47.035  1.00                 C  
ATOM   3357  NE1 TRP   407      15.223 -70.750 -45.786  1.00                 N  
ATOM   3358  CD2 TRP   407      14.322 -72.798 -45.620  1.00                 C  
ATOM   3359  CE2 TRP   407      14.664 -71.639 -44.901  1.00                 C  
ATOM   3360  CH2 TRP   407      13.853 -72.572 -42.889  1.00                 C  
ATOM   3361  CZ2 TRP   407      14.433 -71.514 -43.532  1.00                 C  
ATOM   3362  CE3 TRP   407      13.730 -73.864 -44.938  1.00                 C  
ATOM   3363  CZ3 TRP   407      13.503 -73.737 -43.580  1.00                 C  
ATOM   3364  N   TRP   408      16.183 -76.864 -48.767  1.00                 N  
ATOM   3365  CA  TRP   408      16.267 -78.199 -49.281  1.00                 C  
ATOM   3366  C   TRP   408      16.693 -78.779 -47.891  1.00                 C  
ATOM   3367  O   TRP   408      15.994 -79.419 -47.107  1.00                 O  
ATOM   3368  CB  TRP   408      17.252 -78.262 -50.450  1.00                 C  
ATOM   3369  CG  TRP   408      16.773 -77.550 -51.678  1.00                 C  
ATOM   3370  CD1 TRP   408      16.187 -78.113 -52.775  1.00                 C  
ATOM   3371  NE1 TRP   408      15.883 -77.143 -53.700  1.00                 N  
ATOM   3372  CD2 TRP   408      16.837 -76.142 -51.934  1.00                 C  
ATOM   3373  CE2 TRP   408      16.273 -75.924 -53.204  1.00                 C  
ATOM   3374  CH2 TRP   408      16.652 -73.599 -53.043  1.00                 C  
ATOM   3375  CZ2 TRP   408      16.175 -74.654 -53.770  1.00                 C  
ATOM   3376  CE3 TRP   408      17.317 -75.045 -51.212  1.00                 C  
ATOM   3377  CZ3 TRP   408      17.218 -73.787 -51.777  1.00                 C  
ATOM   3378  N   LEU   409      17.950 -78.538 -47.644  1.00                 N  
ATOM   3379  CA  LEU   409      18.297 -78.861 -46.311  1.00                 C  
ATOM   3380  C   LEU   409      16.996 -78.585 -45.595  1.00                 C  
ATOM   3381  O   LEU   409      16.334 -79.490 -45.091  1.00                 O  
ATOM   3382  CB  LEU   409      19.487 -78.018 -45.848  1.00                 C  
ATOM   3383  CG  LEU   409      20.035 -78.328 -44.453  1.00                 C  
ATOM   3384  CD1 LEU   409      19.111 -77.776 -43.378  1.00                 C  
ATOM   3385  CD2 LEU   409      20.225 -79.826 -44.270  1.00                 C  
ATOM   3386  N   GLY   410      16.531 -77.340 -45.684  1.00                 N  
ATOM   3387  CA  GLY   410      15.467 -76.850 -44.931  1.00                 C  
ATOM   3388  C   GLY   410      14.078 -77.705 -45.518  1.00                 C  
ATOM   3389  O   GLY   410      13.203 -77.564 -44.652  1.00                 O  
ATOM   3390  N   ILE   411      13.983 -78.748 -46.563  1.00                 N  
ATOM   3391  CA  ILE   411      12.679 -78.917 -47.381  1.00                 C  
ATOM   3392  C   ILE   411      13.169 -80.881 -46.345  1.00                 C  
ATOM   3393  O   ILE   411      12.763 -81.019 -45.200  1.00                 O  
ATOM   3394  CB  ILE   411      12.898 -78.581 -48.868  1.00                 C  
ATOM   3395  CD1 ILE   411      12.383 -76.112 -48.501  1.00                 C  
ATOM   3396  CG1 ILE   411      13.368 -77.134 -49.024  1.00                 C  
ATOM   3397  CG2 ILE   411      11.634 -78.856 -49.668  1.00                 C  
ATOM   3398  N   VAL   412      13.540 -81.933 -47.198  1.00                 N  
ATOM   3399  CA  VAL   412      13.876 -84.347 -46.798  1.00                 C  
ATOM   3400  C   VAL   412      15.170 -83.085 -46.178  1.00                 C  
ATOM   3401  O   VAL   412      16.117 -82.436 -46.626  1.00                 O  
ATOM   3402  CB  VAL   412      13.875 -85.143 -48.116  1.00                 C  
ATOM   3403  CG1 VAL   412      14.222 -86.601 -47.858  1.00                 C  
ATOM   3404  CG2 VAL   412      12.524 -85.027 -48.807  1.00                 C  
ATOM   3405  N   GLU   413      15.259 -83.917 -45.147  1.00                 N  
ATOM   3406  CA  GLU   413      16.341 -83.761 -44.322  1.00                 C  
ATOM   3407  C   GLU   413      17.725 -84.142 -45.284  1.00                 C  
ATOM   3408  O   GLU   413      18.860 -84.332 -44.841  1.00                 O  
ATOM   3409  CB  GLU   413      16.208 -84.657 -43.089  1.00                 C  
ATOM   3410  CD  GLU   413      14.967 -86.740 -43.796  1.00                 C  
ATOM   3411  CG  GLU   413      16.300 -86.144 -43.390  1.00                 C  
ATOM   3412  OE1 GLU   413      13.961 -86.469 -43.107  1.00                 O  
ATOM   3413  OE2 GLU   413      14.928 -87.478 -44.803  1.00                 O  
ATOM   3414  N   ALA   414      17.345 -84.158 -46.577  1.00                 N  
ATOM   3415  CA  ALA   414      17.880 -84.575 -47.906  1.00                 C  
ATOM   3416  C   ALA   414      19.289 -83.740 -48.495  1.00                 C  
ATOM   3417  O   ALA   414      20.179 -83.238 -47.734  1.00                 O  
ATOM   3418  CB  ALA   414      16.808 -84.436 -48.976  1.00                 C  
ATOM   3419  N   PRO   415      19.055 -83.982 -49.816  1.00                 N  
ATOM   3420  CA  PRO   415      19.823 -84.005 -51.494  1.00                 C  
ATOM   3421  C   PRO   415      20.310 -83.015 -51.562  1.00                 C  
ATOM   3422  O   PRO   415      19.320 -82.544 -52.108  1.00                 O  
ATOM   3423  CB  PRO   415      18.638 -84.202 -52.441  1.00                 C  
ATOM   3424  CD  PRO   415      17.712 -83.878 -50.258  1.00                 C  
ATOM   3425  CG  PRO   415      17.478 -83.605 -51.717  1.00                 C  
ATOM   3426  N   ILE   416      21.282 -82.247 -51.057  1.00                 N  
ATOM   3427  CA  ILE   416      21.586 -80.677 -50.743  1.00                 C  
ATOM   3428  C   ILE   416      20.248 -80.125 -50.379  1.00                 C  
ATOM   3429  O   ILE   416      20.257 -78.901 -50.452  1.00                 O  
ATOM   3430  CB  ILE   416      22.242 -79.977 -51.948  1.00                 C  
ATOM   3431  CD1 ILE   416      24.591 -80.566 -51.153  1.00                 C  
ATOM   3432  CG1 ILE   416      23.584 -80.633 -52.280  1.00                 C  
ATOM   3433  CG2 ILE   416      22.389 -78.487 -51.683  1.00                 C  
ATOM   3434  N   GLY   417      19.180 -80.842 -50.078  1.00                 N  
ATOM   3435  CA  GLY   417      18.107 -81.335 -49.601  1.00                 C  
ATOM   3436  C   GLY   417      17.263 -81.122 -48.504  1.00                 C  
ATOM   3437  O   GLY   417      17.755 -80.306 -47.720  1.00                 O  
ATOM   3438  N   HIS   418      15.962 -81.412 -48.517  1.00                 N  
ATOM   3439  CA  HIS   418      15.083 -81.142 -47.532  1.00                 C  
ATOM   3440  C   HIS   418      15.154 -81.535 -45.973  1.00                 C  
ATOM   3441  O   HIS   418      15.514 -82.637 -45.588  1.00                 O  
ATOM   3442  CB  HIS   418      13.702 -81.701 -47.878  1.00                 C  
ATOM   3443  CG  HIS   418      13.032 -80.995 -49.015  1.00                 C  
ATOM   3444  ND1 HIS   418      11.664 -80.987 -49.185  1.00                 N  
ATOM   3445  CE1 HIS   418      11.363 -80.276 -50.286  1.00                 C  
ATOM   3446  CD2 HIS   418      13.477 -80.202 -50.152  1.00                 C  
ATOM   3447  NE2 HIS   418      12.446 -79.802 -50.871  1.00                 N  
ATOM   3448  N   LEU   419      14.810 -80.546 -45.164  1.00                 N  
ATOM   3449  CA  LEU   419      14.841 -80.664 -43.655  1.00                 C  
ATOM   3450  C   LEU   419      13.641 -79.438 -43.606  1.00                 C  
ATOM   3451  O   LEU   419      13.493 -78.354 -44.165  1.00                 O  
ATOM   3452  CB  LEU   419      16.254 -80.410 -43.127  1.00                 C  
ATOM   3453  CG  LEU   419      16.431 -80.471 -41.608  1.00                 C  
ATOM   3454  CD1 LEU   419      16.182 -81.881 -41.094  1.00                 C  
ATOM   3455  CD2 LEU   419      17.822 -80.001 -41.210  1.00                 C  
ATOM   3456  N   LEU   420      12.705 -79.994 -42.848  1.00                 N  
ATOM   3457  CA  LEU   420      11.489 -78.985 -42.867  1.00                 C  
ATOM   3458  C   LEU   420      10.678 -80.110 -43.432  1.00                 C  
ATOM   3459  O   LEU   420       9.783 -80.398 -42.673  1.00                 O  
ATOM   3460  CB  LEU   420      11.832 -77.749 -43.700  1.00                 C  
ATOM   3461  CG  LEU   420      10.744 -76.677 -43.802  1.00                 C  
ATOM   3462  CD1 LEU   420      10.422 -76.106 -42.430  1.00                 C  
ATOM   3463  CD2 LEU   420      11.171 -75.566 -44.750  1.00                 C  
ATOM   3464  N   THR   421      10.786 -80.715 -44.607  1.00                 N  
ATOM   3465  CA  THR   421       9.862 -81.598 -45.079  1.00                 C  
ATOM   3466  C   THR   421      10.361 -82.745 -44.170  1.00                 C  
ATOM   3467  O   THR   421       9.500 -83.535 -43.720  1.00                 O  
ATOM   3468  CB  THR   421       9.975 -81.772 -46.605  1.00                 C  
ATOM   3469  OG1 THR   421       9.742 -80.514 -47.251  1.00                 O  
ATOM   3470  CG2 THR   421       8.946 -82.774 -47.105  1.00                 C  
ATOM   3471  N   GLU   422      11.616 -82.789 -43.777  1.00                 N  
ATOM   3472  CA  GLU   422      12.317 -83.697 -42.851  1.00                 C  
ATOM   3473  C   GLU   422      12.553 -82.900 -41.657  1.00                 C  
ATOM   3474  O   GLU   422      13.562 -82.847 -40.950  1.00                 O  
ATOM   3475  CB  GLU   422      13.601 -84.228 -43.491  1.00                 C  
ATOM   3476  CD  GLU   422      12.612 -86.335 -44.472  1.00                 C  
ATOM   3477  CG  GLU   422      13.374 -85.053 -44.747  1.00                 C  
ATOM   3478  OE1 GLU   422      11.948 -86.416 -43.417  1.00                 O  
ATOM   3479  OE2 GLU   422      12.678 -87.257 -45.311  1.00                 O  
ATOM   3480  N   ILE   423      11.517 -82.080 -41.483  1.00                 N  
ATOM   3481  CA  ILE   423      11.077 -81.462 -40.261  1.00                 C  
ATOM   3482  C   ILE   423       9.554 -81.593 -40.480  1.00                 C  
ATOM   3483  O   ILE   423       8.882 -82.158 -39.619  1.00                 O  
ATOM   3484  CB  ILE   423      11.632 -80.032 -40.120  1.00                 C  
ATOM   3485  CD1 ILE   423      13.766 -80.858 -38.996  1.00                 C  
ATOM   3486  CG1 ILE   423      13.162 -80.051 -40.124  1.00                 C  
ATOM   3487  CG2 ILE   423      11.077 -79.366 -38.870  1.00                 C  
ATOM   3488  N   ILE   424       9.045 -81.192 -41.647  1.00                 N  
ATOM   3489  CA  ILE   424       7.700 -81.333 -42.005  1.00                 C  
ATOM   3490  C   ILE   424       7.002 -82.600 -42.263  1.00                 C  
ATOM   3491  O   ILE   424       5.781 -82.602 -42.265  1.00                 O  
ATOM   3492  CB  ILE   424       7.372 -80.547 -43.288  1.00                 C  
ATOM   3493  CD1 ILE   424       7.441 -78.205 -44.292  1.00                 C  
ATOM   3494  CG1 ILE   424       7.476 -79.042 -43.032  1.00                 C  
ATOM   3495  CG2 ILE   424       6.001 -80.938 -43.817  1.00                 C  
ATOM   3496  N   MET   425       7.716 -83.705 -42.417  1.00                 N  
ATOM   3497  CA  MET   425       7.104 -85.019 -42.671  1.00                 C  
ATOM   3498  C   MET   425       6.908 -85.895 -41.387  1.00                 C  
ATOM   3499  O   MET   425       6.144 -86.850 -41.350  1.00                 O  
ATOM   3500  CB  MET   425       7.940 -85.815 -43.675  1.00                 C  
ATOM   3501  SD  MET   425       5.727 -86.818 -45.006  1.00                 S  
ATOM   3502  CE  MET   425       6.316 -86.159 -46.564  1.00                 C  
ATOM   3503  CG  MET   425       7.286 -87.103 -44.146  1.00                 C  
ATOM   3504  N   TYR   426       7.715 -85.583 -40.374  1.00                 N  
ATOM   3505  CA  TYR   426       7.571 -86.408 -39.182  1.00                 C  
ATOM   3506  C   TYR   426       8.339 -85.201 -38.453  1.00                 C  
ATOM   3507  O   TYR   426       9.441 -84.764 -38.793  1.00                 O  
ATOM   3508  CB  TYR   426       8.215 -87.779 -39.398  1.00                 C  
ATOM   3509  CG  TYR   426       8.068 -88.717 -38.222  1.00                 C  
ATOM   3510  OH  TYR   426       7.651 -91.288 -34.980  1.00                 O  
ATOM   3511  CZ  TYR   426       7.791 -90.438 -36.053  1.00                 C  
ATOM   3512  CD1 TYR   426       7.156 -88.450 -37.209  1.00                 C  
ATOM   3513  CE1 TYR   426       7.015 -89.302 -36.130  1.00                 C  
ATOM   3514  CD2 TYR   426       8.841 -89.867 -38.128  1.00                 C  
ATOM   3515  CE2 TYR   426       8.714 -90.730 -37.056  1.00                 C  
ATOM   3516  N   HIS   427       7.639 -84.680 -37.451  1.00                 N  
ATOM   3517  CA  HIS   427       8.282 -83.552 -36.790  1.00                 C  
ATOM   3518  C   HIS   427       7.399 -82.343 -36.928  1.00                 C  
ATOM   3519  O   HIS   427       7.620 -81.299 -36.309  1.00                 O  
ATOM   3520  CB  HIS   427       9.668 -83.300 -37.387  1.00                 C  
ATOM   3521  CG  HIS   427      10.438 -82.221 -36.692  1.00                 C  
ATOM   3522  ND1 HIS   427      11.577 -81.658 -37.225  1.00                 N  
ATOM   3523  CE1 HIS   427      12.042 -80.724 -36.376  1.00                 C  
ATOM   3524  CD2 HIS   427      10.308 -81.497 -35.436  1.00                 C  
ATOM   3525  NE2 HIS   427      11.285 -80.622 -35.301  1.00                 N  
ATOM   3526  N   PRO   428       6.396 -82.464 -37.789  1.00                 N  
ATOM   3527  CA  PRO   428       5.498 -81.261 -37.981  1.00                 C  
ATOM   3528  C   PRO   428       4.137 -81.581 -37.291  1.00                 C  
ATOM   3529  O   PRO   428       3.523 -80.755 -36.600  1.00                 O  
ATOM   3530  CB  PRO   428       5.383 -81.124 -39.500  1.00                 C  
ATOM   3531  CD  PRO   428       6.611 -83.138 -39.096  1.00                 C  
ATOM   3532  CG  PRO   428       5.606 -82.505 -40.018  1.00                 C  
ATOM   3533  N   SER   429       3.666 -82.804 -37.525  1.00                 N  
ATOM   3534  CA  SER   429       2.393 -83.191 -36.946  1.00                 C  
ATOM   3535  C   SER   429       2.637 -83.233 -35.397  1.00                 C  
ATOM   3536  O   SER   429       1.919 -82.611 -34.621  1.00                 O  
ATOM   3537  CB  SER   429       1.930 -84.532 -37.518  1.00                 C  
ATOM   3538  OG  SER   429       0.694 -84.929 -36.950  1.00                 O  
ATOM   3539  N   ALA   430       3.671 -83.959 -34.976  1.00                 N  
ATOM   3540  CA  ALA   430       3.971 -84.018 -33.589  1.00                 C  
ATOM   3541  C   ALA   430       4.175 -82.705 -32.907  1.00                 C  
ATOM   3542  O   ALA   430       3.766 -82.514 -31.753  1.00                 O  
ATOM   3543  CB  ALA   430       5.219 -84.854 -33.352  1.00                 C  
ATOM   3544  N   PHE   431       4.741 -81.749 -33.642  1.00                 N  
ATOM   3545  CA  PHE   431       4.950 -80.381 -33.084  1.00                 C  
ATOM   3546  C   PHE   431       3.491 -79.809 -32.980  1.00                 C  
ATOM   3547  O   PHE   431       3.118 -79.333 -31.913  1.00                 O  
ATOM   3548  CB  PHE   431       5.879 -79.569 -33.989  1.00                 C  
ATOM   3549  CG  PHE   431       6.135 -78.173 -33.499  1.00                 C  
ATOM   3550  CZ  PHE   431       6.606 -75.586 -32.597  1.00                 C  
ATOM   3551  CD1 PHE   431       6.622 -77.950 -32.223  1.00                 C  
ATOM   3552  CE1 PHE   431       6.857 -76.665 -31.772  1.00                 C  
ATOM   3553  CD2 PHE   431       5.888 -77.082 -34.313  1.00                 C  
ATOM   3554  CE2 PHE   431       6.124 -75.797 -33.862  1.00                 C  
ATOM   3555  N   SER   432       2.689 -79.880 -34.041  1.00                 N  
ATOM   3556  CA  SER   432       1.379 -79.474 -34.017  1.00                 C  
ATOM   3557  C   SER   432       0.670 -79.984 -32.767  1.00                 C  
ATOM   3558  O   SER   432       0.159 -79.220 -31.936  1.00                 O  
ATOM   3559  CB  SER   432       0.646 -79.955 -35.271  1.00                 C  
ATOM   3560  OG  SER   432       1.162 -79.332 -36.434  1.00                 O  
ATOM   3561  N   SER   433       0.686 -81.308 -32.620  1.00                 N  
ATOM   3562  CA  SER   433       0.041 -81.913 -31.429  1.00                 C  
ATOM   3563  C   SER   433       0.569 -81.234 -30.192  1.00                 C  
ATOM   3564  O   SER   433      -0.210 -80.686 -29.399  1.00                 O  
ATOM   3565  CB  SER   433       0.298 -83.421 -31.388  1.00                 C  
ATOM   3566  OG  SER   433      -0.336 -84.076 -32.472  1.00                 O  
ATOM   3567  N   PHE   434       1.892 -81.201 -30.047  1.00                 N  
ATOM   3568  CA  PHE   434       2.524 -80.520 -28.912  1.00                 C  
ATOM   3569  C   PHE   434       1.879 -79.125 -28.775  1.00                 C  
ATOM   3570  O   PHE   434       1.434 -78.790 -27.684  1.00                 O  
ATOM   3571  CB  PHE   434       4.037 -80.428 -29.118  1.00                 C  
ATOM   3572  CG  PHE   434       4.757 -81.731 -28.920  1.00                 C  
ATOM   3573  CZ  PHE   434       6.087 -84.143 -28.548  1.00                 C  
ATOM   3574  CD1 PHE   434       5.270 -82.426 -30.002  1.00                 C  
ATOM   3575  CE1 PHE   434       5.931 -83.626 -29.820  1.00                 C  
ATOM   3576  CD2 PHE   434       4.920 -82.263 -27.653  1.00                 C  
ATOM   3577  CE2 PHE   434       5.582 -83.462 -27.472  1.00                 C  
ATOM   3578  N   HIS   435       1.917 -78.320 -29.831  1.00                 N  
ATOM   3579  CA  HIS   435       1.339 -77.044 -29.889  1.00                 C  
ATOM   3580  C   HIS   435      -0.007 -76.923 -29.403  1.00                 C  
ATOM   3581  O   HIS   435      -0.234 -76.138 -28.475  1.00                 O  
ATOM   3582  CB  HIS   435       1.345 -76.518 -31.326  1.00                 C  
ATOM   3583  CG  HIS   435       0.740 -75.156 -31.473  1.00                 C  
ATOM   3584  ND1 HIS   435       1.376 -74.010 -31.049  1.00                 N  
ATOM   3585  CE1 HIS   435       0.591 -72.950 -31.314  1.00                 C  
ATOM   3586  CD2 HIS   435      -0.503 -74.625 -32.012  1.00                 C  
ATOM   3587  NE2 HIS   435      -0.538 -73.312 -31.892  1.00                 N  
ATOM   3588  N   ARG   436      -0.950 -77.691 -29.948  1.00                 N  
ATOM   3589  CA  ARG   436      -2.383 -77.699 -29.499  1.00                 C  
ATOM   3590  C   ARG   436      -2.416 -77.785 -28.003  1.00                 C  
ATOM   3591  O   ARG   436      -3.058 -76.919 -27.410  1.00                 O  
ATOM   3592  CB  ARG   436      -3.139 -78.863 -30.142  1.00                 C  
ATOM   3593  CD  ARG   436      -5.286 -80.139 -30.391  1.00                 C  
ATOM   3594  NE  ARG   436      -5.271 -80.099 -31.852  1.00                 N  
ATOM   3595  CG  ARG   436      -4.615 -78.919 -29.782  1.00                 C  
ATOM   3596  CZ  ARG   436      -5.425 -81.166 -32.629  1.00                 C  
ATOM   3597  NH1 ARG   436      -5.397 -81.034 -33.948  1.00                 N  
ATOM   3598  NH2 ARG   436      -5.606 -82.362 -32.086  1.00                 N  
ATOM   3599  N   GLN   437      -1.723 -78.745 -27.406  1.00                 N  
ATOM   3600  CA  GLN   437      -1.622 -78.939 -25.988  1.00                 C  
ATOM   3601  C   GLN   437      -0.212 -78.262 -25.543  1.00                 C  
ATOM   3602  O   GLN   437       0.531 -78.728 -24.694  1.00                 O  
ATOM   3603  CB  GLN   437      -1.699 -80.428 -25.644  1.00                 C  
ATOM   3604  CD  GLN   437      -3.067 -82.551 -25.642  1.00                 C  
ATOM   3605  CG  GLN   437      -3.026 -81.079 -25.999  1.00                 C  
ATOM   3606  OE1 GLN   437      -2.191 -83.054 -24.937  1.00                 O  
ATOM   3607  NE2 GLN   437      -4.086 -83.249 -26.129  1.00                 N  
ATOM   3608  N   ASP   438       0.026 -77.109 -26.128  1.00                 N  
ATOM   3609  CA  ASP   438       0.993 -76.191 -25.818  1.00                 C  
ATOM   3610  C   ASP   438       1.028 -75.595 -24.432  1.00                 C  
ATOM   3611  O   ASP   438       2.069 -75.096 -23.999  1.00                 O  
ATOM   3612  CB  ASP   438       0.927 -74.999 -26.775  1.00                 C  
ATOM   3613  CG  ASP   438       2.138 -74.094 -26.663  1.00                 C  
ATOM   3614  OD1 ASP   438       3.266 -74.582 -26.882  1.00                 O  
ATOM   3615  OD2 ASP   438       1.958 -72.896 -26.356  1.00                 O  
ATOM   3616  N   GLN   439      -0.078 -75.651 -23.695  1.00                 N  
ATOM   3617  CA  GLN   439      -0.135 -75.193 -22.374  1.00                 C  
ATOM   3618  C   GLN   439       0.097 -76.218 -21.238  1.00                 C  
ATOM   3619  O   GLN   439       0.505 -75.902 -20.130  1.00                 O  
ATOM   3620  CB  GLN   439      -1.490 -74.540 -22.091  1.00                 C  
ATOM   3621  CD  GLN   439      -3.218 -75.823 -23.413  1.00                 C  
ATOM   3622  CG  GLN   439      -2.652 -75.519 -22.040  1.00                 C  
ATOM   3623  OE1 GLN   439      -2.486 -75.863 -24.402  1.00                 O  
ATOM   3624  NE2 GLN   439      -4.526 -76.039 -23.478  1.00                 N  
ATOM   3625  N   THR   440      -0.242 -77.471 -21.521  1.00                 N  
ATOM   3626  CA  THR   440       0.009 -78.510 -20.531  1.00                 C  
ATOM   3627  C   THR   440       1.534 -78.965 -20.702  1.00                 C  
ATOM   3628  O   THR   440       2.119 -79.680 -19.867  1.00                 O  
ATOM   3629  CB  THR   440      -0.958 -79.697 -20.701  1.00                 C  
ATOM   3630  OG1 THR   440      -2.307 -79.247 -20.521  1.00                 O  
ATOM   3631  CG2 THR   440      -0.663 -80.775 -19.670  1.00                 C  
ATOM   3632  N   TRP   441       2.105 -78.604 -21.848  1.00                 N  
ATOM   3633  CA  TRP   441       3.447 -79.084 -22.009  1.00                 C  
ATOM   3634  C   TRP   441       4.417 -78.068 -21.757  1.00                 C  
ATOM   3635  O   TRP   441       4.071 -76.901 -21.933  1.00                 O  
ATOM   3636  CB  TRP   441       3.650 -79.645 -23.418  1.00                 C  
ATOM   3637  CG  TRP   441       2.867 -80.895 -23.684  1.00                 C  
ATOM   3638  CD1 TRP   441       1.815 -81.035 -24.541  1.00                 C  
ATOM   3639  NE1 TRP   441       1.353 -82.329 -24.518  1.00                 N  
ATOM   3640  CD2 TRP   441       3.076 -82.181 -23.089  1.00                 C  
ATOM   3641  CE2 TRP   441       2.114 -83.052 -23.632  1.00                 C  
ATOM   3642  CH2 TRP   441       2.930 -84.857 -22.348  1.00                 C  
ATOM   3643  CZ2 TRP   441       2.031 -84.395 -23.268  1.00                 C  
ATOM   3644  CE3 TRP   441       3.983 -82.681 -22.149  1.00                 C  
ATOM   3645  CZ3 TRP   441       3.897 -84.013 -21.791  1.00                 C  
ATOM   3646  N   GLU   442       5.632 -78.413 -21.338  1.00                 N  
ATOM   3647  CA  GLU   442       6.737 -77.471 -21.057  1.00                 C  
ATOM   3648  C   GLU   442       7.446 -77.101 -22.284  1.00                 C  
ATOM   3649  O   GLU   442       8.457 -76.418 -22.202  1.00                 O  
ATOM   3650  CB  GLU   442       7.716 -78.079 -20.051  1.00                 C  
ATOM   3651  CD  GLU   442       7.772 -80.570 -20.459  1.00                 C  
ATOM   3652  CG  GLU   442       8.513 -79.255 -20.592  1.00                 C  
ATOM   3653  OE1 GLU   442       6.550 -80.541 -20.199  1.00                 O  
ATOM   3654  OE2 GLU   442       8.412 -81.631 -20.616  1.00                 O  
ATOM   3655  N   ALA   443       6.938 -77.382 -23.475  1.00                 N  
ATOM   3656  CA  ALA   443       7.360 -76.996 -24.776  1.00                 C  
ATOM   3657  C   ALA   443       5.969 -76.057 -24.998  1.00                 C  
ATOM   3658  O   ALA   443       4.881 -76.396 -25.423  1.00                 O  
ATOM   3659  CB  ALA   443       7.585 -78.223 -25.646  1.00                 C  
ATOM   3660  N   ALA   444       6.325 -74.833 -24.648  1.00                 N  
ATOM   3661  CA  ALA   444       5.657 -73.599 -24.820  1.00                 C  
ATOM   3662  C   ALA   444       5.939 -72.921 -26.173  1.00                 C  
ATOM   3663  O   ALA   444       5.855 -71.717 -26.352  1.00                 O  
ATOM   3664  CB  ALA   444       6.031 -72.634 -23.706  1.00                 C  
ATOM   3665  N   ALA   445       6.227 -73.757 -27.146  1.00                 N  
ATOM   3666  CA  ALA   445       6.407 -73.306 -28.534  1.00                 C  
ATOM   3667  C   ALA   445       5.098 -73.187 -29.402  1.00                 C  
ATOM   3668  O   ALA   445       5.169 -73.030 -30.623  1.00                 O  
ATOM   3669  CB  ALA   445       7.358 -74.234 -29.274  1.00                 C  
ATOM   3670  N   MET   446       3.955 -73.136 -28.713  1.00                 N  
ATOM   3671  CA  MET   446       2.730 -72.649 -29.105  1.00                 C  
ATOM   3672  C   MET   446       2.692 -71.653 -30.136  1.00                 C  
ATOM   3673  O   MET   446       3.118 -70.540 -29.774  1.00                 O  
ATOM   3674  CB  MET   446       1.984 -72.051 -27.911  1.00                 C  
ATOM   3675  SD  MET   446      -0.533 -73.023 -28.540  1.00                 S  
ATOM   3676  CE  MET   446      -2.097 -72.185 -28.779  1.00                 C  
ATOM   3677  CG  MET   446       0.558 -71.624 -28.220  1.00                 C  
ATOM   3678  N   LEU   447       2.189 -71.864 -31.352  1.00                 N  
ATOM   3679  CA  LEU   447       2.142 -70.734 -32.300  1.00                 C  
ATOM   3680  C   LEU   447       1.214 -69.616 -31.806  1.00                 C  
ATOM   3681  O   LEU   447       0.982 -68.531 -32.264  1.00                 O  
ATOM   3682  CB  LEU   447       1.687 -71.211 -33.681  1.00                 C  
ATOM   3683  CG  LEU   447       1.625 -70.148 -34.779  1.00                 C  
ATOM   3684  CD1 LEU   447       2.997 -69.533 -35.010  1.00                 C  
ATOM   3685  CD2 LEU   447       1.087 -70.742 -36.072  1.00                 C  
ATOM   3686  N   THR   448       0.549 -70.141 -30.723  1.00                 N  
ATOM   3687  CA  THR   448      -0.194 -69.063 -29.782  1.00                 C  
ATOM   3688  C   THR   448       0.108 -70.063 -28.364  1.00                 C  
ATOM   3689  O   THR   448       1.269 -70.452 -28.197  1.00                 O  
ATOM   3690  CB  THR   448      -1.643 -68.816 -30.242  1.00                 C  
ATOM   3691  OG1 THR   448      -2.195 -67.710 -29.517  1.00                 O  
ATOM   3692  CG2 THR   448      -2.501 -70.045 -29.984  1.00                 C  
ATOM   3693  N   LYS   449      -0.772 -70.132 -27.350  1.00                 N  
ATOM   3694  CA  LYS   449      -0.278 -70.374 -26.010  1.00                 C  
ATOM   3695  C   LYS   449      -1.326 -70.616 -24.830  1.00                 C  
ATOM   3696  O   LYS   449      -1.912 -69.664 -24.369  1.00                 O  
ATOM   3697  CB  LYS   449       0.605 -69.214 -25.547  1.00                 C  
ATOM   3698  CD  LYS   449       2.268 -68.353 -23.876  1.00                 C  
ATOM   3699  CE  LYS   449       1.635 -66.984 -23.687  1.00                 C  
ATOM   3700  CG  LYS   449       1.218 -69.411 -24.170  1.00                 C  
ATOM   3701  NZ  LYS   449       2.615 -65.984 -23.180  1.00                 N  
ATOM   3702  N   LYS   450      -1.566 -71.871 -24.372  1.00                 N  
ATOM   3703  CA  LYS   450      -2.240 -72.259 -23.184  1.00                 C  
ATOM   3704  C   LYS   450      -1.705 -73.372 -22.270  1.00                 C  
ATOM   3705  O   LYS   450      -0.571 -73.840 -22.337  1.00                 O  
ATOM   3706  CB  LYS   450      -3.672 -72.697 -23.499  1.00                 C  
ATOM   3707  CD  LYS   450      -5.969 -72.081 -24.301  1.00                 C  
ATOM   3708  CE  LYS   450      -6.844 -70.978 -24.873  1.00                 C  
ATOM   3709  CG  LYS   450      -4.551 -71.590 -24.057  1.00                 C  
ATOM   3710  NZ  LYS   450      -8.243 -71.437 -25.094  1.00                 N  
ATOM   3711  N   LEU   451      -2.535 -73.574 -21.239  1.00                 N  
ATOM   3712  CA  LEU   451      -2.203 -74.255 -19.696  1.00                 C  
ATOM   3713  C   LEU   451      -3.480 -75.385 -19.694  1.00                 C  
ATOM   3714  O   LEU   451      -4.587 -75.304 -20.223  1.00                 O  
ATOM   3715  CB  LEU   451      -2.224 -73.171 -18.616  1.00                 C  
ATOM   3716  CG  LEU   451      -1.984 -73.641 -17.180  1.00                 C  
ATOM   3717  CD1 LEU   451      -0.567 -74.170 -17.018  1.00                 C  
ATOM   3718  CD2 LEU   451      -2.242 -72.511 -16.195  1.00                 C  
ATOM   3719  N   ASN   452      -3.071 -76.473 -19.053  1.00                 N  
ATOM   3720  CA  ASN   452      -4.055 -77.510 -18.897  1.00                 C  
ATOM   3721  C   ASN   452      -5.053 -77.181 -17.829  1.00                 C  
ATOM   3722  O   ASN   452      -4.651 -76.975 -16.682  1.00                 O  
ATOM   3723  CB  ASN   452      -3.379 -78.848 -18.592  1.00                 C  
ATOM   3724  CG  ASN   452      -4.365 -79.998 -18.531  1.00                 C  
ATOM   3725  OD1 ASN   452      -5.093 -80.256 -19.489  1.00                 O  
ATOM   3726  ND2 ASN   452      -4.392 -80.694 -17.400  1.00                 N  
ATOM   3727  N   PRO   453      -6.338 -77.188 -18.174  1.00                 N  
ATOM   3728  CA  PRO   453      -7.435 -76.890 -17.236  1.00                 C  
ATOM   3729  C   PRO   453      -7.466 -75.427 -17.015  1.00                 C  
ATOM   3730  O   PRO   453      -8.556 -74.909 -16.723  1.00                 O  
ATOM   3731  CB  PRO   453      -7.066 -77.672 -15.974  1.00                 C  
ATOM   3732  CD  PRO   453      -5.213 -77.895 -17.473  1.00                 C  
ATOM   3733  CG  PRO   453      -5.578 -77.775 -16.020  1.00                 C  
ATOM   3734  N   ASP   454      -6.363 -74.712 -17.220  1.00                 N  
ATOM   3735  CA  ASP   454      -6.177 -73.294 -17.074  1.00                 C  
ATOM   3736  C   ASP   454      -6.018 -72.175 -17.974  1.00                 C  
ATOM   3737  O   ASP   454      -4.816 -71.915 -18.085  1.00                 O  
ATOM   3738  CB  ASP   454      -4.929 -73.000 -16.239  1.00                 C  
ATOM   3739  CG  ASP   454      -5.085 -73.420 -14.791  1.00                 C  
ATOM   3740  OD1 ASP   454      -6.234 -73.646 -14.358  1.00                 O  
ATOM   3741  OD2 ASP   454      -4.057 -73.523 -14.088  1.00                 O  
ATOM   3742  N   ARG   455      -6.958 -71.551 -18.674  1.00                 N  
ATOM   3743  CA  ARG   455      -6.618 -70.530 -19.684  1.00                 C  
ATOM   3744  C   ARG   455      -5.362 -69.732 -19.143  1.00                 C  
ATOM   3745  O   ARG   455      -4.365 -69.485 -19.815  1.00                 O  
ATOM   3746  CB  ARG   455      -7.815 -69.613 -19.943  1.00                 C  
ATOM   3747  CD  ARG   455      -8.763 -67.625 -21.146  1.00                 C  
ATOM   3748  NE  ARG   455      -9.020 -66.855 -19.932  1.00                 N  
ATOM   3749  CG  ARG   455      -7.563 -68.545 -20.995  1.00                 C  
ATOM   3750  CZ  ARG   455     -10.157 -66.214 -19.680  1.00                 C  
ATOM   3751  NH1 ARG   455     -10.300 -65.539 -18.547  1.00                 N  
ATOM   3752  NH2 ARG   455     -11.147 -66.249 -20.561  1.00                 N  
ATOM   3753  N   GLU   456      -5.490 -69.367 -17.876  1.00                 N  
ATOM   3754  CA  GLU   456      -4.533 -68.421 -17.297  1.00                 C  
ATOM   3755  C   GLU   456      -3.519 -69.566 -16.668  1.00                 C  
ATOM   3756  O   GLU   456      -3.674 -70.119 -15.582  1.00                 O  
ATOM   3757  CB  GLU   456      -5.236 -67.480 -16.317  1.00                 C  
ATOM   3758  CD  GLU   456      -5.497 -65.451 -17.799  1.00                 C  
ATOM   3759  CG  GLU   456      -6.204 -66.509 -16.975  1.00                 C  
ATOM   3760  OE1 GLU   456      -4.411 -64.998 -17.379  1.00                 O  
ATOM   3761  OE2 GLU   456      -6.030 -65.074 -18.864  1.00                 O  
ATOM   3762  N   GLN   457      -2.575 -69.921 -17.531  1.00                 N  
ATOM   3763  CA  GLN   457      -1.361 -70.542 -17.652  1.00                 C  
ATOM   3764  C   GLN   457      -0.626 -70.434 -16.151  1.00                 C  
ATOM   3765  O   GLN   457      -1.013 -69.643 -15.303  1.00                 O  
ATOM   3766  CB  GLN   457      -0.533 -69.889 -18.761  1.00                 C  
ATOM   3767  CD  GLN   457       0.657 -67.828 -19.606  1.00                 C  
ATOM   3768  CG  GLN   457      -0.132 -68.452 -18.472  1.00                 C  
ATOM   3769  OE1 GLN   457       1.544 -68.460 -20.180  1.00                 O  
ATOM   3770  NE2 GLN   457       0.336 -66.582 -19.933  1.00                 N  
ATOM   3771  N   TYR   458       0.394 -71.252 -15.927  1.00                 N  
ATOM   3772  CA  TYR   458       1.071 -71.321 -14.598  1.00                 C  
ATOM   3773  C   TYR   458       2.159 -70.121 -14.329  1.00                 C  
ATOM   3774  O   TYR   458       2.964 -69.783 -15.198  1.00                 O  
ATOM   3775  CB  TYR   458       1.785 -72.664 -14.429  1.00                 C  
ATOM   3776  CG  TYR   458       0.848 -73.842 -14.289  1.00                 C  
ATOM   3777  OH  TYR   458      -1.739 -77.074 -13.897  1.00                 O  
ATOM   3778  CZ  TYR   458      -0.882 -76.005 -14.027  1.00                 C  
ATOM   3779  CD1 TYR   458      -0.439 -73.673 -13.795  1.00                 C  
ATOM   3780  CE1 TYR   458      -1.301 -74.744 -13.663  1.00                 C  
ATOM   3781  CD2 TYR   458       1.254 -75.120 -14.651  1.00                 C  
ATOM   3782  CE2 TYR   458       0.405 -76.203 -14.526  1.00                 C  
ATOM   3783  N   PRO   459       2.194 -69.638 -13.092  1.00                 N  
ATOM   3784  CA  PRO   459       3.163 -68.570 -12.753  1.00                 C  
ATOM   3785  C   PRO   459       4.558 -69.645 -12.214  1.00                 C  
ATOM   3786  O   PRO   459       4.282 -70.643 -11.559  1.00                 O  
ATOM   3787  CB  PRO   459       2.458 -67.764 -11.660  1.00                 C  
ATOM   3788  CD  PRO   459       1.133 -69.730 -11.989  1.00                 C  
ATOM   3789  CG  PRO   459       1.615 -68.764 -10.943  1.00                 C  
ATOM   3790  N   LEU   460       5.810 -69.235 -12.405  1.00                 N  
ATOM   3791  CA  LEU   460       6.817 -69.597 -11.395  1.00                 C  
ATOM   3792  C   LEU   460       8.096 -69.057 -11.846  1.00                 C  
ATOM   3793  O   LEU   460       7.935 -67.856 -11.643  1.00                 O  
ATOM   3794  CB  LEU   460       6.866 -71.115 -11.207  1.00                 C  
ATOM   3795  CG  LEU   460       5.767 -71.726 -10.335  1.00                 C  
ATOM   3796  CD1 LEU   460       4.410 -71.590 -11.008  1.00                 C  
ATOM   3797  CD2 LEU   460       6.067 -73.187 -10.038  1.00                 C  
ATOM   3798  N   LEU   461       9.306 -69.624 -11.880  1.00                 N  
ATOM   3799  CA  LEU   461      10.776 -69.471 -11.530  1.00                 C  
ATOM   3800  C   LEU   461      11.370 -69.253 -13.034  1.00                 C  
ATOM   3801  O   LEU   461      10.983 -69.779 -14.083  1.00                 O  
ATOM   3802  CB  LEU   461      11.278 -70.703 -10.774  1.00                 C  
ATOM   3803  CG  LEU   461      12.757 -70.703 -10.384  1.00                 C  
ATOM   3804  CD1 LEU   461      13.046 -69.605  -9.372  1.00                 C  
ATOM   3805  CD2 LEU   461      13.166 -72.058  -9.827  1.00                 C  
ATOM   3806  N   SER   462      12.410 -68.412 -12.982  1.00                 N  
ATOM   3807  CA  SER   462      13.409 -67.997 -13.993  1.00                 C  
ATOM   3808  C   SER   462      14.848 -68.682 -14.093  1.00                 C  
ATOM   3809  O   SER   462      15.350 -69.456 -13.275  1.00                 O  
ATOM   3810  CB  SER   462      13.720 -66.505 -13.858  1.00                 C  
ATOM   3811  OG  SER   462      12.575 -65.718 -14.136  1.00                 O  
ATOM   3812  N   SER   463      15.372 -68.439 -15.282  1.00                 N  
ATOM   3813  CA  SER   463      16.586 -69.160 -15.739  1.00                 C  
ATOM   3814  C   SER   463      17.246 -68.454 -16.941  1.00                 C  
ATOM   3815  O   SER   463      16.501 -68.501 -17.920  1.00                 O  
ATOM   3816  CB  SER   463      16.244 -70.605 -16.109  1.00                 C  
ATOM   3817  OG  SER   463      17.388 -71.296 -16.578  1.00                 O  
ATOM   3818  N   ASP   464      18.469 -67.935 -17.011  1.00                 N  
ATOM   3819  CA  ASP   464      18.840 -67.489 -18.272  1.00                 C  
ATOM   3820  C   ASP   464      20.294 -67.915 -18.389  1.00                 C  
ATOM   3821  O   ASP   464      21.275 -67.420 -17.848  1.00                 O  
ATOM   3822  CB  ASP   464      18.623 -65.979 -18.392  1.00                 C  
ATOM   3823  CG  ASP   464      18.942 -65.453 -19.777  1.00                 C  
ATOM   3824  OD1 ASP   464      19.425 -66.242 -20.616  1.00                 O  
ATOM   3825  OD2 ASP   464      18.711 -64.250 -20.024  1.00                 O  
ATOM   3826  N   LEU   465      20.372 -69.010 -19.141  1.00                 N  
ATOM   3827  CA  LEU   465      21.505 -69.778 -19.699  1.00                 C  
ATOM   3828  C   LEU   465      22.220 -68.975 -20.723  1.00                 C  
ATOM   3829  O   LEU   465      21.670 -68.306 -21.576  1.00                 O  
ATOM   3830  CB  LEU   465      21.014 -71.097 -20.300  1.00                 C  
ATOM   3831  CG  LEU   465      20.409 -72.105 -19.320  1.00                 C  
ATOM   3832  CD1 LEU   465      19.850 -73.308 -20.064  1.00                 C  
ATOM   3833  CD2 LEU   465      21.445 -72.549 -18.298  1.00                 C  
ATOM   3834  N   LYS   466      23.533 -68.981 -20.542  1.00                 N  
ATOM   3835  CA  LYS   466      24.614 -68.371 -21.330  1.00                 C  
ATOM   3836  C   LYS   466      24.955 -69.235 -22.464  1.00                 C  
ATOM   3837  O   LYS   466      25.332 -70.384 -22.214  1.00                 O  
ATOM   3838  CB  LYS   466      25.842 -68.121 -20.452  1.00                 C  
ATOM   3839  CD  LYS   466      28.135 -67.128 -20.216  1.00                 C  
ATOM   3840  CE  LYS   466      29.276 -66.421 -20.929  1.00                 C  
ATOM   3841  CG  LYS   466      26.972 -67.390 -21.159  1.00                 C  
ATOM   3842  NZ  LYS   466      30.427 -66.169 -20.020  1.00                 N  
ATOM   3843  N   ASN   467      24.788 -68.785 -23.686  1.00                 N  
ATOM   3844  CA  ASN   467      25.091 -69.531 -24.916  1.00                 C  
ATOM   3845  C   ASN   467      24.608 -70.969 -24.959  1.00                 C  
ATOM   3846  O   ASN   467      25.334 -71.939 -25.177  1.00                 O  
ATOM   3847  CB  ASN   467      26.597 -69.533 -25.184  1.00                 C  
ATOM   3848  CG  ASN   467      27.147 -68.142 -25.430  1.00                 C  
ATOM   3849  OD1 ASN   467      26.508 -67.318 -26.085  1.00                 O  
ATOM   3850  ND2 ASN   467      28.337 -67.876 -24.904  1.00                 N  
ATOM   3851  N   ALA   468      23.294 -71.070 -24.781  1.00                 N  
ATOM   3852  CA  ALA   468      22.512 -72.319 -24.800  1.00                 C  
ATOM   3853  C   ALA   468      22.628 -73.220 -26.007  1.00                 C  
ATOM   3854  O   ALA   468      22.662 -74.444 -25.939  1.00                 O  
ATOM   3855  CB  ALA   468      21.030 -72.019 -24.638  1.00                 C  
ATOM   3856  N   THR   469      22.722 -72.562 -27.162  1.00                 N  
ATOM   3857  CA  THR   469      22.799 -73.421 -28.425  1.00                 C  
ATOM   3858  C   THR   469      24.191 -74.040 -28.588  1.00                 C  
ATOM   3859  O   THR   469      24.300 -75.192 -29.019  1.00                 O  
ATOM   3860  CB  THR   469      22.452 -72.605 -29.684  1.00                 C  
ATOM   3861  OG1 THR   469      23.377 -71.520 -29.824  1.00                 O  
ATOM   3862  CG2 THR   469      21.046 -72.036 -29.579  1.00                 C  
ATOM   3863  N   ASN   470      25.232 -73.323 -28.192  1.00                 N  
ATOM   3864  CA  ASN   470      26.577 -73.795 -28.268  1.00                 C  
ATOM   3865  C   ASN   470      26.863 -74.878 -27.254  1.00                 C  
ATOM   3866  O   ASN   470      27.525 -75.865 -27.559  1.00                 O  
ATOM   3867  CB  ASN   470      27.562 -72.638 -28.089  1.00                 C  
ATOM   3868  CG  ASN   470      27.623 -71.732 -29.302  1.00                 C  
ATOM   3869  OD1 ASN   470      27.248 -72.129 -30.405  1.00                 O  
ATOM   3870  ND2 ASN   470      28.099 -70.508 -29.102  1.00                 N  
ATOM   3871  N   TYR   471      26.316 -74.725 -26.048  1.00                 N  
ATOM   3872  CA  TYR   471      26.546 -75.748 -25.009  1.00                 C  
ATOM   3873  C   TYR   471      25.894 -77.068 -25.155  1.00                 C  
ATOM   3874  O   TYR   471      26.394 -78.020 -24.562  1.00                 O  
ATOM   3875  CB  TYR   471      26.122 -75.222 -23.636  1.00                 C  
ATOM   3876  CG  TYR   471      27.038 -74.155 -23.080  1.00                 C  
ATOM   3877  OH  TYR   471      29.568 -71.226 -21.560  1.00                 O  
ATOM   3878  CZ  TYR   471      28.730 -72.195 -22.062  1.00                 C  
ATOM   3879  CD1 TYR   471      28.327 -73.997 -23.572  1.00                 C  
ATOM   3880  CE1 TYR   471      29.171 -73.024 -23.070  1.00                 C  
ATOM   3881  CD2 TYR   471      26.611 -73.311 -22.063  1.00                 C  
ATOM   3882  CE2 TYR   471      27.441 -72.333 -21.548  1.00                 C  
ATOM   3883  N   GLN   472      24.872 -77.199 -25.991  1.00                 N  
ATOM   3884  CA  GLN   472      24.247 -78.438 -26.372  1.00                 C  
ATOM   3885  C   GLN   472      25.342 -79.515 -26.940  1.00                 C  
ATOM   3886  O   GLN   472      26.157 -79.375 -27.848  1.00                 O  
ATOM   3887  CB  GLN   472      23.167 -78.191 -27.427  1.00                 C  
ATOM   3888  CD  GLN   472      21.196 -78.016 -25.856  1.00                 C  
ATOM   3889  CG  GLN   472      22.008 -77.335 -26.940  1.00                 C  
ATOM   3890  OE1 GLN   472      20.658 -79.104 -26.061  1.00                 O  
ATOM   3891  NE2 GLN   472      21.106 -77.376 -24.696  1.00                 N  
ATOM   3892  N   VAL   473      25.285 -80.604 -26.182  1.00                 N  
ATOM   3893  CA  VAL   473      25.882 -81.855 -26.210  1.00                 C  
ATOM   3894  C   VAL   473      25.133 -82.872 -27.152  1.00                 C  
ATOM   3895  O   VAL   473      23.964 -83.213 -26.974  1.00                 O  
ATOM   3896  CB  VAL   473      25.979 -82.466 -24.800  1.00                 C  
ATOM   3897  CG1 VAL   473      26.566 -83.867 -24.865  1.00                 C  
ATOM   3898  CG2 VAL   473      26.813 -81.577 -23.890  1.00                 C  
ATOM   3899  N   TRP   474      25.896 -83.376 -28.124  1.00                 N  
ATOM   3900  CA  TRP   474      25.388 -84.305 -29.057  1.00                 C  
ATOM   3901  C   TRP   474      24.575 -85.444 -28.462  1.00                 C  
ATOM   3902  O   TRP   474      23.539 -85.857 -28.980  1.00                 O  
ATOM   3903  CB  TRP   474      26.526 -84.920 -29.875  1.00                 C  
ATOM   3904  CG  TRP   474      27.429 -85.806 -29.073  1.00                 C  
ATOM   3905  CD1 TRP   474      28.558 -85.434 -28.403  1.00                 C  
ATOM   3906  NE1 TRP   474      29.122 -86.523 -27.783  1.00                 N  
ATOM   3907  CD2 TRP   474      27.280 -87.215 -28.858  1.00                 C  
ATOM   3908  CE2 TRP   474      28.353 -87.628 -28.049  1.00                 C  
ATOM   3909  CH2 TRP   474      27.586 -89.861 -28.062  1.00                 C  
ATOM   3910  CZ2 TRP   474      28.517 -88.952 -27.644  1.00                 C  
ATOM   3911  CE3 TRP   474      26.342 -88.166 -29.271  1.00                 C  
ATOM   3912  CZ3 TRP   474      26.508 -89.477 -28.867  1.00                 C  
ATOM   3913  N   SER   475      25.051 -85.924 -27.315  1.00                 N  
ATOM   3914  CA  SER   475      24.314 -87.016 -26.621  1.00                 C  
ATOM   3915  C   SER   475      22.852 -86.570 -26.194  1.00                 C  
ATOM   3916  O   SER   475      21.884 -87.323 -26.236  1.00                 O  
ATOM   3917  CB  SER   475      25.088 -87.485 -25.387  1.00                 C  
ATOM   3918  OG  SER   475      24.402 -88.531 -24.722  1.00                 O  
ATOM   3919  N   VAL   476      22.749 -85.310 -25.775  1.00                 N  
ATOM   3920  CA  VAL   476      21.456 -84.851 -25.364  1.00                 C  
ATOM   3921  C   VAL   476      20.601 -84.657 -26.638  1.00                 C  
ATOM   3922  O   VAL   476      19.457 -85.097 -26.695  1.00                 O  
ATOM   3923  CB  VAL   476      21.553 -83.553 -24.541  1.00                 C  
ATOM   3924  CG1 VAL   476      20.167 -82.990 -24.268  1.00                 C  
ATOM   3925  CG2 VAL   476      22.297 -83.803 -23.238  1.00                 C  
ATOM   3926  N   THR   477      21.176 -84.047 -27.673  1.00                 N  
ATOM   3927  CA  THR   477      20.479 -83.888 -28.908  1.00                 C  
ATOM   3928  C   THR   477      19.948 -85.263 -29.410  1.00                 C  
ATOM   3929  O   THR   477      18.757 -85.409 -29.663  1.00                 O  
ATOM   3930  CB  THR   477      21.377 -83.250 -29.985  1.00                 C  
ATOM   3931  OG1 THR   477      21.785 -81.945 -29.558  1.00                 O  
ATOM   3932  CG2 THR   477      20.621 -83.119 -31.298  1.00                 C  
ATOM   3933  N   LYS   478      20.819 -86.265 -29.512  1.00                 N  
ATOM   3934  CA  LYS   478      20.408 -87.557 -29.898  1.00                 C  
ATOM   3935  C   LYS   478      19.307 -88.194 -29.117  1.00                 C  
ATOM   3936  O   LYS   478      18.496 -88.905 -29.704  1.00                 O  
ATOM   3937  CB  LYS   478      21.589 -88.529 -29.857  1.00                 C  
ATOM   3938  CD  LYS   478      22.481 -90.827 -30.331  1.00                 C  
ATOM   3939  CE  LYS   478      22.136 -92.244 -30.758  1.00                 C  
ATOM   3940  CG  LYS   478      21.248 -89.939 -30.313  1.00                 C  
ATOM   3941  NZ  LYS   478      23.335 -93.126 -30.779  1.00                 N  
ATOM   3942  N   ALA   479      19.195 -87.879 -27.833  1.00                 N  
ATOM   3943  CA  ALA   479      18.161 -88.342 -26.937  1.00                 C  
ATOM   3944  C   ALA   479      16.866 -87.670 -27.335  1.00                 C  
ATOM   3945  O   ALA   479      15.902 -88.385 -27.622  1.00                 O  
ATOM   3946  CB  ALA   479      18.535 -88.040 -25.494  1.00                 C  
ATOM   3947  N   ILE   480      16.833 -86.349 -27.440  1.00                 N  
ATOM   3948  CA  ILE   480      15.696 -85.597 -27.843  1.00                 C  
ATOM   3949  C   ILE   480      15.081 -86.162 -29.159  1.00                 C  
ATOM   3950  O   ILE   480      13.906 -86.480 -29.266  1.00                 O  
ATOM   3951  CB  ILE   480      16.041 -84.108 -28.028  1.00                 C  
ATOM   3952  CD1 ILE   480      17.005 -83.986 -25.671  1.00                 C  
ATOM   3953  CG1 ILE   480      16.045 -83.390 -26.677  1.00                 C  
ATOM   3954  CG2 ILE   480      15.082 -83.457 -29.013  1.00                 C  
ATOM   3955  N   VAL   481      15.940 -86.203 -30.178  1.00                 N  
ATOM   3956  CA  VAL   481      15.490 -86.712 -31.470  1.00                 C  
ATOM   3957  C   VAL   481      14.853 -88.096 -31.392  1.00                 C  
ATOM   3958  O   VAL   481      13.947 -88.388 -32.162  1.00                 O  
ATOM   3959  CB  VAL   481      16.644 -86.765 -32.489  1.00                 C  
ATOM   3960  CG1 VAL   481      16.208 -87.495 -33.750  1.00                 C  
ATOM   3961  CG2 VAL   481      17.126 -85.361 -32.821  1.00                 C  
ATOM   3962  N   ARG   482      15.381 -88.950 -30.522  1.00                 N  
ATOM   3963  CA  ARG   482      14.884 -90.278 -30.308  1.00                 C  
ATOM   3964  C   ARG   482      13.399 -90.143 -29.699  1.00                 C  
ATOM   3965  O   ARG   482      12.361 -90.614 -30.137  1.00                 O  
ATOM   3966  CB  ARG   482      15.818 -91.056 -29.379  1.00                 C  
ATOM   3967  CD  ARG   482      16.293 -93.169 -28.110  1.00                 C  
ATOM   3968  NE  ARG   482      16.219 -92.543 -26.791  1.00                 N  
ATOM   3969  CG  ARG   482      15.379 -92.488 -29.115  1.00                 C  
ATOM   3970  CZ  ARG   482      17.118 -92.721 -25.829  1.00                 C  
ATOM   3971  NH1 ARG   482      16.967 -92.111 -24.661  1.00                 N  
ATOM   3972  NH2 ARG   482      18.164 -93.509 -26.036  1.00                 N  
ATOM   3973  N   GLY   483      13.474 -89.516 -28.524  1.00                 N  
ATOM   3974  CA  GLY   483      12.149 -89.410 -27.818  1.00                 C  
ATOM   3975  C   GLY   483      11.063 -88.633 -28.536  1.00                 C  
ATOM   3976  O   GLY   483       9.868 -88.769 -28.257  1.00                 O  
ATOM   3977  N   LEU   484      11.507 -87.760 -29.436  1.00                 N  
ATOM   3978  CA  LEU   484      10.562 -86.919 -30.196  1.00                 C  
ATOM   3979  C   LEU   484       9.919 -87.636 -31.480  1.00                 C  
ATOM   3980  O   LEU   484       8.725 -87.850 -31.685  1.00                 O  
ATOM   3981  CB  LEU   484      11.244 -85.630 -30.658  1.00                 C  
ATOM   3982  CG  LEU   484      10.382 -84.659 -31.467  1.00                 C  
ATOM   3983  CD1 LEU   484       9.186 -84.193 -30.649  1.00                 C  
ATOM   3984  CD2 LEU   484      11.204 -83.465 -31.928  1.00                 C  
ATOM   3985  N   LEU   485      10.862 -87.957 -32.363  1.00                 N  
ATOM   3986  CA  LEU   485      10.356 -88.586 -33.597  1.00                 C  
ATOM   3987  C   LEU   485      10.518 -90.109 -33.527  1.00                 C  
ATOM   3988  O   LEU   485      10.253 -90.809 -34.504  1.00                 O  
ATOM   3989  CB  LEU   485      11.084 -88.027 -34.821  1.00                 C  
ATOM   3990  CG  LEU   485      10.925 -86.527 -35.078  1.00                 C  
ATOM   3991  CD1 LEU   485      11.764 -86.094 -36.270  1.00                 C  
ATOM   3992  CD2 LEU   485       9.463 -86.173 -35.304  1.00                 C  
ATOM   3993  N   LEU   486      11.099 -90.617 -32.439  1.00                 N  
ATOM   3994  CA  LEU   486      11.239 -92.097 -32.453  1.00                 C  
ATOM   3995  C   LEU   486       9.801 -92.596 -32.315  1.00                 C  
ATOM   3996  O   LEU   486       9.291 -93.560 -32.849  1.00                 O  
ATOM   3997  CB  LEU   486      12.168 -92.558 -31.328  1.00                 C  
ATOM   3998  CG  LEU   486      12.436 -94.062 -31.244  1.00                 C  
ATOM   3999  CD1 LEU   486      13.067 -94.568 -32.532  1.00                 C  
ATOM   4000  CD2 LEU   486      13.329 -94.383 -30.056  1.00                 C  
ATOM   4001  N   GLY   487       9.138 -91.839 -31.481  1.00                 N  
ATOM   4002  CA  GLY   487       7.641 -92.325 -31.250  1.00                 C  
ATOM   4003  C   GLY   487       6.820 -91.722 -32.371  1.00                 C  
ATOM   4004  O   GLY   487       5.866 -92.367 -32.804  1.00                 O  
ATOM   4005  N   TYR   488       7.148 -90.509 -32.819  1.00                 N  
ATOM   4006  CA  TYR   488       6.499 -89.846 -33.950  1.00                 C  
ATOM   4007  C   TYR   488       7.177 -90.567 -35.343  1.00                 C  
ATOM   4008  O   TYR   488       8.397 -90.536 -35.534  1.00                 O  
ATOM   4009  CB  TYR   488       6.723 -88.334 -33.885  1.00                 C  
ATOM   4010  CG  TYR   488       5.999 -87.656 -32.744  1.00                 C  
ATOM   4011  OH  TYR   488       3.999 -85.804 -29.603  1.00                 O  
ATOM   4012  CZ  TYR   488       4.662 -86.416 -30.643  1.00                 C  
ATOM   4013  CD1 TYR   488       5.020 -88.327 -32.024  1.00                 C  
ATOM   4014  CE1 TYR   488       4.353 -87.716 -30.979  1.00                 C  
ATOM   4015  CD2 TYR   488       6.298 -86.346 -32.391  1.00                 C  
ATOM   4016  CE2 TYR   488       5.641 -85.718 -31.349  1.00                 C  
ATOM   4017  N   GLY   489       6.325 -91.097 -36.217  1.00                 N  
ATOM   4018  CA  GLY   489       6.761 -91.736 -37.289  1.00                 C  
ATOM   4019  C   GLY   489       6.591 -91.422 -38.740  1.00                 C  
ATOM   4020  O   GLY   489       6.410 -90.239 -39.039  1.00                 O  
ATOM   4021  N   LEU   490       6.740 -92.385 -39.644  1.00                 N  
ATOM   4022  CA  LEU   490       6.716 -92.102 -41.123  1.00                 C  
ATOM   4023  C   LEU   490       7.899 -91.958 -41.838  1.00                 C  
ATOM   4024  O   LEU   490       8.491 -93.022 -41.873  1.00                 O  
ATOM   4025  CB  LEU   490       5.930 -90.821 -41.411  1.00                 C  
ATOM   4026  CG  LEU   490       4.436 -90.854 -41.084  1.00                 C  
ATOM   4027  CD1 LEU   490       3.813 -89.481 -41.278  1.00                 C  
ATOM   4028  CD2 LEU   490       3.721 -91.886 -41.943  1.00                 C  
ATOM   4029  N   LYS   491       8.356 -90.867 -42.421  1.00                 N  
ATOM   4030  CA  LYS   491       9.614 -90.647 -43.086  1.00                 C  
ATOM   4031  C   LYS   491      10.394 -90.372 -41.826  1.00                 C  
ATOM   4032  O   LYS   491      11.076 -89.357 -41.701  1.00                 O  
ATOM   4033  CB  LYS   491       9.488 -89.518 -44.111  1.00                 C  
ATOM   4034  CD  LYS   491       8.822 -91.047 -45.987  1.00                 C  
ATOM   4035  CE  LYS   491      10.007 -90.815 -46.910  1.00                 C  
ATOM   4036  CG  LYS   491       8.473 -89.788 -45.210  1.00                 C  
ATOM   4037  NZ  LYS   491      10.214 -91.954 -47.846  1.00                 N  
ATOM   4038  N   TRP   492      10.361 -91.337 -40.896  1.00                 N  
ATOM   4039  CA  TRP   492      10.980 -91.948 -39.851  1.00                 C  
ATOM   4040  C   TRP   492      12.249 -92.566 -39.898  1.00                 C  
ATOM   4041  O   TRP   492      12.420 -93.376 -40.814  1.00                 O  
ATOM   4042  CB  TRP   492      10.103 -93.069 -39.290  1.00                 C  
ATOM   4043  CG  TRP   492      10.688 -93.742 -38.086  1.00                 C  
ATOM   4044  CD1 TRP   492      11.169 -93.137 -36.961  1.00                 C  
ATOM   4045  NE1 TRP   492      11.624 -94.081 -36.073  1.00                 N  
ATOM   4046  CD2 TRP   492      10.853 -95.152 -37.887  1.00                 C  
ATOM   4047  CE2 TRP   492      11.440 -95.326 -36.620  1.00                 C  
ATOM   4048  CH2 TRP   492      11.446 -97.673 -36.877  1.00                 C  
ATOM   4049  CZ2 TRP   492      11.742 -96.586 -36.104  1.00                 C  
ATOM   4050  CE3 TRP   492      10.561 -96.282 -38.656  1.00                 C  
ATOM   4051  CZ3 TRP   492      10.862 -97.529 -38.140  1.00                 C  
ATOM   4052  N   THR   493      13.192 -92.229 -39.031  1.00                 N  
ATOM   4053  CA  THR   493      14.531 -92.743 -39.095  1.00                 C  
ATOM   4054  C   THR   493      15.343 -92.259 -40.275  1.00                 C  
ATOM   4055  O   THR   493      16.546 -92.487 -40.440  1.00                 O  
ATOM   4056  CB  THR   493      14.543 -94.282 -39.133  1.00                 C  
ATOM   4057  OG1 THR   493      13.928 -94.797 -37.945  1.00                 O  
ATOM   4058  CG2 THR   493      15.971 -94.802 -39.205  1.00                 C  
ATOM   4059  N   GLN   494      14.618 -91.535 -41.127  1.00                 N  
ATOM   4060  CA  GLN   494      15.209 -90.831 -42.315  1.00                 C  
ATOM   4061  C   GLN   494      15.522 -89.477 -41.703  1.00                 C  
ATOM   4062  O   GLN   494      16.662 -89.027 -41.808  1.00                 O  
ATOM   4063  CB  GLN   494      14.215 -90.817 -43.478  1.00                 C  
ATOM   4064  CD  GLN   494      12.912 -92.141 -45.189  1.00                 C  
ATOM   4065  CG  GLN   494      13.949 -92.185 -44.084  1.00                 C  
ATOM   4066  OE1 GLN   494      11.710 -92.190 -44.928  1.00                 O  
ATOM   4067  NE2 GLN   494      13.375 -92.049 -46.430  1.00                 N  
ATOM   4068  N   TYR   495      14.531 -88.867 -41.068  1.00                 N  
ATOM   4069  CA  TYR   495      14.683 -87.575 -40.430  1.00                 C  
ATOM   4070  C   TYR   495      15.568 -87.793 -39.232  1.00                 C  
ATOM   4071  O   TYR   495      16.531 -87.040 -39.124  1.00                 O  
ATOM   4072  CB  TYR   495      13.316 -86.999 -40.053  1.00                 C  
ATOM   4073  CG  TYR   495      13.386 -85.652 -39.371  1.00                 C  
ATOM   4074  OH  TYR   495      13.593 -81.943 -37.502  1.00                 O  
ATOM   4075  CZ  TYR   495      13.523 -83.171 -38.120  1.00                 C  
ATOM   4076  CD1 TYR   495      14.510 -84.846 -39.501  1.00                 C  
ATOM   4077  CE1 TYR   495      14.583 -83.613 -38.882  1.00                 C  
ATOM   4078  CD2 TYR   495      12.328 -85.190 -38.599  1.00                 C  
ATOM   4079  CE2 TYR   495      12.383 -83.959 -37.972  1.00                 C  
ATOM   4080  N   LEU   496      15.380 -88.821 -38.407  1.00                 N  
ATOM   4081  CA  LEU   496      16.232 -89.203 -37.361  1.00                 C  
ATOM   4082  C   LEU   496      17.726 -89.526 -37.784  1.00                 C  
ATOM   4083  O   LEU   496      18.555 -89.731 -36.893  1.00                 O  
ATOM   4084  CB  LEU   496      15.676 -90.432 -36.639  1.00                 C  
ATOM   4085  CG  LEU   496      14.735 -90.160 -35.464  1.00                 C  
ATOM   4086  CD1 LEU   496      13.589 -89.256 -35.891  1.00                 C  
ATOM   4087  CD2 LEU   496      14.197 -91.463 -34.893  1.00                 C  
ATOM   4088  N   ASP   497      18.045 -89.630 -39.070  1.00                 N  
ATOM   4089  CA  ASP   497      19.277 -89.845 -39.513  1.00                 C  
ATOM   4090  C   ASP   497      20.073 -88.515 -39.803  1.00                 C  
ATOM   4091  O   ASP   497      21.174 -88.162 -39.410  1.00                 O  
ATOM   4092  CB  ASP   497      19.248 -90.695 -40.785  1.00                 C  
ATOM   4093  CG  ASP   497      20.634 -91.112 -41.238  1.00                 C  
ATOM   4094  OD1 ASP   497      21.619 -90.713 -40.582  1.00                 O  
ATOM   4095  OD2 ASP   497      20.734 -91.837 -42.250  1.00                 O  
ATOM   4096  N   ASP   498      19.415 -87.831 -40.732  1.00                 N  
ATOM   4097  CA  ASP   498      20.183 -86.533 -41.102  1.00                 C  
ATOM   4098  C   ASP   498      20.194 -85.556 -39.914  1.00                 C  
ATOM   4099  O   ASP   498      21.165 -84.828 -39.664  1.00                 O  
ATOM   4100  CB  ASP   498      19.556 -85.871 -42.331  1.00                 C  
ATOM   4101  CG  ASP   498      20.414 -84.755 -42.893  1.00                 C  
ATOM   4102  OD1 ASP   498      21.558 -85.037 -43.309  1.00                 O  
ATOM   4103  OD2 ASP   498      19.943 -83.598 -42.917  1.00                 O  
ATOM   4104  N   MET   499      19.099 -85.588 -39.156  1.00                 N  
ATOM   4105  CA  MET   499      19.006 -84.714 -37.981  1.00                 C  
ATOM   4106  C   MET   499      19.832 -85.280 -36.847  1.00                 C  
ATOM   4107  O   MET   499      20.335 -84.483 -36.063  1.00                 O  
ATOM   4108  CB  MET   499      17.547 -84.544 -37.553  1.00                 C  
ATOM   4109  SD  MET   499      15.182 -85.588 -36.555  1.00                 S  
ATOM   4110  CE  MET   499      15.252 -84.375 -35.240  1.00                 C  
ATOM   4111  CG  MET   499      16.935 -85.788 -36.929  1.00                 C  
ATOM   4112  N   ILE   500      20.081 -86.587 -36.782  1.00                 N  
ATOM   4113  CA  ILE   500      20.938 -87.198 -35.827  1.00                 C  
ATOM   4114  C   ILE   500      22.247 -86.587 -36.355  1.00                 C  
ATOM   4115  O   ILE   500      22.869 -86.052 -35.469  1.00                 O  
ATOM   4116  CB  ILE   500      20.809 -88.732 -35.853  1.00                 C  
ATOM   4117  CD1 ILE   500      19.004 -88.733 -34.053  1.00                 C  
ATOM   4118  CG1 ILE   500      19.394 -89.156 -35.452  1.00                 C  
ATOM   4119  CG2 ILE   500      21.865 -89.371 -34.964  1.00                 C  
ATOM   4120  N   SER   501      22.757 -86.679 -37.576  1.00                 N  
ATOM   4121  CA  SER   501      24.005 -86.242 -37.869  1.00                 C  
ATOM   4122  C   SER   501      23.871 -84.695 -38.205  1.00                 C  
ATOM   4123  O   SER   501      24.619 -84.075 -39.056  1.00                 O  
ATOM   4124  CB  SER   501      24.596 -87.046 -39.029  1.00                 C  
ATOM   4125  OG  SER   501      24.754 -88.409 -38.676  1.00                 O  
ATOM   4126  N   LEU   502      22.979 -84.296 -37.382  1.00                 N  
ATOM   4127  CA  LEU   502      22.475 -82.773 -37.153  1.00                 C  
ATOM   4128  C   LEU   502      23.388 -82.646 -35.898  1.00                 C  
ATOM   4129  O   LEU   502      23.819 -81.511 -35.662  1.00                 O  
ATOM   4130  CB  LEU   502      20.953 -82.729 -37.000  1.00                 C  
ATOM   4131  CG  LEU   502      20.331 -81.345 -36.808  1.00                 C  
ATOM   4132  CD1 LEU   502      20.633 -80.449 -37.999  1.00                 C  
ATOM   4133  CD2 LEU   502      18.828 -81.456 -36.596  1.00                 C  
ATOM   4134  N   ILE   503      23.667 -83.695 -35.122  1.00                 N  
ATOM   4135  CA  ILE   503      24.535 -83.726 -34.065  1.00                 C  
ATOM   4136  C   ILE   503      25.401 -84.868 -34.693  1.00                 C  
ATOM   4137  O   ILE   503      24.978 -85.785 -35.398  1.00                 O  
ATOM   4138  CB  ILE   503      23.800 -83.993 -32.738  1.00                 C  
ATOM   4139  CD1 ILE   503      23.266 -81.530 -32.356  1.00                 C  
ATOM   4140  CG1 ILE   503      22.721 -82.934 -32.504  1.00                 C  
ATOM   4141  CG2 ILE   503      24.789 -84.059 -31.585  1.00                 C  
ATOM   4142  N   GLY   504      26.693 -84.670 -34.458  1.00                 N  
ATOM   4143  CA  GLY   504      27.607 -85.651 -35.088  1.00                 C  
ATOM   4144  C   GLY   504      28.220 -85.060 -36.406  1.00                 C  
ATOM   4145  O   GLY   504      29.414 -85.011 -36.664  1.00                 O  
ATOM   4146  N   PRO   505      27.277 -84.765 -37.295  1.00                 N  
ATOM   4147  CA  PRO   505      27.758 -84.198 -38.518  1.00                 C  
ATOM   4148  C   PRO   505      28.006 -82.739 -38.740  1.00                 C  
ATOM   4149  O   PRO   505      28.426 -82.154 -39.758  1.00                 O  
ATOM   4150  CB  PRO   505      26.696 -84.587 -39.549  1.00                 C  
ATOM   4151  CD  PRO   505      26.001 -85.545 -37.469  1.00                 C  
ATOM   4152  CG  PRO   505      26.015 -85.773 -38.954  1.00                 C  
ATOM   4153  N   ARG   506      27.674 -82.030 -37.641  1.00                 N  
ATOM   4154  CA  ARG   506      27.818 -80.691 -37.944  1.00                 C  
ATOM   4155  C   ARG   506      28.178 -79.388 -38.525  1.00                 C  
ATOM   4156  O   ARG   506      28.504 -78.342 -38.016  1.00                 O  
ATOM   4157  CB  ARG   506      28.368 -79.925 -36.739  1.00                 C  
ATOM   4158  CD  ARG   506      27.209 -77.741 -37.168  1.00                 C  
ATOM   4159  NE  ARG   506      27.360 -76.298 -37.343  1.00                 N  
ATOM   4160  CG  ARG   506      28.547 -78.435 -36.980  1.00                 C  
ATOM   4161  CZ  ARG   506      26.371 -75.479 -37.686  1.00                 C  
ATOM   4162  NH1 ARG   506      26.602 -74.181 -37.821  1.00                 N  
ATOM   4163  NH2 ARG   506      25.153 -75.961 -37.892  1.00                 N  
ATOM   4164  N   TYR   507      27.555 -79.427 -39.652  1.00                 N  
ATOM   4165  CA  TYR   507      28.090 -78.084 -40.194  1.00                 C  
ATOM   4166  C   TYR   507      28.296 -77.332 -41.232  1.00                 C  
ATOM   4167  O   TYR   507      29.306 -76.767 -40.824  1.00                 O  
ATOM   4168  CB  TYR   507      29.558 -77.896 -39.806  1.00                 C  
ATOM   4169  CG  TYR   507      30.488 -78.922 -40.413  1.00                 C  
ATOM   4170  OH  TYR   507      33.048 -81.734 -42.095  1.00                 O  
ATOM   4171  CZ  TYR   507      32.201 -80.805 -41.537  1.00                 C  
ATOM   4172  CD1 TYR   507      31.108 -78.686 -41.633  1.00                 C  
ATOM   4173  CE1 TYR   507      31.960 -79.618 -42.196  1.00                 C  
ATOM   4174  CD2 TYR   507      30.743 -80.124 -39.764  1.00                 C  
ATOM   4175  CE2 TYR   507      31.591 -81.067 -40.311  1.00                 C  
ATOM   4176  N   VAL   508      28.026 -77.456 -42.518  1.00                 N  
ATOM   4177  CA  VAL   508      28.727 -76.743 -43.425  1.00                 C  
ATOM   4178  C   VAL   508      28.691 -75.310 -43.756  1.00                 C  
ATOM   4179  O   VAL   508      28.187 -74.757 -44.732  1.00                 O  
ATOM   4180  CB  VAL   508      28.541 -77.302 -44.848  1.00                 C  
ATOM   4181  CG1 VAL   508      29.059 -78.729 -44.932  1.00                 C  
ATOM   4182  CG2 VAL   508      27.078 -77.237 -45.259  1.00                 C  
ATOM   4183  N   LEU   509      29.267 -74.647 -42.765  1.00                 N  
ATOM   4184  CA  LEU   509      29.304 -73.131 -42.881  1.00                 C  
ATOM   4185  C   LEU   509      30.167 -72.408 -43.773  1.00                 C  
ATOM   4186  O   LEU   509      31.384 -72.388 -43.634  1.00                 O  
ATOM   4187  CB  LEU   509      29.619 -72.497 -41.525  1.00                 C  
ATOM   4188  CG  LEU   509      28.449 -72.371 -40.547  1.00                 C  
ATOM   4189  CD1 LEU   509      27.930 -73.744 -40.149  1.00                 C  
ATOM   4190  CD2 LEU   509      28.862 -71.583 -39.313  1.00                 C  
ATOM   4191  N   PHE   510      29.565 -71.915 -44.851  1.00                 N  
ATOM   4192  CA  PHE   510      30.354 -71.195 -45.848  1.00                 C  
ATOM   4193  C   PHE   510      30.441 -69.848 -45.870  1.00                 C  
ATOM   4194  O   PHE   510      29.304 -69.560 -46.244  1.00                 O  
ATOM   4195  CB  PHE   510      29.885 -71.550 -47.261  1.00                 C  
ATOM   4196  CG  PHE   510      30.152 -72.976 -47.647  1.00                 C  
ATOM   4197  CZ  PHE   510      30.643 -75.615 -48.369  1.00                 C  
ATOM   4198  CD1 PHE   510      30.871 -73.813 -46.811  1.00                 C  
ATOM   4199  CE1 PHE   510      31.117 -75.125 -47.167  1.00                 C  
ATOM   4200  CD2 PHE   510      29.685 -73.482 -48.847  1.00                 C  
ATOM   4201  CE2 PHE   510      29.930 -74.795 -49.203  1.00                 C  
ATOM   4202  N   PRO   511      31.383 -68.949 -45.601  1.00                 N  
ATOM   4203  CA  PRO   511      31.134 -67.553 -45.926  1.00                 C  
ATOM   4204  C   PRO   511      31.861 -67.378 -47.314  1.00                 C  
ATOM   4205  O   PRO   511      31.681 -66.456 -48.101  1.00                 O  
ATOM   4206  CB  PRO   511      31.770 -66.784 -44.766  1.00                 C  
ATOM   4207  CD  PRO   511      32.399 -69.074 -44.466  1.00                 C  
ATOM   4208  CG  PRO   511      32.885 -67.660 -44.303  1.00                 C  
ATOM   4209  N   ASP   512      32.811 -68.296 -47.492  1.00                 N  
ATOM   4210  CA  ASP   512      33.552 -68.142 -48.790  1.00                 C  
ATOM   4211  C   ASP   512      33.542 -69.599 -48.712  1.00                 C  
ATOM   4212  O   ASP   512      33.631 -70.120 -47.593  1.00                 O  
ATOM   4213  CB  ASP   512      34.811 -67.296 -48.591  1.00                 C  
ATOM   4214  CG  ASP   512      34.496 -65.855 -48.243  1.00                 C  
ATOM   4215  OD1 ASP   512      33.968 -65.135 -49.117  1.00                 O  
ATOM   4216  OD2 ASP   512      34.777 -65.445 -47.097  1.00                 O  
ATOM   4217  N   MET   513      33.442 -70.345 -49.842  1.00                 N  
ATOM   4218  CA  MET   513      33.423 -71.792 -49.820  1.00                 C  
ATOM   4219  C   MET   513      33.681 -72.528 -48.531  1.00                 C  
ATOM   4220  O   MET   513      32.754 -73.157 -48.023  1.00                 O  
ATOM   4221  CB  MET   513      34.441 -72.356 -50.813  1.00                 C  
ATOM   4222  SD  MET   513      35.370 -72.680 -53.403  1.00                 S  
ATOM   4223  CE  MET   513      35.223 -74.455 -53.219  1.00                 C  
ATOM   4224  CG  MET   513      34.086 -72.113 -52.271  1.00                 C  
ATOM   4225  N   GLU   514      34.900 -72.430 -47.997  1.00                 N  
ATOM   4226  CA  GLU   514      35.190 -72.963 -46.669  1.00                 C  
ATOM   4227  C   GLU   514      34.030 -73.500 -45.802  1.00                 C  
ATOM   4228  O   GLU   514      33.035 -72.875 -45.446  1.00                 O  
ATOM   4229  CB  GLU   514      35.890 -71.909 -45.810  1.00                 C  
ATOM   4230  CD  GLU   514      37.343 -73.472 -44.458  1.00                 C  
ATOM   4231  CG  GLU   514      36.276 -72.395 -44.422  1.00                 C  
ATOM   4232  OE1 GLU   514      38.096 -73.529 -45.454  1.00                 O  
ATOM   4233  OE2 GLU   514      37.427 -74.257 -43.491  1.00                 O  
ATOM   4234  N   THR   515      34.183 -74.801 -45.581  1.00                 N  
ATOM   4235  CA  THR   515      33.406 -75.752 -44.817  1.00                 C  
ATOM   4236  C   THR   515      33.991 -76.065 -43.379  1.00                 C  
ATOM   4237  O   THR   515      35.056 -76.661 -43.254  1.00                 O  
ATOM   4238  CB  THR   515      33.262 -77.092 -45.563  1.00                 C  
ATOM   4239  OG1 THR   515      32.587 -76.878 -46.809  1.00                 O  
ATOM   4240  CG2 THR   515      32.452 -78.078 -44.735  1.00                 C  
ATOM   4241  N   ILE   516      33.292 -75.598 -42.352  1.00                 N  
ATOM   4242  CA  ILE   516      33.653 -75.905 -41.029  1.00                 C  
ATOM   4243  C   ILE   516      32.565 -76.925 -40.563  1.00                 C  
ATOM   4244  O   ILE   516      31.405 -77.049 -40.943  1.00                 O  
ATOM   4245  CB  ILE   516      33.726 -74.639 -40.155  1.00                 C  
ATOM   4246  CD1 ILE   516      32.288 -72.817 -39.101  1.00                 C  
ATOM   4247  CG1 ILE   516      32.361 -73.948 -40.102  1.00                 C  
ATOM   4248  CG2 ILE   516      34.814 -73.705 -40.661  1.00                 C  
ATOM   4249  N   VAL   517      33.160 -77.786 -39.748  1.00                 N  
ATOM   4250  CA  VAL   517      32.686 -78.976 -39.029  1.00                 C  
ATOM   4251  C   VAL   517      32.727 -78.696 -37.456  1.00                 C  
ATOM   4252  O   VAL   517      33.755 -78.515 -36.810  1.00                 O  
ATOM   4253  CB  VAL   517      33.522 -80.220 -39.383  1.00                 C  
ATOM   4254  CG1 VAL   517      33.022 -81.434 -38.616  1.00                 C  
ATOM   4255  CG2 VAL   517      33.483 -80.479 -40.882  1.00                 C  
ATOM   4256  N   SER   518      31.513 -78.630 -36.927  1.00                 N  
ATOM   4257  CA  SER   518      31.216 -78.452 -35.568  1.00                 C  
ATOM   4258  C   SER   518      30.722 -79.749 -34.963  1.00                 C  
ATOM   4259  O   SER   518      29.847 -80.497 -35.398  1.00                 O  
ATOM   4260  CB  SER   518      30.175 -77.346 -35.388  1.00                 C  
ATOM   4261  OG  SER   518      29.794 -77.220 -34.028  1.00                 O  
ATOM   4262  N   LYS   519      31.484 -80.049 -33.919  1.00                 N  
ATOM   4263  CA  LYS   519      31.380 -81.243 -33.014  1.00                 C  
ATOM   4264  C   LYS   519      30.026 -81.336 -32.327  1.00                 C  
ATOM   4265  O   LYS   519      29.219 -82.219 -32.612  1.00                 O  
ATOM   4266  CB  LYS   519      32.484 -81.211 -31.955  1.00                 C  
ATOM   4267  CD  LYS   519      32.799 -83.690 -31.725  1.00                 C  
ATOM   4268  CE  LYS   519      32.896 -84.855 -30.753  1.00                 C  
ATOM   4269  CG  LYS   519      32.465 -82.395 -31.003  1.00                 C  
ATOM   4270  NZ  LYS   519      33.155 -86.143 -31.454  1.00                 N  
ATOM   4271  N   THR   520      29.786 -80.403 -31.410  1.00                 N  
ATOM   4272  CA  THR   520      28.555 -80.382 -30.665  1.00                 C  
ATOM   4273  C   THR   520      27.759 -79.078 -30.823  1.00                 C  
ATOM   4274  O   THR   520      27.833 -78.489 -31.885  1.00                 O  
ATOM   4275  CB  THR   520      28.801 -80.608 -29.162  1.00                 C  
ATOM   4276  OG1 THR   520      29.549 -79.508 -28.627  1.00                 O  
ATOM   4277  CG2 THR   520      29.591 -81.888 -28.937  1.00                 C  
ATOM   4278  N   GLY   521      26.835 -78.775 -29.934  1.00                 N  
ATOM   4279  CA  GLY   521      26.063 -77.571 -30.271  1.00                 C  
ATOM   4280  C   GLY   521      25.073 -77.379 -31.440  1.00                 C  
ATOM   4281  O   GLY   521      25.324 -77.717 -32.602  1.00                 O  
ATOM   4282  N   ILE   522      23.863 -76.985 -31.050  1.00                 N  
ATOM   4283  CA  ILE   522      22.797 -76.754 -31.977  1.00                 C  
ATOM   4284  C   ILE   522      22.751 -75.648 -32.911  1.00                 C  
ATOM   4285  O   ILE   522      23.063 -74.549 -32.487  1.00                 O  
ATOM   4286  CB  ILE   522      21.441 -76.627 -31.258  1.00                 C  
ATOM   4287  CD1 ILE   522      19.884 -77.838 -29.643  1.00                 C  
ATOM   4288  CG1 ILE   522      21.081 -77.942 -30.563  1.00                 C  
ATOM   4289  CG2 ILE   522      20.360 -76.186 -32.233  1.00                 C  
ATOM   4290  N   MET   523      22.526 -75.869 -34.193  1.00                 N  
ATOM   4291  CA  MET   523      22.559 -74.743 -35.181  1.00                 C  
ATOM   4292  C   MET   523      21.754 -73.564 -35.295  1.00                 C  
ATOM   4293  O   MET   523      22.134 -72.752 -36.130  1.00                 O  
ATOM   4294  CB  MET   523      22.385 -75.274 -36.605  1.00                 C  
ATOM   4295  SD  MET   523      24.108 -77.420 -36.285  1.00                 S  
ATOM   4296  CE  MET   523      25.430 -76.787 -35.255  1.00                 C  
ATOM   4297  CG  MET   523      23.630 -75.930 -37.180  1.00                 C  
ATOM   4298  N   MET   524      20.768 -73.307 -34.426  1.00                 N  
ATOM   4299  CA  MET   524      20.292 -71.791 -34.445  1.00                 C  
ATOM   4300  C   MET   524      19.008 -71.833 -35.383  1.00                 C  
ATOM   4301  O   MET   524      17.832 -72.003 -35.063  1.00                 O  
ATOM   4302  CB  MET   524      21.414 -70.883 -34.952  1.00                 C  
ATOM   4303  SD  MET   524      23.858 -69.628 -34.592  1.00                 S  
ATOM   4304  CE  MET   524      24.569 -70.515 -35.976  1.00                 C  
ATOM   4305  CG  MET   524      22.619 -70.811 -34.029  1.00                 C  
ATOM   4306  N   GLY   525      19.380 -71.621 -36.642  1.00                 N  
ATOM   4307  CA  GLY   525      18.228 -71.468 -37.616  1.00                 C  
ATOM   4308  C   GLY   525      17.590 -72.822 -38.092  1.00                 C  
ATOM   4309  O   GLY   525      16.769 -72.867 -39.011  1.00                 O  
ATOM   4310  N   GLU   526      18.021 -73.899 -37.429  1.00                 N  
ATOM   4311  CA  GLU   526      17.545 -75.188 -37.757  1.00                 C  
ATOM   4312  C   GLU   526      16.071 -75.365 -37.664  1.00                 C  
ATOM   4313  O   GLU   526      15.519 -74.786 -36.721  1.00                 O  
ATOM   4314  CB  GLU   526      18.199 -76.244 -36.864  1.00                 C  
ATOM   4315  CD  GLU   526      16.572 -78.161 -36.628  1.00                 C  
ATOM   4316  CG  GLU   526      17.866 -77.676 -37.250  1.00                 C  
ATOM   4317  OE1 GLU   526      16.369 -77.927 -35.418  1.00                 O  
ATOM   4318  OE2 GLU   526      15.759 -78.776 -37.351  1.00                 O  
ATOM   4319  N   PRO   527      15.483 -75.995 -38.660  1.00                 N  
ATOM   4320  CA  PRO   527      13.971 -76.046 -38.691  1.00                 C  
ATOM   4321  C   PRO   527      13.143 -75.962 -37.286  1.00                 C  
ATOM   4322  O   PRO   527      12.515 -75.064 -36.724  1.00                 O  
ATOM   4323  CB  PRO   527      13.659 -77.396 -39.340  1.00                 C  
ATOM   4324  CD  PRO   527      16.041 -77.177 -39.446  1.00                 C  
ATOM   4325  CG  PRO   527      14.843 -77.677 -40.204  1.00                 C  
ATOM   4326  N   MET   528      13.256 -77.189 -36.787  1.00                 N  
ATOM   4327  CA  MET   528      12.396 -77.272 -35.463  1.00                 C  
ATOM   4328  C   MET   528      13.447 -77.178 -34.282  1.00                 C  
ATOM   4329  O   MET   528      13.450 -77.841 -33.258  1.00                 O  
ATOM   4330  CB  MET   528      11.574 -78.562 -35.438  1.00                 C  
ATOM   4331  SD  MET   528       9.233 -77.344 -36.282  1.00                 S  
ATOM   4332  CE  MET   528       9.739 -76.163 -37.530  1.00                 C  
ATOM   4333  CG  MET   528      10.484 -78.624 -36.497  1.00                 C  
ATOM   4334  N   THR   529      14.280 -76.179 -34.475  1.00                 N  
ATOM   4335  CA  THR   529      15.225 -75.649 -33.515  1.00                 C  
ATOM   4336  C   THR   529      14.557 -75.270 -32.192  1.00                 C  
ATOM   4337  O   THR   529      15.159 -75.503 -31.152  1.00                 O  
ATOM   4338  CB  THR   529      15.960 -74.415 -34.069  1.00                 C  
ATOM   4339  OG1 THR   529      17.044 -74.069 -33.198  1.00                 O  
ATOM   4340  CG2 THR   529      15.013 -73.228 -34.162  1.00                 C  
ATOM   4341  N   LYS   530      13.388 -74.641 -32.238  1.00                 N  
ATOM   4342  CA  LYS   530      12.614 -74.274 -31.124  1.00                 C  
ATOM   4343  C   LYS   530      12.092 -75.496 -30.349  1.00                 C  
ATOM   4344  O   LYS   530      12.300 -75.659 -29.143  1.00                 O  
ATOM   4345  CB  LYS   530      11.433 -73.402 -31.556  1.00                 C  
ATOM   4346  CD  LYS   530       9.456 -72.004 -30.894  1.00                 C  
ATOM   4347  CE  LYS   530       8.494 -71.648 -29.773  1.00                 C  
ATOM   4348  CG  LYS   530      10.548 -72.943 -30.408  1.00                 C  
ATOM   4349  NZ  LYS   530       9.168 -70.890 -28.683  1.00                 N  
ATOM   4350  N   PRO   531      11.449 -76.387 -31.090  1.00                 N  
ATOM   4351  CA  PRO   531      10.877 -77.587 -30.454  1.00                 C  
ATOM   4352  C   PRO   531      11.961 -78.458 -29.861  1.00                 C  
ATOM   4353  O   PRO   531      11.842 -78.875 -28.691  1.00                 O  
ATOM   4354  CB  PRO   531      10.147 -78.298 -31.595  1.00                 C  
ATOM   4355  CD  PRO   531      10.906 -76.233 -32.536  1.00                 C  
ATOM   4356  CG  PRO   531       9.758 -77.203 -32.530  1.00                 C  
ATOM   4357  N   CYS   532      13.012 -78.753 -30.596  1.00                 N  
ATOM   4358  CA  CYS   532      14.113 -79.557 -30.168  1.00                 C  
ATOM   4359  C   CYS   532      14.768 -78.949 -28.938  1.00                 C  
ATOM   4360  O   CYS   532      14.933 -79.539 -27.881  1.00                 O  
ATOM   4361  CB  CYS   532      15.135 -79.711 -31.296  1.00                 C  
ATOM   4362  SG  CYS   532      16.553 -80.753 -30.883  1.00                 S  
ATOM   4363  N   LEU   533      15.192 -77.702 -29.147  1.00                 N  
ATOM   4364  CA  LEU   533      15.897 -76.991 -28.008  1.00                 C  
ATOM   4365  C   LEU   533      14.919 -77.108 -26.768  1.00                 C  
ATOM   4366  O   LEU   533      15.357 -77.558 -25.714  1.00                 O  
ATOM   4367  CB  LEU   533      16.208 -75.543 -28.391  1.00                 C  
ATOM   4368  CG  LEU   533      16.895 -74.691 -27.322  1.00                 C  
ATOM   4369  CD1 LEU   533      18.254 -75.272 -26.963  1.00                 C  
ATOM   4370  CD2 LEU   533      17.042 -73.252 -27.793  1.00                 C  
ATOM   4371  N   THR   534      13.648 -76.734 -26.902  1.00                 N  
ATOM   4372  CA  THR   534      12.724 -76.875 -25.921  1.00                 C  
ATOM   4373  C   THR   534      12.847 -78.266 -25.211  1.00                 C  
ATOM   4374  O   THR   534      13.094 -78.399 -24.015  1.00                 O  
ATOM   4375  CB  THR   534      11.293 -76.711 -26.466  1.00                 C  
ATOM   4376  OG1 THR   534      11.135 -75.396 -27.013  1.00                 O  
ATOM   4377  CG2 THR   534      10.274 -76.900 -25.352  1.00                 C  
ATOM   4378  N   LEU   535      12.674 -79.296 -26.030  1.00                 N  
ATOM   4379  CA  LEU   535      12.734 -80.653 -25.514  1.00                 C  
ATOM   4380  C   LEU   535      14.023 -81.007 -24.749  1.00                 C  
ATOM   4381  O   LEU   535      14.077 -81.534 -23.649  1.00                 O  
ATOM   4382  CB  LEU   535      12.569 -81.666 -26.649  1.00                 C  
ATOM   4383  CG  LEU   535      11.185 -81.741 -27.295  1.00                 C  
ATOM   4384  CD1 LEU   535      11.211 -82.641 -28.521  1.00                 C  
ATOM   4385  CD2 LEU   535      10.151 -82.238 -26.296  1.00                 C  
ATOM   4386  N   LEU   536      15.107 -80.710 -25.466  1.00                 N  
ATOM   4387  CA  LEU   536      16.453 -81.039 -24.837  1.00                 C  
ATOM   4388  C   LEU   536      16.600 -80.289 -23.541  1.00                 C  
ATOM   4389  O   LEU   536      16.976 -80.915 -22.554  1.00                 O  
ATOM   4390  CB  LEU   536      17.592 -80.696 -25.799  1.00                 C  
ATOM   4391  CG  LEU   536      18.990 -81.164 -25.389  1.00                 C  
ATOM   4392  CD1 LEU   536      19.927 -81.174 -26.587  1.00                 C  
ATOM   4393  CD2 LEU   536      19.551 -80.279 -24.286  1.00                 C  
ATOM   4394  N   ASN   537      16.228 -79.017 -23.491  1.00                 N  
ATOM   4395  CA  ASN   537      16.212 -78.174 -22.352  1.00                 C  
ATOM   4396  C   ASN   537      15.454 -78.997 -21.170  1.00                 C  
ATOM   4397  O   ASN   537      15.916 -79.341 -20.093  1.00                 O  
ATOM   4398  CB  ASN   537      15.535 -76.842 -22.681  1.00                 C  
ATOM   4399  CG  ASN   537      16.395 -75.952 -23.556  1.00                 C  
ATOM   4400  OD1 ASN   537      17.609 -76.135 -23.641  1.00                 O  
ATOM   4401  ND2 ASN   537      15.766 -74.983 -24.211  1.00                 N  
ATOM   4402  N   LEU   538      14.165 -79.130 -21.482  1.00                 N  
ATOM   4403  CA  LEU   538      13.355 -79.777 -20.427  1.00                 C  
ATOM   4404  C   LEU   538      13.880 -81.126 -20.021  1.00                 C  
ATOM   4405  O   LEU   538      14.014 -81.376 -18.828  1.00                 O  
ATOM   4406  CB  LEU   538      11.902 -79.926 -20.883  1.00                 C  
ATOM   4407  CG  LEU   538      10.940 -80.568 -19.881  1.00                 C  
ATOM   4408  CD1 LEU   538      10.865 -79.745 -18.604  1.00                 C  
ATOM   4409  CD2 LEU   538       9.555 -80.725 -20.491  1.00                 C  
ATOM   4410  N   CYS   539      14.290 -81.967 -20.969  1.00                 N  
ATOM   4411  CA  CYS   539      14.917 -83.235 -20.671  1.00                 C  
ATOM   4412  C   CYS   539      16.270 -83.169 -19.883  1.00                 C  
ATOM   4413  O   CYS   539      16.867 -84.171 -19.491  1.00                 O  
ATOM   4414  CB  CYS   539      15.179 -84.019 -21.958  1.00                 C  
ATOM   4415  SG  CYS   539      13.684 -84.561 -22.820  1.00                 S  
ATOM   4416  N   ILE   540      16.783 -81.945 -19.797  1.00                 N  
ATOM   4417  CA  ILE   540      18.042 -81.744 -19.123  1.00                 C  
ATOM   4418  C   ILE   540      17.716 -81.028 -17.853  1.00                 C  
ATOM   4419  O   ILE   540      18.239 -81.313 -16.781  1.00                 O  
ATOM   4420  CB  ILE   540      19.037 -80.966 -20.005  1.00                 C  
ATOM   4421  CD1 ILE   540      19.838 -83.101 -21.146  1.00                 C  
ATOM   4422  CG1 ILE   540      19.274 -81.708 -21.322  1.00                 C  
ATOM   4423  CG2 ILE   540      20.335 -80.718 -19.252  1.00                 C  
ATOM   4424  N   GLU   541      16.755 -80.111 -17.962  1.00                 N  
ATOM   4425  CA  GLU   541      16.349 -79.353 -16.715  1.00                 C  
ATOM   4426  C   GLU   541      15.776 -80.289 -15.622  1.00                 C  
ATOM   4427  O   GLU   541      16.104 -80.207 -14.447  1.00                 O  
ATOM   4428  CB  GLU   541      15.318 -78.274 -17.055  1.00                 C  
ATOM   4429  CD  GLU   541      14.815 -76.106 -18.249  1.00                 C  
ATOM   4430  CG  GLU   541      15.882 -77.106 -17.848  1.00                 C  
ATOM   4431  OE1 GLU   541      13.617 -76.411 -18.068  1.00                 O  
ATOM   4432  OE2 GLU   541      15.176 -75.019 -18.745  1.00                 O  
ATOM   4433  N   GLU   542      14.874 -81.174 -16.039  1.00                 N  
ATOM   4434  CA  GLU   542      14.339 -82.107 -15.042  1.00                 C  
ATOM   4435  C   GLU   542      15.314 -83.239 -14.706  1.00                 C  
ATOM   4436  O   GLU   542      15.287 -83.844 -13.641  1.00                 O  
ATOM   4437  CB  GLU   542      13.018 -82.709 -15.526  1.00                 C  
ATOM   4438  CD  GLU   542      10.593 -82.334 -16.126  1.00                 C  
ATOM   4439  CG  GLU   542      11.881 -81.706 -15.631  1.00                 C  
ATOM   4440  OE1 GLU   542      10.609 -83.539 -16.454  1.00                 O  
ATOM   4441  OE2 GLU   542       9.569 -81.622 -16.186  1.00                 O  
ATOM   4442  N   LEU   543      16.194 -83.507 -15.668  1.00                 N  
ATOM   4443  CA  LEU   543      17.196 -84.585 -15.435  1.00                 C  
ATOM   4444  C   LEU   543      18.007 -84.063 -14.183  1.00                 C  
ATOM   4445  O   LEU   543      18.280 -84.761 -13.210  1.00                 O  
ATOM   4446  CB  LEU   543      18.049 -84.804 -16.686  1.00                 C  
ATOM   4447  CG  LEU   543      19.155 -85.855 -16.578  1.00                 C  
ATOM   4448  CD1 LEU   543      18.566 -87.227 -16.287  1.00                 C  
ATOM   4449  CD2 LEU   543      19.985 -85.896 -17.852  1.00                 C  
ATOM   4450  N   SER   544      18.407 -82.800 -14.310  1.00                 N  
ATOM   4451  CA  SER   544      19.178 -82.205 -13.233  1.00                 C  
ATOM   4452  C   SER   544      18.500 -82.091 -11.882  1.00                 C  
ATOM   4453  O   SER   544      18.959 -82.569 -10.847  1.00                 O  
ATOM   4454  CB  SER   544      19.638 -80.797 -13.617  1.00                 C  
ATOM   4455  OG  SER   544      18.532 -79.927 -13.782  1.00                 O  
ATOM   4456  N   PHE   545      17.345 -81.425 -11.947  1.00                 N  
ATOM   4457  CA  PHE   545      16.395 -81.415 -10.768  1.00                 C  
ATOM   4458  C   PHE   545      16.306 -82.867 -10.301  1.00                 C  
ATOM   4459  O   PHE   545      16.579 -83.198  -9.154  1.00                 O  
ATOM   4460  CB  PHE   545      15.040 -80.834 -11.177  1.00                 C  
ATOM   4461  CG  PHE   545      15.051 -79.344 -11.364  1.00                 C  
ATOM   4462  CZ  PHE   545      15.071 -76.585 -11.703  1.00                 C  
ATOM   4463  CD1 PHE   545      14.981 -78.790 -12.630  1.00                 C  
ATOM   4464  CE1 PHE   545      14.991 -77.419 -12.802  1.00                 C  
ATOM   4465  CD2 PHE   545      15.131 -78.496 -10.273  1.00                 C  
ATOM   4466  CE2 PHE   545      15.141 -77.125 -10.446  1.00                 C  
ATOM   4467  N   LEU   546      15.943 -83.763 -11.227  1.00                 N  
ATOM   4468  CA  LEU   546      15.803 -85.162 -10.861  1.00                 C  
ATOM   4469  C   LEU   546      17.065 -86.024 -10.763  1.00                 C  
ATOM   4470  O   LEU   546      17.254 -86.925  -9.948  1.00                 O  
ATOM   4471  CB  LEU   546      14.878 -85.883 -11.843  1.00                 C  
ATOM   4472  CG  LEU   546      13.407 -85.464 -11.821  1.00                 C  
ATOM   4473  CD1 LEU   546      12.638 -86.138 -12.947  1.00                 C  
ATOM   4474  CD2 LEU   546      12.774 -85.793 -10.478  1.00                 C  
ATOM   4475  N   GLN   547      17.877 -85.772 -11.783  1.00                 N  
ATOM   4476  CA  GLN   547      19.143 -86.586 -12.107  1.00                 C  
ATOM   4477  C   GLN   547      18.398 -87.734 -12.345  1.00                 C  
ATOM   4478  O   GLN   547      19.043 -88.780 -12.275  1.00                 O  
ATOM   4479  CB  GLN   547      20.118 -86.552 -10.928  1.00                 C  
ATOM   4480  CD  GLN   547      21.611 -84.662 -11.686  1.00                 C  
ATOM   4481  CG  GLN   547      20.666 -85.170 -10.615  1.00                 C  
ATOM   4482  OE1 GLN   547      21.930 -85.376 -12.636  1.00                 O  
ATOM   4483  NE2 GLN   547      22.063 -83.422 -11.535  1.00                 N  
ATOM   4484  N   TYR   548      17.291 -87.636 -13.098  1.00                 N  
ATOM   4485  CA  TYR   548      16.533 -88.754 -13.514  1.00                 C  
ATOM   4486  C   TYR   548      15.891 -89.714 -12.685  1.00                 C  
ATOM   4487  O   TYR   548      15.756 -90.565 -13.587  1.00                 O  
ATOM   4488  CB  TYR   548      17.370 -89.664 -14.415  1.00                 C  
ATOM   4489  CG  TYR   548      16.628 -90.882 -14.916  1.00                 C  
ATOM   4490  OH  TYR   548      14.577 -94.223 -16.303  1.00                 O  
ATOM   4491  CZ  TYR   548      15.256 -93.118 -15.843  1.00                 C  
ATOM   4492  CD1 TYR   548      15.727 -90.783 -15.969  1.00                 C  
ATOM   4493  CE1 TYR   548      15.044 -91.891 -16.433  1.00                 C  
ATOM   4494  CD2 TYR   548      16.829 -92.127 -14.333  1.00                 C  
ATOM   4495  CE2 TYR   548      16.154 -93.246 -14.784  1.00                 C  
ATOM   4496  N   ILE   549      16.087 -90.045 -11.401  1.00                 N  
ATOM   4497  CA  ILE   549      16.335 -88.478  -9.747  1.00                 C  
ATOM   4498  C   ILE   549      17.854 -88.585  -9.205  1.00                 C  
ATOM   4499  O   ILE   549      18.297 -87.929  -8.267  1.00                 O  
ATOM   4500  CB  ILE   549      15.307 -88.681  -8.619  1.00                 C  
ATOM   4501  CD1 ILE   549      14.727 -90.206  -6.660  1.00                 C  
ATOM   4502  CG1 ILE   549      15.529 -90.030  -7.931  1.00                 C  
ATOM   4503  CG2 ILE   549      13.891 -88.545  -9.157  1.00                 C  
ATOM   4504  N   ASP   550      18.575 -89.546  -9.785  1.00                 N  
ATOM   4505  CA  ASP   550      20.007 -89.595  -9.314  1.00                 C  
ATOM   4506  C   ASP   550      20.694 -89.746 -10.641  1.00                 C  
ATOM   4507  O   ASP   550      20.967 -88.729 -11.291  1.00                 O  
ATOM   4508  CB  ASP   550      20.205 -90.740  -8.319  1.00                 C  
ATOM   4509  CG  ASP   550      19.864 -92.093  -8.913  1.00                 C  
ATOM   4510  OD1 ASP   550      19.574 -92.153 -10.126  1.00                 O  
ATOM   4511  OD2 ASP   550      19.886 -93.093  -8.164  1.00                 O  
ATOM   4512  N   LYS   551      20.928 -90.988 -11.091  1.00                 N  
ATOM   4513  CA  LYS   551      21.624 -91.276 -12.355  1.00                 C  
ATOM   4514  C   LYS   551      23.042 -90.713 -12.213  1.00                 C  
ATOM   4515  O   LYS   551      23.992 -91.469 -12.015  1.00                 O  
ATOM   4516  CB  LYS   551      20.867 -90.663 -13.535  1.00                 C  
ATOM   4517  CD  LYS   551      20.654 -90.374 -16.019  1.00                 C  
ATOM   4518  CE  LYS   551      21.234 -90.732 -17.377  1.00                 C  
ATOM   4519  CG  LYS   551      21.490 -90.955 -14.891  1.00                 C  
ATOM   4520  NZ  LYS   551      22.558 -90.089 -17.603  1.00                 N  
ATOM   4521  N   GLU   552      23.181 -89.393 -12.308  1.00                 N  
ATOM   4522  CA  GLU   552      24.456 -88.756 -12.138  1.00                 C  
ATOM   4523  C   GLU   552      23.891 -87.758 -11.079  1.00                 C  
ATOM   4524  O   GLU   552      23.773 -86.556 -11.339  1.00                 O  
ATOM   4525  CB  GLU   552      24.967 -88.215 -13.475  1.00                 C  
ATOM   4526  CD  GLU   552      25.756 -88.719 -15.821  1.00                 C  
ATOM   4527  CG  GLU   552      25.228 -89.289 -14.519  1.00                 C  
ATOM   4528  OE1 GLU   552      26.779 -88.003 -15.785  1.00                 O  
ATOM   4529  OE2 GLU   552      25.147 -88.987 -16.878  1.00                 O  
ATOM   4530  N   ILE   553      23.545 -88.278  -9.904  1.00                 N  
ATOM   4531  CA  ILE   553      22.996 -87.469  -8.836  1.00                 C  
ATOM   4532  C   ILE   553      23.200 -88.164  -7.555  1.00                 C  
ATOM   4533  O   ILE   553      23.358 -89.378  -7.472  1.00                 O  
ATOM   4534  CB  ILE   553      21.504 -87.165  -9.068  1.00                 C  
ATOM   4535  CD1 ILE   553      21.606 -84.710  -8.389  1.00                 C  
ATOM   4536  CG1 ILE   553      21.025 -86.078  -8.104  1.00                 C  
ATOM   4537  CG2 ILE   553      20.677 -88.435  -8.945  1.00                 C  
ATOM   4538  N   TYR   554      23.297 -87.342  -6.520  1.00                 N  
ATOM   4539  CA  TYR   554      23.691 -87.802  -5.032  1.00                 C  
ATOM   4540  C   TYR   554      22.582 -86.973  -4.333  1.00                 C  
ATOM   4541  O   TYR   554      22.294 -85.822  -4.695  1.00                 O  
ATOM   4542  CB  TYR   554      25.149 -87.451  -4.731  1.00                 C  
ATOM   4543  CG  TYR   554      25.430 -85.965  -4.710  1.00                 C  
ATOM   4544  OH  TYR   554      26.197 -81.879  -4.634  1.00                 O  
ATOM   4545  CZ  TYR   554      25.944 -83.231  -4.661  1.00                 C  
ATOM   4546  CD1 TYR   554      25.339 -85.241  -3.527  1.00                 C  
ATOM   4547  CE1 TYR   554      25.594 -83.883  -3.498  1.00                 C  
ATOM   4548  CD2 TYR   554      25.783 -85.291  -5.871  1.00                 C  
ATOM   4549  CE2 TYR   554      26.041 -83.933  -5.861  1.00                 C  
ATOM   4550  N   ILE   555      22.052 -87.490  -3.228  1.00                 N  
ATOM   4551  CA  ILE   555      21.161 -86.819  -2.292  1.00                 C  
ATOM   4552  C   ILE   555      19.714 -86.209  -2.798  1.00                 C  
ATOM   4553  O   ILE   555      19.464 -85.430  -3.726  1.00                 O  
ATOM   4554  CB  ILE   555      21.857 -85.630  -1.604  1.00                 C  
ATOM   4555  CD1 ILE   555      22.870 -87.120   0.199  1.00                 C  
ATOM   4556  CG1 ILE   555      23.125 -86.097  -0.886  1.00                 C  
ATOM   4557  CG2 ILE   555      20.897 -84.925  -0.658  1.00                 C  
ATOM   4558  N   VAL   556      18.763 -86.771  -2.047  1.00                 N  
ATOM   4559  CA  VAL   556      17.325 -86.302  -2.403  1.00                 C  
ATOM   4560  C   VAL   556      17.077 -86.919  -3.646  1.00                 C  
ATOM   4561  O   VAL   556      16.137 -86.525  -4.340  1.00                 O  
ATOM   4562  CB  VAL   556      17.225 -84.766  -2.439  1.00                 C  
ATOM   4563  CG1 VAL   556      17.546 -84.179  -1.072  1.00                 C  
ATOM   4564  CG2 VAL   556      18.155 -84.196  -3.499  1.00                 C  
ATOM   4565  N   LYS   557      17.863 -87.944  -3.984  1.00                 N  
ATOM   4566  CA  LYS   557      17.495 -88.764  -5.268  1.00                 C  
ATOM   4567  C   LYS   557      17.635 -87.429  -6.199  1.00                 C  
ATOM   4568  O   LYS   557      17.418 -87.515  -7.407  1.00                 O  
ATOM   4569  CB  LYS   557      16.130 -89.435  -5.102  1.00                 C  
ATOM   4570  CD  LYS   557      16.996 -91.378  -3.771  1.00                 C  
ATOM   4571  CE  LYS   557      16.854 -92.185  -2.490  1.00                 C  
ATOM   4572  CG  LYS   557      15.987 -90.243  -3.823  1.00                 C  
ATOM   4573  NZ  LYS   557      17.876 -93.264  -2.398  1.00                 N  
ATOM   4574  N   ASN   558      18.598 -86.632  -5.710  1.00                 N  
ATOM   4575  CA  ASN   558      19.068 -85.591  -6.488  1.00                 C  
ATOM   4576  C   ASN   558      18.014 -84.584  -5.876  1.00                 C  
ATOM   4577  O   ASN   558      18.406 -83.441  -5.591  1.00                 O  
ATOM   4578  CB  ASN   558      19.003 -85.959  -7.972  1.00                 C  
ATOM   4579  CG  ASN   558      19.890 -85.079  -8.830  1.00                 C  
ATOM   4580  OD1 ASN   558      19.402 -84.313  -9.661  1.00                 O  
ATOM   4581  ND2 ASN   558      21.198 -85.186  -8.630  1.00                 N  
ATOM   4582  N   LEU   559      16.796 -85.085  -5.611  1.00                 N  
ATOM   4583  CA  LEU   559      15.698 -84.409  -5.013  1.00                 C  
ATOM   4584  C   LEU   559      15.024 -85.672  -4.364  1.00                 C  
ATOM   4585  O   LEU   559      15.444 -86.397  -3.450  1.00                 O  
ATOM   4586  CB  LEU   559      14.892 -83.654  -6.072  1.00                 C  
ATOM   4587  CG  LEU   559      15.620 -82.520  -6.797  1.00                 C  
ATOM   4588  CD1 LEU   559      14.756 -81.954  -7.914  1.00                 C  
ATOM   4589  CD2 LEU   559      16.010 -81.421  -5.821  1.00                 C  
ATOM   4590  N   PRO   560      13.785 -85.832  -4.817  1.00                 N  
ATOM   4591  CA  PRO   560      13.011 -87.098  -4.202  1.00                 C  
ATOM   4592  C   PRO   560      11.717 -86.697  -5.258  1.00                 C  
ATOM   4593  O   PRO   560      11.456 -85.560  -5.660  1.00                 O  
ATOM   4594  CB  PRO   560      12.906 -86.779  -2.709  1.00                 C  
ATOM   4595  CD  PRO   560      13.823 -84.830  -3.755  1.00                 C  
ATOM   4596  CG  PRO   560      12.919 -85.288  -2.645  1.00                 C  
ATOM   4597  N   SER   561      10.918 -87.756  -5.379  1.00                 N  
ATOM   4598  CA  SER   561       9.675 -87.918  -6.011  1.00                 C  
ATOM   4599  C   SER   561       9.336 -87.281  -7.235  1.00                 C  
ATOM   4600  O   SER   561       9.463 -86.059  -7.215  1.00                 O  
ATOM   4601  CB  SER   561       8.539 -87.504  -5.073  1.00                 C  
ATOM   4602  OG  SER   561       8.484 -88.347  -3.936  1.00                 O  
ATOM   4603  N   PRO   562       8.734 -87.950  -8.216  1.00                 N  
ATOM   4604  CA  PRO   562       8.191 -87.483  -9.566  1.00                 C  
ATOM   4605  C   PRO   562       8.573 -85.979  -9.842  1.00                 C  
ATOM   4606  O   PRO   562       7.836 -85.196  -9.234  1.00                 O  
ATOM   4607  CB  PRO   562       6.677 -87.663  -9.438  1.00                 C  
ATOM   4608  CD  PRO   562       7.608 -88.496  -7.397  1.00                 C  
ATOM   4609  CG  PRO   562       6.513 -88.723  -8.401  1.00                 C  
ATOM   4610  N   TYR   563       9.529 -85.569 -10.667  1.00                 N  
ATOM   4611  CA  TYR   563       9.593 -84.189 -10.851  1.00                 C  
ATOM   4612  C   TYR   563       8.690 -83.804 -12.009  1.00                 C  
ATOM   4613  O   TYR   563       8.218 -82.661 -12.127  1.00                 O  
ATOM   4614  CB  TYR   563      11.036 -83.748 -11.103  1.00                 C  
ATOM   4615  CG  TYR   563      11.199 -82.256 -11.281  1.00                 C  
ATOM   4616  OH  TYR   563      11.646 -78.149 -11.752  1.00                 O  
ATOM   4617  CZ  TYR   563      11.498 -79.508 -11.598  1.00                 C  
ATOM   4618  CD1 TYR   563      11.200 -81.405 -10.183  1.00                 C  
ATOM   4619  CE1 TYR   563      11.348 -80.039 -10.335  1.00                 C  
ATOM   4620  CD2 TYR   563      11.351 -81.702 -12.545  1.00                 C  
ATOM   4621  CE2 TYR   563      11.500 -80.339 -12.717  1.00                 C  
ATOM   4622  N   ARG   564       8.421 -84.802 -12.849  1.00                 N  
ATOM   4623  CA  ARG   564       7.586 -84.573 -14.054  1.00                 C  
ATOM   4624  C   ARG   564       6.154 -84.287 -13.721  1.00                 C  
ATOM   4625  O   ARG   564       5.447 -83.829 -14.614  1.00                 O  
ATOM   4626  CB  ARG   564       7.653 -85.782 -14.990  1.00                 C  
ATOM   4627  CD  ARG   564       9.008 -87.206 -16.550  1.00                 C  
ATOM   4628  NE  ARG   564      10.298 -87.403 -17.206  1.00                 N  
ATOM   4629  CG  ARG   564       9.007 -85.981 -15.650  1.00                 C  
ATOM   4630  CZ  ARG   564      10.592 -88.442 -17.981  1.00                 C  
ATOM   4631  NH1 ARG   564      11.792 -88.538 -18.535  1.00                 N  
ATOM   4632  NH2 ARG   564       9.684 -89.383 -18.199  1.00                 N  
ATOM   4633  N   ASN   565       5.696 -84.508 -12.488  1.00                 N  
ATOM   4634  CA  ASN   565       4.382 -84.209 -12.042  1.00                 C  
ATOM   4635  C   ASN   565       4.637 -82.894 -11.320  1.00                 C  
ATOM   4636  O   ASN   565       3.843 -81.957 -11.371  1.00                 O  
ATOM   4637  CB  ASN   565       3.832 -85.355 -11.190  1.00                 C  
ATOM   4638  CG  ASN   565       3.586 -86.614 -11.997  1.00                 C  
ATOM   4639  OD1 ASN   565       3.092 -86.555 -13.123  1.00                 O  
ATOM   4640  ND2 ASN   565       3.931 -87.761 -11.422  1.00                 N  
ATOM   4641  N   TRP   566       5.806 -82.806 -10.699  1.00                 N  
ATOM   4642  CA  TRP   566       6.077 -81.555  -9.895  1.00                 C  
ATOM   4643  C   TRP   566       6.533 -80.483 -10.873  1.00                 C  
ATOM   4644  O   TRP   566       7.168 -79.496 -10.524  1.00                 O  
ATOM   4645  CB  TRP   566       7.121 -81.830  -8.811  1.00                 C  
ATOM   4646  CG  TRP   566       6.646 -82.769  -7.745  1.00                 C  
ATOM   4647  CD1 TRP   566       7.012 -84.073  -7.578  1.00                 C  
ATOM   4648  NE1 TRP   566       6.368 -84.611  -6.490  1.00                 N  
ATOM   4649  CD2 TRP   566       5.716 -82.474  -6.695  1.00                 C  
ATOM   4650  CE2 TRP   566       5.566 -83.647  -5.932  1.00                 C  
ATOM   4651  CH2 TRP   566       4.033 -82.583  -4.484  1.00                 C  
ATOM   4652  CZ2 TRP   566       4.725 -83.713  -4.822  1.00                 C  
ATOM   4653  CE3 TRP   566       4.996 -81.334  -6.327  1.00                 C  
ATOM   4654  CZ3 TRP   566       4.164 -81.404  -5.226  1.00                 C  
ATOM   4655  N   ARG   567       6.159 -80.768 -12.131  1.00                 N  
ATOM   4656  CA  ARG   567       6.511 -80.086 -13.336  1.00                 C  
ATOM   4657  C   ARG   567       6.130 -78.722 -13.830  1.00                 C  
ATOM   4658  O   ARG   567       5.604 -78.481 -14.917  1.00                 O  
ATOM   4659  CB  ARG   567       6.093 -80.907 -14.558  1.00                 C  
ATOM   4660  CD  ARG   567       6.126 -81.194 -17.051  1.00                 C  
ATOM   4661  NE  ARG   567       6.933 -82.412 -17.065  1.00                 N  
ATOM   4662  CG  ARG   567       6.488 -80.285 -15.888  1.00                 C  
ATOM   4663  CZ  ARG   567       6.676 -83.469 -17.828  1.00                 C  
ATOM   4664  NH1 ARG   567       7.465 -84.533 -17.775  1.00                 N  
ATOM   4665  NH2 ARG   567       5.630 -83.460 -18.644  1.00                 N  
ATOM   4666  N   VAL   568       6.566 -77.743 -13.015  1.00                 N  
ATOM   4667  CA  VAL   568       6.365 -76.313 -13.346  1.00                 C  
ATOM   4668  C   VAL   568       7.534 -75.944 -14.334  1.00                 C  
ATOM   4669  O   VAL   568       8.471 -75.237 -13.959  1.00                 O  
ATOM   4670  CB  VAL   568       6.353 -75.437 -12.080  1.00                 C  
ATOM   4671  CG1 VAL   568       6.153 -73.974 -12.446  1.00                 C  
ATOM   4672  CG2 VAL   568       5.269 -75.903 -11.120  1.00                 C  
ATOM   4673  N   PHE   569       7.480 -76.469 -15.549  1.00                 N  
ATOM   4674  CA  PHE   569       8.465 -76.155 -16.496  1.00                 C  
ATOM   4675  C   PHE   569       8.001 -75.580 -17.691  1.00                 C  
ATOM   4676  O   PHE   569       7.020 -76.096 -18.236  1.00                 O  
ATOM   4677  CB  PHE   569       9.269 -77.403 -16.867  1.00                 C  
ATOM   4678  CG  PHE   569      10.056 -77.978 -15.724  1.00                 C  
ATOM   4679  CZ  PHE   569      11.517 -79.040 -13.611  1.00                 C  
ATOM   4680  CD1 PHE   569       9.472 -78.871 -14.842  1.00                 C  
ATOM   4681  CE1 PHE   569      10.195 -79.401 -13.791  1.00                 C  
ATOM   4682  CD2 PHE   569      11.380 -77.627 -15.530  1.00                 C  
ATOM   4683  CE2 PHE   569      12.104 -78.157 -14.479  1.00                 C  
ATOM   4684  N   HIS   570       8.602 -74.481 -18.135  1.00                 N  
ATOM   4685  CA  HIS   570       8.108 -73.819 -19.456  1.00                 C  
ATOM   4686  C   HIS   570       9.243 -73.480 -20.105  1.00                 C  
ATOM   4687  O   HIS   570      10.106 -72.821 -19.537  1.00                 O  
ATOM   4688  CB  HIS   570       7.197 -72.628 -19.151  1.00                 C  
ATOM   4689  CG  HIS   570       5.970 -72.990 -18.373  1.00                 C  
ATOM   4690  ND1 HIS   570       4.867 -73.578 -18.953  1.00                 N  
ATOM   4691  CE1 HIS   570       3.932 -73.782 -18.009  1.00                 C  
ATOM   4692  CD2 HIS   570       5.553 -72.882 -16.982  1.00                 C  
ATOM   4693  NE2 HIS   570       4.336 -73.367 -16.824  1.00                 N  
ATOM   4694  N   VAL   571       9.409 -73.948 -21.329  1.00                 N  
ATOM   4695  CA  VAL   571      10.908 -73.566 -21.994  1.00                 C  
ATOM   4696  C   VAL   571      10.625 -73.081 -23.341  1.00                 C  
ATOM   4697  O   VAL   571       9.914 -73.993 -23.908  1.00                 O  
ATOM   4698  CB  VAL   571      11.856 -74.780 -21.983  1.00                 C  
ATOM   4699  CG1 VAL   571      13.189 -74.420 -22.622  1.00                 C  
ATOM   4700  CG2 VAL   571      12.060 -75.283 -20.563  1.00                 C  
ATOM   4701  N   GLY   572      11.094 -72.011 -23.951  1.00                 N  
ATOM   4702  CA  GLY   572      10.857 -71.804 -25.353  1.00                 C  
ATOM   4703  C   GLY   572      12.074 -71.875 -26.204  1.00                 C  
ATOM   4704  O   GLY   572      12.112 -71.284 -27.272  1.00                 O  
ATOM   4705  N   GLY   573      13.070 -72.602 -25.783  1.00                 N  
ATOM   4706  CA  GLY   573      14.340 -72.793 -26.504  1.00                 C  
ATOM   4707  C   GLY   573      15.344 -71.897 -25.790  1.00                 C  
ATOM   4708  O   GLY   573      15.634 -70.797 -26.253  1.00                 O  
ATOM   4709  N   ASP   574      15.859 -72.369 -24.659  1.00                 N  
ATOM   4710  CA  ASP   574      16.802 -71.591 -23.871  1.00                 C  
ATOM   4711  C   ASP   574      16.100 -70.728 -22.904  1.00                 C  
ATOM   4712  O   ASP   574      16.517 -70.598 -21.749  1.00                 O  
ATOM   4713  CB  ASP   574      17.691 -70.743 -24.783  1.00                 C  
ATOM   4714  CG  ASP   574      16.902 -69.731 -25.590  1.00                 C  
ATOM   4715  OD1 ASP   574      15.663 -69.689 -25.440  1.00                 O  
ATOM   4716  OD2 ASP   574      17.522 -68.981 -26.372  1.00                 O  
ATOM   4717  N   ASP   575      14.980 -70.149 -23.328  1.00                 N  
ATOM   4718  CA  ASP   575      14.167 -69.277 -22.427  1.00                 C  
ATOM   4719  C   ASP   575      13.113 -70.003 -21.658  1.00                 C  
ATOM   4720  O   ASP   575      12.163 -70.541 -22.240  1.00                 O  
ATOM   4721  CB  ASP   575      13.496 -68.158 -23.227  1.00                 C  
ATOM   4722  CG  ASP   575      12.716 -67.201 -22.347  1.00                 C  
ATOM   4723  OD1 ASP   575      12.558 -67.494 -21.143  1.00                 O  
ATOM   4724  OD2 ASP   575      12.263 -66.157 -22.862  1.00                 O  
ATOM   4725  N   HIS   576      13.260 -70.032 -20.338  1.00                 N  
ATOM   4726  CA  HIS   576      12.741 -70.812 -19.280  1.00                 C  
ATOM   4727  C   HIS   576      12.422 -70.571 -18.115  1.00                 C  
ATOM   4728  O   HIS   576      13.173 -69.768 -17.569  1.00                 O  
ATOM   4729  CB  HIS   576      13.672 -71.986 -18.973  1.00                 C  
ATOM   4730  CG  HIS   576      13.149 -72.913 -17.920  1.00                 C  
ATOM   4731  ND1 HIS   576      12.129 -73.809 -18.157  1.00                 N  
ATOM   4732  CE1 HIS   576      11.881 -74.498 -17.029  1.00                 C  
ATOM   4733  CD2 HIS   576      13.456 -73.174 -16.521  1.00                 C  
ATOM   4734  NE2 HIS   576      12.673 -74.123 -16.044  1.00                 N  
ATOM   4735  N   LEU   577      11.281 -70.982 -17.581  1.00                 N  
ATOM   4736  CA  LEU   577      10.730 -70.447 -16.103  1.00                 C  
ATOM   4737  C   LEU   577      10.544 -71.765 -15.165  1.00                 C  
ATOM   4738  O   LEU   577       9.805 -72.556 -15.751  1.00                 O  
ATOM   4739  CB  LEU   577       9.427 -69.662 -16.269  1.00                 C  
ATOM   4740  CG  LEU   577       9.553 -68.259 -16.866  1.00                 C  
ATOM   4741  CD1 LEU   577       9.800 -68.333 -18.365  1.00                 C  
ATOM   4742  CD2 LEU   577       8.306 -67.437 -16.575  1.00                 C  
ATOM   4743  N   ALA   578      10.958 -71.959 -13.918  1.00                 N  
ATOM   4744  CA  ALA   578      10.186 -73.188 -13.539  1.00                 C  
ATOM   4745  C   ALA   578       9.411 -72.782 -12.287  1.00                 C  
ATOM   4746  O   ALA   578       9.684 -71.703 -11.791  1.00                 O  
ATOM   4747  CB  ALA   578      11.130 -74.360 -13.317  1.00                 C  
ATOM   4748  N   TYR   579       8.568 -73.638 -11.716  1.00                 N  
ATOM   4749  CA  TYR   579       7.899 -73.208 -10.514  1.00                 C  
ATOM   4750  C   TYR   579       8.996 -73.541  -9.479  1.00                 C  
ATOM   4751  O   TYR   579       9.469 -74.674  -9.507  1.00                 O  
ATOM   4752  CB  TYR   579       6.571 -73.948 -10.346  1.00                 C  
ATOM   4753  CG  TYR   579       5.789 -73.534  -9.120  1.00                 C  
ATOM   4754  OH  TYR   579       3.635 -72.379  -5.755  1.00                 O  
ATOM   4755  CZ  TYR   579       4.349 -72.763  -6.868  1.00                 C  
ATOM   4756  CD1 TYR   579       5.116 -72.319  -9.082  1.00                 C  
ATOM   4757  CE1 TYR   579       4.400 -71.932  -7.966  1.00                 C  
ATOM   4758  CD2 TYR   579       5.727 -74.358  -8.004  1.00                 C  
ATOM   4759  CE2 TYR   579       5.015 -73.988  -6.879  1.00                 C  
ATOM   4760  N   GLY   580       9.405 -72.628  -8.616  1.00                 N  
ATOM   4761  CA  GLY   580      10.453 -73.158  -7.726  1.00                 C  
ATOM   4762  C   GLY   580       9.763 -73.367  -6.449  1.00                 C  
ATOM   4763  O   GLY   580       8.880 -72.635  -5.974  1.00                 O  
ATOM   4764  N   PRO   581      10.123 -74.526  -5.918  1.00                 N  
ATOM   4765  CA  PRO   581       9.592 -75.226  -4.687  1.00                 C  
ATOM   4766  C   PRO   581      10.846 -74.841  -3.872  1.00                 C  
ATOM   4767  O   PRO   581      11.938 -74.601  -4.385  1.00                 O  
ATOM   4768  CB  PRO   581       9.424 -76.680  -5.132  1.00                 C  
ATOM   4769  CD  PRO   581      10.218 -75.477  -7.042  1.00                 C  
ATOM   4770  CG  PRO   581       9.322 -76.607  -6.618  1.00                 C  
ATOM   4771  N   GLU   582      10.620 -74.726  -2.572  1.00                 N  
ATOM   4772  CA  GLU   582      11.606 -74.298  -1.622  1.00                 C  
ATOM   4773  C   GLU   582      12.895 -75.113  -1.808  1.00                 C  
ATOM   4774  O   GLU   582      13.990 -74.566  -1.801  1.00                 O  
ATOM   4775  CB  GLU   582      11.073 -74.442  -0.195  1.00                 C  
ATOM   4776  CD  GLU   582      11.462 -74.089   2.276  1.00                 C  
ATOM   4777  CG  GLU   582      12.038 -73.965   0.879  1.00                 C  
ATOM   4778  OE1 GLU   582      10.315 -74.566   2.405  1.00                 O  
ATOM   4779  OE2 GLU   582      12.158 -73.709   3.241  1.00                 O  
ATOM   4780  N   GLU   583      12.733 -76.429  -1.893  1.00                 N  
ATOM   4781  CA  GLU   583      13.841 -77.336  -2.093  1.00                 C  
ATOM   4782  C   GLU   583      14.622 -77.213  -3.400  1.00                 C  
ATOM   4783  O   GLU   583      15.804 -77.516  -3.556  1.00                 O  
ATOM   4784  CB  GLU   583      13.368 -78.788  -2.001  1.00                 C  
ATOM   4785  CD  GLU   583      12.452 -80.648  -0.559  1.00                 C  
ATOM   4786  CG  GLU   583      12.957 -79.220  -0.603  1.00                 C  
ATOM   4787  OE1 GLU   583      12.058 -81.172  -1.622  1.00                 O  
ATOM   4788  OE2 GLU   583      12.449 -81.244   0.539  1.00                 O  
ATOM   4789  N   TYR   584      13.846 -76.794  -4.399  1.00                 N  
ATOM   4790  CA  TYR   584      14.512 -76.821  -5.797  1.00                 C  
ATOM   4791  C   TYR   584      15.497 -75.601  -5.716  1.00                 C  
ATOM   4792  O   TYR   584      16.665 -75.674  -6.084  1.00                 O  
ATOM   4793  CB  TYR   584      13.453 -76.718  -6.897  1.00                 C  
ATOM   4794  CG  TYR   584      12.614 -77.965  -7.058  1.00                 C  
ATOM   4795  OH  TYR   584      10.309 -81.399  -7.485  1.00                 O  
ATOM   4796  CZ  TYR   584      11.071 -80.262  -7.345  1.00                 C  
ATOM   4797  CD1 TYR   584      12.571 -78.927  -6.057  1.00                 C  
ATOM   4798  CE1 TYR   584      11.806 -80.070  -6.196  1.00                 C  
ATOM   4799  CD2 TYR   584      11.867 -78.175  -8.210  1.00                 C  
ATOM   4800  CE2 TYR   584      11.096 -79.312  -8.365  1.00                 C  
ATOM   4801  N   LEU   585      14.964 -74.469  -5.252  1.00                 N  
ATOM   4802  CA  LEU   585      15.845 -73.344  -5.044  1.00                 C  
ATOM   4803  C   LEU   585      16.897 -73.644  -3.887  1.00                 C  
ATOM   4804  O   LEU   585      17.931 -72.972  -3.695  1.00                 O  
ATOM   4805  CB  LEU   585      15.039 -72.088  -4.708  1.00                 C  
ATOM   4806  CG  LEU   585      14.326 -72.082  -3.354  1.00                 C  
ATOM   4807  CD1 LEU   585      15.284 -71.677  -2.244  1.00                 C  
ATOM   4808  CD2 LEU   585      13.126 -71.148  -3.383  1.00                 C  
ATOM   4809  N   GLU   586      16.516 -74.595  -2.999  1.00                 N  
ATOM   4810  CA  GLU   586      17.529 -74.968  -2.049  1.00                 C  
ATOM   4811  C   GLU   586      18.763 -75.603  -2.780  1.00                 C  
ATOM   4812  O   GLU   586      19.931 -75.451  -2.414  1.00                 O  
ATOM   4813  CB  GLU   586      16.962 -75.944  -1.016  1.00                 C  
ATOM   4814  CD  GLU   586      17.352 -77.306   1.075  1.00                 C  
ATOM   4815  CG  GLU   586      17.957 -76.365   0.052  1.00                 C  
ATOM   4816  OE1 GLU   586      16.158 -77.647   0.935  1.00                 O  
ATOM   4817  OE2 GLU   586      18.070 -77.703   2.016  1.00                 O  
ATOM   4818  N   THR   587      18.414 -76.492  -3.706  1.00                 N  
ATOM   4819  CA  THR   587      19.537 -77.307  -4.269  1.00                 C  
ATOM   4820  C   THR   587      20.027 -76.827  -5.520  1.00                 C  
ATOM   4821  O   THR   587      21.180 -77.117  -5.780  1.00                 O  
ATOM   4822  CB  THR   587      19.127 -78.780  -4.456  1.00                 C  
ATOM   4823  OG1 THR   587      18.038 -78.861  -5.384  1.00                 O  
ATOM   4824  CG2 THR   587      18.683 -79.381  -3.131  1.00                 C  
ATOM   4825  N   ILE   588      19.290 -76.069  -6.309  1.00                 N  
ATOM   4826  CA  ILE   588      19.706 -75.279  -7.477  1.00                 C  
ATOM   4827  C   ILE   588      21.150 -75.306  -8.146  1.00                 C  
ATOM   4828  O   ILE   588      21.477 -75.977  -9.103  1.00                 O  
ATOM   4829  CB  ILE   588      19.509 -73.771  -7.237  1.00                 C  
ATOM   4830  CD1 ILE   588      17.127 -73.822  -8.143  1.00                 C  
ATOM   4831  CG1 ILE   588      18.032 -73.459  -6.987  1.00                 C  
ATOM   4832  CG2 ILE   588      20.068 -72.969  -8.403  1.00                 C  
ATOM   4833  N   THR   589      21.940 -74.462  -7.554  1.00                 N  
ATOM   4834  CA  THR   589      23.325 -74.343  -8.129  1.00                 C  
ATOM   4835  C   THR   589      24.031 -75.652  -8.253  1.00                 C  
ATOM   4836  O   THR   589      24.887 -75.793  -9.107  1.00                 O  
ATOM   4837  CB  THR   589      24.207 -73.402  -7.287  1.00                 C  
ATOM   4838  OG1 THR   589      25.408 -73.098  -8.006  1.00                 O  
ATOM   4839  CG2 THR   589      24.583 -74.062  -5.969  1.00                 C  
ATOM   4840  N   LYS   590      23.609 -76.659  -7.502  1.00                 N  
ATOM   4841  CA  LYS   590      24.117 -78.028  -7.628  1.00                 C  
ATOM   4842  C   LYS   590      23.468 -78.587  -8.908  1.00                 C  
ATOM   4843  O   LYS   590      24.132 -79.256  -9.687  1.00                 O  
ATOM   4844  CB  LYS   590      23.779 -78.842  -6.378  1.00                 C  
ATOM   4845  CD  LYS   590      24.161 -79.268  -3.934  1.00                 C  
ATOM   4846  CE  LYS   590      24.935 -78.852  -2.694  1.00                 C  
ATOM   4847  CG  LYS   590      24.547 -78.421  -5.136  1.00                 C  
ATOM   4848  NZ  LYS   590      24.536 -79.644  -1.498  1.00                 N  
ATOM   4849  N   ASN   591      22.183 -78.314  -9.102  1.00                 N  
ATOM   4850  CA  ASN   591      21.523 -78.760 -10.298  1.00                 C  
ATOM   4851  C   ASN   591      21.839 -77.765 -11.356  1.00                 C  
ATOM   4852  O   ASN   591      21.892 -78.164 -12.518  1.00                 O  
ATOM   4853  CB  ASN   591      20.021 -78.917 -10.054  1.00                 C  
ATOM   4854  CG  ASN   591      19.695 -80.101  -9.165  1.00                 C  
ATOM   4855  OD1 ASN   591      20.473 -81.051  -9.071  1.00                 O  
ATOM   4856  ND2 ASN   591      18.542 -80.048  -8.510  1.00                 N  
ATOM   4857  N   HIS   592      22.176 -76.523 -10.984  1.00                 N  
ATOM   4858  CA  HIS   592      22.753 -75.480 -11.787  1.00                 C  
ATOM   4859  C   HIS   592      23.752 -75.875 -12.934  1.00                 C  
ATOM   4860  O   HIS   592      23.407 -75.726 -14.108  1.00                 O  
ATOM   4861  CB  HIS   592      23.503 -74.479 -10.906  1.00                 C  
ATOM   4862  CG  HIS   592      24.115 -73.344 -11.668  1.00                 C  
ATOM   4863  ND1 HIS   592      25.030 -72.479 -11.108  1.00                 N  
ATOM   4864  CE1 HIS   592      25.396 -71.572 -12.030  1.00                 C  
ATOM   4865  CD2 HIS   592      24.003 -72.823 -13.022  1.00                 C  
ATOM   4866  NE2 HIS   592      24.784 -71.772 -13.181  1.00                 N  
ATOM   4867  N   LEU   593      24.929 -76.412 -12.626  1.00                 N  
ATOM   4868  CA  LEU   593      25.866 -76.710 -13.619  1.00                 C  
ATOM   4869  C   LEU   593      26.340 -78.056 -14.133  1.00                 C  
ATOM   4870  O   LEU   593      26.922 -78.201 -15.193  1.00                 O  
ATOM   4871  CB  LEU   593      27.220 -76.080 -13.285  1.00                 C  
ATOM   4872  CG  LEU   593      28.340 -76.301 -14.303  1.00                 C  
ATOM   4873  CD1 LEU   593      27.960 -75.717 -15.656  1.00                 C  
ATOM   4874  CD2 LEU   593      29.642 -75.689 -13.811  1.00                 C  
ATOM   4875  N   LEU   594      26.182 -79.024 -13.247  1.00                 N  
ATOM   4876  CA  LEU   594      26.789 -80.405 -13.536  1.00                 C  
ATOM   4877  C   LEU   594      26.251 -81.032 -14.759  1.00                 C  
ATOM   4878  O   LEU   594      27.001 -81.745 -15.422  1.00                 O  
ATOM   4879  CB  LEU   594      26.562 -81.348 -12.353  1.00                 C  
ATOM   4880  CG  LEU   594      27.327 -81.021 -11.069  1.00                 C  
ATOM   4881  CD1 LEU   594      26.884 -81.931  -9.933  1.00                 C  
ATOM   4882  CD2 LEU   594      28.826 -81.143 -11.290  1.00                 C  
ATOM   4883  N   ALA   595      25.026 -80.708 -15.151  1.00                 N  
ATOM   4884  CA  ALA   595      24.364 -81.188 -16.355  1.00                 C  
ATOM   4885  C   ALA   595      24.727 -80.458 -17.659  1.00                 C  
ATOM   4886  O   ALA   595      24.189 -80.793 -18.708  1.00                 O  
ATOM   4887  CB  ALA   595      22.853 -81.113 -16.195  1.00                 C  
ATOM   4888  N   GLY   596      25.676 -79.533 -17.607  1.00                 N  
ATOM   4889  CA  GLY   596      26.077 -78.944 -18.898  1.00                 C  
ATOM   4890  C   GLY   596      25.406 -77.580 -19.308  1.00                 C  
ATOM   4891  O   GLY   596      25.683 -77.136 -20.423  1.00                 O  
ATOM   4892  N   SER   597      24.504 -77.009 -18.509  1.00                 N  
ATOM   4893  CA  SER   597      23.876 -75.849 -18.876  1.00                 C  
ATOM   4894  C   SER   597      24.153 -75.179 -17.486  1.00                 C  
ATOM   4895  O   SER   597      23.613 -75.496 -16.428  1.00                 O  
ATOM   4896  CB  SER   597      22.431 -76.131 -19.294  1.00                 C  
ATOM   4897  OG  SER   597      22.385 -76.957 -20.444  1.00                 O  
ATOM   4898  N   VAL   598      25.127 -74.282 -17.563  1.00                 N  
ATOM   4899  CA  VAL   598      25.543 -73.436 -16.461  1.00                 C  
ATOM   4900  C   VAL   598      24.583 -72.271 -16.490  1.00                 C  
ATOM   4901  O   VAL   598      24.166 -71.830 -17.539  1.00                 O  
ATOM   4902  CB  VAL   598      27.017 -73.013 -16.600  1.00                 C  
ATOM   4903  CG1 VAL   598      27.203 -72.123 -17.819  1.00                 C  
ATOM   4904  CG2 VAL   598      27.488 -72.302 -15.340  1.00                 C  
ATOM   4905  N   ILE   599      24.180 -71.800 -15.320  1.00                 N  
ATOM   4906  CA  ILE   599      23.203 -70.827 -15.006  1.00                 C  
ATOM   4907  C   ILE   599      23.795 -69.527 -14.378  1.00                 C  
ATOM   4908  O   ILE   599      24.804 -69.536 -13.673  1.00                 O  
ATOM   4909  CB  ILE   599      22.135 -71.388 -14.049  1.00                 C  
ATOM   4910  CD1 ILE   599      20.501 -73.321 -13.750  1.00                 C  
ATOM   4911  CG1 ILE   599      21.394 -72.556 -14.702  1.00                 C  
ATOM   4912  CG2 ILE   599      21.182 -70.287 -13.610  1.00                 C  
ATOM   4913  N   SER   600      23.123 -68.423 -14.684  1.00                 N  
ATOM   4914  CA  SER   600      23.486 -67.144 -14.122  1.00                 C  
ATOM   4915  C   SER   600      22.657 -67.328 -12.699  1.00                 C  
ATOM   4916  O   SER   600      21.686 -68.048 -12.617  1.00                 O  
ATOM   4917  CB  SER   600      23.052 -66.008 -15.051  1.00                 C  
ATOM   4918  OG  SER   600      21.640 -65.933 -15.139  1.00                 O  
ATOM   4919  N   PRO   601      23.139 -66.675 -11.653  1.00                 N  
ATOM   4920  CA  PRO   601      22.612 -66.641 -10.461  1.00                 C  
ATOM   4921  C   PRO   601      22.422 -65.359  -9.857  1.00                 C  
ATOM   4922  O   PRO   601      22.935 -64.356 -10.360  1.00                 O  
ATOM   4923  CB  PRO   601      23.589 -67.446  -9.601  1.00                 C  
ATOM   4924  CD  PRO   601      24.618 -67.209 -11.749  1.00                 C  
ATOM   4925  CG  PRO   601      24.908 -67.275 -10.276  1.00                 C  
ATOM   4926  N   ASP   602      21.590 -65.297  -8.818  1.00                 N  
ATOM   4927  CA  ASP   602      21.034 -64.163  -8.053  1.00                 C  
ATOM   4928  C   ASP   602      21.799 -64.078  -6.742  1.00                 C  
ATOM   4929  O   ASP   602      22.354 -65.055  -6.248  1.00                 O  
ATOM   4930  CB  ASP   602      19.532 -64.352  -7.830  1.00                 C  
ATOM   4931  CG  ASP   602      18.736 -64.265  -9.117  1.00                 C  
ATOM   4932  OD1 ASP   602      19.359 -64.167 -10.195  1.00                 O  
ATOM   4933  OD2 ASP   602      17.489 -64.294  -9.047  1.00                 O  
ATOM   4934  N   LYS   603      21.889 -62.858  -6.227  1.00                 N  
ATOM   4935  CA  LYS   603      22.622 -62.504  -5.027  1.00                 C  
ATOM   4936  C   LYS   603      22.842 -63.625  -4.030  1.00                 C  
ATOM   4937  O   LYS   603      23.955 -63.876  -3.593  1.00                 O  
ATOM   4938  CB  LYS   603      21.920 -61.364  -4.287  1.00                 C
[truncated: 248,108 more chars]
