# Supplementary material for: Novel RNA viruses associated with avian haemosporidian parasites
Source: PLoS One. 2022 Jun 30;17(6):e0269881. doi: 10.1371/journal.pone.0269881 (PMC9246168; doi:10.1371/journal.pone.0269881)
Supplement: S1 Appendix — Results from diamond BLASTx using two databases provided, and an E-value cutoff of 1E-10. Includes Trinity assembly stats report for all transcriptomes used in this study. IQ-Tree files include Newick format tree file and aligned sequences used for analysis. (ZIP) [file pone.0269881.s004.zip › S1Appendix/blastx_databases_used/MatryoshkaRNAvirus_db.fasta]

>MaRNAV3 narna_like virus RdRp 994aa
MEEYRVIQATHLRDVVGNKVSCVFYHLLPTLSRPKARRNDNLWLYYIPEG
SLLSMKVKNKTVRSQKWEKGDTFSHRQSRALYVVLTRNLGLTKASAKILI
NRGKLHLSRIEGVISGIADAMLCADPFIFNIENVENWGILKDLCRKVFQV
GITNLDLLVDSWKEWTRWLFHQHAKTDVIGELVKPAKNNIYVRLNKLSQI
QELKDDFFSFQKLSHIISTRQFPYMGKRREEKSLKRFEEVVTSIHNVSDL
HHCEMASAAFYIGRYCRRYPRYRNASHFSINSSGDFHFTIGEGGNAVATR
TLAIQVLNRRPTEEVEDTPWGILHHNQNMEIWRYLFRPEPITEGEFLKPM
VSGFPKEQPHRYYGLDEHFGKQLLYAAWKVKESIPKVRVSTVPEMGNKAR
IVTIGPAWLQIIQAPLAHQLKVMVFNHPSTFSSFHRQDQAWMGATMLARS
KVKEFHHVLSSDLKDATNAQSISLTKSILLSFMKGYGLPITPYIMTVMDL
IGPREIIFPDGHSCTSRRGIMMGEPMAKPSLTLLNLCIDFCAWRKYKIFK
DRKNLQRRCFHIAGDDHLAAGPKEYLDLLTQYHLRSGSQIEGGVHGTSQI
AVRYVERVLYVRNFNGRKVHDEQHYEQSMIVDGIKVRVLERGHLTTLLKD
NKNVAIGKSNWLATTLKWKPKHKYWPNWHLFMIRDLFIRRMGTFLPNARK
RPRSFNGILLPRQLGGYGLAINYDEEHIALTCCSPPIRWVVNAFRENHPK
WREGVKALKRLNTNLAKRGDPQSIKFEQDIIEQLQMVYPEGERLSWEQIM
EKFPSFHGARGTIHKALLGGYCSLTHFAEMCTRGVTFQNLLTDPKKISIF
NTQSYSKTMSQLYVDLAKLGLDSCGDDVPDFQTYLKIRDKLNPDWFFPFR
EETTADIGYWDPDNPDAETWEFIDTTYEKLYTMKLPTLTLPDTFLYQARK
EYHYTAEEDIPLDYVDVSDAESMVSQSDSPMDDPYHKVESRARK

>MaRNAV4 narna_like virus RdRp 977aa
MSSIIKFTKTDILRDSAGRVIRSGPWRYIYPQMVRTSPKEYKYILPSGSI
LRYNYRGKSILKQRWESKEKYFNDFQREGLTKVLSELGIKTRIINIILSR
PIHHFLRIEEFVNGLVDALVCAYPIIFDRKGKDIRILRSLYRKIVNIGTF
NLQLLLKDYKAFMWNIFHTKASSVTLEKIFPSNNNIFRIFLKTKMFKNLN
KDFKTFQILSHLISSRQFPYMGKRTENQSLEDFKSVIQRDYEPPSEFIEK
MFLVGCRIGRICKRIRPIPISENCLHYSINSSGELDHPISLGAQAGAVKE
VITSELTQLQDNTFIEDHPVFGKIQHLEGFQIWQYLFRDNIAIDEFGTPR
KVGYPKDQPGRLIGYDEVLGKQLFYLAYKRIKQIPIIRVTTVAEMGDKAR
IVTVAPWWLGIVEAPIGHLLTEIIMYHPSAFSSFHRQDQTWEAAAMLTKK
LNPDREQYPLLSSDLKNATNYQVWSVTKAIVRGLLLGYGLKWTQYLDDMI
SLIGPRYVLFPDMETIVSKTGIMMGEPMTKPCLTLLNLCIEELSFLQYID
KEIYIVKNLPSPYRNWRVFHVGGDDHLAYGPEEYLETITKNHLLAGSVIS
PDKHAYSKIAVAYCERVLFVSNLIFRKRLDNDNYPNSLIIDSIKVRLLER
GLSTLLLKDNKNVAIGKASQLCGALKWLPRNENFWPRTHKYMIKGLFIKR
MGPFLPSEKKHYRAFHLLNLPKVLGGLDMALDEDEMYSSYLQCSPLIRWI
TNAISLGKCDSTDLKLLSMLNTNTSTRGVDDIEKYSNEVISQLEDYPNMV
NALTWKQLSEKYPALLENNRYTIAIAKNMGYYSFSEYVKYSFRGAIFQSL
LCGKNISIFNTRPYVYTIRKLYKLFEEKGFDKYTDKPLSRLELRNILRTL
SPHMFFDINQITCADLEGENPEDFNFVDRSYRDLYTKGFPTLSLGKHFLG
LHNLPTGNSCSLRPEGTLKREFPNLPW

>QGV56800.1 |RNA-dependent RNA polymerase-like protein [Matryoshka RNA virus 1]
MFLLEEKENASIFRDLVRKMFYVGTFNLDLLVDDWKNFSRSLFHQYAETEVIGGRPTXSR
TNIYKRLLGVSTXKNLDSSFRSFQILGHLLSTRQFPFMGKRCEEKSLKRFEEVVTSLHEV
KASHLSRMGEAAFYIGRKCRLYHVPHNVGHFSINSSGDYEFSTSEGGNALGVRTLMIEVL
GRKSSVEXEMTPWGFIQHNTDLEIWRYLYRDTPILEGSFLEPLTSGFPKEQPGRLRGLDE
VIGRQLMYAAWKKSVQVPTVRCSTVAEMGNKARIVTVGPAWLQILQAPLAHTLKHMMWNH
PSVFSSFHRQDQAWMAVIMISKSKLTNFDEVLSSDLKDATNAQGITLTRHLVRQFLRGYG
LRPNPYVDFVIDLIGPREIVLPTGRRILSRRGIMMGEPMAKPCLTLLNLCVEYCAWRKYK
VKYDRANLHRRLFHIGGDDHLVIGPRPYLNYMTKFHLLSGSQIEGGVHGTSRIAVRYVER
VLFIGNFSKRKPHDPKNYPESMIVETIKVRILERGYLLPIIKDNKNVAIGKSSTISACLK
WMPKHPLWPEWHKQMIRGLFVSRMGAWLPNLRXHPKCFNSIMLPKFFGGYGLAMSDLEEY
TAYTKASRPLQWIIAAVCDDHPQWREGIRELSRLNRNLSKRGDTKCLKFEQDIIEQLMMV
LNDRLSWKQLEEKFPSPHGPRGTVAEAQRAGYMSIRRFADEATRGVIFQNLVSEPHKISN
FNTQPYRKTMGIVWEKLEALGIDKCSRILDSDEYRSTKTKVNVDFYFNTQEITCADIGFW
DPDNPETETWDFIDVSFEKLYTMNLPTLRIPDKFLFHSKNEELYYGESQELDTVPTEPET

>QGV56804.1 |RNA-dependent RNA polymerase-like protein [Matryoshka RNA virus 2]
MKVXLFDPLKSGYPKEQPHRYLGIDEHLSKQLLYAAWKEYNLTPSVRCTTIAEMGNKARI
VTVGPAWLQIMQAPLAHQLKAMLWNHPSVFSSFHRQDQAWWGCIMMARSRVKTIEYALSS
DLKDATNAQSTSLTKAMIRAFLKGFGFRGNPYVDLVLDLLGPRKVQFPNGEIVLSSRGIM
MGEPMAKPSLTLLNLCVDYCAWRKYRRSKYFNHNQHRCFHIAGDDHLAIGPRQYLDYITE
YHKQSGSMIEPGVHGYSNIAVRYVERVXYVRNFRYKKPIHEQYPLSMIVDSVKVRILERG
HLLPELKNNKNVAIGKSAWVSGCLKWLPKHHYWPEWHKMMIRCLFIQRMGTFLPSLRKNP
KCFQSILLPKAIGGYGLALNGEEELEAINKAPKPIRWIAHLILNDHPLWRKVYRLMKRLN
SNVAVRGDQKSVQFESDIIDQLDLVYQKEGRXSWKZIQEXFPSPHGARGTVAKAWMAGYK
SITVFAQECARGMXFXXXXSGSTXX

>QGV56802.1 |hypothetical protein [Matryoshka RNA virus 2]
MVFPKDNSRNKNSVPRKEDSSSKLEKLKKQIDDVSDLTREIEKLMISYPYQVRIKALRSV
SATLGMQVVGFNQSLTAFIPGNTIANKVAQSPVSGITNSRIEQPATKNISWRKTPSGRKI
EKEIVKLSSSLKSASQGTPEMEDLECKLAFLKRKKEEYKLYLSGITSINDGSNRESNKKK
TRGRKDPLSTLQFKDDGSLLWSSINYRNFRAYVAQGANKDSEEKEVSQISEESGEHCSPX
XPTNN

>YP_009388589.1 RdRp [Wilkie narna-like virus 1]
MVSGLVDALWCADEFVFVLGSIDLKTLKALVRKIFCVGTFNLGLLVDDYKAWANRLFHKAASTQTIGQME
PLRCNNIFKMLDSIEYIKAIQDSGSDCSFINLQKLSHLVSSRQLPYMGLKTEIKSLKGFKDVVTSDYRPT
LETLDLLTKAARRIGGICRSIRKDRPIPDAEAHISMTCSGEATTSIIDGGQACAVREGFERIMGRIAESD
LLEDTPFGVASHREGYALWRTIFREEPVEGGSLYDPLYQGYPKDQPGRYLGLDRVLGKQLLYVAWKESIL
NPTIVLRASIVPEMGNKARVVTMSPYWVQLLQAPLAHLTIAGMRLHPSVFSSFARQDQAWEAAKGISRLN
IDNWEDLHVLSSDLKDATNAQQQLLTRTMLRAFMNGYGMIHRNTYSELALSTIVERLITFEDQTSVWATT
GIMMGEPIAKPSLTLLNLAIEELAFLTYTNRLDLLDSDLPSPYRAWRFIHIGGDDHLAIGPKKYLELITN
YHLLAGSHIDPGKHGYSQVAVKYTERILSVKNFRFKAPFDYDNYPKSMIVDSVKVRLLERGQSTMQKKDN
KNVAIGKSRMMSGCLDWLPSDPAYWPSDKKISIRNLFINRMGPLLPSKSLHPKCYHSVQLPSILGGFNLG
LKSEIYQAYTLAPPPIRWVLNKAAAGVDVTAELKILSLLNRNISDRGTDPLQEYRASIIDQLYSYPQLIG
AITWKEILSKFPPQNENVRWSIYAAREAHYLSIEEFAEWSTRGNTFVQLIMGRGKNNVFNTRPYVRTFAR
VWTELEALQTDLYGDSPLGEGEFNKTLRGLSRCLYFDTSQSTTIDIGYYKPDDPDREEFEFVDATYLEAF
DRMLPTLVVGKKFIGFRN
