# Supplementary material for: Novel RNA viruses associated with avian haemosporidian parasites
Source: PLoS One. 2022 Jun 30;17(6):e0269881. doi: 10.1371/journal.pone.0269881 (PMC9246168; doi:10.1371/journal.pone.0269881)
Supplement: S1 Appendix — Results from diamond BLASTx using two databases provided, and an E-value cutoff of 1E-10. Includes Trinity assembly stats report for all transcriptomes used in this study. IQ-Tree files include Newick format tree file and aligned sequences used for analysis. (ZIP) [file pone.0269881.s004.zip › S1Appendix/blastx_databases_used/RdRpNCBIall.fasta]

>AAA68194.1 |RdRp, partial [Pelargonium flower break virus]
RYLKKFEHTAYRTLDKIWGGKTVMKGYSVDEIGKHISEAWDSFHSPVAVGFDMSRFDQHV
SVPALQFEHSCYLACFPGDQHLAELLSWQLKNFGVGFASNGMVRYKKDGCRMSGDMNTAL
GNCLLACLITRHLMK
>AAU95676.2 |RdRp [Strawberry necrotic shock virus]
MDYVKENLIVYSLRSRLEFIQSFGVEPDMFKEWVSMFLFKFVVEHTAKFDFATIDCTFGM
VVARLIPGYSDLDDEDEELSRHEIDPFYLPYDDLDVDYTSNTVDCNDVTIPTDEVYNLVS
NASYIPEGVSWGDVTDTSFEDHMETIQDIPTLNVESPSVSHVEFMTDDDGLIQDHRWIDA
NESIAPDITADADLRLCGHVEYCSGSIGVSKWKPKVTQVRPDPSVIQNAVDELFPNHHSV
DDKFFQEWVETHDIDLEVTNCDLDLSVFNDWTKGSDTRLMPTLSVGGLSHRVPTQRETLL
AVKKRNMNVPELQSQFDHNDVLNRCVNRFMTHVIDKTRLSKLLPISGEEVHYFNQYIENK
NPPLSEYKGPIPLIALDKYMHMIKTTLKPVEDDSLHIERLIPATITYHKKGVVMMTSPYF
LCAMVRLLHVLKSKFTVPTGKYHQIFQMDPTKLEVSNFFKEIDFSKFDKSQGRLHHDVQF
KLFLMLGIPEHFVTTWFNAHEVSHIRDRDCGVGFSVDYQRRTGDACTYLGNTLVTLSVLS
YVYDLSSPNILFVAASGDDSLIGSTQPLPRDKEDLCVSLFNFETKFPHNQPFICSKFLLV
VECDDGSKEVLAVPNPLKLLQKLGPKTLQVTMIDDYYQSLCDILWVFEDADICRRVAELA
EFRCFKGRRHCLFLESALLSLPSLVANRLKFLRRTINLESSKACIRNDVHSNLVAALEPM
CARGLDTPPRDSGKFARRKDFQVDKGNSRDYSWREEPSTGDKVKTPRIGEGIHRRGRRGS
NAISQRNQVGRKESTWKGGNKLH
>AAW22770.1 |RdRp, partial [Citrus tristeza virus]
DDLATG
>AAW22773.1 |RdRp, partial [Citrus tristeza virus]
DDLATG
>AAW22776.1 |RdRp, partial [Citrus tristeza virus]
DDLGQAGELATG
>AAW22780.1 |RdRp, partial [Citrus tristeza virus]
DDLATG
>AAW22783.1 |RdRp, partial [Citrus tristeza virus]
DDLATG
>AAW22786.1 |RdRp, partial [Citrus tristeza virus]
DDLATG
>AAW22788.1 |RdRp, partial [Citrus tristeza virus]
VGDLGQAGELATG
>AAW22790.1 |RdRp, partial [Citrus tristeza virus]
DDLATG
>AAW22793.1 |RdRp, partial [Citrus tristeza virus]
DDLATG
>AAW22796.1 |RdRp, partial [Citrus tristeza virus]
DDLGQAGELATG
>AAW22799.1 |RdRp, partial [Citrus tristeza virus]
DDLATG
>AAW22803.1 |RdRp, partial [Citrus tristeza virus]
DDLATG
>AAW22806.1 |RdRp, partial [Citrus tristeza virus]
DDLMTG
>AAW22809.1 |RdRp, partial [Citrus tristeza virus]
DDLMTG
>AAW22812.1 |RdRp, partial [Citrus tristeza virus]
DDLMTG
>AAW22815.1 |RdRp, partial [Citrus tristeza virus]
DDLGQAGELATG
>AAW22818.1 |RdRp, partial [Citrus tristeza virus]
DDLGQAGELATG
>AAW22821.1 |RdRp, partial [Citrus tristeza virus]
DDLATG
>AAW22824.1 |RdRp, partial [Citrus tristeza virus]
DDLATG
>AAW22827.1 |RdRp, partial [Citrus tristeza virus]
DDLATG
>AAW80831.1 |RdRp, partial [Miniopterus bat coronavirus 1]
LVSGVPVCTSYYSYMMPVMGMTNCLACECFIKSDIFGSDFKTFDLLDYDFTEHKLKLFDK
YFKYWGQDYHPDCADCYDEMCIVHCANFNTLFATTIPNTAFGPLCRKVFIDGVPVVTTAG
YHFKQLGLVWNKDINTHSTXLSINELLRFVSDPALLVASSPALVDQRTVCFSVAALGTGV
TKQTLKPGHFNKEFYDFLREHGFFDEGSELTLKHFFFAQKGDAAIRDFDFYRYNRPTVLD
ICQARVAYHVVKKYFXTXEGGCIAARDVVVTNLNKSAGYPLNKFGKAGLYYEALSYEEQD
ALYAVTKRNILPTMTQLNLKYAISGKERARTVGGVSLLSTMTTRQFHQKHLKSIVNTRNA
TVVIGTTKFYGGWDNMLRNLIDGVDNACLMGWDYPKCDRALPNMIRMISAMILGSKHENC
CTNSDRYYRLCNELAQVLTEVVYSNGGFYLKPGGTTSGDATTAYANSVFNIFQAVSANIN
RILGVNSNTCNNLTVKSLQRSLYDNCYRTSTVDPAFVDTFYGYLRKHFSMMILSDDG
>ABB59452.1 |RdRp, partial [Citrus tristeza virus]
ETPPLLTRVTYTNRLAFGVVRSQAIPPRNASLQENLLSYESRNYNFIKTERFVGPSEFGR
ALAGAVIERCFKMEEMAKIRCDIISLTEANILKWLDKRTPCQIMAVHGELKLPFWVEEQI
SNFKLMVKRDAKVKLDDSSLSKHPAAQNIMFHKKFINAIFSPCFDEFKNRVLSSLNDNIV
FFTVMTNAGLAEIIRRIIGDDDNLFIGEVDFSKFDKSQDLFIKEYERTLYSEFGFDTELL
DVWMEGEYRARATTLDGRLSFSLDGQRRSGGSNTWIGNSLVTLGILSLYYDVSKFDLLLV
SGDDFLIYSSEKISNFSSQICLETGFETKFMSPSVPYFSSKFVVQTGNKTCFVPDPYKLL
VKLGAPQIKLTDVELFELFSSFKDMTQDFGDQVVLEKLKLLVEPKYGFASGTTMPALCAI
HCVRSNFLSFERLFPFIRGWYVVHALNLRQLRKLTNLICERVVYDNRVSYFSVLR
>ABI23191.1 |RdRp, partial [Strawberry chlorotic fleck-associated virus]
SYVRSQAIPDRKASLQENLYSFESRNYNFLDCERFSSPKQFGIAMAMAVLKSCFNLEKFS
TLKDDLIAISEKNILKWLKKRDESSCKALMKDIEKPFDLETEISNFKLMVKKEAKVKLDD
SCLSKHPPAQNIMFHRKAVNAIFSPVFDEFKNRVLYCLNSNIVFFTEMTNDHFSQILRRL
LGDQDVYNVGEIDFSKFDKSQDIFVKEYERTLYEAFGIDSELLNVWMQGEYSAKATTLDG
SLSFSVDNQRRSGGSNTWIGNSLVTLGIIALYYDVSKFRLLAISGDDSLIYSDNKIANFA
TEICLESGFETKFMSPSVPYFCSKFVVQTGTNTVFVPDPYKLMVKLGASNKFVTNEGLFE
VYTSFRDLTKDYGNQIVLERLKHLVEKKYNFESGTTLPALQALHCLRSNFMSFARLFPRI
SGWWMVDPRNLKFFVKLPGIIIERVNEERDSRYFVSLLDSAEATVVSQD
>ABM05850.1 |RdRp, partial [Beet western yellows virus]
SVSDWLLEDDMEVRNRLTLDLNETTSRLRAAWLKCISNSVLSLSDGTLLAQRVPGVQKSG
SYNTSSSNSRIRVMAAFHCGAEWAMAMGDDALESVSTDLGKYAALGFKVEESSKLEFCSH
IFEREDLAVPVNKAKMIYKLIHGYEPECGNPEVLINYLTACFAVLNELRSDPQLVETLRM
WLVEPVQPQKY
>ABM05852.1 |RdRp, partial [Beet western yellows virus]
SVSDWLLEDDMEVRNRLTTDLNETTSKLRAAWLKCISNSILCLSDGTLLAQRVPGVQKSG
SYNTSSSNSRIRVMAAFHCGAEWAMAMGDDALESVSTDLGKYAALGFKVEESSKLEFCSH
IFEREDLAIPVNKAKMIYKLIHGYEPECGNAEVLVNYLTACFAILNELRSDPQMVQTLYT
WLVEPVQPQNN
>ABM05854.1 |RdRp, partial [Beet western yellows virus]
SVSDWLLEDDMEVRNRLTTDLNETTSKLRAAWLKCISNSVLCLSDGTLLAQRVPGVQKSG
SYNTSSSNSRIRVMAAFHCGAEWAMAMGDDALESVSTNLGKYAALGFKVEESSKLEFCSH
IFEREDLAIPVNKAKMIYKLIHGYEPECGNAEVLVNYLTACFAILNELRSDPQMVQTLYT
WLVKPVQPQNN
>ABM05856.1 |RdRp, partial [Beet western yellows virus]
SVSDWLLEDDMEVRNRLTTDLNETTSKLRAAWLKCISNSVLCLSDGTLLAQRVPGVQKSG
SYNTSSSNSRIRVMAAFHCGAEWAMAMGDDALESVSTDLGKYAALGFKVEESSKLEFCSH
IFEREDLAIPVNKAKMIYKLIHGYEPECGNAEVLVNYLTACFAILNELRSDPQMVQTLYT
WLVEPVQPQNN
>ABM05858.1 |RdRp, partial [Beet western yellows virus]
SVSDWLLEDDMEVRNRLTTDLNETTSKLRAAWLKCISNSVLCLSDGTLLAQRVPGVQKSG
SYNTSSSNSRIRVMAAFHCGAEWAMAMGDDALESVSTDLGKYAALGFKVEESSKLEFCSH
IFEREDLAIPVNKAKMIYKLIHGYEPECGNAEVLVNYLTACFAILNELRSDPQMVQTLYT
WLVEPVQPQNN
>ABN05325.1 |RdRp [Penaeid shrimp infectious myonecrosis virus]
MDEIRNYTHLDYIFVQNICIYMLVFGIDTVKHFRQIGLFNERNEFIEIAKQLSTKGKRFV
DDVDNMKQKVCEIATIVGYMDPNVDKIDVMEEVNSLAAEGNEHGIDRDNWNDLFTKTCKE
VMTWYKGHEFISFDDYIKEGMWLTSGSSSIGKVHWTKDGENGKFKARKNMLLQIYTPQEL
ANIVYAWDGKLHSRVFIKNEMSKLRLAVASNIEAYIHESYMLFLYGHGFKEYFGVTLDEK
PDQQHQREIEMIEKLQAGYFGLPFDYASFDHQPTTFEVKTMVRRVGEIVVSQVPKNYYYQ
TQLLVNKIVNAYDKSYLSGNIKNTKFENIKVKGGVPSGVRITSLLGNMWNAIITKIAINN
VIGIIGYDPISQISLRGDDVAILSKDPAALYLLRLSYAAINAIGKDSKLGISPKVCEFLR
NEISVTGVRGWTCRGIGGISQRKPWNPQPWSPNDEVETNASNISLLERRAGIELQQLHHI
NKVKWSRHVRQSYKYLELPKRLGGFGIYRFQGWLPNGKLPLAKKPLVNVEDIHPSQELFL
PLSEQQKKILAQVEMTNKMQTDDIPGTQKLFSKEWIQKVRAKKIIWSRNQTIPIHTDHTV
RIPRWDEKIKFPRYKSEYILNNKINLTMEQVLRQYNLLKEVERYDKDLKVPKLLDILDKW
FPVQSSKIKTYESQGFHRTDAINLAVGEIPTEPAVKINPILINFVKLHLERQGIRHQRGR
NKIAKFIYQKTKQAENMILQSSLQQMYRY
>ABN10550.1 |RdRp, partial [Brassica yellows virus]
SVADWMLQDDMIVRNRLTIDLNPVTERLRSCWLRCISNSVLCLSDGTLLAQTHPGVQKSG
SYNTSSSNSRIRVMAAFHTGAAWAMAMGDDALESNPADLAAYKRLGFKVEVSGQLEFCSH
IFRAPDLALPVNENKMIYKLIYGYNPGSGNAEVVANYLAACFSVLNELRHDPASVELLYS
WLVDPVLPQKISRE
>ABN11791.1 |RdRp, partial [Argentinian mammarenavirus]
LEFSNFKVAFSRSLNDLLISDPQGQFRLKGVTCRPLKHKVEIKDID
>ABN11793.1 |RdRp, partial [Argentinian mammarenavirus]
LEFSNFKVAFSRSLNDLLISDPQGQFRLKGVTCRPLKHKVEIKDID
>ABN11795.1 |RdRp, partial [Argentinian mammarenavirus]
LEFSNFKVAFSRSLNDLLVSDPQGQFRLKGVTCRPLKHKVEIKDID
>ABN11797.1 |RdRp, partial [Argentinian mammarenavirus]
LEFSNFKVAFSRSLNDLLISDPQGQFRLKGVTCRPLKHKVEIKDID
>ABN11799.1 |RdRp, partial [Argentinian mammarenavirus]
LEFSNFKVAFSRSLNDLLVSDPQGQFRLKGVTCRPLKHKVEIKDID
>ABN11801.1 |RdRp, partial [Argentinian mammarenavirus]
LEFSNFKVAFSRSLNDLLISDPQGQFRLKGVTCRPLKHKVEIKDID
>ABN11803.1 |RdRp, partial [Argentinian mammarenavirus]
LEFSNFKVAFSRSLNDLLVSDPQGQFRLRGVTCRPLKHKVEIKDID
>ABN11805.1 |RdRp, partial [Argentinian mammarenavirus]
LEFSNFKVAFSRSLNDLLISDPQGQFRLKGVTCRPLKHKVEIKDID
>ABN11807.1 |RdRp, partial [Argentinian mammarenavirus]
LEFSNFKVAFSRSLNDLLISDPQGQFRLKGVTCRPLKHKVEIKDID
>ABN48514.1 |RdRp, partial [Cucurbit aphid-borne yellows virus]
SVSDWLLEDDMEVRNRLTLDINETTKRLRSAWLKCISNSVLSLSDGTLLSQQVPGVQKSG
SYNTSSSNSRIRVMAAYHCGAEWAMAMGDDALESVGSNLAKYAELGFKVEVSSKLEFCSH
IFEREDLAIPVNKAKMIYKLIHGYEPECGNAEVLINYLTACFAVLNELRSDPQLVSTLHQ
WLVLPVQPQKI
>ABN48516.1 |RdRp, partial [Cucurbit aphid-borne yellows virus]
SVSDWLLEDDMEVRNRLTLDLNETTRRLRAAWLYCISNSVLCLSDGTLLAQRVPGVQKSG
SYNTSSSNSRIRVMAAYHCGAEWAMAMGDDALESACSNLERYKSLGFKVEESSKLEFCSH
IFEKEDLAIPVNKAKMLYKLIHGYEPECGNVEVLINYLAACFSILNELRSDPSLVETLHQ
WLVLPVQPQKI
>ABN48518.1 |RdRp, partial [Cucurbit aphid-borne yellows virus]
SVSDWLLEDDMEVRNRLTLDLNETTRRLRAAWLYCISNSVLCLSDGTLLAQRVPGVQKSG
SYNTSSSNSRIRVMAAYHCGAEWAMAMGDDALESACSNLERYKSLGFKVEESSKLEFCSH
IFEREDLAIPVNKAKMLYKLIHGYEPECGNVEVLINYLAACFSILNELRSDPSLVETLHQ
WLVLPVQPQKI
>ABN48520.1 |RdRp, partial [Cucurbit aphid-borne yellows virus]
SVSDWLLEDDMEVRNRLTLDLNETTRRLRAAWLYCISNSVLCLSDGTLLAQRVPGVQKSG
SYNTSSSNSRIRVMAAYHCGAEWAMAMGDDALESACSNLERYKSLGFKVEESSKLEFCSH
IFEREDLAIPVNKAKMLYKLIHGYEPECGNVEVLINYLAACFSILNELRSDPSLVETLHQ
WLVLPVQPQKI
>ABN48522.1 |RdRp, partial [Cucurbit aphid-borne yellows virus]
SVSDWLLEDDMEVRNRLTLDINETTKRLRSAWLKCISNSVLSLSDGTLLSQQVPGVQKSG
SYNTSSSNSRIRVMAAYHCGAEWAMAMGDDALESVGSNLAKYAELGFKVEVSSKLEFCSH
IFEREDLAIPVNKAKMIYKLIHGYEPECGNAEVLINYLTACFAVLNELRSDPQLVSTLHQ
WLVLPVQPQKI
>ABO13887.1 |RdRp, partial [Brassica yellows virus]
SVADWMLQDDMIVRNKLTIDLNPVTERLRSCWLRCISNSVLCLSDGTLLAQTHPGVQKSG
SYNTSSSNSRIRVMAAFHTGAAWAMAMGDDALESNPADLAAYKRLGFKVEVSGQLEFCSH
IFRAPDLALPVNENKMIYKLIYGYNPGSGNAEVVANYLAACFSVLNELRHDPASVELLYS
WLVDPVLPQKISRE
>ABO13889.1 |RdRp, partial [Brassica yellows virus]
SVADWMLQDDMIVRNRLTIDLNPVTERLRSCWLRCVSNSVLCLSDGTLLAQTHPGVQKSG
SYNTSSSNSRIRVMAAFHTGAAWAMAMGDDALESNPADLAAYKRLGFKVEVSGQLEFCSH
IFRAPDLALPVNENKMIYKLIFGYNPGSGNAEVVANYLAACFSVLNELRHDPASVELLYS
WLVDPVLPQKISRE
>ABO13891.1 |RdRp, partial [Brassica yellows virus]
SVADWMLQDDMIVRNRLTIDLNPVTERLRSCWLRCVSNSVLCLSDGTLLAQTHPGVQKSG
SYNTSSSNSRIRVMAAFHTGAAWAMAMGDDALESNPADLAAYKRLGFKVEVSGQLEFCSH
IFRAPGLALPVNENKMIYKLIFGYNPGSGNAEVVANYLAACFSVLNELRHDPASVELLYS
WLVDPVLPQKISRE
>ABO13893.1 |RdRp, partial [Brassica yellows virus]
SVADWMLQDDMIVRNRLTIDLNPATERLRSCWLRCISNSVLCLSDGTLLAQTHPGVQKSG
SYNTSSSNSRTRVMAAYHTGAAWAMAMGDDALESNPADLAAYKRLGFKVEVSGQLEFCSH
IFRAPDLALPVNENKMIYKLIYGYNPGSGNAEVVANYLAACFSVLNELRHDPASVELLYS
WLVDPVLPQKISRE
>ABO13895.1 |RdRp, partial [Brassica yellows virus]
SVADWMLQDDMIVRNRLTIDLNPVTERLRSCWLRCVSNSVLCLSDGTLLAQTHPGVQKSG
SYNTSSSNSRIRVMAAFHTGAAWAMAMGDDALESNPADLAAYKRLGFKVEVSGQLEFCSH
IFRAPDLALPVNENKMIYKLIFGYEPGSGNAEVVANYLAACFSVLNELRHDPASVELLYS
WLVDPVLPQKISRE
>ABO13897.1 |RdRp, partial [Brassica yellows virus]
SVADWMLQDDMIVRNRLTIDLNPVTERLRSCWLRCVSNSVLCLSDGTLLAQTHPGVQKSG
SYNTSSSNSRIRVMAAFHTGAAWAMAMGDDALESNPADLAAYKRLGFKVEVSGQLEFCSH
IFRAPDLALPVNENKMIYKLIFGYNPGSGNAEVVANYLAACFSVLNELRHDPASVELLYS
WLVDPVLPQKISRE
>ABQ14809.1 |RdRp, partial [Brassica yellows virus]
SVADWMLQDDMIVRNRLTIDLNPATERLRSCWLRCISNSVLCLSDGTLLAQTHPGVQKSG
SYNTSSSNSRIRVMAAYHTGAAWAMAMGDDALESNPADLAAYKRLGFKVEVSGQLEFCSH
IFRAPDLALPVNENKMIYKLIYGYNPGSGNAEVVANYLAACFSVLNELRHDPASVELLYS
WLVDPVLPQKISRE
>ABS18238.1 |RdRp, partial [Cucurbit aphid-borne yellows virus]
SVSDWLLEDDMEVRNRLTLDLNETTRRLRAAWLHCISNSVLCLSDGTLLAQRVPGVQKSG
SYNTSSSNSRIRVMAAYHCGAEWAIAMGDDALESACSNLERYKSLGFKVEESSKLEFCSH
IFEKEDLAIPVNKAKMLYKLIHGYEPECGNVEVLINYLAACFSILNELRSDPSLVETLHQ
WLVLPVQPQKI
>ABS18240.1 |RdRp, partial [Cucurbit aphid-borne yellows virus]
SVSDWLLEDDMEVRNRLTLDLNETTRRLRAAWLYCISNSVLCLSDGTLLAQRVPGVQKSG
SYNTSSSNSRIRVMAAYYCGAEWAMAMGDDALESACSNLERYKSLGFKVEESSKLEFCSH
IFEKEDLAIPVNKAKMLYKLIHGYEPECGNVEVLINYLAACFSILNELRSDPSLVETLHQ
WLVLPVQPQRI
>ABU40988.1 |RdRp, partial [Norovirus Hu/NLV/RN4372/2004/Arg]
GQIMMESFNIMCKLTANPSLAAVVAQDLLSPSEMDVGDYVISVKDGLPSGFPCTSQVNSI
NHWILTLCALSEVTG
>ABU40989.1 |RdRp, partial [Norovirus Hu/NLV/NE4208/2004/Arg]
QNRQIMMESFSIMCRLTASPDLAAVVARDLLAPSEMDVGDFVIRVKEGLPSGFPCTSQVN
SINHWLITLCALSEVTG
>ABU40990.1 |RdRp, partial [Norovirus Hu/NLV/RN4379/2004/Arg]
ILSAAMEVMVRFSAEPELAQVVAEDLLAPSQLDVGDFVISVQEGLPSGVPCTSQWNSIAH
WILTLSAMAEVSGLSPDVVQAHSCFSF
>ABU40991.1 |RdRp, partial [Norovirus Hu/NLV/ER4426/2004/Arg]
VKFSSEPHLAQVVAEDLLSPSVVDVGDFTISINEGLPSGVPCTSQWNSIAHWLLTLCALS
EVTNLSPDIIQANSLFSF
>ABU40992.1 |RdRp, partial [Norovirus Hu/NLV/LP4392/2004/Arg]
QQRAVLAVALEIMVKFSSDPHLAQVVAEDLLSPSVMDVGDFKISINEGLPSGVPCTSQWN
SIAHWLLTLCALSEVTDLSPDIIQANSV
>ABU40993.1 |RdRp, partial [Norovirus Hu/NLV/LP4395/2004/Arg]
QQRAVLAVALEIMVKFSSDPHLAQVVAEDLLSPSVMDVGDFKISINEGLPSGVPCTSQWN
SIAHWLLTLCALSEVTDLSPDIIQANSLFSF
>ABU40994.1 |RdRp, partial [Norovirus Hu/NLV/BA4231/2004/Arg]
ALEIMVKFSSEPHLAQVVAEDLLSPSVMDVGDFKISINEGLPSGVPCTSQWNSIAHWLLT
LCALSEVTDLSPDIIQANSLFSF
>ABU40995.1 |RdRp, partial [Norovirus Hu/NLV/SF4420/2004/Arg]
QQRNILSAAMEVMVRFSAEPELAQVVAEDLLAPSQLDVGDFVISVQEGLPSGVPCTSQWN
SIAHWILTLSAMAEVSGLSPDV
>ABU40996.1 |RdRp, partial [Norovirus Hu/NLV/SAG4238/2004/Arg]
EVMVRFSAEPELAQVVAEDLLAPSQLDVGDFVISVQEGLPSGVPCTSQWNSIAHWILTLS
AMAEVSGLSPDVVQAHSCFSF
>ABU40997.1 |RdRp, partial [Norovirus Hu/NLV/SAG4237/2004/Arg]
SAAMEVMVRFSAEPELAQVVAEDLLAPSQLDVGDFVISVQEGLPSGVPCTSQWNSIAHWI
LTLSAMAEVSGLSPDVVQAHSCFSF
>ABU40998.1 |RdRp, partial [Norovirus Hu/NLV/SF4413/2004/Arg]
LSAAMEVMVRFSAEPELAQVVAEDLLAPSQLDVGDFVISVQEGLPSGVPCTSQWNSIAHW
ILTLSAMAEVSGLSPDVVQ
>ABU40999.1 |RdRp, partial [Norovirus Hu/NLV/SAG4241/2004/Arg]
QQRSILSAAMEVMVRFSAEPELAQVVAEDLLAPSQLDVGDFVISVQEGLPSGVPCTSQWN
SIAHWILTLSAMAEVSGLS
>ABU41000.1 |RdRp, partial [Norovirus Hu/NLV/ER4424/2004/Arg]
QQRAVLAAALEIMVKFSSEPHLAQVVAEDLLSPSVVDVGDFTISINEGLPSGVPCTSQWN
SIAHWLLTLCALSEVTNR
>ABU41001.1 |RdRp, partial [Sapovirus Hu/NE4203/2004/Arg]
LERFAEPHPIVSCAIEALSSPAEGYVNDIKFVTRGGLPSGMPFTSVVNSINHMIYVAAAI
LQAYESHNVPYTGNVFQVETVHTYGDDEIV
>ABU41002.1 |RdRp, partial [Sapovirus Hu/SLV/NE4207/2004/Arg]
LERFAEPHPIVSCAIEALSSPAEGYVNDIKFVTRGGLPFGMPFTSVVNSINHMIYVAAAI
LQAYESHNVPYTGNVFQVETVHT
>ABX80500.1 |RdRp, partial [Cauliflower mosaic virus]
ASLCIASKFVIPEEHWVNAERPIMVKIADGSSITISKVCKDIDLIIAGEIFRIPTVYQQE
SGIDFIIGNNFCQLYEPFIQFTDRVIFTKNKSYPVHIAKLTRAVRVGTEGFLESMKKRSK
TQQPEPVNISTNKIENPLEEIAILSEGRKLSEEKLFITQQRMQKIEELLEKVCSENPLDP
NKTKQWMKASIKLSDPSKTIKVKPMKYSPMDREEFDKQIKELLDLKVIKPSKSPHMAPAF
LVNNEAEKRRGKKRMVVNYKAMNKATIGDAYNLPSKDELLTLIRGKKIFSSFDCKSGFWQ
VLLDQESRPLTAFTCPQGHYEWNVVPFGLKQAPSIFQRHMDEAFRVFRKFCCVYVDDILV
FSNNEEDHLLHVAMILQKCNQHGIILSKKKAQLFKKKINFL
>ABX80501.1 |RdRp, partial [Cauliflower mosaic virus]
ASLCIASKFVIPEEHWVNAERPILVKIADGSSITISKVCKDIDLIIAGEIFKIPTVYQQE
SGIDFIIGNNFCQLYEPFIQFTDRVIFTKNKSYPVHIAKLTRAVRVGTEGFLESMKKRSK
TQQPEPVNISTNKIENPLEEIAILSEGRRLSEEKLFITQQRMQKIEELLEKVCSENPLDP
NKTKQWMKASIKLSDPSKAIKVKPMKYSPMDREEFDKQIKELLDLKVIKPSKSPHMAPAF
LVNNEAEKRRGKKRMVVNYKAMNKATVGDAYNLPNKDELLTLIRGKKIFSSFDCKSGFWQ
VLLDQESRPLTAFTCPQGHYEWNVVPFGLKQAPSIFQRHMDEAFRVFRKFCCVYVDDILV
FSNNEEDHLLHVAMILQKCNQHGIILSKKKAQLFKKKINFL
>ABX80502.1 |RdRp, partial [Cauliflower mosaic virus]
ASLCIASKFVIPEEHWVNAERPILVKIADGSSITISKVCKDIDLIIAGEIFKIPTVYQQE
SGIDFIIGNNFCQLYEPFIQFTDRVIFTKNKSYPVHIAKLTRAVRVGTEGFLESMKKRSK
TQQPEPVNISTNKIENPLEEIAILSXGRRLSEEKLFITQQRMQKIEELLEKVCSENPLDP
NKTKQWMKASIKLSDPSKAIKVKPMKYSPMDREEFDKQIKELLDLKVIKPSKSPHMAPAF
LVNNEAEKRRGKKRMVVNYKAMNKATVGDAYNLPNKDELLTLIRGKKIFSSFDCKSGFWQ
VLLDQESRPLTAFTCPQGHYEWNVVPFGLKQAPSIFQRHMDEAFRVFRKFCCVYVDDILV
FSNNEEDHLLHVAMILQKCNQHGIILSKKKAQLFKKKINFL
>ABX80503.1 |RdRp, partial [Carnation etched ring virus]
ASLCIASKFVIPEEHWKIAEKPLNIKIANGKILQLTKVCSKLPIRLGGEMFLIPTIFQQE
SGIDLLLGNNFCQLYSPFVQYTDRIYFHLNGQSIVIGKITKAYQQGIKGFLESMKKKSKV
NKPTPINITSEQIQLLEGGSNIEEHLYELQISKFSAIEEMLERVSSENPIDPEKSKQWMT
ATIELIDPKTIVKVKPMSYSPSDREEFDKQIKELLELKVIKPSKSPHMSPAFLVENEAER
RRGKKRMVVNYKAINKATKGDAHNLPNKDELLALVRGKKIYSSFDCKSGFWQVLLDQESQ
LLTAFTCPQGHYQWNVVPFGLKQAPSIFQRHMQTAFNQYAKYCCVYVDDILVFSDTEEDH
YIHVLNILRRCEKLGIILSKKKAQLFKEKINFL
>ABX80504.1 |RdRp, partial [Carnation etched ring virus]
SSLCMASKYVIPEEYWQTAEKPLNIKIANGKIIQLTKVCSKLPIRLGGERFLIPTLFQQE
SGIDLLLGNNFCQLYSPFIQYTDRIYFHLNKQSVIIGKITKAYQYGVKGFLESMKKKSKV
NRPEPINITSNQHLFLEEGGSNIEELCYEIQISKFSAIEEMLERVSSENPIDPEKSKQWM
TATIELIDPKTIVKVKPMSYSPSDREEFDKQIKELLDLKVIKPSKSPHMSPAFLVENEAE
RRRGKKRMVVNYKAMNKATKGDAHNLPNKDELLALVRGKKIYSSFDCKSGFWQVLLDKES
QLLTAFTCPQGHYQWNVVPFGLKQAPSIFQRHMQTAFNQYSKYCCVYVDDILVFSNTEEE
HYIHVLNILRRCEKLGIILSKKKAQLFKEKINFL
>ABX80505.1 |RdRp, partial [Dahlia mosaic virus]
AGLCLASKYIIPEELWENSPNTIQVTVANQEKVYLTKVCKNLNIYIAGEKFTIPTIYQQE
TGIDILIGNNFCRLYNPFIQWEDRIAFHLEQGTKQILVPKQRKAIKRGYQGFLETMKKES
NTQPLPGTNITKEAVEDESNFIIDISRYQEIQNLLEKVCSENPIDPAKSKAWMKASIKLA
DPKSVVRVKPMVYSPEDRKEFEIQIKELLDLKVIEPSKSQHMSPAFLVEKEAEKRRGKKR
MVVNYKKLNEVTIGDSHNLPNMQELITLLRGKTIFSSFDCKSGFWQVFLDQESQKLTAFT
CPQGHFQWRVVPFGLKQAPSIFQRHMQNALRGLEEFCLVYVXDIIVXSDKEEEHYTHVLK
VLKRIESLGIXLSXKKAXLWKEKINFL
>ABX80506.1 |RdRp, partial [Dahlia mosaic virus]
AGLCLASKYIIPEELWENSPNTIQVTVANQEKVYLTKVCKNLNIYIAGEKFTIPTIYQQE
TGIDILIGNNFCRLYNPFIQWEDRIAFHLEQGTKQILVPKQRKAIKRGYQGFLETMKKES
NTQPLPGTNITKEAVEDESNFIIDISRYQEIQNLLEKVCSENPIDPAKSKAWMKASIKLA
DPKSVVRVKPMVYSPEDRKEFEIQIKELLDLKVIEPSKSQHMSPAFLVEKEAEKRRGKKR
MVVNYXKLNEVTIGDSHNLPNMQELITLLRGKTIFSSFDCKSGFWQVFLDQESQKLTAFT
CPQGHFQWRVVPFGLKQAPSIFQRHMQNALRGLEEFCLVYVDDIIVXSDKEEEHYTHVLK
VLKRIESLGIILSKKKANLXKEKINFL
>ABX80507.1 |RdRp, partial [Dahlia mosaic virus]
AGLCLASKYIIPEELWENSPNTIQVTVANQEKVYLTKVCKNLNIYIAGEKFTIPTIYQQE
TGIDILIGNNFCRLYNPFIQWEDRIAFHLEQGTKQILVPKQRKAIKRGYQGFLETMKKES
NTQPLPGTNITKEAVEDESNFIIDISRYQEIQNLLEKVCSENPIDPAKSKAWMKASIKLA
DPKSVVRVKPMVYSPEDRKEFEIQIKELLDLKVIEPSKSQHMSPAFLVEKEAEKRRGKKR
MVVNYKKLNEVTIGDSHNLPNMQELITLLRGKTIFSSFDCKSGFWQVFLDQESQKLTAFT
CPQGHFQWRVVPFGLKQAPSIFQRHMQNALRGLEEFCLVYVDDIIVFSDKEEEHYIHVLK
VLKRIESLGIILSKKKANLFKEKINFL
>ABX80508.1 |RdRp, partial [Dahlia mosaic virus]
AGLCLASKYIIPEELWENSPNTIQVTVANQEKVYLTKVCKNLNIYIAGEKFTIPTIYQQE
TGIDILIGNNFCRLYNPXIQWEDRIAFHLEQGTKQILVPKQRKAIKRGYQGFLETMKKES
NTQPLPGTNITKEAVEDESNFIIDISRYQEIQNLLEKVCSENPIDPAKSKAWMKASIKLA
DPKSVVRVKPMVYSPEDRKEFEIQIKELLDLKVIEPSKSQHMSPAFLVEKEAEKRRGKKR
MVVNYKKLNEVTIGDSHNLPNMQELITLLRGKTIFSSFDCKSGFWQVFLDQESQKLTAFT
CPQGHFQWRVVPFGLKQAPSIFQRHMQNALRGLEEFCLVYVDDIIVFSDKEEEHYTHVLK
VLKRIESLGIILSKKKANLFKEKINFL
>ABX80509.1 |RdRp, partial [Dahlia mosaic virus]
AGLCLASKYIIPEELWENSPNTIQVTVANQEKVYLTKVCKNLNIYIAGEKFTIPTIYQQE
TGIDILIGNNFCRLYNPFIQWEDRIAFHLEQGTXQILVPKQRKAIKRGYQGFLETMKKES
KTQPLPGTNITKEAVEDESNFIIDISRYQEIQNLLEKVCSENPIDPAKSKAWMKASIKLA
DPKSVVRVKPMVYSPEDRKEFEIQIKELLDLKVIXPSKSXHMSPAFLVEKEAEKRRGKKR
MVVNYKKLNEVTIGDSHNLPNMQELITLLRGKTIFSSFDCKSGFWQVFLDQESQKLTAFT
CPQGHFQWRVVPFGLKQAPSIFQRHMQNALRGLEEFCLVYVDDIIVFSDKEEEHYTHVLK
VLKRIESLGIILSKKKANLFKEKINFL
>ABX80510.1 |RdRp, partial [Strawberry vein banding virus]
KLNDHTKGDGYLLPNKEQLLQRIGGKTFYSSFDCKSGFWQVRLAPETIQLTAFSCPQGHY
EWLVMPFGLKQAPAIFQRHMDESLSNMYPQFCAV
>ABY75265.1 |RdRp, partial [Cucurbit aphid-borne yellows virus]
SVSDWLLEDDMEVRNRLTLDLNETTRRLRAAWLYCISNSVLCLSDGTLLAQRIPGVQKSG
SYNTSSSNSRIRVMAAYHCGAEWAMAMGDDALESACSNLERYKSLGFKVEESSKLEFCSH
IFEKEDLAIPVNKAKMLYKLIHGYEPECGNVEVLINYLAACFSILNELRSDPSLVETLHQ
WLVLPVQPQKI
>ABY75267.1 |RdRp, partial [Cucurbit aphid-borne yellows virus]
SVSDWLLEDDMEVRNRLTLDLNETTRRLRAAWLYCISNSVLCLSDGTLLAQRIPGVQKSG
SYNTSSSNSRIRVMAAYHCGAEWAMAMGDDALESACSNLERYKSLGFKVEESSKLEFCSH
IFEKEDLAIPVNKAKMLYKLIHGYEPECGNVEVLINYLAACFSILNELRSDPSLVETLHQ
WLVLPVQPQKI
>ABY75269.1 |RdRp, partial [Cucurbit aphid-borne yellows virus]
SVSDWLLEDDMEVRNRLTLDLNETTRRLRAAWLHCISNSVLCLSDGTLLAQRVPGVQKSG
SYNTSSSNSRIRVMAAYHCGAEWAIAMGDDALESACSNLERYKSLGFKVEESSKLEFCSH
IFEKEGLAIPVNKAKMLYKLIHGYEPECGNVEVLINYLAACFSILNELRSDPSLVETLHQ
WLVLPVQPQKI
>ABY75271.1 |RdRp, partial [Cucurbit aphid-borne yellows virus]
SVSDWLLEDDMEVRNRLTLDLNETTRRLRAAWLHCISNSVLCLSDGTLLAQRVPGVQKSG
SYNTSSSNSRIRVMAAYHCGAEWAIAMGDDALESACSNLERYKSLGFKVEESSKLEFCSH
TFEKEDLAIPVNKAKMLYKLIHGYEPECGNVEVLINYLAACFSILNELRSDPSLVETLHQ
WLVLPVQPQKI
>ABY75273.1 |RdRp, partial [Cucurbit aphid-borne yellows virus]
SVSDWLLEDDMEVRNRLTLDLNETTRRLRAAWLYCISNSVLCLSDGTLLAQRVPGVQKSG
SYNTSSSNSRIRVMAAYHCGAEWAIAMGDDALESACSNLERYKSLGFKVEESSKLEFCSH
IFEKEDLAIPVNKAKMLYKLIHGYEPECGNVEVLINYLAACFSILNELRSDPSLVETLHQ
WLVLPVQPQKI
>ABY75275.1 |RdRp, partial [Cucurbit aphid-borne yellows virus]
SVSDWLLEDDMEVRNRLTLDLNETTRRLRAAWLHCISNSVLCLSDGTLLAQRVPGVQKSG
SYNTSSSNSRIRVMAAYHCGAEWAMAMGDDALESACSNLERYKSLGFKVEESSKLEFCSH
IFEKEDLAIPVNKAKMLYKLIHGYEPECGNVEVLINYLAACFSILNELRSEPSLVETLHQ
WLVLPVQPQKI
>ABY75277.1 |RdRp, partial [Cucurbit aphid-borne yellows virus]
SVSDWLLEDDMEVRNRLTLDLNETTRRLRAAWLYCISNSVLCLSDGTLLAQRVPGVQKSG
SYNTSSSNSRIRVMAAYHCGAEWAMAMGDDALESACSNLERYKSLGFKVEESSKLEFCSH
IFEKEDLAIPVNKAKMLYKLIHGYEPECGNVEVLINYLAACFSILNELRSDPSLVETLHQ
WLVLPVQPQKI
>ABY75279.1 |RdRp, partial [Cucurbit aphid-borne yellows virus]
SVSDWLLEDDMEVRNRLTLDLNETTRRLRAAWLHCISNSVLCLSDGTLLAQRVPGVQKSG
SYNTSSSNSRIRVMAAYHCGAEWAIAMGDDALESACSNLERYKSLGFKVEESSKLEFCSH
IFEKEDLAIPVNKAKMLYKLIHGYEPECGNVEVLNNYLAACFSILNELRSDPSLVETLHQ
WLVLPVQPQKI
>ABY75281.1 |RdRp, partial [Cucurbit aphid-borne yellows virus]
SVSDWLLEDDMEVRNRLTLDLNETTRRLRAAWLYCISNSVLCLSDGTLLAQRVPGVQKSG
SYNTSSSNSRIRVMAAYHCGAEWAMAMGDDALESACSNLERYKSLGFKVEESSKLEFCSH
IFEKEDLAIPVNKAKMLYKLIHGYEPECGNVEVLINYLAACFSILNELRSDPSLVETLHQ
WLVLPVQPQKI
>ABY75283.1 |RdRp, partial [Cucurbit aphid-borne yellows virus]
SVSDWLLEDDMEVRNRLTLDLNETTRRLRAAWLYCISNSVLCLSDGTLLAQRVPGVQKSG
SYNTSSSNSRIRVMAAYHCGAEWAMAMGDDALESACSNLERYKSLGFKVEESSKLEFCSH
IFEREDLAIPVNKAKMLYKLIHGYEPECGNVEVLINYLAACFSILNELRSDPSLVETLHQ
WLVLPVQPQKI
>ABY75285.1 |RdRp, partial [Cucurbit aphid-borne yellows virus]
SVSDWLLKDDMEVRNRLTLDLNETTRRLRAAWLYCISNSVLCLSDGTLLAQRVPGVQKSG
SYNTSSSNSRIRVMAAYHCGAEWAMAMGDDALESACSNLERYKSLGFKVEESSKLEFCSH
IFEREDLAIPVNKAKMLYKLIHGYEPECGNVEVLINYLAACFSILNELRSDPSLVETLHQ
WLVLPVQPQKI
>ABY75287.1 |RdRp, partial [Cucurbit aphid-borne yellows virus]
SVSDWLLEDDMEVRNRLTLDINETTKRLRSAWLKCISNSVLSLSDGTLLAQQVPGVQKSG
SYNTSSSNSRIRVMAAYHCGAEWAMAMGDDALESVGSNLAKYAELGFKVEVSSKLEFCSH
IFEREDLAIPVNKAKMIYKLVHGYEPECGNAEVLINYLAACFSILNELRSDPQLVSTLHQ
WLVVPVQPQKI
>ABY75289.1 |RdRp, partial [Cucurbit aphid-borne yellows virus]
SVSDWLLEDDMEVRNRLTLDLNETTRRLRAAWLYCISNSVLCLSDGTLLAQRVPGVQKSG
SYNTSSSNSRIRVMAAYYCGAEWAMAMGDDALESACSNLERYKSLGFKVEESSKLEFCSH
IFEKEDLAIPVNKAKMLYKLIHGYEPECGNVEVLINYLAACFSILNELRSDPSLVETLHQ
WLVLPVQPQKI
>ABY84803.1 |RdRp, partial [Cucurbit aphid-borne yellows virus]
SVSDWLLEDDMEVRNRLTLDLNETTRRLRAAWLHCISNSVLCLSDGTLLAQRVPGVQKSG
SYNTSSSNSRIRVMAAYHCGAEWAIAMGDDALESACSNLERYKSLGFKVEESSKLEFCSH
IFEKEDLAIPVNKAKMLYKLIHGYEPECGNVEVLINYLAACFSILNELRSDPSLVETLHQ
WLVLPVQPQKI
>ABY84805.1 |RdRp, partial [Cucurbit aphid-borne yellows virus]
SVSDWLLEDDMEVRNRLTLDLNETTRRLRAAWLYCISNSVLCLSDGTLLAQRVPGVQKSG
SYNTSSSNSRIRVMAAYHCGAEWAMAMGDDALESACSNLERYKSLGFKVEESSKLEFCSH
IFEKEDLAIPVNKAKMLYKLIHGYEPECGNVEVLINYLAACFSILNELRSDPSLVETLHQ
WLVLPVQPQKI
>ABY84807.1 |RdRp, partial [Cucurbit aphid-borne yellows virus]
SVSDWLLEDDMEVRNRLTLDLNETTRRLRAAWLYCISNSVLCLSDGTLLAQRVPGVQKSG
SYNTSSSNSRIRVMAAYHCGAEWAMAMGDDALESACSNLERYKSLGFKVEESSKLEFCSH
IFEKEDLAIPVNKAKMLYKLIHGYEPECGNVEVLINYLAACFSILNELRSDPSLVETLHQ
WLVLPVQPQKI
>ABY84809.1 |RdRp, partial [Cucurbit aphid-borne yellows virus]
SVSDWLLEDDMEVRNRLTLDLNETTRRLRAAWLHCISNSVLCLSDGTLLAQRVPGVQKSG
SYNTSSSNSRIRVMAAYHCGAEWAIAMGDDALESACSNLGRYKSLGFKVEESSKLEFCSH
IFEKEDLAIPVNKAKMLYKLIHGYEPECGNVEVLINYLAACFSILNELRSDPSLVETLHQ
WLVLPVQPQKI
>ABY84811.1 |RdRp, partial [Cucurbit aphid-borne yellows virus]
SVSDWLLEDDMEVRNRLTLDLNETTRRLRAAWLYCISNSVLCLSDGTLLAQRVPGVQKSG
SYNTSSSNSRIRVMAAYHCGAEWAMAMGDDALESACSNLERYKSLGFKVEESSKLEFCSH
IFEREDLAIPVNKAKMLYKLIHGYEPECGNVEVLINYLAACFSILNELRSDPSLVETLHQ
WLVLPVQPQKI
>ABY84813.1 |RdRp, partial [Cucurbit aphid-borne yellows virus]
SVSDWLLEDDMEVRNRLTLDINETTKRLRSAWLKCISNSVLSLSDGTLLSQQVPGVQKSG
SYNTSSSNSRIRVMAAYHCGAEWAMAMGDDALESVGSNLAKYAELGFKVEVSSKLEFCSH
IFEREDLAIPVNKAKMIYKLIHGYEPECGNAEVLINYLTACFAVLNELRSDPQLVSTLHQ
WLVLPVQPQKI
>ABY84815.1 |RdRp, partial [Cucurbit aphid-borne yellows virus]
SVSDWLLEDDMEVRNRLTLDLNETTRRLRAAWLHCISNSVLCLSDGTLLAQRIPGVQKSG
SYNTSSSNSRIRVMAAYHCGAEWAIAMGDDALESACSNLGRYKSLGFKVEESSKLEFCSH
IFEKEDLAIPVNKAKMLYKLIHGYEPECGNVEVLINYLAACFSILNELRSDPSLVETLHQ
WLVLPVQPQKI
>ABY84817.1 |RdRp, partial [Cucurbit aphid-borne yellows virus]
SVSDWLLEDDMEVRNRLTLDLNETTRRLRAAWLHCISNSVLCLSDGTLLAQRIPGVQKSG
SYNTSSSNSRIRVMAAYHCGAEWAIAMGDDALESACSNLGRYKSLGFKVEESSKLEFCSH
IFEKEDLAIPVNKAKMLYKLIHGYEPECGNVEVLINYLAACFSILNELRSDPSLVETLHQ
WLVLPVQPQKI
>ABY84819.1 |RdRp, partial [Cucurbit aphid-borne yellows virus]
SVSDWLLEDDMEVRNRLTLDLNKTTRRLRAAWLYCISNSVLCLSDGTLLAQRVPGVQKSG
SYNTSSSNSRIRVMAAYHCGAEWAIAMGDDALESACSNLERYKSLGFKVEESSKLEFCSH
IFEKEDLAIPVNKAKMLYKLIHGYEPECGNVEVLINYLAACFSILNELRSDPSLVETLHQ
WLVLPVQPQKI
>ACD87737.1 |RdRp, partial [Rosa rugosa leaf distortion virus]
WLKFGFTCIAERPVFELEKVEFCQMQPVLVGGDYCLVRNPRVSLSKDAHSTTPFDSVKLA
REWAYSIGRGGLSLTSGVPVVQEFYQCLLRNGKQHSKRKRTAHFYGDYYAKWVDQHRGEY
TAVSQESRHSFHLAFGISPDQQVAMENAYSELELVFEFAPFRNEINVFEWTINHPVVI
>ACM50744.1 |RdRp [Pepino mosaic virus]
MSRVRNTLEKIRDPQVQSSICEAAYQHVRPVLKESLINCPYALNDYEADTLENLGVTINP
HAIQTHTHAAAKVVENRMLEIVGHHLPKDEKVTFIFLKRSKLRYMRRAAVHKDVFVNHNI
EPKDFFRYDEESTSTSFSVNTRIAYISDSLHFMEPADVTHLFDRCHNLKTLMATVVLPVE
AIHKQTSLFPAIYSINYNEEGFEYIPGSHGGGAYFHKYETLDWLKYSRFFGQDPLTGLRY
TITIQMVESLGANHLFLFQRGNFETPLYRTFQKNSFVTFPNIFHPQHVNATKPMPRSRAI
QLYLYVKSVNKVTQRDIFAKVRQLISTAELELYDPDELTHIVNYFAYVSELSSINDYDNM
LKSSFFKKLVAPMQHDWRCMIEFFRGKSDFNQLLTALQWKDFSYTIKTEELVISTHTEIG
QAICKAATTYKERRQLTNLVKQGAVTLADFKEADQHVEYTHFDPEFKSTVDPHRSYENAI
NNLGIEINEDVPESSGTNETLLNNEISLAMSSAEHVQAVQEIESLLSNPEAAPILPPAHV
KTWASLASDTSSTKNREIEDIVAKLEIQRNEASCSYLQPNKELSKPKAADNNLPWNAWIP
LLNAHGFKGDQLQYGPDGNLIQPIQDINNSQPRSDYPSSLPCELVETLRKIKRAVYAIPI
SHRRASAYSSDIKNNRTGKLLCNQSKEWKESFAFKMQHEDIVKSGGVIHGCGGSGKSQAL
QNFLRTLGDSNDCCTVVVPTVELRNDWVNKLHKLPMEHIKTFEKAMIQPGFPVVIFDDYT
KLPPGYIEAYLLHHANTELFILTGDSRQSVYHESNNEAYIASLDEAVAYYANYCGFYLNA
THRNVRSLANKLGVYSEKEGHLKITFASHALQKCKVPILVPSQMKKSAMLDIGHKSMTYA
GCQGLTAPKVQILLDNHTQHCSDRVLYTCLSRAVDSIHFINTGPNNSEFWDKLEATPYLK
AFIDVYRDEKTEMLNSKPADDSPTEPEAPVTHFPIANGNNLEKLASALPEKFAREIYVKH
HGHSNTIQTENPVVQLFQHQQAKDETLFWATIEARLSITTPEANLREFLLKKDVGDILFF
NYHNAMCLPADPVDFEEKTWEICAAEVKNTYLAKPMANLINAASRQSPDFDSNKISLFLK
SQWVKKVEKLGAIKSKPGQSIAAFMQQTVMLYGTMARYLRKMRQRFQPKHIFINCETTTD
DLNKFVKDGGNFNRTAQTNDFTAFDQSQDGAMVQFEVMKAKFFNIPADVIEGYINIKLNA
KIFLGTLSIMRLSGEGPTFDDNTECSIAYSATRFHIDNTVKQVYAGDDMALDGVVSEKKS
FRKLQNLLKLTSKTLYPKQVKGDYAEFCGWTFTPGGIIKNPLKMHASIMLQEAIGNLHTA
ARSYAIDMKHSYQMGDQLHDYLTPDEAEQHFLAVRKLHKLHQGEAMRLGEKSPPRSTH
>ACM50749.1 |RdRp, partial [Pepino mosaic virus]
MRLSGEGPTFDANTECSIAYTATRYHLDSTVKQVYAGDDMALDGVVQEKPSFKKLQNKLK
LTSKTLFPKQVKGDYAEFCGWTFTPGGIIKNPLKMHASIMLQEAIGNLHTAARSYAIDMK
HSYQMGDELHNYLTPDEAEQHFLAVRKLHKLHQGEAMRLGEKSPPKATH
>ACN25025.1 |RdRp, partial [Hepatitis E virus]
GPTQNNFSLGLECAIMEECGMPQWLIRLYHLIRSAWILQAPKESLRGFWKKHSGEPGTLL
WNTVWNMAVITHCYDFRDFL
>ACN25026.1 |RdRp, partial [Hepatitis E virus]
RAWILQAPKESLRGFWKKHSGEPGTLLWNTVWNMAVITHCYDFRDLQVAAFKGDDSIVLC
SEYRQSPGAAVLIAV
>ACN25027.1 |RdRp, partial [Hepatitis E virus]
PQNNFSLGLECAIMEECGMPQWLIRLYHLIRSAWILQAPKESLRGFWKKHSGEPGTLLWN
TVWNMAVITHCYD
>ACN25028.1 |RdRp, partial [Hepatitis E virus]
KRSAWILQAPKESLRGFWKKHSGEPGTLLWNTVWNMAVITHCYDFRDLQVAAFKGDDSIV
LCSEYRQSPGAAVLIAGGE
>ACN25029.1 |RdRp, partial [Hepatitis E virus]
WNRDRPEILFFGSRVCYYGGVRDAAVAHPLVSPYKVCVDPAGPEGVSARVLEETLRRARH
SSMEYCLEYGCYYPLLWT
>ACN25030.1 |RdRp, partial [Hepatitis E virus]
WSICAIMKNSDAAVLTAVHHIGLRDPAARRFSRDFGRNTPASPALFYGILSGIWLVY
>ACN25031.1 |RdRp, partial [Hepatitis E virus]
RSICAIMKNSDAAVLTAVHHIGLRDPAARRFSRDFGRNTPASPALFYGILSGIWLDF
>ACN25032.1 |RdRp, partial [Hepatitis E virus]
RSICAIMKNSDAAVLTAVHHIGLRDPAARRFSRDFGRNTPASPALFYGILSGIWLDF
>ACN25033.1 |RdRp, partial [Hepatitis E virus]
WSICAIMKNSDAAVLTAVHHIGLRDPAARRFSRDFGRNTPASPALFYGILSGIWLV
>ACN25034.1 |RdRp, partial [Hepatitis E virus]
LGLECAIMEECGMPQWLIRLYHLIRSAWILQAPKESLRGFWKKHSGEPGTLLWNTVWNMA
VITHCY
>ACN25035.1 |RdRp, partial [Hepatitis E virus]
NNFSLGLECAIMEECGMPQWLIRLYHLIRSAWILQAPKESLRGFWKKHSGEPGTLLWNTV
WNMAVIRHCYV
>ACN25036.1 |RdRp, partial [Hepatitis E virus]
SLGLECAIMEECGMPQWLIRLYHLIRSAWILQAPKESLRGFWKKHSGEPGTLLWNTVWNM
AVITHCY
>ACN25037.1 |RdRp, partial [Hepatitis E virus]
ILFFGSRVCYYGGVRDAAVAHPLVSPYKVCVDPAGPEGVSARVLEETLRRARHSSMEYCL
EYGCYYPLLWT
>ADA61205.1 |RdRp, partial [Sweet potato chlorotic stunt virus]
DVYNLQVEEFLLPQTFSRPPASTLVAVNEFMMLINPGIIDHEFLHRTLISEYSMFELPPV
GDLTIDLSKSKPYISGEFVTSGVLGKGERSRPDTWRQAIASLSHRNFSAPRVNERLDTFK
TAELLCESLLKAFDMSRLFENYDYIIPDIYKIDQWLSDRDVSKFNRIKRDMNHNLMYEQF
STMKMMIKGDMKPKMDLSCYTTYAPPANIIYYKHIVSMFFSPLFLEVFDRITYCLSNKVV
MYSGMNLETLSRVVKSKLPLPLDSYYTLEIDFSKFDKSQGCVFKLYEGMIYRFLKFSEEA
YVNIETTEYFCRFKSASGITGELGAQRRTGSPNTWLSNTLVTMGMLLNVYDLEDIDLMLV
SGDDSLIFSKKQLENKTNELNINFGFEAKFIENSVPYFCSKFIIDDRGSIKVVPDPVRFF
EKLSVPVRLSDFLSETTLRERFTSYKDLMSEYDNDSVCLLVDSLISKRYSLPLMTSYAAL
CFIHCLCANFSSFRKIFDEFFVVDI
>ADO86940.1 |RdRp [Pea enation mosaic virus 1]
MASFLKPVNSQGLWLSLLLAITYLFLLPSAGQSLGPSGTGLAAGCSQSQGGISSFAALPR
FCNDSVCTLPDLGWSCQRTAQDTANQQQSPSNHTGRFLTTSGWTWPNWTCSPSQCQLLIH
LPTWQVVKQDFLLLLKEWDLLTMCQRCSDLLTKTPGFILRFAGETLILVANLIEFVLVSW
SLWLCSVLVYVAQAVPGKFLLYVAAFCIAFWAWPRETASSLIRIVTTPLTLIGFLNKTGI
GLISHCLALTWNMFMTWSLLPWVTLMKMMKILITSSRVLTRSGRPKRTSSKSLKHKLKIS
RATQKKQGKKTPVEERTIPGVQIKKLREDPPKGVILRCTDQFGDHVGYASAVKLERGQTG
IVLPIHVWTDTVYVNGPNGKLKMADFTALYEVSNHDSLIMTSATAGWGSILGVRPRPLTT
IDAVELKNYSLFTERDGKWYVQAARCIAPAEGMFRVVSDTRPGDSGLPLFDMKMNVVAVH
RGTWPSERFPENRAFAILPVPNLTSSSSPKFTGCETYSEAETAYEMADNFSDGEEILIRT
KGQSYRTFIGSNKVALLSIRKLEEELSRGPIGLWADDTEDDEVSPQTLGKRIIPVDSGET
KSSEDPLPKGRGVSSTPSRSKSRKGKARPSFRNDAGTEESRQPQEEKGQSCQEDSLNSTQ
EIQGQSTHFVPSSGTGRKSCESSPHHPTTKITSIFEDFYRWKEPREEAPGFNSVGSCPFT
VYKCPPKGLSSWGERVARTSAFLQACTEKYSWPETGAEAELSSLRYQAARRQSAQTTAVI
PPKDVREDLIKRTTEAYRSTALPAPMRAHNFDESHMRFEFWECVRKLKGQAGSGVPYAAF
SGRKTNDKWVFDHESTEDLWETVRDRLFRLLNQDFIDPVQAVKDGLVDPIRLFVKLEPHK
MEKIRNKRYRLIASVSIVDQLVARMLFRDQNEEELLQHMAIPSKPGLGFSQDHQVLAFTE
SVAALAGTSAQDLVNNWSRHLTPTDCSGFDWSVPMWLLEDDLAVRNELTLGLPHGLRKMR
ETWLKCLGQSVFCLSNGLLLAQTSPGIQKSGSFNTSSTNSRMRYMLALYAGASWAVTMGD
DALESVGSDLSQYARLGIKCERAEEFDFCSHLFRAPDVVIPKNLEKMVYGLLGGTSPESP
LLADRFSWLSALQSILEEMRHMPRDFVNMLIEQLGVGDLVE
>ADU03655.1 |RdRp [Cordyline virus 1]
MISSSHNSILNSAFDTYLWESSPLRFPTIYARPPLTHFYDVSDYMCIVFRNISAYDFVHR
TMEFEFNNIELPILDNLKIKPSKNKDFKGVACVIPKILGKGERSRPNTIRQALISLSNRN
FAAPDINHDHDLVQSANILFKGFLKCLNMQKVLEFDDVVESDLNKIDKWLSTRDTRKYNA
LLASLNYEPWNKDISNLKLMIKGELKPKTDTSGYIKYAQPANIVYYQHVINMFFSPIFLE
IFSRISYCLRPNVVIFSGMNLDELAEVIQTRLRFPIDSYYCCEIDFSKFDKSQGVIMKMY
EEIVYKFFKFSPNVYDNFKISEYFVKARSASGVKVDLFAQRRTGSPNTFLSNSIVTLGLI
SNYYDLDDFDLVLVSGDDSLLLSRKPIPNQTNFMNKDFGMEAKYLDHPTTYFCSKFIFND
GENIKILPDPVRFFEKLSVPILEENLENQSLLRERFISYRDLMKEYFCESYIVKIDLLLM
KKYGIPYFSSYSASSNIHILLSSFKNLLKVFEGGDRCMI
>ADV40934.1 |RdRp, partial [Carnation necrotic fleck virus]
ENHLLTPSFLIIQNSALSVIRSQAIPPRRPSLQENIYSYEARNYNFLKCDRLSSPEVYGR
AMARNLIDRCVNPEAFLKATENTIAFSKMSLLQWLNKREPSQIKSLQSELSRPLDLDTAI
HYFKLMVKRDAKVKLDSTSLVKHSPAQNIMFHAKHVNALYSPCFDEFKNRLMSCLHSNIV
FFTEMDNRQFARVVSGLISDYDDEYRIGEIDFSKFDKSQDIFVKEFEREIYSLFSFDAEL
LDLWMQGEYRAKATTLDGQLSFDVVNQRRSGASNTWIGNSLVTLGMLSLYYRVNDFKALF
ISGDDSLIYSETPITNHADAICIETGFETKFMTPSVPYLGSKPGVCCGHKTYVVPDPYKL
MVKLGSVRKEVDDSELFEVYTSFKDLTKDFDDERVVRKLSLPLASKYGFDSVHCLPALHS
IHCLNSNFKSFLKLYNRKSGWFTVKKLLPNLKRLIFQGKLNCAKVSHFFW
>ADV40938.1 |RdRp, partial [Carnation yellow fleck virus]
ARKRLSLVPIRSLSEILLLLTAQRTTTLSGFSVIRSQAIPKRKPSLQENLYSYESRNYNF
TVCERFSGPREFGESMAMVMLERSFNLDEVAKVRNDVIAITEKGMRTWMEKRTPSQLRAL
SSDLQKPLNLEEEISTFKLMVKRDAKVKLDSSCLAKHPPAQNIMFHRKTINTLFSPCFDE
FKNRVISCLNSNIVFFTEMTNSTLASIAKEMLGSENVYNVGEIDFSKYDKSQDAFIKSFE
RTLYKEFGFDEELLDVWMQGEYTSNATTLDGQLSFSVDHQRKSGASNTWIGNSIVTLGIL
SMFYHTCNFKALFVSGDDSLIFSESPIKNSADAMCSELGFETKFLTPSVPYFCSKFFVMT
GHDVFFVPDPYKLLVKLGASKDDVSDEFLFEGFTSFRDLTKDLVDERVIQLLTHFVHSKY
GYESGDTYSALCAIHCIRSNFSSFKKLYPKVKGWVVYYGKLKFLLRKFASCTYEKFDTAF
GEAFFLSHEVDT
>ADW77542.1 |RdRp, partial [Tobacco streak virus]
ACTYLGNTLVTLSVLSYVYDLSNPNILFVAASGDDSLIGSREPLPREKEDLCMSLFNFET
KFPHNQPFICSKFLLVVECDDGSEEVLAVPNPLKLLQKLGPKNLQVTVLDDYYQSLCDIL
WVFNDADVCRRTAE
>ADW77543.1 |RdRp, partial [Tobacco streak virus]
RRTGDACTYLGNTLVTLSVLSYVYDLSNPNILFVAASGDDSLIGSREPLPREKEDLCVSL
FNFETKFPHNQPFICSKFLLVVECDDGSEEVLAVPNPLKLLQKLGPKNLQVTVLDDYYQS
LCDILWVFNDADICRRTAE
>AEB54593.1 |RdRp [Pepino mosaic virus]
MSRVRNTIEKIRDPQVQSSICEAAYQHVRPVLKESLINCPYALNDYEADTLENLGVTINP
HAIQTHTHAAAKVVENRMLEIVGHHLPKDEKVTFIFLKRSKLRYMRRAAVHKDVFVNHNI
EPKDFFRYDEESTSTSFSVNTRIAYISDSLHFMEPADVTHLFDRCHNLKTLMATVVLPVE
AIHKQTSLFPAIYSINYNEEGFEYIPGSHGGGAYFHKYETLDWLKYSRFVGQDPLTGLRY
TITIQMVESLGANHLFLFQRGNFETPLYRTFQKNSFVTFPNIFHPQHVNATKPMPRSRAI
QLYLYVKSVNKVTQRDIFAKVRQLISTAELELYDPDELTHIVNYFAYVSELSSINDYDNM
LKSSFFKKLVAPMQHDWRCMIEFFRGKSDFNQLLTALQWKDFSYTIKTEELVIATHTEIG
QAICKAATTYKERRQLTNLVKQGAVTLADFKEADQHVEYTHFDPEFKSTVDPHRSYENAI
NNLGIEINEDVPESSGTNETLLNNEISLAMSSSEHVQAVQEIESLLSNPEAAPILPPANV
KTWASLASDTSSTKNREIEDIVAKLEIQRNEASCSYLQPNKELSKPKAADNNLPWNAWIP
LLNAHGFKGDQLQYGPDGNLIQPIQDINNSQPRSDYPSSLPCELVETLRKIKRAVYAIPI
SHRRASAYSSDIKNNRTGKLLCNQSKEWKESFAFKMQHEDIVKSGVVIHGCGGSGKSQAL
QNFLRTLGDSNDCCTVVVPTVELRNDWVNKLHKLPMEHIKTFEKAMIQPGFPIVIFDDYT
KLPPGYIEAYLFHHANTELFILTGDSRQSVYHESNNEAYIASLDEAVAYYANYCGFYLNA
THRNVRSLANKLGVYSEKEGHLKITFASHALQKCKVPILVPSQMKKNAMLDIGHKSMTYA
GCQGLTAPRVQILLDNHTQHCSDRVLYTCLSRAVDSIHFINTGPNNSEFWDKLEATPYLK
AFIDVYRDEKTEMLNSKPADDSPTEPEAPVTHFPIANGNNLEKLASALPEKFAREIYDQH
HGHSNTIQTENPVVQLFQHQQAKDETLFWATIEARLSITTPEANLREFLLKKDVGDILFF
NYHNAMCLPADPVDFEEKTWEICAAEVKNTYLAKPMANLINAASRQSPDFDSNKISLFLK
SQWVKKVEKLGAIKSKPGQTIAAFMQQTVMLYGTMARYLRKMRQRFQPKHIFINCETTTD
DLNKFVIDGWNFNRTAQTNDFTAFDQSQDGAMLQFEVMKAKFFNIPADVIEGYINIKLNA
KIFLGTLSIMRLSGEGPTFDANTECSIAYTATRFHIDNTVKQVYAGDDMALDGVVSEKKS
FRKLQNLLKLTSKTLYPTQIKGDYAEFCGWTFTPGGIIKNPLKMHASIMLQEAIGNLHTA
ARSYAIDMKHSYQMGDQLHDYLTPDEAEQHFLAVRKLHKLHQGEAMRLGEKSPPRSTH
>AEB54598.1 |RdRp [Pepino mosaic virus]
MSRVRNTIEKIRDPQVQSSICEAAYQHVRPVLKESLINCPYALNDYEADTLENLGVTINP
HAIQTHTHAAAKVVENRMLEIVGHHLPKDEKVTYIFLKRSKLRYMRRAAVHKDVFVNHNI
EPKDFFRYDEESTSTSFSVNTRIAYISDSLHFMEPADVTHLFDRCHNLKTLMATVVLPVE
AIHKQTSLFPAIYSINYNEEGFEYIPGSHGGGAYFHKYETLDWLKYSRFVGQDPLTGLRY
TITIQMVESLGANHLFLFQRGNFETPLYRTFQKNSFVTFPNIFHPQHVNATKPMPRSRAI
QLYLYVKSVNKVTQRDIFAKVRQLISTAELELYDPDELTHIVNYFAYVSELSSINDYDNM
LKSSFFKKLVAPMQHDWRCMIEFFRGKSDFNQLLTALQWKDFSYTIKTEELVVATHTEIG
QAICEAATTYKERRQLTNLVKQGAVTLADFKEADQHVEYTHFDPEFKSTVDPHQSYENAI
NNLGIEINEDVPENSGTNETLLNNVISLAMSSAEHVQAVQEIDSLLSNPEAAAILPPAHV
KTWASLASDTSSTKNREIEDIVAKLEIQRNEASCSYLQPNKELSKPKAAHNNLPWNAWIP
LLNAHGFKGDQLQYGPDGNLIQPIQDINNSQPRSDYPSSLPCELVETLRKIKRAVYAIPI
SHRRGSAYSSDIKNNRTGKLLCNQSKEWKESFAFKMQHEDIVKSGVVIHGCGGSGKSQAL
QNFLRTLGDSNDCCTVVVPTVELRNDWVNKLHKLPMEHIKTFEKAMIQPSFPIVIFDDYT
KLPPGYIEAYLFHHANTELFILTGDFRQSVYHESNNEAYIASLDEAVAYYANYCGFYLNA
THRNVRSLANKLGVYSEKEGHLKITFASHALQKCKVPILVPSQMKKSAMLDIGHKSMTYA
GCQGLTAPRVQILLDNHTQHCSDRVLYTCLSRAVDSIHFINTGPNNSEFWDKLEATPYLK
AFIDVYRDEKTEMLNSKPADDSPTEPEAPVTHFPIANGNNLEKLASALPEKFAREIYDQH
HGHSNTIQTENPVVQLFQHQQAKDETLFWATIEARLSITTPEANLREFLLKKDVGDILFF
NYHNAMCLPADPVDFEEKTWEICAAEVKNTYLAKPMANLINAASRQSPDFDSNKISLFLK
SQWVKKVEKLGAIKSKPGQTIAAFMQQTVMLYGTMARYLRKMRQRFQPKHIFINCETTTD
DLNKFVIDGWNFNRTAQTNDFTAFDQSQDGAMLQFEVMKAKFFNIPADVIEGYINIKLNA
KIFLGTLSLMRLSGEGPTLDANTECSIAYTATRFHIDNTVKQVYAGDDMALDGVVSEKKS
FRKLQNLLKLTSKTLYPKQVKGDYAEFCGWTFTPGGIIKNPLKMHASIMLQEAIGNLHTA
ARSYAIDMKHSYQMGDQLHDYLTPDEAEQHILAVRKLHKLHQGEAMRLGEKSPPRSTH
>AEE00750.1 |RdRp, partial [Porcine enteric sapovirus]
YSKWDSTQHPDVTSASVEILASYAEDSPLTSAAIATLCAPATGRLDDMGLTVTTGLPSGM
PFTSVINSLNHMIYFAMATLEAYGEFGVPYVGNVFDNETIYTYGDDYIVK
>AEE00751.1 |RdRp, partial [Porcine enteric sapovirus]
YSKWDSTLHPRVIEEAVDTLLEFVDNTDLCVAVRNILVSRPRGLVFDISVPTFKGLPSGM
PGTSIINSVCHLILFACSVLDCYAKVNAPYHGNVFSNERIVVYGDDYIV
>AEE00752.1 |RdRp, partial [Porcine enteric sapovirus]
DYSKWDSTLHPRVIEEAVDTLLEFVDNTDLCVAVRNILVSRPRGLVFDISVPTFKGLPSG
MPGTSIINSVCHLILFACSVLDCYAKVNAPYHGNVFSN
>AEI59781.1 |RdRp, partial [Citrus tristeza virus]
DDLMTS
>AEI59783.1 |RdRp, partial [Citrus tristeza virus]
DDLMTS
>AEI59785.1 |RdRp, partial [Citrus tristeza virus]
DDLMTS
>AEI59787.1 |RdRp, partial [Citrus tristeza virus]
DDLMTS
>AEI59789.1 |RdRp, partial [Citrus tristeza virus]
DDLMTS
>AEI59790.1 |RdRp, partial [Citrus tristeza virus]
DDLMTS
>AEI59792.1 |RdRp, partial [Citrus tristeza virus]
DDLVAS
>AEI59794.1 |RdRp, partial [Citrus tristeza virus]
DDLMTG
>AEI59796.1 |RdRp, partial [Citrus tristeza virus]
DDLMTG
>AEI59798.1 |RdRp, partial [Citrus tristeza virus]
DDLMTG
>AEI59800.1 |RdRp, partial [Citrus tristeza virus]
GDLGQAGELATG
>AEI59802.1 |RdRp, partial [Citrus tristeza virus]
GDLGQAGELATG
>AEI59804.1 |RdRp, partial [Citrus tristeza virus]
GDLGQAGELATG
>AEI59807.1 |RdRp, partial [Citrus tristeza virus]
GDLGQAGELATG
>AEQ59444.1 |RdRp [Grapevine leafroll-associated virus 7]
MNLVFPTQSAYDFIHRTLSFEQTDFDIPVLDNAKVSMSNSKVYVGKAYKLPLLCGKGERA
RPNTWKQVLISLSHRNFAAPQINEEHDQEFTSSVLFESLMNCMKLEKISECFDVVEPCLN
KIDMWLTTRDSRRFKGILNNLSYDVWVEQVTNLKLMVKGDMKPKLDESHYDKYTPPSNIV
YYQQMINMFFSPVFLEIMGRIKYCLKDNIVLYGGMNLSELGSVIKSKLTDPLPSYNYTEL
DFSKFDKSQGSIIKMYEELVYKFFKFSPNTYDNFKLSEYFCQASSNCGVKVDLFSSRRTG
SPNTWLSNTLCTLAILSATYQLEDYDLILVSGDDSLLVSKNPVLNKAYEINKNFGMECKF
MEHPCPYFCSKFLVEVDDNCVIMPDLVKVFERWSNPIPIDMTENDGVLKERFTSYKDLLQ
GYFNDNISFHLDLLLSKRYFHPEGASYAAFCFIHVVLSNFRNFKEIFDTSSEVII
>AFI57885.1 |RdRp [Zygocactus virus X]
MARVREVFSSITDSSLKAVIQEEAYKAIQTQLRQAASINPYAQPADAADVLETLGIITNP
LAVEAHTHGAAKAIENDMYNIVANYLPKENPVTFYYMKKGKLGKFRRGPQQGDLFVNSHF
EPKDIARYPEETIVEHLESKPCTTSLAFMGDTLHFWSPKQLLTLFNASPKLKTLYATIVL
PIEATHRLPSLHPSIYTLKYFGDFFMYIPGGHAGAAYTHHQKQLAWLFAGRLNGFGITLT
IQFLESKGANHLLIIQRGKLLTPPLRTFGSDTPYIQIPPIFLPKDHNMTQPIPTVFAMKM
FMYTKSLKEVTPRDLYAKMRQLLPDKELAKFSPAHIVHMMNYFFLLGKLDSVNHFENLLS
GSIIRRTFKPLIVWWQHFKEKIKGPEDFTKLCKAIQWKPIDLTYKVEEFTLSLWDNFFKK
QITPEGSDAEDFSDFWDPNSYNPLDKVDELDTEQLKAWDFLRAQQQPNPQPERFHDDPLE
GKESVGASNATAGGDKGQAQAPQNNPPXPPAAQEESTPEASSSNQAWSSGPKALKTPHGV
IIRPFSADHNCEQTWEHFILSNLRLIDKLKGRRATFYSRNAAIKTYSYGNITHQALQWPE
SLTAITQALDIPSEHDHCLFQVFDKQSSIPFHADDEALIRPNSIITTVSIGHCELLTKEK
CSGSVHKQILSGPVVYTMPEGFQGTHLHSIKSLQEGRLSITFRTSIHCDKSTDLPWANWI
PILKSAGFQGTQSQVNPKDGSLIFPISDVKKLEKVSAGHPGLLKTLSSLHRAPTPFTYDP
LRAKAFGSDVKNLRIGALLRHQPKDWLEAFSRKTEKEPRSIALTVIHGAGGSGKSQVIQD
FLRNNPDEHIAVVLPTNELRLDWVRKLPNAHPSTLKTFEKSLLCPASSTTIMDDYSKLPA
GFIEAYIANNPGLEWLIITGDSKQSHHHEPNDGAMTSKIAPFTEIASGFCRYYLNATHRN
RKDLANMLGVYSETEGRTVITMDSTILPGRHLLVPSMFKKQAYGELGHKVSTYAGCQGIT
ANEIQILIDSDTPMCSPNVMYTALSRAVHAIHFVNTGVNNDAFWNKLNATPYLAAFLRLV
REERVSEHKPTEDPPSQSAGPDTHFPVENEAAFFDHITDAMPEKHERELFSNRDGFSNCV
QTNDPIVQMFPHQQAKDETLFWATIEARLKITSPEKNFAEFISKKHIGDVLFENYKRAMC
LPKEPIAFDEALWNVCADEVQRTYLSKPLHLLKNGEGRQSPDFDPKTISLFLKSQWVKKV
EKLGQPRIKAGQTIASFQQEAVMLYGTMARYMRRVREVFQPKEIMINCERTPEELSKWAL
EHWNFNRNSYANDYTAFDQSQDGSMLQFEILKARHHSIPEVYIEGYLDLKCSSKTFLGIL
KIMRLTGEGPTFDANTECNIAFAHTKLKIPIGTAQLYAGDDCAFDYAPEEKPSFKTIETE
VSLKAKPVIKRQIKGEWAEFCGMLVTPLGVIKDPIKTWAALKLAEKKGEMKDVRDSYERD
VSLAYQHKDALHTIFSEEQSMAHQLTVRKIIKAGGGRVFSTFD
>AFI57890.1 |RdRp [Pitaya virus X]
MARVREVFSSITDSSLKAVIQEEAYKTIQLQLRAALSINPYSQPADTADTLENLGIITNP
LAIEAHTHGAAKAIENDMYNIVANYLPKENPVTFYYMKKGKLGKFRRGPHQNDKFINSHF
EPKDIARYPEETVVEHLEKTPCTTKLAFMGDTLHFWSPTQLLTLFKTSPTLKTLYATIVL
PVEAINQLPSLHPTIYTLKYHGDFFMYLPGGHAGAAYTHHTKQLAWLLMGRLNDGDVTLT
MQVLESKGANHLVIIQRGKFETPPLRVFGSDVPYVRMPKIFLPSQHNMNQPIPTVFAMKM
FMYCKSLKEVTPRDIYAKMRQLLPDKELAKFSPNQTVHMMNYFFLIGKLDSVNTFEDVLS
GSAVRRTFKPVIVWWQHFKQKLFGENDFLKLMKAVQWKPIDLTYKVEEFTEFSWRNFFLG
KRVQPEPQDGDEDDFWDPKSYNPLDKGPEMTAEQLKAWDFLQQQKQGSSPSPEFHEDPLD
PKSATQNTESAASEAAQETQPKGRGEGKTSQPPVEEQRSQSGGPEQGEASEASEDSTSRA
HFSTGEPFVTKHGVIIHRRDPDHDPETSWKDFVARNLRFIDQVGKRQVTLYSRHSSIKTY
SYGSVTHKAQPWPEALTAIAQAFNIPEEHDHCLVQKFEKSAAINYHADDEALILPGSQIT
TINLGHAELRTRRNSDGEVLFQALFGACSYIMPPGFQSNFKHAVASLEDGRISITFRTSV
HHKTEDTLPWKAWVPILNAAGFKALDRQVNPNDGSLILPILDIQKLPKVQAACPGLQGVL
KAIHREPTPFTPDPLRAKAFGSDVKNLRIGALLRHQSTEWLETFARKTEMEPRSVGLCVI
HGTGGSGKSYALQDFLRNNPEERITIILPTNELRLDWVRKLPNAHPSTLKTHEKSLLAPA
SSTVIMDDYTKLPAGFIEAYINTNQGLETLILTGDPKQSFHHEPNDNAMTAKLAPFSEIA
KNYCRYYLNATHRNKKDLANMLGVYSEVEGTTNITMSSSILPGRHLLVPSMYKKQAYGEM
GHKVSTYAGCQGITAPEIQILIDSDTPMCSQQVMYTALSRAVHAIHFVNTGVTNDAFWEK
LAATPYLAAFLRLVREEKTKEPTPTEDKATEPAGPATHFPVEDGKNFFDHITDNMPEKHE
RELHSNRDGFSNCVQTEDPVVQMFPHQQARDETLFWATIEARLKITEPEKNFEEFVSKRH
IGDVLFENYKLAMGLPKEPIAFDEKLWEVCADEVQKTYLSKPLHMLKNGEGRQSPDFDPK
LIALFLKSQWVKKVEKLGQPRIKAGQTIASFQQEAVMLYGTMARYMRRVREVFQPKNIMI
NCERTPEELSAWALENWNFKRNSYANDYTAFDQSQDGAMLQFEILKARHHSIPEVYIEGY
LDLKCSSKTFLGILKIMRLTGEGPTFDANTECNIAFAHTKLKIPIGTAQLYAGDDCAFDF
VPEDKPSFKKIETQVSLKAKPVIKRQIRGEWAEFCGMLITPLGVIKDPVKTWASLELAAR
RGELMNLRDSYERDVALAYQHKDRLHEIFSEEQSTAHQLTVRKIVRAKGGKVFASYD
>AFJ19356.1 |RdRp, partial [Cotton bunchy top virus]
SVADWMLADEMEVRNRLTVHNNALTRRLRACWLKCISNSVLCLSNGTLLAQRVAGVQKSG
SYNTSSSNSRIRVMSAYHCGASWAMAMGDDALESVDTDLTVYKNLGFKVEVSGELEFCSH
IFMSPDLAVPVNRAKMLYKLIHGYNPASGSLEVVSNYLNACFSVLNELRSDPDFVSLLYT
WLVSPVLPQKNV
>AFW05407.1 |RdRp, partial [Avastrovirus 1]
PPELFRRIKLVRFFLLDPKYKTPENMDRYNWYVENLIDKVVLLPTGEVCKIYGGNPSGQF
STTVDNNFVNVWLTVFELAYLFYKEHNRLPTISEIKKYTDWICYGDDRLLAVDKRFINSY
DTAAVIAMYKDV
>AFW05408.1 |RdRp, partial [Avastrovirus 1]
IPKALFWRIRQIRFFFLAPRYKTEENKELFDWYTKNLLEKIILLPTGEVCQVKRGNPSGQ
FSTTVDNNMCNVWLTTFEIAWLHRKQKGRLPTPTELSKNLKYICYGDDRLLAVSKDFVIY
EPDSVVKMYADVFG
>AFW05409.1 |RdRp, partial [Avastrovirus 2]
IPVQLFQRMRDMRKFFLTKRSRKKYGKLLDWYNAQLTDRITLLPTGEVTHVKKGNPSGQF
STTVDNNLVNEWLTAFEFAFQHLENHGTIPTVKDYRANVDFLCYGDDRLLAYNPSFVNYD
PQKTIDMYKNIFG
>AFW05410.1 |RdRp, partial [Avastrovirus 2]
IPVQLFQRMRDMRKFFLTKRSRKKYGKLLDWYNAQLTDRITLLPTGEVTHVKKGNPSGQF
STTVDNNLVNEWLTAFEFAFQHLENHGTIPTVKDYRANVDFLCYGDDRLLAYNPSFVNYD
PQKTIDMYKNIFG
>AFW05411.1 |RdRp, partial [Avastrovirus 1]
IPKPLFWRIRQIRFFFLAPRYKTEDNKELFDWYTKNLLEKVILLPTGEVCQVKRGNPSGQ
FSTTVDNNMCNVWLTTFEIAWLHRKQRGRLPTPTELINNLKYICYGDDRLMAVSRDFVIY
EPDTVVRMYADVF
>AFW05412.1 |RdRp, partial [Avastrovirus 2]
IPVQLFQRMRTMRKFFLTRRSRKRYGKLLDWYNAQLTDRITLLPTGEVTHVKKGNPSGQF
STTVDNNLVNEWLTAFEFGFQHLENHGTIPTVKDYRANVDFLCYGDDRLLAYNPSFVNYD
PQKTIDMYKNIFG
>AFW05413.1 |RdRp, partial [Avastrovirus 1]
IPPELFRRIKLMRFFLLDPKYKTPENMDRYNSYVENLIDKVVLLPTGEVCKIYGGNPSGQ
FSTTVDNNFVNVWLTVFELAYLFYKEHNRLPTISEIRKYTDWICYGDDRLLAVDKRFINS
YDTAAVIAMYKDVF
>AFW05414.1 |RdRp, partial [Avastrovirus 1]
IPPELFRRIKLMRFFLLDPKYKTPENMDRYNWYVENLIDKVVLLPTGEVCKIYGGNPSGQ
FSTTVDNNFVNVWLTVFELAYLFYKEHNRLPTISEIRKYTDWICYGDDRLLAVDKRFINS
YDTAAVIAMYKDVFG
>AFW05415.1 |RdRp, partial [Avastrovirus 1]
IPKALFWRIRQIRFFFLAPRYKTEDNKELFDWYTKNLLEKIILLPTGEVCQVKRGNPSGQ
FSTTVDNNMCNVWLTTFEIAWLHRKQKSRLPTPIELSKNLKYICYGDDRLLAVSRDFVIY
EPDLVVKMYADVFG
>AFW05416.1 |RdRp, partial [Avastrovirus 2]
IPVQLFQRMREMRKFFLTRRSRRRYGKLLDWYNAQLTDRITLLPTGEVTHVKKGNPSGQF
STTVDNNLVNEWLTAFEFGFQYLENHGTLPTVKDYRANVDFLCYGDDRLLAYNPSFVNYD
PQKTIDMYRDIFG
>AFW05417.1 |RdRp, partial [Avastrovirus 2]
IPVQLFQRMREMRKFFLTRRSRRRYGKLLDWYNAQLTDRITLLPTGEVTHVKKGNPSGQF
STTVDNNLVNEWLTAFEFGFQHLENHGTLPTVKDYRANVDFLCYGDDRLLAYNPSFVNYD
PQRTIAMYREIFGMW
>AFW05418.1 |RdRp, partial [Avastrovirus 2]
IPVQLFQRMREMRKFFLTRRSRRRYGKLLDWYNAQLTDRITLLPTGEVTHVKKGNPSGQF
STTVDNNLVNEWLTAFEFGFQHLENHGTLPTVKDYRANVDFLCYGDDRLLAYNPSFVNYD
PQRTIAMYRDI
>AFW05419.1 |RdRp, partial [Avastrovirus 2]
IPVQLFQRMRDMRKFFLTRRSRKKYGKLLDWYNAQLTDRITLLPTGEVTHVKKGNPSGQF
STTVDNNLVNEWLTAFEFAFQHLENHGTIPTVKDYRANVDFLCYGDDRLLAYNPSFVNYD
PQKTIDMYKNIFGMW
>AFW05420.1 |RdRp, partial [Avastrovirus 2]
IPVQLFQRMREMRKFFLTRRSRRRYGKLLDRYNAQLTDRITLLPTGEVTHVKKGNPSGQF
STTVDNNLVNEWLTAFEFGFQHLENHGTLPTVKDYRANVDFLCYGDDRLLAYNPSFVNYD
PQRTIAMYRDIFG
>AFW05421.1 |RdRp, partial [Avastrovirus 2]
IPVQLFQRMREMRKFFLTRRSRRRYGKLLDWYNAQLTDRITLLPTGEVTHVKKGNPSGQF
STTVDNNLVNEWLTAFEFGFQHLENHGTLPTVKDYRANVDFLCYGDDRLLAYNPSFVNYD
PQRTIAMYREIFGM
>AFW05422.1 |RdRp, partial [Avastrovirus 2]
IPVQLFQRMREMRKFFLTRRSRRRYGKLLDWYNAQLTDRITLLPTGEVTPVKKGNPSGQF
STTVDNNLVNEWLTAFEFGFQYLENHGTLPTVKDYRANVDFLCYGDDRLLAYNPSFVNYD
PQKTIDMYRNIFGMW
>AFW05423.1 |RdRp, partial [Avastrovirus 1]
PKALFWRIRQIRFFFLAPRYKTEDNKELFDWYTKNLLEKIILLPTGEVCQVKRGNPSGQF
STTVDNNMCNVWLTTFEIAWLHRKQKGRLPTTNELSKNLKYICYGDDRLLAVSKDFVIYE
PDSVVKMYADVFGM
>AFW05424.1 |RdRp, partial [Avastrovirus 2]
KFLLSKKSRKRYGKLLDWYNRELTDRITLLPTGEVTHVKKGNPSGQFSTTVDNNLVNEWL
TAFEFGFQYMNLNGTVPTVKEYRENVDFLCYGDDRLLAYNPTFVNYDPQQTIDMYKNIFG
>AFW05425.1 |RdRp, partial [Avastrovirus 2]
TIPVQLFQRIREIRKFLLSKKSRKRYGKLLDWYNRELTDRITLLPTGEVTHVKKGNPSGQ
FSTTVDNNLVNEWLTAFEFGFQYMNFNGTVPTVKEYRENVDFLCYGDDRLLAYNPTFINY
DPQQTIDMYKNIF
>AFW05426.1 |RdRp, partial [Avastrovirus 2]
IPVQLFQRIREIRKFLLSKKSRKRYGKLLDWYNRELTDRITLLPTGEVTHVKKGNPSGQF
STTVDNNLVNEWLTAFEFGFQYMNFNGTVPTVKDYRENVDFLCYGDDRLLAYNPTFVNYD
PQQTIDMYKNI
>AFW05427.1 |RdRp, partial [Avastrovirus 1]
IPKQLFWRIRQFRFFFLNESKMKFEKLYQWYVKNLVEKIILLPTGEVCEIKRGNPSGQFS
TTVDNNMVNVWLTTFELCFLYKLQKGKLPTKNEFNRSVDYLCYGDDRLLAVSSDFLIYDP
SVVINMYKEVFG
>AFW05428.1 |RdRp, partial [Avastrovirus 2]
RWYFMHPDDREKYHSLAVWYTKKLVDRATVFPTGEVTRIRKGNPSGQYSTTVDNNIVNEW
LTAYEFGWLYRKKHGVLPTVMQYRKKVDMLCYGDDRLLSFDEDFVDYDKDEVISMYKTQF
GMW
>AFW05429.1 |RdRp, partial [Avastrovirus 2]
FFLTARSRKRYGDLIDWYNTQLTDRVTLLPTGEVTHIKKGNPSGQFSTTVDNNLINEWLT
AFEFGYQYQRFHGGIPSVSHYRKNVDFLCYGDDRLLAYNPSFLAYDVSVTIDMYREIFGM
>AFW05430.1 |RdRp, partial [Avastrovirus 2]
WFLMNPEDRSKYGKLAAWYTNKLVNRVTVLPTGEVTKICKGNPSGQYSTTVDNNIVNEWL
TAFEFAWLHRKQKGRVPTIGEYRRCVDMLCYGDDRLLGFDSGFVEYDTEEVIQMYREQFG
MW
>AFW05431.1 |RdRp, partial [Avastrovirus 3]
PPEVFAFVKDYRKFCLNLSPRESDLYDWYVHNLVYKLTLLPTGEVTLIYGGNPSGQISTT
TDNIMVNTFLSAFEYGYLYKQAFGTCPSLDVYYKDYHMICYGDDRLCGFSMFPYDIDMVV
SLYRDVFGMW
>AFW05432.1 |RdRp, partial [Avastrovirus 1]
RFFFLHESYKTDKMKKLYDWYVKNLVEKIILLPTGEVCQVKKGNPSGQFSTTVDNNMINV
WLTTFEIAYLFFKQKGRLPTEKEIEQNCSMICYGDDRLLSIKKGFIEYEPDTVISMYKDV
FG
>AFW05433.1 |RdRp, partial [Avastrovirus 3]
TIPPEVFAFVKDYRKFCLNLSPRESDLYDWYVHNLVYKLTLLPTGEVTLIYGGNPSGQIS
TTTDNIMVNTFLSAFEYGYLYKQAFGTCPSLDVYYKDYHMICYGDDRLCGFSMFPYDIDM
VVSLYRDVFGMW
>AFW05434.1 |RdRp, partial [Avastrovirus 3]
EVFAFVKDYRKFCLNLSPRESDLYDWYVHNLVYKLTLLPTGEVTLIYGGNPSGQISTTTD
NIMVNTFLSAFEYGYLYKQAFGTCPSLDVYYKDYHMICYGDDRLCGFSMFPYDIDMVVSL
Y
>AFW05435.1 |RdRp, partial [Avastrovirus 1]
RIRAMRFFFLHESYKTDKMKKLYDWYVKNLVEKIILLPTGEVCQVKKGNPSGQFSTTVDN
NMINVWLTTFEIAYLFFKQKGRLPTEKEIEQNCSMICYGDDRLLSIKKGFIEYEP
>AFW05436.1 |RdRp, partial [Avastrovirus 3]
PPEVFSFVKEFRKFCLDLDERHAAMYDWYVHNLVYKLVLLPTGEVTLIYGGNPSGQISTT
TDNIMVNTFISAFEYASMYKRVFGVLPTLEVYKKDVYMICYGDDRLMGINGLPYDVSFIV
GMYKDVF
>AFW05437.1 |RdRp, partial [Avastrovirus 1]
TIPKPLFYRIKKMRYFFLAQKWKTEKLSELHEWYVKNLLEKVILLPTGEVCQVRKGNPSG
QFSTTVDNNMVNVWLTTFEVSYLYLKQKGTLPSVSELRKNMDFICYGDDRLLSVSKDFVT
YEPQTVIDMYREV
>AFW05438.1 |RdRp, partial [Avastrovirus 2]
TIPVQLFQRMRTMRKFFLTRRSRKRYGKLLDWYNAQLTDRITLLPTGEVTHVKKGNPSGQ
FSTTVDNNLVNEWLTAFEFAFQHLENHGTIPTVKDYRANVDFLCYGDDRLLAYNPSFVNY
DPQKTIDMYKNIFGMW
>AFW05439.1 |RdRp, partial [Avastrovirus 1]
YFFLAQKWKTEKLSELHEWYVKNLLEKVILLPTGEVCQVRKGNPSGQFSTTVDNNMVNVW
LTTFEVSYLYLKQKGTLPSVSELRKNMDFICYGDDRLLSVSKDFVTYEPQTVIDMYREV
>AFW05440.1 |RdRp, partial [Avastrovirus 1]
TIPKALFWRIKQMRYFLLSDKCKTEHTKKLYDWYVKNLVEKIILLPTGEVCEVKKGNPSG
QFSTTVDNNMCNVWLTAFEVAYLHYKQKGSLPSVEEYERNVDMICYGDDRLLSIEKGFVE
YDIETVVTMYREIFGMW
>AFW05441.1 |RdRp, partial [Avastrovirus 3]
TIPPQVFSFVKDYRKFCLNLSDDDSKLYDWYIFNLVYKLVLLPTGEVTIVYGGNPSGQIS
TTTDNIMVNTFISAFEYAYLYKKVYGVVPSLSVYYKDVHMICYGDDRLMGISGVAYDIDA
VITMY
>AFW05442.1 |RdRp, partial [Avastrovirus 1]
IRFFLLAPKFKTEGNKEFFDWYTKNLLEKVILLPTGEVCQVKRGNPSGQFSTTVDNNMCN
VWLTTFEIAWLFRKQRNRLPTIKEIRDNVQFICYGDDRLLSVSKDFIEYEPDEVISMYER
IFGM
>AFW05443.1 |RdRp, partial [Avastrovirus 2]
FFLSRSSRRKYKNLIDWYNNNLTDRITLLPTGEVTHIKKGNPSGQFSTTVDNNMVNEWLT
AFEFCWLYESTHGRTPTVEEYRANVDFLCYGDDRLLAFNPSFVVYDTNEVIRMYKEVFGM
>AFW05444.1 |RdRp, partial [Avastrovirus 2]
IPRWLFLRIRMMRWYFMNANDRAKYHRLAVWYARNLVSRVTLFPTGEITHIQKGNPSGQF
STTVDNNLVNEWLTAYEFGWLFRRTHGRLPSVQEYRRNVDFICYGDDRLLAFKPGFVGYD
SEEVIRMYREQFG
>AFW05445.1 |RdRp, partial [Avastrovirus 2]
IPRWLFLRIRMMRWDFMNANDRAKYHRLAVWYARNLVSRVTLFPTGEITHIQKGNPSGQF
STTVDNNLVNEWLTAYEFGWLFRRTHGRLPSVQEYRRNVDFICYGDDRLLAFKPGFVGYD
SEEVIRMYREQ
>AFW05446.1 |RdRp, partial [Avastrovirus 3]
TIPPEVFCFVKEYRKFCLSLDGDDSNLYDWYVHNLVYKLTLLPTGEITMIYGGNPSGQIS
TTTDNIMVNTFLSAFEYAYLYKSVYGVVPSLDVYLKDYRMICYGDDRLCGFSQISFDIDT
VVSMYKEVFG
>AFW05447.1 |RdRp, partial [Avastrovirus 1]
TIPKALFYRIRQMRFFFLRDEDKTPERKELYDWYVKNLLEKIILLPTGEVCQVRKGNPSG
QFSTTVDNNMVNCWLTNFELAYLHNKQKGKLPTVKELRENSAFICYGDDRLLSVSEDFVK
YEPDTVIKMYEEIFGMW
>AFW05448.1 |RdRp, partial [Avastrovirus 1]
TIPKPLFYRIKKMRYFFLAQKWKTEKLSELHEWYVKNLLEKVILLPTGEVCQVRKGNPSG
QFSTTVDNNMVNVWLTTFEVSYLHLKQKGTLPSVTELRKNMDFICYGDDRLLSVSKDFVT
YEPQAVIDMYREV
>AFW05449.1 |RdRp, partial [Avastrovirus 1]
IRFFLLAPKFKTEANKKFFDWYTKNLLEKIILLPTGEVCQVKRGNPSGQFSTTVDNNMCN
VWLTTFELSWLFRKQKGRLPTVREFRENVQFICYGDDRLLSASKDFVVYEPDEVIKMYAN
V
>AFW05450.1 |RdRp, partial [Avastrovirus 1]
IPKPLFWRIRQMRFFFLHDSYKTAKMKTLYDWYVKNLVEKIILLPTGEVCQIKKGNPSGQ
YSTTVDNNMINVWLTTFEISYLFYKQKGKLPTEKEIEQNCSMICYGDDRLLSIRKGFIEY
ETETVIDMYKNI
>AFW05451.1 |RdRp, partial [Avastrovirus 3]
TIPPEVFCFVKEYRKFCLSLDGDDSNLYDWYVHNLVYKLTLLPTGEITMIYGGNPSGQIS
TTTDNIMVNTFLSAFEYAYLYKSVYGVVPSLDVYLKDYRMICYGDDRLCGFSQISFDIDT
VVSMYKEVFG
>AFW05452.1 |RdRp, partial [Avastrovirus 1]
TIPKALFYRIRQMRFFFLRDEDKTPERKELYDWYVKNLLEKIILLPTGEVCQVRKGNPSG
QFSTTVDNNMVNCWLTNFELAYLHNKQKGKLPTVKELRENSAFICYGDDRLLSVSEDFVK
YEPDTVIKMYEEI
>AFW05453.1 |RdRp, partial [Avastrovirus 1]
TIPKPLFYRIKKMRYFFLAQKWKTEKLSELHEWYVKNLLEKVILLPTGEVCQVRKGNPSG
QFSTTVDNNMVNVWLTTFEVSYLHLKQKGTLPSVTELRKNMDFICYGDDRLLSVSKDFVT
YEPQAVIDMYREV
>AFW05454.1 |RdRp, partial [Avastrovirus 3]
VFSFVKDYRKFCLNLSADEGDIYDWYVHNLVYKVTLLPTGEVTIIYGGNPSGQISTTTDN
IMVNTFLSAFEYCYLYKSVYGVIPSFDVYKKDYHMICYGDDRLVGLNGVPYNIELVINMY
KNIF
>AFW05455.1 |RdRp, partial [Avastrovirus 1]
RIRQMRFFFLHESYKTDKMKKLYDWYVKNLVEKIILLPTGEVCQVKKGNPSGQFSTTVDN
NMINVWLTTFEIAYLFFKQKGRLPTEKEIEQNCSMICYGDDRLLSIKKGFIEYEPDTVIS
MYKDV
>AFW05456.1 |RdRp, partial [Avastrovirus 1]
TIPKALFYRIRQMRFFFLRDEDKTPERKELYDWYVKNLLEKVILLPTGEVCQVRKGNPSG
QFSTTVDNNMVNCWLTNFELAYLHNKQKGRLPTVKELRENSAFICYGDDRLLSVSEDFVK
YEPDTVIKMYEE
>AFW05457.1 |RdRp, partial [Avastrovirus 3]
QVFCFVKEYRKFCLSLDGDDSNLYDWYVHNLVYKLTLLPTGEITMIYGGNPSGQISTTTD
NIMVNTFLSAFEYAYLYKSVYGVLPNLDVYLKDYRMICYGDDRLCGFSQISFDIDTVVNM
YK
>AFW05458.1 |RdRp, partial [Avastrovirus 3]
IPPQVFSFVKDYRKFCLSLSADESDIYDWYVHNLVYKVTLLPTGEVTIIYGGNPSGQIST
TTDNIMVNTFLSAFEYCYLYKSVYGVIPSFDVYKKDYHMICYGDDRLVGLNGVPYNVELV
IDMYKNIF
>AFW05459.1 |RdRp, partial [Avastrovirus 3]
IPPEVFCFVKEYRKFCLSLDGDDSNLYDWYVHNLVYKLTLLPTGEITMIYGGNPSGQIST
TTDNIMVNTFLSAFEYAYLYKSVYGVVPSLDVYLKDYRMICYGDDRLCGFSQISFDIDIV
VSMYKEVF
>AFW05460.1 |RdRp, partial [Avastrovirus 1]
EDEVLLLSSKWKTEKLSELHEWYVKNLLEKVILLPTGEVCQVRKGNPSGQFSTTVDNNMV
NVWLTTFEVSYLHLKQKGTLPSVTELRKNMDFICYGDDRLLSVSKDFVTYEPQAVIDMYR
E
>AFW05461.1 |RdRp, partial [Avastrovirus 1]
PKALFWRIKQMRYFLLSDKCKTEHTKKLYDWYVKNLVEKVILLPTGEVCEVKKGNPSGQY
STTVDNNMCNVWLTAFEVAYLHYKQKGFLPTVEEYEKKVDMICYGDDRLLSIDKDFVTYD
IDTVVTMYREIFGMW
>AFW05462.1 |RdRp, partial [Avastrovirus 1]
RFFFLRDEDKTPERKELYDWYVKNLLEKIILLPTGEVCQVRKGNPSGQFSTTVDNNMVNC
WLTNFELAYLHNKQKGKLPTVKELRENSAFICYGDDRLLSVSEDFVKYEPDTVIKMYEEI
FGMW
>AFW05463.1 |RdRp, partial [Avastrovirus 3]
IPPQVFAYVKDFRKFCLGLSVDECKSYDWYVHNLVYKVTLLPTGEVTVVYGGNPSGQIST
TTDNIMVNTFLSAFEYCYLFKSVYGVVPTRSTYLKDYHMICYGDDRLVGLNNIPYNVDLV
IEMYRVIFGM
>AFW05464.1 |RdRp, partial [Avastrovirus 3]
IPPQVFSFVKDYRKFCLSLSADESDIYDWYVHNLVYKVTLLPTGEVTIIYGGNPSGQIST
TTDNIMVNTFLSAFEYCYLYKSVYGVIPSFDVYKKDYHMICYGDDRLVGLNGVPYNVELV
IDMYKNIF
>AFW05465.1 |RdRp, partial [Avastrovirus 3]
TIPPEVFCFVKEYRKFCLSLDGDDSNLYDWYVHNLVYKLTLLPTGEITMIYGGNPSGQIS
TTTDNIMVNTFLSAFEYAYLYKSVYGVVPSLDVYLKDYRMICYGDDRLCGFSQISFDIDT
VVSMYKEVFG
>AFW05466.1 |RdRp, partial [Avastrovirus 3]
IPPQVFSFVKDYRKFCLSLSADESDIYDWYVHNLVYKVTLLPTGEVTIIYGGNPSGQIST
TTDNIMVNTFLSAFEYCYLYKSVYGVIPSFDVYKKDYHMICYGDDRLVGLNGVPYNVELV
IDMYKNIF
>AFW05467.1 |RdRp, partial [Avastrovirus 1]
TIPKALFYRIRQMRFFFLRDEDKTPERKELYDWYVKNLLEKIILLPTGEVCQVRKGNPSG
QFSTTVDNNMVNCWLTNFELAYLHNKQKGKLPTVKELRENSAFICYGDDRLLSVSEDFVK
YEPDTVIKMYEEI
>AFW05468.1 |RdRp, partial [Avastrovirus 3]
VFCFVKEYRKFCLSLDGDDSNLYDWYVHNLVYKLTLLPTGEITMIYGGNPSGQISTTTDN
IMVNTFLSAFEYAYLYKSVYGVVPNLDVYLKDYRMICYGDDRLCGFSQISFDIDTVVNMY
KEVF
>AFW05469.1 |RdRp, partial [Avastrovirus 3]
VFCFVKEYRKFCLSLDGDDSDLYDWYVHNLVYKLTLLPTGEITMIYGGNPSGQISTTTDN
IMVNTFLSAFEYAYLYKSVYGVVPNLDVYLKDYRMICYGDDRLCGFSQISFDIDTVVNMY
KEVF
>AFW05470.1 |RdRp, partial [Avastrovirus 3]
VFCFVKEYRKFCLSLDGDDSNLYDWYVHNLVYKLTLLPTGEITMIYGGNPSGQISTTTDN
IMVNTFLSAFEYAYLYKSVYGVVPILDVYLKDYRMICYGDDRLCGFSQISFDIDTVVNMY
KEVF
>AFW05471.1 |RdRp, partial [Avastrovirus 1]
TIPKPLFWRIRQMRFFFLHDSYKTAKMKTLYDWYVKNLVEKIILLPTGEVCQIKKGNPSG
QYSTTVDNNMINVWLTTFEISYLFYKQKGKLPTEKEIEQNCSMICYGDDRLLSIRKGFIE
YETETVIDMYKNI
>AFW05472.1 |RdRp, partial [Avastrovirus 3]
TIPPQVFSFVKDYRKFCLNLSDDDSKLYDWYIFNLVYKLVLLPTGEVTIVYGGNPSGQIS
TTTDNIMVNTFISAFEYAYLYKKVYGIVPSLSVYYKDVHMICYGDDRLMGISGVAYDIDA
VITMY
>AFW05473.1 |RdRp, partial [Avastrovirus 3]
TIPPQVFAYVKDFRKFCLGLSVDECKSYDWYVHNLVYKVTLLPTGEVTVVYGGNPSGQIS
TTTDNIMVNTFLSAFEYCYLFKSVYGVVPTRSTYLKDYHMICYGDDRLVGLNNISYNVDL
VIEMYRVIFGMW
>AFW05474.1 |RdRp, partial [Avastrovirus 3]
IPPQVFAYVKDFRKFCLGLSVDECKSYDWYVHNLVYKVTLLPTGEVTVVYGGNPSGQIST
TTDNIMVNTFLSAFEYCYLFKSVYGVVPTRSTYLKDYHMICYGDDRLVGLNNIPYNVDLV
IEMYRVIFGM
>AFW05475.1 |RdRp, partial [Avastrovirus 1]
TIPKALFFRIRQMRFFFLRDEDKTPERKELYDWYVKNLLEKVILLPTGEVCQVRKGNPSG
QFSTTVDNNMVNCWLTNFELAYLHNKQKGRLPTVKELRENSAFICYGDDRLLSVSEDFVK
YEPDTVIKMYEK
>AFW05476.1 |RdRp, partial [Avastrovirus 1]
TIPKPLFWRIRQIRFFFLSPQFRTEANKKFFDWYTKNLLEKVILLPTGEVCQVKRGNPSG
QFSTTVDNNMCNVWLTNFEIAWLHRKQKGRLPTIAELKKNICFICYGDDRLLSVNKEFVV
YEPEEVITMYEKIFG
>AFW05477.1 |RdRp, partial [Avastrovirus 1]
TIPKPLFWRIRQMRFFFLHDSYKTAKMKTLYDWYVKNLVEKIILLPTGEVCQIKKGNPSG
QYSTTVDNNMINVWLTTFEISYLFYKQKGKLPTEKEIEQNCSMICYGDDRLLSIRKGFIE
YETETVIDMYKNI
>AFW05478.1 |RdRp, partial [Avastrovirus 1]
IPKALFWRIRQIRFFFLAPRYKTEENKELFNWYTKNLLEKIILLPTGEVCQVKRGNPSGQ
FSTTVDNNMCNVWLTTFEIAWLHRKQKGRLPTPTELSKNLRYICYGDDRLLAVSKDFVTY
EPDSVVEMYADVFG
>AFW05479.1 |RdRp, partial [Avastrovirus 1]
TIPKALFWRIRQIRFFFLAPRYKTEENKELFNWYTKNLLEKIILLPTGEVCQVKRGNPSG
QFSTTVDNNMCNVWLTTFEIAWLHRKQKGRLPTPTELSKNLRYICYGDDRLLAVSKDFVT
YEPDSVVEMYADVF
>AFW05480.1 |RdRp, partial [Avastrovirus 2]
TIPVQLFQRVRAMRKFFLTRRSRKRYGQLLDWYNAQLTDRITLLPTGEVTHVKKGNPSGQ
FSTTVDNNLINEWLTAFEFAFQHLENHGTIPTVRDYRANVDFLCYGDDRLLAFNPSFVNY
DPQKTIDMYKNIFG
>AFW05481.1 |RdRp, partial [Avastrovirus 1]
PKALFWRIRQIRFFFLAPRYKTEENKKLYDWYTKNLLEKIILLPTGEVCQVKRGNPSGQF
STTVDNNMCNVWLTTFEIAWLHRKQKGRLPTPTELCKNLRYICYGDDRLLAVSKDFVTYE
PDSVVEMYAEVF
>AFW05482.1 |RdRp, partial [Avastrovirus 2]
IPVQLFQRMRAMRKFFLTRRSRKRYGKLLDWYNAQLTDRITLLPTGEVTHVKKGNPSGQF
STTVDNNLVNEWLTAFEFAFQHLENHGTIPTVKDYRTNVDFLCYGDDRLLAYNPSFVNYD
PQRTIDMYKNIFG
>AFW05483.1 |RdRp, partial [Avastrovirus 2]
IPVQLFQRMRAMRKFFLTRRSRKRYGKLLDWYNAQLTDRITLLPTGEVTHVKKGNPSGQF
STTVDNNLVNEWLTAFEFAFQHLENHGTIPTVKDYRTNVDFLCYGDDRLLAYNPSFVNYD
PQRTIDMYKNIFG
>AFW05484.1 |RdRp, partial [Avastrovirus 2]
TIPVQLFQRVRAMRKFFLTRRSRKRYGQLLDWYNAQLTDRITLLPTGEVTHVKKGNPSGQ
FSTTVDNNLINEWLTAFEFAFQHLENHGTIPTVRDYRANVDFLCYGDDRLLAFNPSFVNY
DPQKTIDMYKNIFG
>AGC84160.1 |RdRp [Schmallenberg virus]
METYKINIFRDRINQCRSAEEAKDIVADLLMARHDYFGREVCYYLDIEFRQDVPAYDILL
EFLPAGTAFNIRNCTPDNFIIHNGKLYIIDYKVSTDHAYGQKTYEKYTQIFGDALSELPF
DFEVVIIRADPLRDTIHVNSNQFLEIFGPLNINLDFTWFFNLRSLIYEKYKDDDRFLEIV
NQGEFTMTGPWIDEDTPELYSHPVFLEFYDSLDEMAKLTFHESMTFDATRGEKWNQNLQK
VINRYGNDYNIFVKEAAAGIFRCEGNYPKPNHDEITIGWNQMVQRVSTERNLTQDVSKQK
PSIHFIWGQPDETSNATTPKLIKIAKALQNISGESTYISAFRALGMLMDFSENTALYEAH
TSKLKSMARQTSKRIDTKLEPIKIGTATIYWEQQFKLDTEIMNTKDKSHLLKDFLGIGGH
VQFSKKTIDDLDTDKPTILDFNKKEVIDFCKFQYENVKKILSGDNNLERIGCYLEEYGAN
IASCSKDTWDQINQIGKSNYWACIKDFSVLMKNMLAVSQYNRHNTFRVVCCANNNLFGFV
MPSSDIKAKRSTLVYFLAVLHSTPQNVMHHGALHATFKTGSKYLSISKGMRLDKERCQRI
VSSPGLFMLTTLMFAGDNPTLNLTDVMNFTFHTSLSITKAMLSLTEPSRYMIMNSLAISS
HVRDYIAEKFGPYTKTSFSVVMANLIKRGCYMAYNQRDKVDMRNICLTDYEITQKGVRDN
RDLSSIWFEGYVSLKEYINQIYLPFYFNSKGLHEKHHVMIDLAKTILDIERDQRLNIPGI
WSTTPRKQTANLNITIYAVAKNLIMDTARHNYIRSRIENTNNLNRSICTISTFTSSKSCI
KVGDFEKEKSSATKKAADCMSKEIKKYTIANPEFVDEELLNATIRHSRYEDLKKAIPNYI
DIMSTKVFDSLYQKIKRKEIDDKPTVYHILSAMKNHTDFKFTFFNKGQKTAKDREIFVGE
FEAKMCLYLVERISKERCKLNPDEMISEPGDSKLKKLEELAESEIRFTAATMKQIKERYL
AEMGEASHMIAYKPHSVKIEINADMSKWSAQDVLFKYFWLFALDPALYLQEKERILYFLC
NYMQKKLILPDEMLCSILDQRIKHEDDIIYEMTNGLSQNWVNIKRNWLQGNLNYTSSYLH
SCSMNVYKDILKRAATLLEGEVLVNSMVHSDDNHTSIVMIQDKLDDDIVIEFSAKLFEKI
CLTFGNQANMKKTYITNFIKEFVSLFNIYGEPFSVYGRFILTSVGDCAFLGPYEDVASRL
SATQTAIKHGAPPSLAWTAIALTQWITHSTYNMLPGQINDPTSSLPSHDRFELPIELCGL
INSELPTIAIAGLEADNLSYLVRLSKRMSPIHLCREPIQHQYENIHTWDISKLTQCDIFR
LKLLRYMTLDSTMSSDDGMGETSEMRSRSLLTPRKFTTASSLSRLHSYADYQKTIQDQQK
IEELFEYFIANPQLLVTKGETCEEFCMSVLFRYNSRKFKESLSIQNPAQLFIEQVLFANK
PMIDYTSIHDRLFGIQDDPNINDATCIIGKKTFVETYQQIKIDVEKFTLDVEDIKTIYSF
CIMNDPILVACANNLLISIQGVEMQRLGMTCCYMPEIKSLKVIYHSPALVLRAYVTDNYE
QKGMEPDEMRRDIYHLEEFIEKTKLRTNMQGRIANNEIKLMKRDLKFEVQELTKFYQICY
EYVKSTEHKIKIFILPKKAYTPIDFCSLVTGNLISDNKWMVVHYLKQITVPAKKAQIATS
IDLEIQIAYECFRLIAHFADMFLNDDSKKAYINAIINTYTYKDVQVSSLYKKIKNSRLRS
KIIPLLYHLGDLQQIDVDRFDAEKAEEQITWNNWQTSREFTTGPIDLSIKGYGRSIRIVG
EDNKLTAAEMQLSRVRSDIVSRHGQALLNKPHGLKLEKMEPVTDLNPKLWYIAYQLREKK
RYHYGVFSTSYIEEHNSRIEASRIRKTNKWIPVCPIAISKQSSDGKPSLAKIPMLNIGEI
KFTKLQIAVDDHAMIRKAPFSKMVFFDGPPIQSGGIDIGKLMKNQNILNLRLDNIQSITL
LDLCRIFSCRGSKVDQDAFEFLSDEPLDEDVIDELDSSPALVVSYTKKSTKSNSFKNVIV
RALIRECDIFEDIMDITDDGFTSDSNLEVLENLTWILNMLATNQWSTELLACIHMCLYRN
EMDHIYHNFQVPEIFVDNPISLNVKWDEVIMFLNILRDRDYKFEPWVSILNHSLTKAIEY
AYKKMEEERKQKSTGINKFLKGKKMGGRSKFDFQ
>AGE15447.1 |RdRp, partial [Sweet potato chlorotic stunt virus]
DVYNLQVEEFLLPQTFSRPPASTLVAVNEFMMLINPGIIDHEFLHRTLISEYSMFELPPV
GDLTIDLSKSKPYISGEFVTSGVLGKGERSRPDTWRQAIASLSHRNFSAPRVNERLDTFK
TAELLCESLLKAFDMSRLFENYDYIIPDIYKIDQWLSDRDVSKFNRIKRDMNHNLMYEQF
TTMKMMIKGDMKPKMDLSCYTTYAPPANIIYYKHIVSMFFSPLFLEVFDRITYCLSNKVV
MYSGMNLETLSRVVKSKLPLPLDSYYTLEIDFSKFDKSQGCVFKLYEGMIYRFLKFSEEA
YVNIETTEYFCRFKSASGITGELGAQRRTGSPNTWLSNTLVTMGMLLNVYDLDDIDLMLV
SGDDSLIFSKKQLENKTNELNINFGFEAKFIENSVPYFCSKFIIDDRGSIKVVPDPVRFF
EKLSVPVRLSDFLSETTLRERFTSYKDLMSEYDNDSVCLLVDSLISKRYSLPLMTSYAAL
CFIHCLCANFSSFRKIFDEFFVVDI
>AGG40824.1 |RdRp, partial [Sweet potato chlorotic stunt virus]
NTKELNINFGFEAKFIENSVPYFCSKFIIDDRGSIKVVPDPVRFFEKLSVPVRLSDFLSE
TTLRERFTSYKDLMSEYDNDSVCLLVDSLISKRYSLPLMTSYAALCFIHCLCANFSSFRK
IFDEFSVVDI
>AGG40827.1 |RdRp, partial [Sweet potato chlorotic stunt virus]
NTNELNINFGFEAKFIENSVPYFCSKFIIDDRGSIKVVPDPVRFFEKLSVPVRLSDFLSE
TTLRERFTSYKDLMSEYDNDSVCLLVDSLISKRYSLPLMTSYAALCFIHCLCANFSSFRK
IFDEFFVVDI
>AGG40830.1 |RdRp, partial [Sweet potato chlorotic stunt virus]
KTNELNINFGFEAKFIENSVPYFCSKFIIDDRGSIKVVPDPVRFFEKLSVPVRLSDFLSE
TTLRERFTSYKDLMSEYDNDSVCLLVDSLISKRYSLPLMTSYAALCFIHCLCANFSSFRK
IFDEFFVVDI
>AGG40833.1 |RdRp, partial [Sweet potato chlorotic stunt virus]
KTKELNINFGFEAKFIENSVPYFCSKFIVDDRGSIKVVPDPVRFFEKLSVPVRLSDFLTE
TTLRERFTSYKDLMSEYDNDSVCILVDSLISKRYSLPLMTSYAALCFIHCLCANFSSFRK
IFDEFFVVDI
>AGH10337.1 |RdRp [Crimean-Congo hemorrhagic fever orthonairovirus]
MDFLRNLDWTQVIAGQYVTNPRFNISDYFEIVRQPGDGNCFYHSIAELTMPNKTDHSYHN
IKHLTEVAARKYYKEEPEAKLIGLSLEDYIKRMLSDNEWGSTLEASMLAKEMGVTIIIWT
VAASDEVEAGIKFGDGDVFTAVNLLHSGQTHFDALRILPQFEADTRETLSLVDKVIAVDQ
LTSSSGDELQDYEDLALALASAEEPYRRSSLDEVTLSKKQAEILRQKASQLSKLVNKSQN
IPTRVGRVLDCMFNCKLCVEISADTLILRPESKERIGEVMSLRQLGHKLLTRDKQIKQEF
SRMKLYVTKDLLDHLDVGGLLRAAFPGTGIERHMQLLHSEMILDICTVSLGIMLSTFLYG
SNNKNKKKFITNCLLSTALSGKKVYKVLGNLGNELLYKAPRKALATVCSALFGKQVNKLQ
NCFRTISPVSLLALRNLDFDCLSVQDYNGMIENMSKLDNTDVEFNHREIADLNQLTSRLI
TLRKERDTDLLKQWFPEGDLTRRSTRNIANAEEFVISEFFKKKDIMKFISTSGRAMSAGK
IGNVLSYAHNLYLSKSSLNMTSEDISQLLIEIKRLYALQEDSEVEPIAIICDGIESNMKQ
LFAILPPDCAKECEVLFDDIRNSPTHSTAWKHALRLKGTAYEGLFANCYGWQYIPEDIKP
SLTMLIQTLFPDKFEDFLDRTQLHPEFRDLTPDFSLTQKIHFKRNQIPSVENVQISIDAT
LPESVEAVPVTERKMFPLPETPLSEVHSIERIMENFTRLMHEGKPSTKGKDKEPVEQDNH
QNAIEHESSSILAFKDYGERGIVEENHMRLSEEDQLETRQLLLVEVGFQTDIDGKIRTDH
KKWKDILKLLELLGIKCSFIACADCSSTPPDRWWITEDRVRVLKNSVSFLFNKLSRNSPT
EVTDIVVGAISTQKVRSYLKAGTATKTPVSTKDVLETWERMKEHILNRPTGLTLPASLEQ
AMRKGLVEGVVISKEGSESCINMLKENFDQITDEFERTKFKHELTQNVTTSEKMLLSWLS
EDIKSSRCSECLSSIKKTVDETANLSEKIEMLAYNLQLTSHCSNCHPNGVNISNVSNVCK
RCPKIEVVSHCENKGFEDSNECLTDLDRLVRLTLPGKTEKERRVKRNVEYLIKLMMSMSG
IDCIKYPTGQLITHGRVSAKLNDGNLKDRSDDDQRLAEKIDTVRKELSETKLKDYSAYAR
GVISNSLKNLSKQGKSKCSVPRSWLEKILFDLKVPTKDEEVLINIRNSLKARSEFVRNND
KLLIRSKEELKKCFDVQSFKLMKNKQPVPFQVDCILFKEVAAECMKRYIGTPYEGIIDTL
VSLINVLTRFTWFQEVILYGKICETFLRCCTEFNRSGVKLVKVRHCDINLSVKLPSNKKE
NMLCCIYSSNMELLQGPFYLNRRQAVLGSSYLYIVITLYIQVLQQYRCLEVINSVNEKTL
QDIENHSMTLLEDAFKELTSALEGRFEESYKIRTTRCKASGNFLNRSSRDHFISIISGLN
LVYGFLIKDNLLANSQQQNKQLQMLRFGMLAGLSRLVCPNELGKKFSTSCRRIEDNIARL
YLQTSIYCSVRDVEDNIKHWKQRDLCPEVTIPCFTVYGTFVNSDRQLIFDIYNVHIYNKE
MDNFDEGCISVLEETAERHMLWELDLMNTLCSDEKKDARTARLLLGCPNVRKAANKEGKK
LLKLSSDTSTDTQSVASEVSDRRSYSSSKSRIRSIFGRYNSQKKPFELRSGLEVFNDPFN
DYQQAITDVCQFSEYTPNKESILKDCLQIIRKNPSHTMGSFELIQAISEFGMSKFPPENI
DKARRDPKNWVSISEVTETTSIVASPKTHMMLKDCFKIILGTENKKIVKMLRGKLKKLGA
ISTNIEIGKRDCLDLLSTVDGLTDQQKENIVNGIFEPSKLSFYHWKELVKKNIDEVLLTE
DGNLIFCWLKTISSSVKGSLKKRLKFMNIHSPELMPENCLFSSEEFNELIKLKKLLLNEQ
QDEQEIKQDLLISSWIKCITACKDFANINDKVQKFIYHLSEELYDIRLQHLELSKLKQEH
PSVSFTKEEVLIKRLEKNFLKQHNLEIMETVNLIFFAALSAPWCLHYKALESYLVRHPEI
LDCGSKEDCRLPLLDLSVSKLLVCLYKKDDEELASGLGLKLGFLVKYAVTLFTSNGEPFS
LSLNDGGLDLDLHKTTDEKLLHQTKIVFAKIGLSGNSYDFIWTTQMIANSNFNVCKRLTG
RSTGERLPRSVRSKVIYEMVKLVGETGMAILQQLAFAQALNYEHRFYAVLAPKAQLGGAR
DLLVQETGTKVMHATTEMFSRNLLKTTSDDGLTNPHLKETILNVGLDCLTNMRNLDGKPI
SEGSNLVNFYKVICISGDNTKWGPIHCCSFFSGMMQQVLKNVPDWCSFYKLTFIKNLCRQ
VEIPAGSIKKILNVLRYKLCSKGGVEQYSEEDLRKLLVDNLDSWDGNDTVKFLVTTYISK
GLMALNSYNHMGQGIHHATSSVLTSLAAVLFEELAIFYLKRSLPQTTVHVEHAGSSDDYA
KCIVVTGILSKELYSQYDETFWKHACRLKNFTAAVQRCCQMKDSAKTLVSDCFLEFYSEF
MMGYRVTPAVIKFMFTGLINSSVTSPQSLMQACQVSSQQAMYNSVPLVTNTAFTLLRQQI
FFNHVEDFIRRYGILTLGTLSPFGRLFVPTYSGLVSSAVALEDAEVIARAAQTLHMNSVS
IQSSSLTTLDSLGHSRTSSTVEDSSSVSDTTVASHDSGSSSSSFSFELNRPLSETELQFI
KALNSLKSTQACEVIQNRITGLYCNSNEGPLDRHNVIYSSRMADSCDWLRDGKRRGNLEL
ANRIQSVLCVLIAGYYRSFGGEGTEKQVKASLNRDDNKIIEDPMIQLIPEKLRRELERLG
VSRMEVDELMPSISPDDTLAQLVAKKLISLNVSTEEYSAEVSRLKQTLTARNVLHGLAGG
IKELSLPIYTIFMKSYFFKDNVFLSLTDRWSTKHSTNYRDSCGKQLTGRIITKYTHWLDT
FLSCSVSINRHTAVKEPSLFNPNIRCVNLITFEDGLRELSVIQSHLKVFESEFTNLNLQF
SDPNRQKLRIVESRPAESELEANRAVIVKTKLFSATEQVRLSNNPAVVMGYLLDESAISE
VKPTKVDFSNLLKDRFKLMQFFPSVFTLIKMLTDESSDSEKNGLSPDLQQVARYSNHLTL
LSRMIQQAKPTVTVFYMLKGNLMNTEPTVAELVSYGIKEGRFYRLSDTGIDASTYSVKYW
KILHCISAIGCLPLSQADKSSLLMSFLNWRVNMDIRASDCPLSSHEASILSEFDGQVIAN
ILASELSSVKRDSEREGLTDLLDYLNSPTELLKKKPYLGTTCKFNTWGDSNRSGKFTYSS
RSGESIGIFIAGKLHVHLSSESIALLCETERQVLSWMSKRRTEVITKEQHQLFLSLLPQS
HECLQKHKDGSALSVIPDNSNPRLLKFVPLKKGLAVVKIKKQILTVKKQVVLDAESEPRL
QWGHGCLSIVYDETDTQTTYHENLLKVKQLVDCSTDRKKLLPQSVFSDSKVVLSRIKFKT
ELLLNSLTLLHCFLKHAPSDAIMEVESKSGLLHKYLKSGGVRQRNTEVLFREKLNKIVIK
DNLEQGAEEEIEFCNNLTRTVSENPLPLSCWSEVQNYIEDIGFNNVLVNIDRNTVKSELL
WKFTLDTNVSTTSTIKDVRTLVSYVSTETIPKFLLAFLLYEEVLMNLINQCKAVKELINS
TGLSDLELESLLTLCAFYFQNECSKRDGPRCSFAALLSLVHEDWQKIGKNILVRANNELG
DVSLKVNIILVPLKDMSKSKPERVVIARRSLNHALSLIFLDEMSLPELKSLSVNCRMGNF
EGQECFEFTVLKDNSTRLDYNKLIDHCVDMEKKRDAVRAVEDLVLMLTGRAVKPSTVTPA
AHEDDQCQEQISLDDLMASDTVADPPDEEAEALRTGNLGFNWDSD
>AGK25091.1 |RdRp [Bhanja virus]
METRIQDTRINFPRREELTAEGILYHAQLDDTTLPAFTIQETESSISLEIDEVPDSVSQI
GSSIALGATRIEVGQISTLVHDFTFAVVSEDTDEPLSRHFPVMNDGEDHLTPDMIIDVTQ
TERRVVEFATHRGAGHRGVLNYFNQKMEKYKRPLALRRERTGWHITLSCISVGTDHVVSD
LRLPQNLIDELVYRFRFACAVMAQILVAFPGLAPQLSEEVTQNERRGIECVELLTQNLVG
EGPGPKTGVFPLGEKEILDEFLMRSEDGEYLKSVFTKTFNESLREIRQEHVPEGMHRNGA
LRKNQGEALTQMTTLQEELLANHSKQLRAPPENKYKSTVKIPPWLIPATKRDINVCPDPE
DLDGLSDETVTSRVWKSALTDTFFSGNPGWQENIDREVSIASGILMTEDAENLKTEYHRT
KLNLTSQDWVALAARGIEGKAYRHEDLVKTADEESHQTLSPLSDTSGIESCLESNNWFCQ
ARSQKEYLFQDLDQLIESSLEVSCESQGLRDSVLTTFKNYRNTNVVHWACMVTQLATELS
ISAQQGCKKHQFILKKLPNFPVLVLIKTTRSGSHVFYSLAAKASDITGELDGQVFKNYER
TGAWFITEFNSVKLCKLENMIKLPMLIISMLAYFQETEEKLVTKYSRPTIFTRKMTTLAI
LTCMEDKSLTEELITIQRYIQMEGFVSEPLLPKPQKMLEKLSVPLRTTLQVFLFKQCMSS
IRIISGSPFKRLSRGGEVVWRGCFAGCLGISCSPEQMVNSWYLGYLKNKDEDTEVNMLSA
MYEKIVKVEEKRPESDENLVGGDPANPKMHEFSGSLIKFMARALDEEISQRRGRNWKQDL
TVQFYRSLGSITLDQMATLKASSNFSEEWEEFEESRMKEYHRVKVIERIADLVNQGFTYY
TDCLGRCFKVVLEDGCMRICLFKKAQHGGLREIYVLRLEERMIQFGIELLARKINEAVGH
ETISVPSRKEEILDTHQVRAAKACGEGTMITLCSSNDARTWNQGHYTTKFAFLMCELMPK
ELHGLIWASCAIFRRKKMMLNLDYLNSIAKHKDGLKGFKKRLHDGFSGNDEVPWIKKGKT
YILTETGMMQGILHLTSSLYHAAYQAAVRKLIKTKLKTLVGCRILIDVIEGSDDSAIIIS
GAVKSGEEEIRFRLAASACLLWVKHLGVYAGIYMSPKSTIGCLDVCEYNSEFRFARLMCR
PTFKWVCASLNIPEVEKISDRQEAFANLLTSVLEGGGTSSLCSVLQMCQAWCHYILLGLW
SSCVFKSIIPHLMSGKNPDVGFFLLDNPVCSGILGFRHNLWRFVRKTELSNIYARTLDNR
ALDGFVLTSGGSLSKSHLIRWGDRKKLEQMKDRSGLVENWQEQTDDDPSVLYKAPSTNKE
VKLLLCIKIDSPGVAESLSKGNVLGRVLASSVYILQRRCITAKKSRRKYTLMELAIEQDP
NYRALTLAEESAIFGDVISLERNETMSQVYSHATGVLIAKSREMRRAKVEVLSADESFRA
PPVKIMGDVFLGTTRSHMGANMLSRELHYLKESFPWISNDPHECLNQSPFTSQAEMKTFF
EKLEQKTRKVRMIGAAVFTRMGQTTLENLIRFNFQKNFELSKSEVSDTDYSDEDEKFCRH
VVTMILSGPFTNERKECMLIDFLKNSNLGPPKQLLRRSRTNVLRVVRSWLEGHARIEELV
EKSMDGICGAFTIRQKVFKDRKGNVSYKGLGVWTGRIEGTDCKLQIESGYSSEQVLKQVV
IASDKNLSDFLPGLERLCKELKVINPRKPFPIREAERLNFIGALVDFKLESRFSRAGAPV
LLVPQHEGFLKEMMDRSDISLIVRSDVLNIRADLGDGRLITMLSYKSSGQDADSEQGNLF
FSRRDSLSEKFGWAIREPYLSWISLGPIPDALVPRLKEEMTGRRRTEGIDGDQLRDIFKR
CCKGSLRRKGLTVGQYSNVRLRIEDTSEEVDIDLLELLDEDVDFEDTLQAQNIQDLEASV
EDMEVLFGEDDLEVFDFTEVISRSDPLAYHGFCDRIIEDYIKRLGHEAIRKAIQKRECTR
SDYPLVKNLFENIGENPDELCILPDKDDAYASSGHITEDIWG
>AGO02739.1 |RdRp, partial [Norovirus Hu/01/URY/2008]
IPHSQRPIQLMSLLGEAALHGPSFYSKISKLVISELKEGGMDFYVPRQEPMFRWMRFSDL
STWEGDRNLAPNFVNEDGV
>AGO67214.1 |RdRp, partial [Duck astrovirus]
KKLNGGLEPSWSPQPLPEGSGIFDWEYDLIESDKRICVPHEVDFYGYIPVDKLVSRKKKV
TDPLLGLLEKWEQDTYDSTTWDQRAYAKIFEKFFYATASNFVKDEPDLTSLSDAAVISEH
DYMFNTKVTPITLTEKNVDSTPGYPKFQFFETEEEFLAECGWDEYIKVFTSEETLNHRPL
WWCFLKNEVLKKTKIESSDIRMILCADPVYTRIGAAFDSHQNNKMKQMTRWKKAQVGWTP
FYGGLHQRISRLLTINDPVFVEMDWTRFDGTIPELLFRRVREMRYFFLEDTVKTNKIRKL
YNWYVNNLIHKVILLPTGEVCEVHQGNPSGQFSTTVDNNICNVWLTTFEIAYLYRRKHGR
LPTLKELQANVDYICYGDDRLLVFSSGFVDYEKEIVVSMYRDIFGMWVKPENIKISNSPI
GLSFCGMTITSVNGKFVGVPNVDKILSTLENPTKKLPNIEALWGKLTSLRILCQNAHGNV
KDYLDKQIDIVRDYAESEGILLPEVGADFYEKIW
>AGS80305.1 |RdRp, partial [Sweet potato chlorotic stunt virus]
DVYNLQVEEFLLPQTFSRPPASTLVAVNEFMMLINPGIIDHEFLHRTLISEYSMFELPPV
GDLTIDLSKSKPYISGEFVTSGVMGKGERSRPDTWRQAIASLSHRNFSAPRVNERLDTFK
TAELLCESLLKAFDMSRLFENYDYIIPDIYKIDQWLSDRDVSKFNRIKRDMNHNLMYEQF
STMKMMIKGDMKPKMDLSCYTTYAPPANIIYYKHIVSMFFSPLFLEVFDRITYCLSNKVV
MYSGMNLETLSRVVKSKLPLPLDSYYTLEIDFSKFDKSQGCVFKLYEGMIYRFLKFSEEA
YVNIETTEYFCRFKSASGITGELGAQRRTGSPNTWLSNTLVTMGMLLNVYDLDDIDLMLV
SGDDSLIFSKKQLENKTNELNINFGFEAKFIENSVPYFCSKFIIDDRGSIKVVPDPVRFF
EKLSVPVRLSDFLSETTLRERFTSYKDLMSEYDNDSVCLLVDSLISKRYSLPLMISYAAL
CFIHCLCANFSSFRKIFDEFFVVDI
>AGS80309.1 |RdRp, partial [Sweet potato chlorotic stunt virus]
DVYNLQVEEFLLPQTFSRPPASTLVAVNEFMMLINPGIIDHEFLHRTLISEYSMFELPPV
GDLTIDLSKSKPYISGEFVTSGVMGKGERSRPDTWRQAIAPLSHRNFSAPRVNERLDTFK
TAELLCESLLKAFDMSRLFENYDYIIPDIYKIDQWLSDRDVSKFNRIKRDMNHNLMYEQF
STMKMMIKGDMKPKMDLSCYTTYAPPANIIYYKHIVSMFFSPLFLEVFDRITYCLSNKVV
MYSGMNLETLSRVVKSKLPLPLDSYYTLEIDFSKFDKSQGCVFKLYEGMIYRFLKFSEEA
YVNIETTEYFCRFKSASGITGELGAQRRTGSPNTWLSNTLVTMGMLLNVYDLDDIDLMLV
SGDDSLIFSKKQLENKTNELNINFGFEAKFIENSVPYFCSKFIIDDRGSIKVVPDPVRFF
EKLSVPVRLSDFLSETTLRERFTSYKDLMSEYDNDSVCLLVDSLISKRYSLPLMTSYAAL
CFIHCLCVNFSSFRKIFDEFFVVDI
>AGS80313.1 |RdRp, partial [Sweet potato chlorotic stunt virus]
DVYNLQVEEFLLPQTFSRPPASTLVAVNEFMILINPGIIDHEFLHRTLISEYSMFELPPV
GDLTIDLSKSKPYISGEFVTSGVLGKGERSRPDTWRQAIASLSHRNFSAPRVNERLDTFK
TAELLCESLLKAFDMSRLFENYDYIIPDIYKIDQWLSDRDVSKFNRIKRDMNHNPMYEQF
TTMKMMIKGDMKPKMDLSCYTTYAPPANIIYYKHIVSMFFSPLFLEVFDRITYCLSNKVV
MYSGMNLETLSRVVKSKLPLPLDSYYTLEIDFSKFDKSQGCVFKLYEGMIYRFLKFSEEA
YVNIETTEYFCRFKSASGITGELGAQRRTGSPNTWLSNTLVTMGMLLNVYDLDDIDLMLV
SGDDSLIFSKKQLENKTNELNINFGFEAKFIENSVPYFCSKFIIDDRGSIKVVPDPVRFF
EKLSVPVRLSDFLSETTLRERFTSYKDLMSEYDNDSVCLLVDSLISKRYSLPLMTSYAAL
CFIHCLCANFSSFRKIFDEFFVVDI
>AGU13195.1 |RdRp [Blueberry shock virus]
MAFLSSMFPSDSFLDRDWEVPLLLDERPRTEVEQVSNEEVDTNALFLKSYLLTLFLSPKF
KYIFEDFLGTEFACYVKPRWAIVFGCEVDYEVHELVNDELPLHLDTYEPWEGVDDEPCLG
IDDLLDRDASPVERDDVLFCLEDESDGTTSLVLPTQTGIDDDVDSDTSLKVFESTEDLED
VKPTLKSSDLVLRTINDVDTVIPVVEKFDTNRLHLVKEVMMDGFESLLIAHERILSRNDW
ASLAMYCPDMEIPTCGDLLEIPVKHTDIEFIQMAVDELLPGVCDLNDSFFQELVETGDIA
LELDKAKIDRSVFNDWSKSKKCISSRLNTGNISKRVPTFREAALAIKKRNLNVPDLQQVF
FEDEEARRIANRFINTVLDPNKLAQFPGYISEGEIGYYNKYLTGKAIDPDMFVDPCALVS
MDKYRHMIKTTLKPMEDCSGLFERPLPATITYHDKGKVMSTSPIFLMMANRLMLCLNDKI
SIPSGKYHQLFSVDPFAFETTKEFKEIDFSKFDKSQQRLHHLIQFHIFTALGASSEFLQM
WFGSHELSHISDGPCGIGFSVNYQRRTGDACTYLGNTIITLSALAYMYDLLDPNVTFVIA
SGDDSLIGSIKPLNREDEYKFTTLFNFEAKFPHNMPFVCSKFLILAPTNDGGKKVVAVPN
ALKLFIKLGVKDLSPYVFNEWYSSWLDLIWYFDNYHVVSTMRDYLSHRYKRGTTFYQEGG
MLALRSVFSSKTKCLKVLFGLEPKDIEEPKPKKVSFNQIERLNFREKENKVPNKDRSKRP
NKSSRMNSDLK
>AGW27394.1 |RdRp, partial [Citrus tristeza virus]
GTLLPRTLVIYTNRLVFGVVRSQAIPPRKASLQENLLSYESRNYNFIKTERFVGPEGFGR
AMAAAVIERCFKMDEVAKIRSDIIALTEANIKKWLDKRTPCQVKSVQAELKLPFTVEEQV
TNYKLMVKRDAKVKLDDSSLSKHPAAQNIMFHKKFINAIYSPCFDEFKNRVLSSLNGNIV
FFTEMTNAGLAEVVRRIIGDDDNLFAGEVDFSKFDKSQDLFIKEYERALYSEFGFDDELL
DVWMEGEYRARATTLDGQLSFSVDGQRRSGGSNTWIGNSLVTLGILSLYYDVSKFELLLV
SGDDSLIYSKEKISNFSSEICLETGFETKFMSPSVPYFCSKFMVQTGNKTCFVPDPYKLL
VKLGAPQYKLTDDELFELFTSFEDITQDFGDQVVLGKLKLLVETKYSFTSGTTMPALCAI
HCVRSNYLSFERLFPFIRGWYVVDALKLRQLRKFTNLICERVVYDNRVGYFSHFDNTFDK
PDASDGQADDLVTG
>AGW27395.1 |RdRp, partial [Citrus tristeza virus]
ETRPLPTPVTYTNRLVFGVVRSQAIPPRKASLQENLLSYESRNYNFIKTERFVGPSEFGR
AMAAAVIETCFKMEEMAKIRCDIISLTEANILKWLDKRTPCQIKAVQAELKLPFSVEEQI
TNYRLMVKRDAKVKLDDSSLSKHPAAQNIMFHKKLINAIFSPCFDEFKNRVLSSLNDNIV
FFTEMTNAGLAEVIRRIVGDDDNLFVGEVDFSKCDKSQDLFIKEYERTLYSEFGFDYELL
VVWMEVEYRARATTFDCQLSFSVDVQRRSGGSNTWIGNSLVTLGILSLYYDVSKFELLLI
SGDDSLIYSSEKISNYSSEICLETGFETKFMSPSVPYFCSKFVVQTGNKTCFVPDPYKLL
VKLGAPQNKLTDDELFELFTSFKDITQDFGDQVVLEKLKLLVEAKYGFTSGTTMPALCAI
HCVRSNYLSFERLFPFIRGWYVVDALKLRQLRKFANLICERIVYDNRVGYFSYFDNPFTK
PDASDGQMDDLVTS
>AHA46773.1 |RdRp, partial [Porcine kobuvirus]
NVNRKSRLGRSPAFGAFPVKKQPAVLTQKDDRLEEGIRLDDQLFLKHNKGDMDQPWPGLE
AAADLYFSKFPTMIHTLTMEEAINGTPNLEGIDMNQAAGYPWNTMGRSRRSLFVQRNGIW
LPLPELEAEINKTLEDPYYFYSTFLKDELRPTSKVTLGLTRVVEAAPVHAIVAGRMLLGG
LIEYMQANPGKHGSAVGCNPDLHWTKFFFKFCHYPQVFDLDYKCFDATLPSCAFRIVEKH
LERLIGDERVTRYIETIRHSRHVFGNETYEMIGGNPSGCVGTSFINTIINNICVLSALIQ
H
>AHA46774.1 |RdRp, partial [Porcine kobuvirus]
IIVPGPNIVPGVNVNRKSRLGRSPAFVAFPVKKQPAVLTQKDDRLEEGIRLDDQLFLKHN
KGDMDQPWPGLEAAADLYFSKFPTMIHTLTMEEAINGTPNLEGIDMNQAAGYPWNTMGRS
RRSLFVQRNGIWLPLPELEAEINKTLEDPYYFYSTFLKDELRPTSKVTLGLTRVVEAAPV
HAIVAGRMLLGGLIEYMQANPGKHGSAVGCNPDLHWTKFFFKFCHYPQVFDLDYKCFDAT
LPSCAFRIVEKHLERLIGDERVTRYIETIRHSRHVFGNETYEMIGGNPSGCVGT
>AHA46775.1 |RdRp, partial [Porcine kobuvirus]
VPISTYLPEIEQFAIDQQSIIIPGPNIVPGVNVNRKSKLGRSPAFGAFPVKKQPAVLTQK
DDRLEEGIRVDDQLFLKHNKGDLDQPWPGLEAAADLYFSKFPTVIHTLTMEEAINGTPNL
EGIDMNQAAGYPWNTMGRSRRSLFVQQNGIWLPLPELEAEINKTLEDPNYFYSTFLKDEL
RPTSKVTLGLTRVVEAAPIQAIVAGRMLLGGLIEYMQANPGKHGSAVGCNPDLHWTKFFF
KFCHYPQVFDLDYKCFDATLPSCAFRIVEKHLERLIGDERVTRYIETIRHSRHVFGNETY
EMIGGNPSGCVGTSIINTIINNICVLSALIQHP
>AHA46776.1 |RdRp, partial [Porcine kobuvirus]
KKQPAVLNQKDERLEEGIRLDDQLFLKHNKGDMDQPWPGLEAAADLYFSKFPTMIHTLTM
EEAINGTPNLEGIDMNQAAGYPWNTMGRSRRSLFVQQNGIWLPTPELEAEITKTLEDPYY
FYSTFLKDELRPTSKVTLGLTRVVEAAPVHAIVAGRMLLGGLIEYMQANPGKHGSAVGCN
PDLHWTKFFFKFCLYPHVYDLDNKCFDATLPSCAFR
>AHB11185.1 |RdRp, partial [Porcine kobuvirus]
PGVNVNRKSKLGRSPAFGAFPVKKQPAVLTQKDDRLEEGIRLDDQLFLKHNKGDMDQPWP
GLEAAADLYFSKFPTMIHTLTMEEAINGTPNLEGIDMNQAAGYPWNTMGRSRRSLFVQRN
GIWLPLPELEAEINKTLEDPYYFYSTFLKDELRPTSKVTLGLTRVVEAAPIHAIVAGRML
LGGLIEYMQANPGKHGSAVGCNPDLHWTKFFFKFCHYPQVFDLDYKCFDATLPSCAFRIV
EKHLERLIGDERVTRYIET
>AHB11186.1 |RdRp, partial [Mamastrovirus 3]
DSTPAYPKSLYWKTEADYLGERGYQDYIKQLDAIYSGERPDVLWYLFLKKEILKVEKVEQ
SDIRQIVCSDPIFARIGCHFEEDQNVRMKNHTRTRSGQCGWSPFFGGFNDRIKRLCACDP
DCYIEFDWTRFDGTIPNEVFMHIKKVRYSFFAKEFRTKRVKEAYQWYCEQLLHRHVVLPS
GEVTLQTRGNPSGQISTTMDNNMVNIFLQAFEYAYLHPEKTDDELEANWSRMDTLIYGD
>AHB11187.1 |RdRp, partial [Mamastrovirus 3]
DSTPAYPKSLYWKTEADYLGERGYQDYIKQLDAIYSGERPDVLWYLFLKKEILKVEKVEQ
SDIRQIVCSDPIFARIGCHFEEDQNVRMKNHTRTRSGQCGWSPFFGGFNDRIKRLCACDP
DCYIEFDWTRFDGTIPNEVFMHIKKVRYSFFAKEFRTKRVKEAYQWYCEQLLHRHVVLPS
GEVTLQTRGNPSGQISTTMDNNMVNIFLQAFEYAYLHPEKTDDELEANWSRMDTLIYGD
>AHB11188.1 |RdRp, partial [Mamastrovirus 3]
DSTPGYPKCVEYESEGDYLEANGWGPYIREFKRIDSGEKPRVLWYCFLKKEILKKEKIKD
SDIRQIICPDAIYSRIGAALEQHQNSLMKKHTEDSNGQCGWTPFRGGFERTVRRLDRNHV
IEFDWTRFDGTIPRALFKHIKDVRWEKMNKTHRERYKFVEDWYVENLLTRYVLMPSGEVT
>AHE38299.1 |RdRp [FTLS virus]
MNLEVLCGRINVENGLSPGEPGLYDQIYDRPGLPDLDVTVDATGVTVDIGAVPDSASQLG
SSINAGLITIQLSEAYKINHDFTFSGLSKTTDRRLSEVFPITHDGSDGMTPDVIHTRLDG
TIVVVEFTTTRSHNIGGLEAAYRTKIEKYRDPISRRVDIMENPRVFFGVIVVSSGGVLSN
MPLTQDEAEELMYRFCIANEIYTKARSMDADIELQKSEEELEAISRALSFFSLFEPNIER
VEGTFPNSEIEMLEQFLSTPADVDFITKTLKAKEVEAYADLCDSHYLKPEKTIQERLEIN
RCEAIDKTQDLLAGLHARSNKQTSLNRGTVKLPPWLPKPSSESIDIKTDSGFGSLMDHGA
YGELWAKCLLDVSLGNVEGVVSDPAKELDIAISDDPEKDTPKEAKITYRRFKPALSSSAR
QEFSLQGVEGKKWKRMAANQKKEKESHDALSPFLDVEDIGDFLTFNNLLADSRYGDESVQ
RAVSILLEKASAMQDTELTHALNDSFKRNLSSNVVQWSLWVSCLAQELASALKQHCRAGE
FIIKKLKFWPIYVIIKPTKSSSHIFYSLGIRKADVTRRLTGRVFSETIDAGEWELTEFKS
LKTCKLTNLVNLPCTMLNSIAFWREKLGVAPWLVRKPCSELREQVGLTFLISLEDKSKTE
EIITLTRYTQMEGFVSPPMLPKPQKMLGKLDGPLRTKLQVYLLRKHLDCMVRIASQPFSL
IPREGRVEWGGTFHAISGRSTNLENMVNSWYIGYYKNKEESTELNALGEMYKKIVEMEED
KPSSPEFLGWGDTDSPKKHEFSRSFLRAACSSLEREIAQRHGRQWKQNLEERVLREIGTK
NILDLASMKATSNFSKDWELYSEVQTKEYHRSKLLEKMATLIEKGVMWYIDAVGQAWKAV
LDDGCMRICLFKKNQHGGLREIYVMDANARLVQFGVETMARCVCELSPHETVANPRLKNS
IIENHGLKSARSLGPGSININSSNDAKKWNQGHYTTKLALVLCWFMPAKFHRFIWAAISM
FRRKKMMVDLRFLAHLSSKSESRSSDPFREAMTDAFHGNREVSWMDKGRTYIKTETGMMQ
GILHFTSSLLHSCVQSFYKSYFVSKLKEGYMGESISGVVDVIEGSDDSAIMISIRPKSDM
DEVRSRFFVANLLHSVKFLNPLFGIYSSEKSTVNTVYCVEYNSEFHFHRHLVRPTLRWIA
ASHQISETEALASRQEDYSNLLTQCLEGGASFSLTYLIQCAQLLHHYMLLGLCLHPLFGT
FMGMLISDPDPALGFFLMDNPAFAGGAGFRFNLWRACKTTDLGRKYAYYFNEIQGKTKGD
EDYRALDATSGGTLSHSVMVYWGDRKKYQALLNRMGLPEDWVEQIDENPGVLYRRAANKK
ELLLKLAEKVHSPGVTSSLSKGHVVPRVVAAGVYLLSRHCFRFSSSIHGRGSTQKASLIK
LLMMSSISAMKHGGSLNPNQERMLFPQAQEYDRVCTLLEEVEHLTGKFVVRERNIVRSRI
DLFQEPVDLRCKAEDLVSEVWFGLKRTKLGPRLLKEEWDKLRASFAWLSTDPSETLRDGP
FLSHVQFRNFIAHVDAKSRSVRLLGAPVKKSGGVTTISQVVRMNFFPGFSLEAEKSLDNQ
ERLESISILKHVLFMVLNGPYTEEYKLEMIIEAFSTLVIPQPSEVIRKSRTMTLCLLSNY
LSSRGGSILDQIERAQSGTLGGFSKPQKTFIRPGGGVGYKGKGVWTGVMEDTHVQILIDG
DGTSNWLEEIRLSSDARLYDVIESIRRLCDDLGINNRVASAYRGHCMVRLSGFKIKPASR
TDGCPVRIMERGFRIRELQNPDEVKMRVRGDILNLSVTIQEGRVMNILSYRPRDTDISES
AAAYLWSNRDLFSFGKKEPSCSWICLKTLDNWAWSHASVLLANDRKTQGIDNRAMGNIFR
DCLEGSLRKQGLMRSKLTEMVEKNVVPLTTQELVDILEEDIDFSDVIAVELSEGSLDIES
IFDGAPILWSAEVEEFGEGVVAVSYSSKYYHLTLMDQAAITMCAIMGKEGCRGLLTEKRC
MAAIREQVRPFLIFLQIPEDSISWVSDQFCDSRGLHEESTIMWG
>AHE38300.1 |RdRp [FTLS virus]
MNLEVLCGRINVENGLSLGEPGLYDQIYDRPGLPDLDVTVDATGVTVDIGAVPDSASQLG
SSINAGLITIQLSEAYKINHDFTFSGLSKTTDRRLSEVFPITHDGSDGMTPDVIHTRLDG
TIVVVEFTTTRSHNIGGLEAAYRTKIEKYRDPISRRVDIMENPRVFFGVIVVSSGGVLSN
MPLTQDEAEELMYRFCIANEIYTKARSMDADIELQKSEEELEAISRALSFFSLFEPNIER
VEGTFPNSEIEMLEQFLSTPADVDFITKTLKAKEVEAYADLCDSHYLKPEKTIQERLEIN
RCEAIDKTQDLLAGLHARSNKQTSLNRGTVKLPPWLPKPSSESIDIKTDSGFGSLMDHGA
YGELWAKCLLDVSLGNVEGVVSDPAKELDIAISDDPEKDTPKEAKITYRRFKPALSSSAR
QEFSLQGVEGKKWKRMAANQKKEKESHEALSPFLDVEDIGDFLTFNNLLADSRYGDESVQ
RAVSILLEKASAMQDTELTHALNDSFKRNLSSNVVQWSLWVSCLAQELASALKQHCRAGE
FIIKKLKFWPIYVIIKPTKSSSHIFYSLGIRKADVTRRLTGRVFSETIDAGEWELTEFKS
LKTCKLTNLVNLPCTMLNSIAFWREKLGVAPWLVRKPCSELREQVGLTFLISLEDKSKTE
EIITLTRYTQMEGFVSPPMLPKPQKMLGKLDGPLRTKLQVYLLRKHLDCMVRIASQPFSL
IPREGRVEWGGTFHAISGRSTNLENMVNSWYIGYYKNKEESTELNALGEMYKKIVEMEED
KPSSPEFLGWGDTDSPKKHEFSRSFLRAACSSLEREIAQRHGRQWKQNLEERVLREIGTK
NILDLASMKATSNFSKDWELYSEVQTKEYHRSKLLEKMATLIEKGVMWYIDAVGQAWKAV
LDDGCMRICLFKKNQHGGLREIYVMDANARLVQFGVETMARCVCELSPHETVANPRLKNS
IIENHGLKSARSLGPGSININSSNDAKKWNQGHYTTKLALVLCWFMPAKFHRFIWAAISM
FRRKKMMVDLRFLAHLSSKSGSRSSDPFREAMTDAFHGNREVSWMDKGRTYIKTETGMMQ
GILHFTSSLLHSCVQSFYKSYFVSKLKEGYMGESISGVVDVIEGSDDSAIMISIRPKSDM
DEVRSRFFVANLLHSVKFLNPLFGIYSSEKSTVNTVYCVEYNSEFHFHRHLVRPTLRWIA
ASHQISETEALASRQEDYSNLLTQCLEGGASFSLTYLIQCAQLLHHYMLLGLCLHPLFGT
FMGMLISDPDPALGFFLMDNPAFAGGAGFRFNLWRACKTTDLGRKYAYYFNEIQGKTKGD
EDYRALDATSGGTLSHSVMVYWGDRKKYQALLNRMGLPEDWVEQIDENPGVLYRRAANKK
ELLLKLAEKVHSPGVTSSLSKGHVVPRVVAAGVYLLSRHCFRFSSSIHGRGSTQKASLIK
LLMMSSISAMKHGGSLNPNQERMLFPQAQEYDRVCTLLEEVEHLTGKFVVRERNIVRSRI
DLFQEPVDLRCKAEDLVSEVWFGLKRTKLGPRLLKEEWDKLRASFAWLSTDPSETLRDGP
FLSHVQFRNFIAHVDAKSRSVRLLGAPVKKSGGVTTISQVVRMNFFPGFSLEAEKSLDNQ
ERLESISILKHVLFMVLNGPYTEEYKLEMIIEAFSTLVIPQPSEVIRKSRTMTLCLLSNY
LSSRGGSILDQIERAQSGTLGGFSKPQKTFIRPGGGVGYKGKGVWTGVMEDTHVQILIDG
DGTSNWLEEIRLSSDARLYDVIESIRRLCDDLGINNRVASAYRGHCMVRLSGFKIKPASR
TDGCPVRIMERGFRIRELQNPDEVKMRVRGDILNLSVTIQEGRVMNILSYRPRDTDISES
AAAYLWSNRDLFSFGKKEPSCSWICLKTLDNWAWSHASVLLANDRKTQGIDNRAMGNIFR
DCLEGSLRKQGLMRSKLTEMVEKNVVPLTTQELVDILEEDIDFSDVIAVELSEGSLDIES
IFDGAPILWSAEVEEFGEGVVAVSYSSKYYHLTLMDQAAITMCAIMGKEGCRGLLTEKRC
MAAIREQVRPFLIFLQIPEDSISWVSDQFCDSRGLDEESTIMWG
>AHE38301.1 |RdRp [FTLS virus]
MNLEVLCGRINVENGLSLGEPGLYDQIYDRPGLPDLDVTVDATGVTVDIGAVPDSASQLG
SSINAGLITIQLSEAYKINHDFTFSGLSKTTDRRLSEVFPITHDGSDGMTPDVIHTRLDG
TIVVVEFTTTRSHNIGGLEAAYRTKIEKYRDPISRRVDIMENPRVFFGVIVVSSGGVLSN
MPLTQDEAEELMYRFCIANEIYTKARSMDADIELQKSEEELEAISRALSFFSLFEPNIER
VEGTFPNSEIEMLEQFLSTPADVDFITKTLKAKEVEAYADLCDSHYLKPEKTIQERLEIN
RCEAIDKTQDLLAGLHARSNKQTSLNRGTVKLPPWLPKPSSESIDIKTDSGFGSLMDHGA
YGELWAKCLLDVSLGNVEGVVSDPAKELDIAISDDPEKDTPKEAKITYRRFKPALSSSAR
QEFSLQGVEGKKWKRMAANQKKEKESHDALSPFLDVEDIGDFLTFNNLLADSRYGDESVQ
RAVSILLEKASAMQDTELTHALNDSFKRNLSSNVVQWSLWVSCLAQELASALKQHCRAGE
FIIKKLKFWPIYVIIKPTKSSSHIFYSLGIRKADVTRRLTGRVFSETIDAGEWELTEFKS
LKTCKLTNLVNLPCTMLNSIAFWREKLGVAPWLVRKPCSELREQVGLTFLISLEDKSKTE
EIITLTRYTQMEGFVSPPMLPKPQKMLGKLDGPLRTKLQVYLLRKHLDCMVRIASQPFSL
IPREGRVEWGGTFHAISGRSTNLENMVNSWYIGYYKNKEESTELNALGEMYKKIVEMEED
KPSSPEFLGWGDTDSPKKHEFSRSFLRAACSSLEREIAQRHGRQWKQNLEERVLREIGTK
NILDLASMKATSNFSKDWELYSEVQTKEYHRSKLLEKMATLIEKGVMWYIDAVGQAWKAV
LDDGCMRICLFKKNQHGGLREIYVMDANARLVQFGVETMARCVCELSPHETVANPRLKNS
IIENHGLKSARSLGPGSININSSNDAKKWNQGHYTTKLALVLCWFMPAKFHRFIWAAISM
FRRKKMMVDLRFLAHLSSKSESRSSDPFREAMTDAFHGNREVSWMDKGRTYIKTETGMMQ
GILHFTSSLLHSCVQSFYKSYFVSKLKEGYMGESISGVVDVIEGSDDSAIMISIRPKSDM
DEVRSRFFVANLLHSVKFLNPLFGIYSSEKSTVNTVYCVEYNSEFHFHRHLVRPTLRWIA
ASHQISETEALASRQEDYSNLLTQCLEGGASFSLTYLIQCAQLLHHYMLLGLCLHPLFGT
FMGMLISDPDPALGFFLMDNPAFAGGAGFRFNLWRACKTTDLGRKYAYYFNEIQGKTKGD
EDYRALDATSGGTLSHSVMVYWGDRKKYQALLNRMGLPEDWVEQIDENPGVLYRRAANKK
ELLLKLAEKVHSPGVTSSLSKGHVVPRVVAAGVYLLSRHCFRFSSSIHGRGSTQKASLIK
LLMMSSISAMKHGGSLNPNQERMLFPQAQEYDRVCTLLEEVEHLTGKFVVRERNIVRSRI
DLFQEPVDLRCKAEDLVSEVWFGLKRTKLGPRLLKEEWDKLRASFAWLSTDPSETLRDGP
FLSHVQFRNFIAHVDAKSRSVRLLGAPVKKSGGVTTISQVVRMNFFPGFSLEAEKSLDNQ
ERLESISILKHVLFMVLNGPYTEEYKLEMIIEAFSTLVIPQPSEVIRKSRTMTLCLLSNY
LSSRGGSILDQIERAQSGTLGGFSKPQKTFIRPGGGVGYKGKGVWTGVMEDTHVQILIDG
DGTSNWLEEIRLSSDARLYDVIESIRRLCDDLGINNRVASAYRGHCMVRLSGFKIKPASR
TDGCPVRIMERGFRIRELQNPDEVKMRVRGDILNLSVTIQEGRVMNILSYRPRDTDISES
AAAYLWSNRDLFSFGKKEPSCSWICLKTLDNWAWSHASVLLANDRKTQGIDNRAMGNIFR
DCLEGSLRKQGLMRSKLTEMVEKNVVPLTTQELVDILEEDIDFSDVIAVELSEGSLDIES
VFDGAPILWSAEVEEFGEGVVAVSYSSKYYHLTLMDQAAITMCAIMGKEGCRGLLTEKRC
MAAIREQVRPFLIFLQIPEDSISWVSDQFCDSRGLHEESTIMWG
>AHE38302.1 |RdRp [FTLS virus]
MNLEVLCGRINVENGLSLGEPGLYDQIYDRPGLPDLDVTVDATGVTVDIGAVPDSASQLG
SSINAGLITIQLSEAYKINHDFTFSGLSKTTDRRLSEVFPITHDGSDGMTPDVIHTRLDG
TIVVVEFSTTRSHNIGGLEAAYRTKIEKYRDPISRRVDIMENPRVFFGVIVVSSGGVLSN
MPLTQDEAEELMYRFCIANEIYTKARSMDADIELQKSEEELEAISRALSFFSLFEPNIER
VEGTFPNSEIEMLEQFLSTPADVDFITKTLKAKEVEAYADLCDSHYLKPEKTIQERLEVN
RCEAIDKTQDLLAGLHARSNKQTSLNRGTVKLPPWLPKPSSESIDIKTDSGFGSLMDHGA
YGELWAKCLLDVSLGNVEGVVSDPAKELGIAISDDPEKDTPKEAKITYRRFKPALSSSAR
QEFSLQGVEGKKWKRMAANQKKEKESHETLSPFLDVEDIGDFLTFNNLLADSRYGDESIQ
RAVSILLEKASAMQDTELTHALNDSFKRNLSSNVVQWSLWVSCLAQELASALKQHCRAGE
FIIKKLKFWPIYVIIKPTKSSSHIFYSLGIRKADVTRRLTGRVFSDTIDAGEWELTEFKS
LKTCKLTNLVNLPCTMLNSIAFWREKLGVAPWLVRKPCSELREQVGLTFLISLEDKSKTE
EIITLTRYTQMEGFVSPPMLPKPQKMLGKLDGPLRTKLQVYLLRKHLDCMVRIASQPFSL
IPREGRVEWGGTFHAISGRSTNLENMVNSWYIGYYKNKEESTELNALGEMYKKIVEMEED
KPSSPEFLGWGDTDSPKKHEFSRSFLRAACSSLEREIAQRHGRQWKQNLEERVLREIGTK
NILDLASMKATSNFSKDWELYSEVQTKEYHRSKLLEKMATLIEKGVMWYIDAVGQAWKAV
LDDGCMRICLFKKNQHGGLREIYVMDANARLVQFGVETMARCVCELSPHETVANPRLKNS
IIENHGLKSARSLGPGSININSSNDAKKWNQGHYTTKLALVLCWFMPAKFHRFIWAAISM
FRRKKMMVDLRFLAHLSSKSESRSSDPFREAMTDAFHGNRDVSWMDKGRTYIKTETGMMQ
GILHFTSSLLHSCVQSFYKSYFVSKLKEGYMGESISGVVDVIEGSDDSAIMISIRPKSDM
DEVRSRFFVANLLHSVKFLNPLFGIYSSEKSTVNTVYCVEYNSEFHFHRHLVRPTLRWIA
ASHQISETEALASRQEDYSNLLTQCLEGGASFSLTYLIQCAQLLHHYMLLGLCLHPLFGT
FMGMLISDPDPALGFFLMDNPAFAGGAGFRFNLWRACKTTDLGRKYAYYFNEIQGKTKGD
EDYRALDATSGGTLSHSVMVYWGDRKKYQALLNRMGLPEDWVEQIDENPGVLYRRAANKK
ELLLKLAEKVHSPGVTSSLSKGHVVPRVVAAGVYLLSRHCFRFSSSIHGRGSTQKASLIK
LLMMSSISAMKHGGSLNPNQERMLFPQAQEYDRVCTLLEEVEHLTGKFVVRERNIVRSRI
DLFQEPVDLRCKAEDLVSEVWFGLKRTKLGPRLLKEEWDKLRASFAWLSTDPSETLRDGP
FLSHVQFRNFIAHVDAKSRSVRLLGAPVKKSGGVTTISQVVRMNFFPGFSLEAEKSLDNQ
ERLESISILKHVLFMVLNGPYTEEYKLEMIIEAFSTLVIPQPSEVIRKSRTMTLCLLSNY
LSSRGGSILDQIERAQSGTLGGFSKPQKTFIRPGGGVGYKGKGVWTGVMEDTHVQILIDG
DGTSNWLEEIRLSSDARLYDVIESIRRLCDDLGINNRVASAYRGHCMVRLSGFKIKPASR
TDGCPVRIMERGFRIRELQNPDEVKMRVRGDILNLSVTIQEGRVMNILSYRPRDTDISES
AAAYLWSNRDLFSFGKKEPSCSWICLKTLDNWAWSHASVLLANDRKTQGIDNRAMGNIFR
DCLEGSLRKQGLMRSKLTEMVEKNVVPLTTQELVDILEEDIDFSDVIAVELSEGSLDIES
IFDGAPILWSAEVEEFGEGVVAVSYSSKYYHLTLMDQAAITMCAIMGKEGCRGLLTEKRC
MAAIREQVRPFLIFLQIPEDSISWVSDQFCDSRGLDEESTIMWG
>AHE38303.1 |RdRp [FTLS virus]
MNLEVLCGRINVENGLSLGEPGLYDQIYDRPGLPDLDVTVDATGVTVDIGAVPDSASQLG
SSINAGLITIQLSEAYKINHDFTFSGLSKTTDRRLSEVFPITHDGSDGMTPDVIHTRLDG
TIVVVEFSTTRSHNIGGLEAAYRTKIEKYRDPISRRVDIMENPRVFFGVIVVSSGGVLSN
MPLTQDEAEELMYRFCIANEIYTKARSMDADIELQKSEEELEAISRALSFFSLFEPNIER
VEGTFPNSEIEMLEQFLSTPADVDFITKTLKAKEVEAYADLCDSHYLKPEKTIQERLEVN
RCEAIDKTQDLLAGLHARSNKQTSLNRGTVKLPPWLPKPSSESIDIKTDSGFGSLMDHGA
YGELWAKCLLDVSLGNVEGVVSDPAKELGIAISDDPEKDTPKEAKITYRRFKPALSSSAR
QEFSLQGVEGKKWKRMAANQKKEKESHETLSPFLDVEDIGDFLTFNNLLADSRYGDESIQ
RAVSILLEKASAMQDTELTHALNDSFKRNLSSNVVQWSLWVSCLAQELASALKQHCRAGE
FIIKKLKFWPIYVIIKPTKSSSHIFYSLGIRKADVTRRLTGRVFSDTIDAGEWELTEFKS
LKTCKLTNLVNLPCTMLNSIAFWREKLGVAPWLVRKPCSELREQVGLTFLISLEDKSKTE
EIITLTRYTQMEGFVSPPMLPKPQKMLGKLDGPLRTKLQVYLLRKHLDCMVRIASQPFSL
IPREGRVEWGGTFHAISGRSTNLENMVNSWYIGYYKNKEESTELNALGEMYKKIVEMEED
KPSSPEFLGWGDTDSPKKHEFSRSFLRAACSSLEREIAQRHGRQWKQNLEERVLREIGTK
NILDLASMKATSNFSKDWELYSEVQTKEYHRSKLLEKMATLIEKGVMWYIDAVGQAWKAV
LDDGCMRICLFKKNQHGGLREIYVMDANARLVQFGVETMARCVCELSPHETVANPRLKNS
IIENHGLKSARSLGPGSININSSNDAKKWNQGHYTTKLALVLCWFMPAKFHRFIWAAISM
FRRKKMMVDLRFLAHLSSKSESRSSDPFREAMTDAFHGNRDVSWMDKGRTYIKTETGMMQ
GILHFTSSLLHSCVQSFYKSYFVSKLKEGYMGESISGVVDVIEGSDDSAIMISIRPKSDM
DEVRSRFFVANLLHSVKFLNPLFGIYSSEKSTVNTVYCVEYNSEFHFHRHLVRPTLRWIA
ASHQISETEALASRQEDYSNLLTQCLEGGASFSLTYLIQCAQLLHHYMLLGLCLHPLFGT
FMGMLISDPDPALGFFLMDNPAFAGGAGFRFNLWRACKTTDLGRKYAYYFNEIQGKTKGD
EDYRALDATSGGTLSHSVMVYWGDRKKYQALLNRMGLPEDWVEQIDENPGVLYRRAANKK
ELLLKLAEKVHSPGVTSSLSKGHVVPRVVAAGVYLLSRHCFRFSSSIHGRGSTQKASLIK
LLMMSSISAMKHGGSLNPNQERMLFPQAQEYDRVCTLLEEVEHLTGKFVVRERNIVRSRI
DLFQEPVDLRCKAEDLVSEVWFGLKRTKLGPRLLKEEWDKLRASFAWLSTDPSETLRDGP
FLSHVQFRNFIAHVDAKSRSVRLLGAPVKKSGGVTTISQVVRMNFFPGFSLEAEKSLDNQ
ERLESISILKHVLFMVLNGPYTEEYKLEMIIEAFSTLVIPQPSEVIRKSRTMTLCLLSNY
LSSRGGSILDQIERAQSGTLGGFSKPQKTFIRPGGGVGYKGKGVWTGVMEDTHVQILIDG
DGTSNWLEEVRLSSDARLYDVIESIRRLCDDLGINNRVASAYRGHCMVRLSGFKIKPASR
TDGCPVRIMERGFRIRELQNPDEVKMRVRGDILNLSVTIQEGRVMNILSYRPRDTDISES
AAAYLWSNRDLFSFGKKEPSCSWICLKTLDNWAWSHASVLLANDRKTQGIDNRAMGNIFR
DCLEGSLRKQGLMRSKLTEMVEKNVVPLTTQELVDILEEDIDFSDVIAVELSEGSLDIES
IFDGAPILWSAEVEEFGEGVVAVSYSSKYYHLTLMDQAAITMCAIMGKEGCRGLLTEKRC
MAAIREQVRPFLIFLQIPEDSISWVSDQFCDSRGLDEESTIMWG
>AHE38304.1 |RdRp [FTLS virus]
MNLEVLCGRINVENGLSLGEPGLYDQIYDRPGLPDLDVTVDATGVTVDIGAVPDSASQLG
SSINAGLITIQLSEAYKINHDFTFSGLSKTTDRRLSEVFPITHDGSDGMTPDVIHTRLDG
TIVVVEFSTTRSHNIGGLEAAYRTKIEKYRDPISRRVDIMENPRVFFGVIVVSSGGVLSN
MPLTQDEAEELMYRFCIANEIYTKARSMDADIELQKSEEELEAISRALSFFSLFEPNIER
VEGTFPNSEIEMLEQFLSTPADVDFITKTLKAKEVEAYADLCDSHYLKPEKTIQERLEVN
RCEAIDKTQDLLAGLHARSNKQTSLNRGTVKLPPWLPKPSSESIDIKTDSGFGSLMDHGA
YGELWAKCLLDVSLGNVEGVVSDPAKELGIAISDDPEKDTPKEAKITYRRFKPALSSSAR
QEFSLQGVEGKKWKRMAANQKKEKESHETLSPFLDVEDIGDFLTFNNLLADSRYGDESIQ
RAVSILLEKASAMQDTELTHALNDSFKRNLSSNVVQWSLWVSCLAQELASALKQHCRAGE
FIIKKLKFWPIYVIIKPTKSSSHIFYSLGIRKADVTRRLTGRVFSDTIDAGEWELTEFKS
LKTCKLTNLVNLPCTMLNSIAFWREKLGVAPWLVRKPCSELREQVGLTFLISLEDKSKTE
EIITLTRYTQMEGFVSPPMLPKPQKMLGKLDGPLRTKLQVYLLRKHLDCMVRIASQPFSL
IPREGRVEWGGTFHAISGRSTNLENMVNSWYIGYYKNKEESTELNALGEMYKKIVEMEED
KPSSPEFLGWGDTDSPKKHEFSRSFLRAACSSLEREIAQRHGRQWKQNLEERVLREIGTK
NILDLASMKATSNFSKDWELYSEVQTKEYHRSKLLEKMATLIEKGVMWYIDAVGQAWKAV
LDDGCMRICLFKKNQHGGLREIYVMDANARLVQFGVETMARCVCELSPHETVANPRLKNS
IIENHGLKSARSLGPGSININSSNDAKKWNQGHYTTKLALVLCWFMPAKFHRFIWAAISM
FRRKKMMVDLRFLAHLSSKSESRSSDPFREAMTDAFHGNRDVSWMDKGRTYIKTETGMMQ
GILHFTSSLLHSCVQSFYKSYFVSKLKEGYMGESISGVVDVIEGSDDSAIMISIRPKSDM
DEVRSRFFVANLLHSVKFLNPLFGIYSSEKSTVNTVYCVEYNSEFHFHRHLVRPTLRWIA
ASHQISETEALASRQEDYSNLLTQCLEGGASFSLTYLIQCAQLLHHYMLLGLCLHPLFGT
FMGMLISDPDPALGFFLMDNPAFAGGAGFRFNLWRACKTTDLGRKYAYYFNEIQGKTKGD
EDYRALDATSGGTLSHSVMVYWGDRKKYQALLNRMGLPEDWVEQIDENPGVLYRRAANKK
ELLLKLAEKVHSPGVTSSLSKGHVVPRVVAAGVYLLSRHCFRFSSSIHGRGSTQKASLIK
LLMMSSISAMKHGGSLNPNQERMLFPQAQEYDRVCTLLEEVEHLTGKFVVRERNIVRSRI
DLFQEPVDLRCKAEDLVSEVWFGLKRTKLGPRLLKEEWDKLRASFAWLSTDPSETLRDGP
FLSHVQFRNFIAHVDAKSRSVRLLGAPVKKSGGVTTISQVVRMNFFPGFSLEAEKSLDNQ
ERLESISILKHVLFMVLNGPYTEEYKLEMIIEAFSTLVIPQPSEVIRKSRTMTLCLLSNY
LSSRGGSILDQIERAQSGTLGGFSKPQKTFIRPGGGVGYKGKGVWTGVMEDTHVQILIDG
DGTSNWLEEIRLSSDARLYDVIESIRRLCDDLGINNRVASAYRGHCMVRLSGFKIKPASR
TDGCPVRIMERGFRIRELQNPDEVKMRVRGDILNLSVTIQEGRVMNILSYRPRDTDISES
AAAYLWSNRDLFSFGKKEPSCSWICLKTLDNWAWSHASVLLANDRKTQGIDNRAMGNIFR
DCLEGSLRKQGLMRSKLTEMVEKNVVPLTTQELVDILEEDIDFSDVIAVELSEGSLDIES
IFDGAPILWSAEVEEFGEGVVAVSYSSKYYHLTLMDQAAITMCAIMGKEGCRGLLTEKRC
MAAIREQVRPFLIFLQIPEDSISWVSDQFCDSRGLDEESTIMWG
>AHE38305.1 |RdRp [FTLS virus]
MNLEVLCGRINVENGLSLGEPGLYDQIYDRPGLPDLDVTVDATGVTVDIGAVPDSASQLG
SSINAGLITIQLSEAYKINHDFTFSGLSKTTDRRLSEVFPITHDGSDGMTPDVIHTRLDG
TIVVVEFSTTRSHNIGGLEAAYRTKIEKYRDPISRRVDIMENPRVFFGVIVVSSGGVLSN
MPLTQDEAEELMYRFCIANEIYTKARSMDADIELQKSEEELEAISRALSFFSLFEPNIER
VEGTFPNSEIEMLEQFLSTPADVDFITKTLKAKEVEAYADLCDSHYLKPEKTIQERLEVN
RCEAIDKTQDLLAGLHARSNKQTSLNRGTVKLPPWLPKPSSESIDIKTDSGFGSLMDHGA
YGELWAKCLLDVSLGNVEGVVSDPAKELGIAISDDPEKDTPKEAKITYRRFKPALSSSAR
QEFSLQGVEGKKWKRMAANQKKEKESHETLSPFLDVEDIGDFLTFNNLLADSRYGDESIQ
RAVSILLEKASAMQDTELTHALNDSFKRNLSSNVVQWSLWVSCLAQELASALKQHCRAGE
FIIKKLKFWPIYVIIKPTKSSSHIFYSLGIRKADVTRRLTGRVFSDTIDAGEWELTEFKS
LKTCKLTNLVNLPCTMLNSIAFWREKLGVAPWLVRKPCSELREQVGLTFLISLEDKSKTE
EIITLTRYTQMEGFVSPPMLPKPQKMLGKLDGPLRTKLQVYLLRKHLDCMVRIASQPFSL
IPREGRVEWGGTFHAISGRSTNLENMVNSWYIGYYKNKEESTELNALGEMYKKIVEMEED
KPSSPEFLGWGDTDSPKKHEFSRSFLRAACSSLEREIAQRHGRQWKQNLEERVLREIGTK
NILDLASMKATSNFSKDWELYSEVQTKEYHRSKLLEKMATLIEKGVMWYIDAVGQAWKAV
LDDGCMRICLFKKNQHGGLREIYVMDANARLVQFGVETMARCVCELSPHETVANPRLKNS
IIENHGLKSARSLGPGSININSSNDAKKWNQGHYTTKLALVLCWFMPAKFHRFIWAAISM
FRRKKMMVDLRFLAHLSSKSESRSSDPFREAMTDAFHGNRDVSWMDKGRTYIKTETGMMQ
GILHFTSSLLHSCVQSFYKSYFVSKLKEGYMGESISGVVDVIEGSDDSAIMISIRPKSDM
DEVRSRFFVANLLHSVKFLNPLFGIYSSEKSTVNTVYCVEYNSEFHFHRHLVRPTLRWIA
ASHQISETEALASRQEDYSNLLTQCLEGGASFSLTYLIQCAQLLHHYMLLGLCLHPLFGT
FMGMLISDPDPALGFFLMDNPAFAGGAGFRFNLWRACKTTDLGRKYAYYFNEIQGKTKGD
EDYRALDATSGGTLSHSVMVYWGDRKKYQALLNRMGLPEDWVEQIDENPGVLYRRAANKK
ELLLKLAEKVHSPGVTSSLSKGHVVPRVVAAGVYLLSRHCFRFSSSIHGRGSTQKASLIK
LLMMSSISAMKHGGSLNPNQERMLFPQAQEYDRVCTLLEEVEHLTGKFVVRERNIVRSRI
DLFQEPVDLRCKAEDLVSEVWFGLKRTKLGPRLLKEEWDKLRASFAWLSTDPSETLRDGP
FLSHVQFRNFIAHVDAKSRSVRLLGAPVKKSGGVTTISQVVRMNFFPGFSLEAEKSLDNQ
ERLESISILKHVLFMVLNGPYIEEYKLEMIIEAFSTLVIPQPSEVIRKSRTMTLCLLSNY
LSSRGGSILDQIERAQSGTLGGFSKPQKTFIRPGGGVGYKGKGVWTGVMEDTHVQILIDG
DGTSNWLEEIRLSSDARLYDVIESIRRLCDDLGINNRVASAYRGHCMVRLSGFKIKPASR
TDGCPVRIMERGFRIRELQNPDEVKMRVRGDILNLSVTIQEGRVMNILSYRPRDTDISES
AAAYLWSNRDLFSFGKKEPSCSWICLKTLDNWAWSHASVLLANDRKTQGIDNRAMGNIFR
DCLEGSLRKQGLMRSKLTEMVEKNVVPLTTQELVDILEEDIDFSDVIAVELSEGSLDIES
IFDGAPILWSAEVEEFGEGVVAVSYSSKYYHLTLMDQAAITMCAIMGKEGCRGLLTEKRC
MAAIREQVRPFLIFLQIPEDSISWVSDQFCDSRGLDEESTIMWG
>AHE38306.1 |RdRp [FTLS virus]
MNLEVLCGRINVENGLSLGEPGLYDQIYDRPGLPDLDVTVDATGVTVDIGAVPDSASQLG
SSINAGLITIQLSEAYKINHDFTFSGLSKTTDRRLSEVFPITHDGSDGMTPDVIHTRLDG
TIVVVEFSTTRSHNIGGLEAAYRTKIEKYRDPISRRVDIMENPRVFFGVIVVSSGGVLSN
MPLTQDEAEELMYRFCIANEIYTKARSMDADIELQKSEEELEAISRALSFFSLFEPNIER
VEGTFPNSEIEMLEQFLSTPADVDFITKTLKAKEVEAYADLCDSHYLKPEKTIQERLEVN
RCEAIDKTQDLLAGLHARSNKQTSLNRGTVKLPPWLPKPSSESIDIKTDSGFGSLMDHGA
YGELWAKCLLDVSLGNVEGVVSDPAKELGIAISDDPEKDTPKEAKITYRRFKPALSSSAR
QEFSLQGVEGKKWKRMAANQKKEKESHETLSPFLDVEDIGDFLTFNNLLADSRYGDESIQ
RAVSILLEKASAMQDTELTHALNDSFKRNLSSNVVQWSLWVSCLAQELASALKQHCRAGE
FIIKKLKFWPIYVIIKPTKSSSHIFYSLGIRKADVTRRLTGRVFSDTIDAGEWELTEFKS
LKTCKLTNLVNLPCTMLNSIAFWREKLGVAPWLVRKPCSELREQVGLTFLISLEDKSKTE
EIITLTRYTQMEGFVSPPMLPKPQKMLGKLDGPLRTKLQVYLLRKHLDCMVRIASQPFSL
IPREGRVEWGGTFHAISGRSTNLENMVNSWYIGYYKNKEESTELNALGEMYKKIVEMEED
KPSSPEFLGWGDTDSPKKHEFSRSFLRAACSSLEREIAQRHGRQWKQNLEERVLREIGTK
NILDLASMKATSNFSKDWELYSEVQTKEYHRSKLLEKMATLIEKGVMWYIDAVGQAWKAV
LDDGCMRICLFKKNQHGGLREIYVMDANARLVQFGVETMARCVCELSPHETVANPRLKNS
IIENHGLKSARSLGPGSININSSNDAKKWNQGHYTTKLALVLCWFMPAKFHRFIWAAISM
FRRKKMMVDLRFLAHLSSKSESRSSDPFREAMTDAFHGNRDVSWMDKGRTYIKTETGMMQ
GILHFTSSLLHSCVQSFYKSYFVSKLKEGYMGESISGVVDVIEGSDDSAIMISIRPKSDM
DEVRSRFFVANLLHSVKFLNPLFGIYSSEKSTVNTVYCVEYNSEFHFHRHLVRPTLRWIA
ASHQISETEALASRQEDYSNLLTQCLEGGASFSLTYLIQCAQLLHHYMLLGLCLHPLFGT
FMGMLISDPDPALGFFLMDNPAFAGGAGFRFNLWRACKTTDLGRKYAYYFNEIQGKTKGD
EDYRALDATSGGTLSHSVMVYWGDRKKYQALLNRMGLPEDWVEQIDENPGVLYRRAANKK
ELLLKLAEKVHSPGVTSSLSKGHVVPRVVAAGVYLLSRHCFRFSSSIHGRGSTQKASLIK
LLMMSSISAMKHGGSLNPNQERMLFPQAQEYDRVCTLLEEVEHLTGKFVVRERNIVRSRI
DLFQEPVDLRCKAEDLVSEVWFGLKRTKLGPRLLKEEWDKLRASFAWLSTDPSETLRDGP
FLSHVQFRNFIAHVDAKSRSVRLLGAPVKKSGGVTTISQVVRMNFFPGFSLEAEKSLDNQ
ERLESISILKHVLFMVLNGPYTEEYKLEMIIEAFSTLVIPQPSEVIRKSRTMTLCLLSNY
LSSRGGSILDQIERAQSGTLGGFSKPQKTFIRPGGGVGYKGKGVWTGVMEDTHVQILIDG
DGTSNWLEEIRLSSDARLYDVIESIRRLCDDLGINNRVASAYRGHCMVRLSGFKIKPASR
TDGCPVRIMERGFRIRELQNPDEVKMRVRGDILNLSVTIQEGRVMNILSYRPRDTDISES
AAAYLWSNRDLFSFGKKEPSCSWICLKTLDNWAWSHASVLLANDRKTQGIDNRAMGNIFR
DCLEGSLRKQGLMRSKLTEMVEKNVVPLTTQELVDILEEDIDFSDVIAVELSEGSLDIES
IFDGAPILWSAEVEEFGEGVVAVSYSSKYYHLTLMDQAAITMCAIMGKEGCRGLLTEKRC
MAAIREQVRPFLIFLQIPEDSISWVSDQFCDSRGLDEESTIMWG
>AHE38307.1 |RdRp [FTLS virus]
MNLEVLCGRINVENGLSLGEPGLYDQIYDRPGLPDLDVTVDATGVTVDIGAVPDSASQLG
SSINAGLITIQLSEAYKINHDFTFSGLSKTTDRRLSEVFPITHDGSDGMTPDVIHTRLDG
TIVVVEFSTTRSHNIGGLEAAYRTKIEKYRDPISRRVDIMENPRVFFGVIVVSSGGVLSN
MPLTQDEAEELMYRFCIANEIYTKARSMDADIELQKSEEELEAISRALSFFSLFEPNIER
VEGTFPNSEIEMLEQFLSTPADVDFITKTLKAKEVEAYADLCDSHYLKPEKTIQERLEVN
RCEAIDKTQDLLAGLHARSNKQTSLNRGTVKLPPWLPKPSSESIDIKTDSGFGSLMDHGA
YGELWAKCLLDVSLGNVEGVVSDPAKELGIAISDDPEKDTPKEAKITYRRFKPALSSSAR
QEFSLQGVEGKKWKRMAANQKKEKESHETLSPFLDVEDIGDFLTFNNLLADSRYGDESIQ
RAVSILLEKASAMQDTELTHALNDSFKRNLSSNVVQWSLWVSCLAQELASALKQHCRAGE
FIIKKLKFWPIYVIIKPTKSSSHIFYSLGIRKADVTRRLTGRVFSDTIDAGEWELTEFKS
LKTCKLTNLVNLPCTMLNSIAFWREKLGVAPWLVRKPCSELREQVGLTFLISLEDKSKTE
EIITLTRYTQMEGFVSPPMLPKPQKMLGKLDGPLRTKLQVYLLRKHLDCMVRIASQPFSL
IPREGRVEWGGTFHAISGRSTNLENMVNSWYIGYYKNKEESTELNALGEMYKKIVEMEED
KPSSPEFLGWGDTDSPKKHEFSRSFLRAACSSLEREIAQRHGRQWKQNLEERVLREIGTK
NILDLASMKATSNFSKDWELYSEVQTKEYHRSKLLEKMATLIEKGVMWYIDAVGQAWKAV
LDDGCMRICLFKKNQHGGLREIYVMDANARLVQFGVETMARCVCELSPHETVANPRLKNS
IIENHGLKSARSLGPGSININSSNDAKKWNQGHYTTKLALVLCWFMPAKFHRFIWAAISM
FRRKKMMVDLRFLAHLSSKSESRSSDPFREAMTDAFHGNRDVSWMDKGRTYIKTETGMMQ
GILHFTSSLLHSCVQSFYKSYFVSKLKEGYMGESISGVVDVIEGSDDSAIMISIRPKSDM
DEVRSRFFVANLLHSVKFLNPLFGIYSSEKSTVNTVYCVEYNSEFHFHRHLVRPTLRWIA
ASHQISETEALASRQEDYSNLLTQCLEGGASFSLTYLIQCAQLLHHYMLLGLCLHPLFGT
FMGMLISDPDPALGFFLMDNPAFAGGAGFRFNLWRACKTTDLGRKYAYYFNEIQGKTKGD
EDYRALDATSGGTLSHSVMVYWGDRKKYQALLNRMGLPEDWVEQIDENPGVLYRRAANKK
ELLLKLAEKVHSPGVTSSLSKGHVVPRVVAAGVYLLSRHCFRFSSSIHGRGSTQKASLIK
LLMMSSISAMKHGGSLNPNQERMLFPQAQEYDRVCTLLEEVEHLTGKFVVRERNIVRSRI
DLFQEPVDLRCKAEDLVSEVWFGLKRTKLGPRLLKEEWDKLRASFAWLSTDPSETLRDGP
FLSHVQFRNFIAHVDAKSRSVRLLGAPVKKSGGVTTISQVVRMNFFPGFSLEAEKSLDNQ
ERLESISILKHVLFMVLNGPYTEEYKLEMIIEAFSTLVIPQPSEVIRKSRTMTLCLLSNY
LSSRGGSILDQIERAQSGTLGGFSKPQKTFIRPGGGVGYKGKGVWTGVMEDTHVQILIDG
DGTSNWLEEIRLSSDARLYDVIESIRRLCDDLGINNRVASAYRGHCMVRLSGFKIKPASR
TDGCPVRIMERGFRIRELQNPDEVKMRVRGDILNLSVTIQEGRVMNILSYRPRDTDISES
AAAYLWSNRDLFSFGKKEPSCSWICLKTLDNWAWSHASVLLANDRKTQGIDNRAMGNIFR
DCLEGSLRKQGLMRSKLTEMVEKNVVPLTTQELVDILEEDIDFSDVIAVELSEGSLDIES
IFDGAPILWSAEVEEFGEGVVAVSYSSKYYHLTLMDQAAITMCAIMGKEGCRGLLTEKRC
MAAIREQVRPFLIFLQIPEDSISWVSDQFCDSRGLDEESTIMWG
>AHE38308.1 |RdRp [FTLS virus]
MNLEVLCGRINVENGLSLGEPGLYDQIYDRPGLPDLDVTVDATGVTVDIGAVPDSASQLG
SSINAGLITIQLSEAYKINHDFTFSGLSKTTDRRLSEVFPITHDGSDGMTPDVIHTRLDG
TIVVVEFSTTRSHNIGGLEAAYRTKIEKYRDPISRRVDIMENPRVFFGVIVVSSGGVLSN
MPLTQDEAEELMYRFCIANEIYTKARSMDADIELQKSEEELEAISRALSFFSLFEPNIER
VEGTFPNSEIEMLEQFLSTPADVDFITKTLKAKEVEAYADLCDSHYLKPEKTIQERLEVN
RCEAIDKTQDLLAGLHARSNKQTSLNRGTVKLPPWLPKPSSESIDIKTDSGFGSLMDHGA
YGELWAKCLLDVSLGNVEGVVSDPAKELGIAISDDPEKDTPKEAKITYRRFKPALSSSAR
QEFSLQGVEGKKWKRMAANQKKEKESHETLSPFLDVEDIGDFLTFNNLLADSRYGDESIQ
RAVSILLEKASAMQDTELTHALNDSFKRNLSSNVVQWSLWVSCLAQELASALKQHCRAGE
FIIKKLKFWPIYVIIKPTKSSSHIFYSLGIRKADVTRRLTGRVFSDTIDAGEWELTEFKS
LKTCKLTNLVNLPCTMLNSIAFWREKLGVAPWLVRKPCSELREQVGLTFLISLEDKSKTE
EIITLTRYTQMEGFVSPPMLPKPQKMLGKLDGPLRTKLQVYLLRKHLDCMVRIASQPFSL
IPREGRVEWGGTFHAISGRSTNLENMVNSWYIGYYKNKEESTELNALGEMYKKIVEMEED
KPSSPEFLGWGDTDSPKKHEFSRSFLRAACSSLEREIAQRHGRQWKQNLEERVLREIGTK
NILDLASMKATSNFSKDWELYSEVQTKEYHRSKLLEKMATLIEKGVMWYIDAVGQAWKAV
LDDGCMRICLFKKNQHGGLREIYVMDANARLVQFGVETMARCVCELSPHETVANPRLKNS
IIENHGLKSARSLGPGSININSSNDAKKWNQGHYTTKLALVLCWFMPAKFHRFIWAAISM
FRRKKMMVDLRFLAHLSSKSESRSSDPFREAMTDAFHGNRDVSWMDKGRTYIKTETGMMQ
GILHFTSSLLHSCVQSFYKSYFVSKLKEGYMGESISGVVDVIEGSDDSAIMISIRPKSDM
DEVRSRFFVANLLHSVKFLNPLFGIYSSEKSTVNTVYCVEYNSEFHFHRHLVRPTLRWIA
ASHQISETEALASRQEDYSNLLTQCLEGGASFSLTYLIQCAQLLHHYMLLGLCLHPLFGT
FMGMLISDPDPALGFFLMDNPAFAGGAGFRFNLWRACKTTDLGRKYAYYFNEIQGKTKGD
EDYRALDATSGGTLSHSVMVYWGDRKKYQALLNRMGLPEDWVEQIDENPGVLYRRAANKK
ELLLKLAEKVHSPGVTSSLSKGHVVPRVVAAGVYLLSRHCFRFSSSIHGRGSTQKASLIK
LLMMSSISAMKHGGSLNPNQERMLFPQAQEYDRVCTLLEEVEHLTGKFVVRERNIVRSRI
DLFQEPVDLRCKAEDLVSEVWFGLKRTKLGPRLLKEEWDKLRASFAWLSTDPSETLRDGP
FLSHVQFRNFIAHVDAKSRSVRLLGAPVKKSGGVTTISQVVRMNFFPGFSLEAEKSLDNQ
ERLESISILKHVLFMVLNGPYTEEYKLEMIIEAFSTLVIPQPSEVIRKSRTMTLCLLSNY
LSSRGGSILDQIERAQSGTLGGFSKPQKTFIRPGGGVGYKGKGVWTGVMEDTHVQILIDG
DGTSNWLEEIRLSSDARLYDVIESIRRLCDDLGINNRVASAYRGHCMVRLSGFKIKPASR
TDGCPVRIMERGFRIRELQNPDEVKMRVRGDILNLSVTIQEGRVMNILSYRPRDTDISES
AAAYLWSNRDLFSFGKKEPSCSWICLKTLDNWAWSHASVLLANDRKTQGIDNRAMGNIFR
DCLEGSLRKQGLMRSKLTEMVEKNVVPLTTQELVDILEEDIDFSDVIAVELSEGSLDIES
IFDGAPILWSAEVEEFGEGVVAVSYSSKYYHLTLMDQAAITMCAIMGKEGCRGLLTEKRC
MAAIREQVRPFLIFLQIPEDSISWVSDQFCDSRGLDEESTIMWG
>AHE38309.1 |RdRp [FTLS virus]
MNLEVLCGRINVENGLSLGEPGLYDQIYDRPGLPDLDVTVDATGVTVDIGAVPDSASQLG
SSINAGLITIQLSEAYKINHDFTFSGLSKTTDRRLSEVFPITHDGSDGMTPDVIHTRLDG
TIVVVEFSTTRSHNIGGLEAAYRTKIEKYRDPISRRVDIMENPRVFFGVIVVSSGGVLSN
MPLTQDEAEELMYRFCIANEIYTKARSMDADIELQKSEEELEAISRALSFFSLFEPNIER
VEGTFPNSEIEMLEQFLSTPADVDFITKTLKAKEVEAYADLCDSHYLKPEKTIQERLEIN
RCEAIDKTQDLLAGLHARSNKQTSLNRGTVKLPPWLPKPSSESIDIKTDSGFGSLMDHGA
YGELWAKCLLDVSLGNVEGVVSDPAKELDIAISDDPEKDTPKEAKITYRRFKPALSSSAR
QEFSLQGVEGKKWKRMAANQKKEKESHETLSPFLDVDDIGDFLTFNNLLADSRYGDESIQ
RAVSILLEKASAMQDTELTHALNDSFKRNLSSNVVQWSLWVSCLAQELASALKQHCRAGE
FIIKKLKFWPIYVIIKPTKSSSHIFYSLGIRKADVTRRLTGRVFSDTIDAGEWELTEFKS
LKTCKLTNLVNLPCTMLNSIAFWREKLGVAPWLVRKPCSELREQVGLTFLISLEDKSKTE
EIITLTRYTQMEGFVSPPMLPKPQKMLGKLEGPLRTKLQVYLLRKHLDCMVRIASQPFSL
IPREGRVEWGGTFHAISGRSTNLENMVNSWYIGYYKNKEESTELNALGEMYKKIVEMEED
KPSSPEFLGWGDTDSPKKHEFSRSFLRAACSSLEREIAQRHGRQWKQNLEERVLREIGTK
NMLDLASMKATSNFSKDWELYSEVQTKEYHRSKLLEKMATLIEKGVMWYIDAVGQAWKAV
LDDGCMRICLFKKNQHGGLREIYVMDANARLVQFGVETMARCVCELSPHETVANPRLKNS
IIENHGLKSARSLGPGSININSSNDAKKWNQGHYTTKLALVLCWFMPAKFHRFIWAAISM
FRRKKMMVDLRFLAHLSSKSESRSSDPFREAMTDAFHGNRDVSWMDKGRTYIKTETGMMQ
GILHFTSSLLHSCVQSFYKSYFVSKLKEGYMGESISGVVDVIEGSDDSAIMISIRPKSDM
DEVRSRFFVANLLHSVKFLNPLFGIYSSEKSTVNTVYCVEYNSEFHFHRHLVRPTLRWIA
ASHQISETEALASRQEDYSNLLTQCLEGGASFSLTYLIQCAQLLHHYMLLGLCLHPLFGT
FMGMLISDPDPALGFFLMDNPAFAGGAGFRFNLWRACKTTDLGRKYAYYFNEIQGNTKGD
EDYRALDATSGGTLSHSVMVYWGDRKKYQALLNRMGLPEDWVEQIDENPGVLYRRAANKK
ELLLKLAEKVHSPGVTSSLSKGHVVPRVVAAGVYLLSRHCFRFSSSIHGRGSTQKASLIK
LLMMSSISAMKHGGSLNPNQERMLFPQAQEYDRVCTLLEEVEHLTGKFVVRERNIVRSRI
DLFQEPVDLRCKAEDLVSEVWFGLKRTKLGPRLLKEEWDKLRASFAWLSTDPSETLRDGP
FLSHVQFRNFIAHVDAKSRSVRLLGAPVKKSGGVTTISQVVRMNFFPGFSLEAEKSLDNQ
ERLESISILKHVLFMVLNGPYTEEYKLEMIIEAFSTLVIPQPSEVIRKSRTMTLCLLSNY
LSSRGGSILDQIERAQSGTLGGFSKPQKTFIRPGGGVGYKGKGVWTGVMEDTHVQILIDG
DGTSNWLEEIRLSSDARLYDVIESIRRLCDDLGINNRVASAYRGHCMVRLSGFKIKPASR
TDGCPVRIMERGFRIRELQNPDEVKMRVRGDILNLSVTIQEGRVMNILSYRPRDTDISES
AAAYLWSNRDLFSFGKKEPSCSWICLKTLDNWAWSHASVLLANDRKTQGIDNRAMGNIFR
DCLEGSLRKQGLMRSKLTEMVEKNVVPLTTQELVDILEEDIDFSDVIAVELSEGSLDIES
IFDGAPILWSAEVEEFGEGVVAVSYSSKYYHLTLMDQAAITMCAIMGKEGCRGLLTEKRC
MAAIREQVRPFLIFLQIPEDSISWVSDQFCDSRGLDEESTIMWG
>AHE38310.1 |RdRp [FTLS virus]
MNLEVLCGRINVENGLSLGEPGLYDQIYDRPGLPDLDVTVDATGVTVDIGAVPDSASQLG
SSINAGLITIQLSEAYKINHDFTFSGLSKTTDRRLSEVFPITHDGSDGMTPDVIHTRLDG
TIVVVEFSTTRSHNIGGLEAAYRTKIEKYRDPISRRVDIMENPRVFFGVIVVSSGGVLSN
MPLTQDEAEELMYRFCIANEIYTKARSMDADIELQKSEEELEAISRALSFFSLFEPNIER
VEGTFPNSEIEMLEQFLSTPADVDFITKTLKAKEVEAYADLCDSHYLKPEKTIQERLEIN
RCEAIDKTQDLLAGLHARSNKQTSLNRGTVKLPPWLPKPSSESIDIKTDSGFGSLMDHGA
YGELWAKCLLDVSLGNVEGVVSDPAKELDIAISDDPEKDTPKEAKITYRRFKPALSSSAR
QEFSLQGVEGKKWKRMAANQKKEKESHETLSPFLDVDDIGDFLTFNNLLADSRYGDESIQ
RAVSILLEKASAMQDTELTHALNDSFKRNLSSNVVQWSLWVSCLAQELASALKQHCRAGE
FIIKKLKFWPIYVIIKPTKSSSHIFYSLGIRKADVTRRLTGRVFSDTIDAGEWELTEFKS
LKTCKLTNLVNLPCTMLNSIAFWREKLGVAPWLVRKPCSELREQVGLTFLISLEDKSKTE
EIITLTRYTQMEGFVSPPMLPKPQKMLGKLEGPLRTKLQVYLLRKHLDCMVRIASQPFSL
IPREGRVEWGGTFHAISGRSTNLENMVNSWYIGYYKNKEESTELNALGEMYKKIVEMEED
KPSSPEFLGWGDTDSPKKHEFSRSFLRAACSSLEREIAQRHGRQWKQNLEERVLREIGTK
NILDLASMKATSNFSKDWELYSEVQTKEYHRSKLLEKMATLIEKGVMWYIDAVGQAWKAV
LDDGCMRICLFKKNQHGGLREIYVMDANARLVQFGVETMARCVCELSPHETVANPRLKNS
IIENHGLKSARSLGPGSININSSNDAKKWNQGHYTTKLALVLCWFMPAKFHRFIWAAISM
FRRKKMMVDLRFLAHLSSKSESRSSDPFREAMTDAFHGNRDVSWMDKGRTYIKTETGMMQ
GILHFTSSLLHSCVQSFYKSYFVSKLKEGYMGESISGVVDVIEGSDDSAIMISIRPKSDM
DEVRSRFFVANLLHSVKFLNPLFGIYSSEKSTVNTVYCVEYNSEFHFHRHLVRPTLRWIA
ASHQISETEALASRQEDYSNLLTQCLEGGASFSLTYLIQCAQLLHHYMLLGLCLHPLFGT
FMGMLISDPDPALGFFLMDNPAFAGGAGFRFNLWRACKTTDLGRKYAYYFNEIQGKTKGD
EDYRALDATSGGTLSHSVMVYWGDRKKYQALLNRMGLPEDWVEQIDENPGVLYRRAANKK
ELLLKLAEKVHSPGVTSSLSKGHVVPRVVAAGVYLLSRHCFRFSSSIHGRGSTQKASLIK
LLMMSSISAMKHGGSLNPNQERMLFPQAQEYDRVCTLLEEVEHLTGKFVVRERNIVRSRI
DLFQEPVDLRCKAEDLVSEVWFGLKRTKLGPRLLKEEWDKLRASFAWLSTDPSETLRDGP
FLSHVQFRNFIAHVDAKSRSVRLLGAPVKKSGGVTTISQVVRMNFFPGFSLEAEKSLDNQ
ERLESISILKHVLFMVLNGPYTEEYKLEMIIEAFSKLVIPQPSEVIRKSRTMTLCLLSNY
LSSRGGSILDQIERAQSGTLGGFSKPQKTFIRPGGGVGYKGKGVWTGVMEDTHVQILIDG
DGTSNWLEEIRLSSDARLYDVIESIRRLCDDLGINNRVASAYRGHCMVRLSGFKIKPASR
TDGCPVRIMERGFRIRELQNPDEVKMRVRGDILNLSVTIQEGRVMNILSYRPRDTDISES
AAAYLWSNRDLFSFGKKEPSCSWICLKTLDNWAWSHASVLLANDRKTQGIDNRAMGNIFR
DCLEGSLRKQGLMRSKLTEMVEKNVVPLTTQELVDILEEDIDFSDVIAVELSEGSLDIES
IFDGAPILWSAEVEEFGEGVVAVSYSSKYYHLTLMDQAAITMCAIMGKEGCRGLLTEKRC
MAAIREQVRPFLIFLQIPEDSISWVSDQFCDSRGLDEESTIMWG
>AHE38311.1 |RdRp [FTLS virus]
MNLEVLCGRINVENGLSLGEPGLYDQIYDRPGLPDLDVTVDATGVTVDIGAVPDSASQLG
SSINAGLITIQLSEAYKINHDFTFSGLSKTTDRRLSEVFPITHDGSDGMTPDVIHTRLDG
TIVVVEFSTTRSHNIGGLEAAYRTKIEKYRDPISRRVDIMENPRVFFGVIVVSSGGVLSN
MPLTQDEAEELMYRFCIANEIYTKARSMDADIELQKSEEELEAISRALSFFSLFEPNIER
VEGTFPNSEIEMLEQFLSTPADVDFITKTLKAKEVEAYADLCDSHYLKPEKTIQERLEIN
RCEAIDKTQDLLAGLHARSNKQTSLNRGTVKLPPWLPKPSSESIDIKTDSGFGSLMDHGA
YGELWAKCLLDVSLGNVEGVVSDPAKELDIAISDDPEKDTPKEAKITYRRFKPALSSSAR
QEFSLQGVEGKKWKRMAANQKKEKESHETLSPFLDVDDIGDFLTFNNLLADSRYGDESIQ
RAVSILLEKASAMQDTELTHALNDSFKRNLSSNVVQWSLWVSCLAQELASALKQHCRAGE
FIIKKLKFWPIYVIIKPTKSSSHIFYSLGIRKADVTRRLTGRVFSDTIDAGEWELTEFKS
LKTCKLTNLVNLPCTMLNSIAFWREKLGVAPWLVRKPCSELREQVGLTFLISLEDKSKTE
EIITLTRYTQMEGFVSPPMLPKPQKMLGKLEGPLRTKLQVYLLRKHLDCMVRIASQPFSL
IPREGRVEWGGTFHAISGRSTNLENMVNSWYIGYYKNKEESTELNALGEMYKKIVEMEED
KPSSPEFLGWGDTDSPKKHEFSRSFLRAACSSLEREIAQRHGRQWKQNLEERVLREIGTK
NILDLASMKATSNFSKDWELYSEVQTKEYHRSKLLEKMATLIEKGVMWYIDAVGQAWKAV
LDDGCMRICLFKKNQHGGLREIYVMDANARLVQFGVETMARCVCELSPHETVANPRLKNS
IIENHGLKSARSLGPGSININSSNDAKKWNQGHYTTKLALVLCWFMPAKFHRFIWAAISM
FRRKKMMVDLRFLAHLSSKSESRSSDPFREAMTDAFHGNRDVSWMDKGRTYIKTETGMMQ
GILHFTSSLLHSCVQSFYKSYFVSKLKEGYMGESISGVVDVIEGSDDSAIMISIRPKSDM
DEVRSRFFVANLLHSVKFLNPLFGIYSSEKSTVNTVYCVEYNSEFHFHRHLVRPTLRWIA
ASHQISETEALASRQEDYSNLLTQCLEGGASFSLTYLIQCAQLLHHYMLLGLCLHPLFGT
FMGMLISDPDPALGFFLMDNPAFAGGAGFRFNLWRACKTTDLGRKYAYYFNEIQGKTKGD
EDYRALDATSGGTLSHSVMVYWGDRKKYQALLNRMGLPEDWVEQIDENPGVLYRRAANKK
ELLLKLAEKVHSPGVTSSLSKGHVVPRVVAAGVYLLSRHCFRFSSSIHGRGSTQKASLIK
LLMMSSISAMKHGGSLNPNQERMLFPQAQEYDRVCTLLEEVEHLTGKFVVRERNIVRSRI
DLFQEPVDLRCKAEDLVSEVWFGLKRTKLGPRLLKEEWDKLRASFAWLSTDPSETLRDGP
FLSHVQFRNFIAHVDAKSRSVRLLGAPVKKSGGVTTISQVVRMNFFPGFSLEAEKSLDNQ
ERLESISILKHVLFMVLNGPYTEEYKLEMIIEAFSTLVIPQPSEVIRKSRTMTLCLLSNY
LSSRGGSILDQIERAQSGTLGGFSKPQKTFIRPGGGVGYKGKGVWTGVMEDTHVQILIDG
DGTSNWLEEIRLSSDARLYDVIESIRRLCDDLGINNRVASAYRGHCMVRLSGFKIKPASR
TDGCPVRIMERGFRIRELQNPDEVKMRVRGDILNLSVTIQEGRVMNILSYRPRDTDISES
AAAYLWSNRDLFSFGKKEPSCSWICLKTLDNWAWSHASVLLANDRKTQGIDNRAMGNIFR
DCLEGSLRKQGLMRSKLTEMVEKNVVPLTTQELVDILEEDIDFSDVIAVELSEGSLDIES
IFDGAPILWSAEVEEFGEGVVAVSYSSKYYHLTLMDQAAITMCAIMGKEGCRGLLTEKRC
MAAIREQVRPFLIFLQIPEDSISWVSDQFCDSRGLDEESTIMWG
>AHE38312.1 |RdRp [FTLS virus]
MNLEVLCGRINVENGLSLGEPGLYDQIYDRPGLPDLDVTVDATGVTVDIGAVPDSASQLG
SSINAGLITIQLSEAYKINHDFTFSGLSKTTDRRLSEVFPITHDGSDGMTPDVIHTRLDG
TIVVVEFSTTRSHNIGGLEAAYRTKIEKYRDPISRRVDIMENPRVFFGVIVVSSGGVLSN
MPLTQDEAEELMYRFCIANEIYTKARSMDADIELQKSEEELEAISRALSFFSLFEPNIER
VEGTFPNSEIEMLEQFLSTPADVDFITKTLKAKEVEAYADLCDSHYLKPEKTIQERLEIN
RCEAIDKTQDLLAGLHARSNKQTSLNRGTVKLPPWLPKPSSESIDIKTDSGFGSLMDHGA
YGELWAKCLLDVSLGNVEGVVSDPAKELDIAISDDPEKDTPKEAKITYRRFKPALSSSAR
QEFSLQGVEGKKWKRMAANQKKEKESHETLSPFLDVDDIGDFLTFNNLLADSRYGDESIQ
RAVSILLEKASAMQDTELTHALNDSFKRNLSSNVVQWSLWVSCLAQELASALKQHCRAGE
FIIKKLKFWPIYVIIKPTKSSSHIFYSLGIRKADVTRRLTGRVFSDTIDAGEWELTEFKS
LKTCKLTNLVNLPCTMLNSIAFWREKLGVAPWLVRKPCSELREQVGLTFLISLEDKSKTE
EIITLTRYTQMEGFVSPPMLPKPQKMLGKLEGPLRTKLQVYLLRKHLDCMVRIASQPFSL
IPREGRVEWGGTFHAISGRSTNLENMVNSWYIGYYKNKEESTELNALGEMYKKIVEMEED
KPSSPEFLGWGDTDSPKKHEFSRSFLRAACSSLEREIAQRHGRQWKQNLEERVLREIGTK
NILDLASMKATSNFSKDWELYSEVQTKEYHRSKLLEKMATLIEKGVMWYIDAVGQAWKAV
LDDGCMRICLFKKNQHGGLREIYVMDANARLVQFGVETMARCVCELSPHETVANPRLKNS
IIENHGLKSARSLGPGSININSSNDAKKWNQGHYTTKLALVLCWFMPAKFHRFIWAAISM
FRRKKMMVDLRFLAHLSSKSESRSSDPFREAMTDAFHGNRDVSWMDKGRTYIKTETGMMQ
GILHFTSSLLHSCVQSFYKSYFVSKLKEGYMGESISGVVDVIEGSDDSAIMISIRPKSDM
DEVRSRFFVANLLHSVKFLNPLFGIYSSEKSTVNTVYCVEYNSEFHFHRHLVRPTLRWIA
ASHQISETEALASRQEDYSNLLTQCLEGGASFSLTYLIQCAQLLHHYMLLGLCLHPLFGT
FMGMLISDPDPALGFFLMDNPAFAGGAGFRFNLWRACKTTDLGRKYAYYFNEIQGKTKGD
EDYRALDATSGGTLSHSVMVYWGDRKKYQALLNRMGLPEDWVEQIDENPGVLYRRAANKK
ELLLKLAEKVHSPGVTSSLSKGHVVPRVVAAGVYLLSRHCFRFSSSIHGRGSTQKASLIK
LLMMSSISAMKHGGSLNPNQERMLFPQAQEYDRVCTLLEEVEHLTGKFVVRERNIVRSRI
DLFQEPVDLRCKAEDLVSEVWFGLKRTKLGPRLLKEEWDKLRASFAWLSTDPSETLRDGP
FLSHVQFRNFIAHVDAKSRSVRLLGAPVKKSGGVTTISQVVRMNFFPGFSLEAEKSLDNQ
ERLESISILKHVLFMVLNGPYTEEYKLEMIIEAFSTLVIPQPSEVIRKSRTMTLCLLSNY
LSSRGGSILDQIERAQSGTLGGFSKPQKTFIRPGGGVGYKGKGVWTGVMEDTHVQILIDG
DGTSNWLEEIRLSSDARLYDVIESIRRLCDDLGINNRVASAYRGHCMVRLSGFKIKPASR
TDGCPVRIMERGFRIRELQNPDEVKMRVRGDILNLSVTIQEGRVMNILSYRPRDTDISES
AAAYLWSNRDLFSFGKKEPSCSWICLKTLDNWAWSHASVLLANDRKTQGIDNRAMGNIFR
DCLEGSLRKQGLMRSKLTEMVEKNVVPLTTQELVDILEEDIDFSDVIAVELSEGSLDIES
IFDGAPILWSAEVEEFGEGVVAVSYSSKYYHLTLMDQAAITMCAIMGKEGCRGLLTEKRC
MAAIREQVRPFLIFLQIPEDSISWVSDQFCDSRGLDEESTIMWG
>AHE38313.1 |RdRp [FTLS virus]
MNLEVLCGRINVENGLSLGEPGLYDQIYDRPGLPDLDVTVDATGVTVDIGAVPDSASQLG
SSINAGLITIQLSEAYKINHDFTFSGLSKTTDRRLSEVFPITHDGSDGMTPDVIHTRLDG
TIVVVEFSTTRSHNIGGLEAAYRTKIEKYRDPISRRVDIMENPRVFFGVIVVSSGGVLSN
MPLTQDEAEELMYRFCIANEIYTKARSMDADIELQKSEEELEAISRALSFFSLFEPNIER
VEGTFPNSEIEMLEQFLSTPADVDFITKTLKAKEVEAYADLCDSHYLKPEKTIQERLEIN
RCEAIDKTQDLLAGLHARSNKQTSLNRGTVKLPPWLPKPSSESIDIKTDSGFGSLMDHGA
YGELWAKCLLDVSLGNVEGVVSDPAKELDIAISDDPEKDTPKEAKITYRRFKPALSSSAR
QEFSLQGVEGKKWKRMAANQKKEKESHETLSPFLDVDDIGDFLTFNNLLADSRYGDESIQ
RAVSILLEKASAMQDTELTHALNDSFKRNLSSNVVQWSLWVSCLAQELASALKQHCRAGE
FIIKKLKFWPIYVIIKPTKSSSHIFYSLGIRKADVTRRLTGRVFSDTIDAGEWELTEFKS
LKTCKLTNLVNLPCTMLNSIAFWREKLGVAPWLVRKPCSELREQVGLTFLISLEDKSKTE
EIITLTRYTQMEGFVSPPMLPKPQKMLGKLEGPLRTKLQVYLLRKHLDCMVRIASQPFSL
IPREGRVEWGGTFHAISGRSTNLENMVNSWYIGYYKNKEESTELNALGEMYKKIVEMEED
KPSSPEFLGWGDTDSPKKHEFSRSFLRAACSSLEREIAQRHGRQWKQNLEERVLREIGTK
NILDLASMKATSNFSKDWELYSEVQTKEYHRSKLLEKMATLIEKGVMWYIDAVGQAWKAV
LDDGCMRICLFKKNQHGGLREIYVMDANARLVQFGVETMARCVCELSPHETVANPRLKNS
IIENHGLKSARSLGPGSININSSNDAKKWNQGHYTTKLALVLCWFMPAKFHRFIWAAISM
FRRKKMMVDLRFLAHLSSKSESRSSDPFREAMTDAFHGNRDVSWMDKGRTYIKTETGMMQ
GILHFTSSLLHSCVQSFYKSYFVSKLKEGYMGESISGVVDVIEGSDDSAIMISIRPKSDM
DEVRSRFFVANLLHSVKFLNPLFGIYSSEKSTVNTVYCVEYNSEFHFHRHLVRPTLRWIA
ASHQISETEALASRQEDYSNLLTQCLEGGASFSLTYLIQCAQLLHHYMLLGLCLHPLFGT
FMGMLISDPDPALGFFLMDNPAFAGGAGFRFNLWRACKTTDLGRKYAYYFNEIQGKTKGD
EDYRALDATSGGTLSHSVMVYWGDRKKYQALLNRMGLPEDWVEQIDENPGVLYRRAANKK
ELLLKLAEKVHSPGVTSSLSKGHVVPRVVAAGVYLLSRHCFRFSSSIHGRGSTQKASLIK
LLMMSSISAMKHGGSLNPNQERMLFPQAQEYDRVCTLLEEVEHLTGKFVVRERNIVRSRI
DLFQEPVDLRCKAEDLVSEVWFGLKRTKLGPRLLKEEWDKLRASFAWLSTDPSETLRDGP
FLSHVQFRNFIAHVDAKSRSVRLLGAPVKKSGGVTTISQVVRMNFFPGFSLEAEKSLDNQ
ERLESISILKHVLFMVLNGPYTEEYKLEMIIEAFSTLVIPQPSEVIRKSRTMTLCLLSNY
LSSRGGSILDQIERAQSGTLGGFSKPQKTFIRPGGGVGYKGKGVWTGVMEDTHVQILIDG
DGTSNWLEEIRLSSDARLYDVIESIRRLCDDLGINNRVASAYRGHCMVRLSGFKIKPASR
TDGCPVRIMERGFRIRELQNPDEVKMRVRGDILNLSVTIQEGRVMNILSYRPRDTDISES
AAAYLWSNRDLFSFGKKEPSCSWICLKTLDNWAWSHASVLLANDRKTQGIDNRAMGNIFR
DCLEGSLRKQGLMRSKLTEMVEKNVVPLTTQELVDILEEDIDFSDVIAVELSEGSLDIES
IFDGAPILWSAEVEEFGEGVVAVSYSSKYYHLTLMDQAAITMCAIMGKEGCRGLLTEKRC
MAAIREQVRPFLIFLQIPEDSISWVSDQFCDSRGLDEESTIMWG
>AHE38314.1 |RdRp [FTLS virus]
MNLEVLCGRINVENGLSLGEPGLYDQIYDRPGLPDLDVTVDATGVTVDIGAVPDSASQLG
SSINAGLITIQLSEAYKINHDFTFSGLSKTTDRRLSEVFPITHDGSDGMTPDVIHTRLDG
TIVVVEFSTTRSHNIGGLEAAYRTKIEKYRDPISRRVDIMENPRVFFGVIVVSSGGVLSN
MPLTQDEAEELMYRFCIANEIYTKARSMDADIELQKSEEELEAISRALSFFSLFEPNIER
VEGTFPNSEIEMLEQFLSTPADVDFITKTLKAKEVEAYADLCDSHYLKPEKTIQERLEIN
RCEAIDKTQDLLAGLHARSNKQTSLNRGTVKLPPWLPKPSSESIDIKTDSGFGSLMDHGA
YGELWAKCLLDVSLGNVEGVVSDPAKELDIAISDDPEKDTPKEAKITYRRFKPALSSSAR
QEFSLQGVEGKKWKRMAANQKKEKESHETLSPFLDVDDIGDFLTFNNLLADSRYGDESIQ
RAVSILLEKASAMQDTELTHALNDSFKRNLSSNVVQWSLWVSCLAQELASALKQHCRAGE
FIIKKLKFWPIYVIIKPTKSSSHIFYSLGIRKADVTRRLTGRVFSDTIDAGEWELTEFKS
LKTCKLTNLVNLPCTMLNSIAFWREKLGVAPWLVRKPCSELREQVGLTFLISLEDKSKTE
EIITLTRYTQMEGFVSPPMLPKPQKMLGKLEGPLRTKLQVYLLRKHLDCMVRIASQPFSL
IPREGRVEWGGTFHAISGRSTNLENMVNSWYIGYYKNKEESTELNALGEMYKKIVEMEED
KPSSPEFLGWGDTDSPKKHEFSRSFLRAACSSLEREIAQRHGRQWKQNLEERVLREIGTK
NILDLASMKATSNFSKDWELYSEVQTKEYHRSKLLEKMATLIEKGVMWYIDAVGQAWKAV
LDDGCMRICLFKKNQHGGLREIYVMDANARLVQFGVETMARCVCELSPHETVANPRLKNS
IIENHGLKSARSLGPGSININSSNDAKKWNQGHYTTKLALVLCWFMPAKFHRFIWAAISM
FRRKKMMVDLRFLAHLSSKSESRSSDPFREAMTDAFHGNRDVSWMDKGRTYIKTETGMMQ
GILHFTSSLLHSCVQSFYKSYFVSKLKEGYMGESINGVVDVIEGSDDSAIMISIRPKSDM
DEVRSRFFVANLLHSVKFLNPLFGIYSSEKSTVNTVYCVEYNSEFHFHRHLVRPTLRWIA
ASHQISETEALASRQEDYSNLLTQCLEGGASFSLTYLIQCAQLLHHYMLLGLCLHPLFGT
FMGMLISDPDPALGFFLMDNPAFAGGAGFRFNLWRACKTTDLGRKYAYYFNEIQGKTKGD
EDYRALDATSGGTLSHSVMVYWGDRKKYQALLNRMGLPEDWVEQIDENPGILYRRAANKK
ELLLKLAEKVHSPGVTSSLSKGHVVPRVVAAGVYLLSRHCFRFSSSIHGRGSTQKASLIK
LLMMSSISAMKHGGSLNPNQERMLFPQAQEYDRVCTLLEEVEHLTGKFVVRERNIVRSRI
DLFQEPVDLRCKAEDLVSEVWFGLKRTKLGPRLLKEEWDKLRASFAWLSTDPSETLRDGP
FLSHVQFRNFIAHVDAKSRSVRLLGAPVKKSGGVTTISQVVRMNFFPGFSLEAEKSLDNQ
ERLESISILKHVLFMVLNGPYTEEYKLEMIIEAFSTLVIPQPSEVIRKSRTMTLCLLSNY
LSSRGGSILDQIERAQSGTLGGFSKPQKTFIRPGGGVGYKGKGVWTGVMEDTHVQILIDG
DGTSNWLEEIRLSSDARLYDVIESIRRLCDDLGINNRVASAYRGHCMVRLSGFKIKPASR
TDGCPVRIMERGFRIRELQNPDEVKMRVRGDILNLSVTIQEGRVMNILSYRPRDTDISES
AAAYLWSNRDLFSFGKKEPSCSWICLKTLDNWAWSHASVLLANDRKTQGIDNRAMGNIFR
DCLEGSLRKQGLMRSKLTEMVEKNVVPLTTQELVDILEEDIDFSDVIAVELSEGSLDIES
IFDGAPILWSAEVEEFGEGVVAVSYSSKYYHLTLMDQAAITMCAIMGKEGCRGLLTEKRC
MAAIREQVRPFLIFLQIPEDSISWVSDQFCDSRGLDEESTIMWG
>AHE38315.1 |RdRp [FTLS virus]
MNLEVLCGRINVENGLSLGEPGLYDQIYDRPGLPDLDVTVDATGVTVDIGAVPDSASQLG
SSINAGLITIQLSEAYKINHDFTFSGLSKTTDRRLSEVFPITHDGSDGMTPDVIHTRLDG
TIVVVEFSTTRSHNIGGLEAAYRTKIEKYRDPISRRVDIMENPRVFFGVIVVSSGGVLSN
MPLTQDEAEELMYRFCIANEIYTKARSMDADIELQKSEEELEAISRALSFFSLFEPNIER
VEGTFPNSEIEMLEQFLSTPADVDFITKTLKAKEVEAYADLCDSHYLKPEKTIQERLEIN
RCEAIDKTQDLLAGLHARSNKQTSLNRGTVKLPPWLPKPSSESIDIKTDSGFGSLMDHGA
YGELWAKCLLDVSLGNVEGVVSDPAKELDIATSDDPEKDTPKEAKITYRRFKPALSSSAR
QEFSLQGVEGKKWKRMAANQKKEKESHETLSPFLDVDDIGDFLTFNNLLADSRYGDESIQ
RAVSILLEKASAMQDTELTHALNDSFKRNLSSNVVQWSLWVSCLAQELASALKQHCRAGE
FIIKKLKFWPIYVIIKPTKSSSHIFYSLGIRKADVTRRLTGRVFSDTIDAGEWELTEFKS
LKTCKLTNLVNLPCTMLNSIAFWREKLGVAPWLVRKPCSELREQVGLTFLISLEDKSKTE
EIITLTRYTQMEGFVSPPMLPKPQKMLGKLEGPLRTKLQVYLLRKHLDCMVRIASQPFSL
IPREGRVEWGGTFHAISGRSTNLENMVNSWYIGYYKNKEESTELNALGEMYKKIVEMEED
KPSSPEFLGWGDTDSPKKHEFSRSFLRAACSSLEREIAQRHGRQWKQNLEERVLREIGTK
NILDLASMKATSNFSKDWELYSEVQTKEYHRSKLLEKMATLIEKGVMWYIDAVGQAWKAV
LDDGCMRICLFKKNQHGGLREIYVMDANARLVQFGVETMARCVCELSPHETVANPRLKNS
IIENHGLKSARSLGPGSININSSNDAKKWNQGHYTTKLALVLCWFMPAKFHRFIWAAISM
FRRKKMMVDLRFLAHLSSKSESRSSDPFREAMTDAFHGNRDVSWMDKGRTYIKTETGMMQ
GILHFTSSLLHSCVQSFYKSYFVSKLKEGYMGESISGVVDVIEGSDDSAIMISIRPKSDM
DEVRSRFFVANLLHSVKFLNPLFGIYSSEKSTVNTVYCVEYNSEFHFHRHLVRPTLRWIA
ASHQISETEALASRQEDYSNLLTQCLEGGASFSLTYLIQCAQLLHHYMLLGLCLHPLFGT
FMGMLISDPDPALGFFLMDNPAFAGGAGFRFNLWRACKTTDLGRKYAYYFNEIQGKTKGD
EDYRALDATSGGTLSHSVMVYWGDRKKYQALLNRMGLPEDWVEQIDENPGVLYRRAANKK
ELLLKLAEKVHSPGVTSSLSKGHVVPRVVAAGVYLLSRHCFRFSSSIHGRGSTQKASLIK
LLMMSSISAMKHGGSLNPNQERMLFPQAQEYDRVCTLLEEVEHLTGKFVVRERNIVRSRI
DLFQEPVDLRCKAEDLVSEVWFGLKRTKLGPRLLKEEWDKLRASFAWLSTDPSETLRDGP
FLSHVQFRNFIAHVDAKSRSVRLLGAPVKKSGGVTTISQVVRMNFFPGFSLEAEKSLDNQ
ERLESISILKHVLFMVLNGPYTEEYKLEMIIEAFSNLVIPQPSEVIRKSRTMTLCLLSNY
LSSRGGSILDQIERAQSGTLGGFSKPQKTFIRPGGGVGYKGKGVWTGVMEDTHVQILIDG
DGTNNWLEEIRLSSDARLYDVIESIRRLCDDLGINNRVASAYRGHCMVRLSGFKIKPASR
TDGCPVRIMERGFRIRELQNPDEVKMRVRGDILNLSVTIQEGRVMNILSYRPRDTDISES
AAAYLWSNRDLFSFGKKEPSCSWICLKTLDNWAWSHASVLLANDRKTQGIDNRAMGNIFR
DCLEGSLRKQGLMRSKLTEMVEKNVVPLTTQELVDILEEDIDFSDVIAVELSEGSLDIES
IFDGAPILWSAEVEEFGEGVVAVSYSSKYYHLTLMDQAAITMCAIMGKEGCRGLLTEKRC
MAAIREQVRPFLIFLQIPEDSISWVSDQFCDSRGLDEESTIMWG
>AHE38316.1 |RdRp [FTLS virus]
MNLEVLCGRINVENGLSLGEPGLYDQIYDRPGLPDLDVTVDATGVTVDIGAVPDSASQLG
SSINAGLITIQLSEAYKINHDFTFSGLSKTTDRRLSEVFPITHDGSDGMTPDVIHTRLDG
TIVVVEFSTTRSHNIGGLEAAYRTKIEKYRDPISRRVDIMENPRVFFGVIVVSSGGVLSN
MPLTQDEAEELMYRFCIANEIYTKARSMDADIELQKSEEELEAISRALSFFSLFEPNIER
VEGTFPNSEIEMLEQFLSTPADVDFITKTLKAKEVEAYADLCDSHYLKPEKTIQERLEIN
RCEAIDKTQDLLAGLHARSNKQTSLNRGTVKLPPWLPKPSSESIDIKTDSGFGSLMDHGA
YGELWAKCLLDVSLGNVEGVVSDPAKELDIAISDDPEKDTPKEAKITYRRFKPALSSSAR
QEFSLQGVEGKKWKRMAANQKKEKESHETLSPFLDVDDIGDFLTFNNLLADSRYGDESIQ
RAVSILLEKASAMQDTELTHALNDSFKRNLSSNVVQWSLWVSCLAQELASALKQHCRAGE
FIIKKLKFWPIYVIIKPTKSSSHIFYSLGIRKADVTRRLTGRVFSDTIDAGEWELTEFKS
LKTCKLTNLVNLPCTMLNSIAFWREKLGVAPWLVRKPCSELREQVGLTFLISLEDKSKTE
EIITLTRYTQMEGFVSPPMLPKPQKMLGKLEGPLRTKLQVYLLRKHLDCMVRIASQPFSL
IPREGRVEWGGTFHAISGRSTNLENMVNSWYIGYYKNKEESTELNALGEMYKKIVEMEED
KPSSPEFLGWGDTDSPKKHEFSRSFLRAACSSLEREIAQRHGRQWKQNLEERVLREIGTK
NILDLASMKATSNFSKDWELYSEVQTKEYHRSKLLEKMATLIEKGVMWYIDAVGQAWKAV
LDDGCMRICLFKKNQHGGLREIYVMDANARLVQFGVETMARCVCELSPHETVANPRLKNS
IIENHGLKSARSLGPGSININSSNDAKKWNQGHYTTKLALVLCWFMPAKFHRFIWAAISM
FRRKKMMVDLRFLAHLSSKSESRSSDPFREAMTDAFHGNRDVSWMDKGRTYIKTETGMMQ
GILHFTSSLLHSCVQSFYKSYFVSKLKEGYMGESISGVVDVIEGSDDSAIMISIRPKSDM
DEVRSRFFVANLLHSVKFLNPLFGIYSSEKSTVNTVYCVEYNSEFHFHRHLVRPTLRWIA
ASHQISETEALASRQEDYSNLLTQCLEGGASFSLTYLIQCAQLLHHYMLLGLCLHPLFGT
FMGMLISDPDPALGFFLMDNPAFAGGAGFRFNLWRACKTTDLGRKYAYYFNEIQGKTKGD
EDYRALDATSGGTLSHSVMVYWGDRKKYQALLNRMGLPEDWVEQIDENPGVLYRRAANKK
ELLLKLAEKVHSPGVTSSLSKGHVVPRVVAAGVYLLSRHCFRFSSSIHGRGSTQKASLIK
LLMMSSISAMRHGGSLNPNQERMLFPQAQEYDRVCTLLEEVEHLTGKFVVRERNIVRSRI
DLFQEPVDLRCKAEDLVSEVWFGLKRTKLGPRLLKEEWDKLRASFAWLSTDPSETLRDGP
FLSHVQFRNFIAHVDAKSRSVRLLGAPVKKSGGVTTISQVVRMNFFPGFSLEAEKSLDNQ
ERLESISILKHVLFMVLNGPYTEEYKLEMIIEAFSTLVIPQPSEVIRKSRTMTLCLLSNY
LSSRGGSILDQIERAQSGTLGGFSKPQKTFIRPGGGVGYKGKGVWTGVMEDTHVQILIDG
DGTSNWLEEIRLSSDARLYDVIESIRRLCDDLGINNRVASAYRGHCMVRLSGFKIKPASR
TDGCPVRIMERGFRIRELQNPDEVKMRVRGDILNLSVTIQEGRVMNILSYRPRDTDISES
AAAYLWSNRDLFSFGKKEPSCSWICLKTLDNWAWSHASVLLANDRKTQGIDNRAMGNIFR
DCLEGSLRKQGLMRSKLTEMVEKNVVPLTTQELVDILEEDIDFSDVIAVELSEGSLDIES
IFDGAPILWSAEVEEFGEGVVAVSYSSKYYHLTLMDQAAITMCAIMGKEGCRGLLTEKRC
MAAIREQVRPFLIFLQIPEDSISWVSDQFCDSRGLDEESTIMWG
>AHE38317.1 |RdRp [FTLS virus]
MNLEVLCGRINVENGLSLGEPGLYDQIYDRPGLPDLDVTVDATGVTVDIGAVPDSASQLG
SSINAGLITIQLSEAYKINHDFTFSGLSKTTDRRLSEVFPITHDGSDGMTPDVIHTRLDG
TIVVVEFSTTRSHNIGGLEAAYRTKIEKYRDPISRRVDIMENPRVFFGVIVVSSGGVLSN
MPLTQDEAEELMYRFCIANEIYTKARSMDADIELQKSEEELEAISRALSFFSLFEPNIER
VEGTFPNSEIEMLEQFLSTPADVDFITKTLKAKEVEAYADLCDSHYLKPEKTIQERLEIN
RCEAIDKTQDLLAGLHARSNKQTSLNRGTVKLPPWLPKPSSESIDIKTDSGFGSLMDHGA
YGELWAKCLLDVSLGNVEGVVSDPAKELDIAISDDPEKDTPKEAKITYRRFKPALSSSAR
QEFSLQGVEGKKWKRMAANQKKEKESHETLSPFLDVDDIGDFLTFNNLLADSRYGDESIQ
RAVSILLEKASAMQDTELTHALNDSFKRNLSSNVVQWSLWVSCLAQELASALKQHCRAGE
FIIKKLKFWPIYVIIKPTKSSSHIFYSLGIRKADVTRRLTGRVFSDTIDAGEWELTEFKS
LKTCKLTNLVNLPCTMLNSIAFWREKLGVAPWLVRKPCSELREQVGLTFLISLEDKSKTE
EIITLTRYTQMEGFVSPPMLPKPQKMLGKLEGPLRTKLQVYLLRKHLDCMVRIASQPFSL
IPREGRVEWGGTFHAISGRSTNLENMVNSWYIGYYKNKEESTELNALGEMYKKIVEMEED
KPSSPEFLGWGDTDSPKKHEFSRSFLRAACSSLEREIAQRHGRQWKQNLEERVLREIGTK
NILDLASMKATSNFSKDWELYSEVQTKEYHRSKLLEKMATLIEKGVMWYIDAVGQAWKAV
LDDGCMRICLFKKNQHGGLREIYVMDANARLVQFGVETMARCVCELSPHETVANPRLKNS
IIENHGLKSARSLGPGSININSSNDAKKWNQGHYTTKLALVLCWFMPAKFHRFIWAAISM
FRRKKMMVDLRFLAHLSSKSESRSSDPFREAMTDAFHGNRDVSWMDKGRTYIKTETGMMQ
GILHFTSSLLHSCVQSFYKSYFVSKLKEGYMGESISGVVDVIEGSDDSAIMISIRPKSDM
DEVRSRFFVANLLHSVKFLNPLFGIYSSEKSTVNTVYCVEYNSEFHFHRHLVRPTLRWIA
ASHQISETEALASRQEDYSNLLTQCLEGGASFSLTYLIQCAQLLHHYMLLGLCLHPLFGT
FMGMLISDPDPALGFFLMDNPAFAGGAGFRFNLWRACKTTDLGRKYAYYFNEIQGKTKGD
EDYRALDATSGGTLSHSVMVYWGDRKKYQALLNRMGLPEDWVEQIDENPGVLYRRAANKK
ELLLKLAEKVHSPGVTSSLSKGHVVPRVVAAGVYLLSRHCFRFSSSIHGRGSTQKASLIK
LLMMSSISAMRHGGSLNPNQERMLFPQAQEYDRVCTLLEEVEHLTGKFVVRERNIVRSRI
DLFQEPVDLRCKAEDLVSEVWFGLKRTKLGPRLLKEEWDKLRASFAWLSTDPSETLRDGP
FLSHVQFRNFIAHVDAKSRSVRLLGAPVKKSGGVTTISQVVRMNFFPGFSLEAEKSLDNQ
ERLESISILKHVLFMVLNGPYTEEYKLEMIIEAFSTLVIPQPSEVIRKSRTMTLCLLSNY
LSSRGGSILDQIERAQSGTLGGFSKPQKTFIRPGGGVGYKGKGVWTGVMEDTHVQILIDG
DGTSNWLEEIRLSSDARLYDVIESIRRLCDDLGINNRVASAYRGHCMVRLSGFKIKPASR
TDGCPVRIMERGFRIRELQNPDEVKMRVRGDILNLSVTIQEGRVMNILSYRPRDTDISES
AAAYLWSNRDLFSFGKKEPSCSWICLKTLDNWAWSHASVLLANDRKTQGIDNRAMGNIFR
DCLEGSLRKQGLMRSKLTEMVEKNVVPLTTQELVDILEEDIDFSDVIAVELSEGSLDIES
IFDGAPILWSAEVEEFGEGVVAVSYSSKYYHLTLMDQAAITMCAIMGKEGCRGLLTEKRC
MAAIREQVRPFLIFLQIPEDSISWVSDQFCDSRGLDEESTIMWG
>AHE38318.1 |RdRp [FTLS virus]
MNLEVLCGRINVEKGLSLGEPGLYDQIYDRPGLPDLDVTVDATGVTVDIGAVPDSASQLG
SSINAGLITIQLSEAYKINHDFTFSGLSKTTDRRLSEVFPITHDGSDGMTPDVIHTRLDG
TIVVVEFSTTRSHNIGGLEAAYRTKIEKYRDPISRRVDIMENPRVFFGVIVVSSGGVLSN
MPLTQDEAEELMYRFCIANEIYTKARSMDADIELQKSEEELEAISRALSFFSLFEPNIER
VEGTFPNSEIEMLEQFLSTPADVDFITKTLKAKEVEAYADLCDSHYLKPEKTIQERLEVN
RCEAIDKTQDLLAGLHARSNKQTSLNRGTVKLPPWLPKPSSESIDIKTDSGFGSLMDHGA
YGELWAKCLLDVSLGNVEGVVSDPAKELGIAISDDPEKDTPKEAKITYRRFKPALSSSAR
QEFSLQGVEGKKWKRMAANQKKEKESHETLSPFLDVEDIGDFLTFNNLLADSRYGDESIQ
RAVSILLEKASAMQDTELTHALNDSFKRNLSSNVVQWSLWVSCLAQELASALKQHCRAGE
FIIKKLKFWPIYVIIKPTKSSSHIFYSLGIRKADVTRRLTGRVFSDTIDAGEWELTEFKS
LKTCKLTNLVNLPCTMLNSIAFWREKLGVAPWLVRKPCSELREQVGLTFLISLEDKSKTE
EIITLTRYTQMEGFVSPPMLPKPQKMLGKLDGPLRTKLQVYYLRKHLDCMVRIASQPFSL
IPREGRVEWGGTFHAISGRSTNLENMVNSWYIGYYKNKEESTELNALGEMYKKIVEMEED
KPSSPEFLGWGDTDSPKKHEFSRSFLRAACSSLEREIAQRHGRQWKQNLEERVLREIGTK
NILDLASMKATSNFSKDWELYSEVQTKEYHRSKLLEKMATLIEKGVMWYIDAVGQAWKAV
LDDGCMRICLFKKNQHGGLREIYVMDANARLVQFGVETMARCVCELSPHETVANPRLKNS
IIENHGLKSARSLGPGSININSSNDAKKWNQGHYTTKLALVLCWFMPAKFHRFIWAAISM
FRRKKMMVDLTFLAHLSSKSESRSSDPFREAMTDAFHGNRDVSWMDKGRTYIKTETGMMQ
GILHFTSSLLHSCVQSFYKSYFVSKLKEGYMGESISGVVDVIEGSDDSAIMISIRPKSDM
DEVRSRFFVANLLHSVKFLNPLFGIYSSEKSTVNTVYCVEYNSEFHFHRHLVRPTLRWIA
ASHQISETEALASRQEDYSNLLTQCLEGGASFSLTYLIQCAQLLHHYMLLGLCLHPLFGT
FMGMLISDPDPALGFFLMDNPAFAGGAGFRFNLWRACKTTDLGRKYAYYFNEIQGKTKGD
EDYRALDATSGGTLSHSVMVYWGDRKKYQALLNRMGLPEDWVEQIDENPGVLYRRAANKK
ELLLKLAEKVHSPGVTSSLSKGHVVPRVVAAGVYLLSRHCFRFSSSIHGRGSTQKASLIK
LLMMSSISAMKHGGSLNPNQERMLFPQAQEYDRVCTLLEEVEHLTGKFVVRERNIVRSRI
DLFQEPVDLRCKAEDLVSEVWFGLKRTKLGPRLLKEEWDKLRASFAWLSTDPSETLRDGP
FLSHVQFRNFIAHVDAKSRSVRLLGAPVKKSGGVTTISQVVRMNFFPGFSLEAEKSLDNQ
ERLESISILKHVLFMVLNGPYTEEYKLEMIIEAFSTLVIPQPSEVIRKSRTMTLCLLSNY
LSSRGGSILDQIERAQSGTLGGFSKPQKTFIRPGGGVGYKGKGVWTGVMEDTHVQILIDG
DGTSNWLEEIRLSSDARLYDVIESIRRLCDDLGINNRVASAYRGHCMVRLSGFKIKPASR
TDGCPVRIMERGFRIRELQNPDEVKMRVRGDILNLSVTIQEGRVMNILSYRPRDTDISES
AAAYLWSNRDLFSFGKKEPSCSWICLKTLDNWAWSHASVLLANDRKTQGIDNRAMGNIFR
DCLEGSLRKQGLMRSKLTEMVEKNVVPLTTQELVDILEEDIDFSDVIAVELSEGSLDIES
IFDGAPILWSAEVEEFGEGVVAVSYSSKYYHLTLMDQAAITMCAIMGKEGCRGLLTEKRC
MAAIREQVRPFLIFLQIPEDSISWVSDQFCDSRGLHEESTIMWG
>AHE38319.1 |RdRp [FTLS virus]
MNLEVLCGRINVENGLSLGEPGLYDQIYDRPGLPDLDVTVDATGVTVDIGAVPDSASQLG
SSINAGLITIQLSEAYKINHDFTFSGLSKTTDRRLSEVFPITHDGSDGMTPDVIHTRLDG
TIVVVEFSTTRSHNIGGLEAAYRTKIEKYRDPISRRVDIMENPRVFFGVIVVSSGGVLSN
MPLTQDEAEELMYRFCIANEIYTKARSMDADIELQKSEEELEAISRALSFFSLFEPNIER
VEGTFPNSEIEMLEQFLSTPADVDFITKTLKAKEVEAYVDLCDSHYLKPEKTIQERLEIN
RCEAIDKTQDLLAGLHARSNKQTSLNRGTVKLPPWLPKPSSESIDIKTDSGFGSLMDHGA
YGELWAKCLLDVSLGNVEGVVSDPAKELDIAISDDPEKDTPKEAKITYRRFKPALSSSAR
QEFSLQGVEGKKWKRMAANQKKEKESHETLSPFLDVEDIGDFLTFNNLLADSRYGDESVQ
RAVSILLEKASAMQDTELTHALNDSFKRNLSSNVVQWSLWVSCLAQELASALKQHCRAGE
FIIKKLKFWPIYVIIKPTKSSSHIFFSLGIRKADVTRRLTGRVFSDTIDAGEWELTEFKS
LKTCKLTNLVNLPCTMLNSIAFWREKLGVAPWLVRKPCSELREQVGLTFLVSLEDKSKTE
EIITLTRYTQMEGFVSPPMLPKPQKMLGKLDGPLRTKLQVYLLRKHLDCMVRIASQPFNL
IPREGRVEWGGTFHAISGRSTNLENMVNSWYIGYYKNKEESTELNALGEMYKKIVEMEED
KPSSPEFLGWGDTDSPKKHEFSRSFLRAACSSLEREIAQRHGRQWKQSLEERVLKEIGTK
NILDLASMKATSNFSKDWELYSEVQTKEYHRSKLLEKMATLIEKGVMWYIDAVGQAWKAV
LDDGCMRICLFKKNQHGGLREIYVMDANARLVQFGVETMARCVCELSPHETVANPRLKNS
IIENHGLKSARSLGPGSININSSNDAKKWNQGHYTTKLALVLCWFMPAKFHRFIWAAISM
FRRKKMMVDLRFLAHLSTKSESRSSDPFREAMTDAFHGNREVSWMDKGRTYIKTETGMMQ
GILHFTSSLLHSCVQSFYKSYFVSKLKEGYMGESISGVVDVIEGSDDSAIMISIRPKSDM
DEVRSRFFVANLLHSVKFLNPLFGIYSSEKSTVNTVYCVEYNSEFHFHRHLVRPTLRWIA
ASHQISETEALASRQEDYSNLLTQCLEGGASFSLTYLIQCAQLLHHYMLLGLCLHPLFGT
FMGMLISDPDPALGFFLMDNPAFAGGAGFRFNLWRACKTTDLGRKYAYYFNEIQGKTKGD
EDYRALDATSGGTLSHSVMVYWGDRKKYQALLNRMGLPEDWVEQIDENPGVLYRRAANKR
ELLLKLAEKVHSPGVTSSLSKGHVVPRVVAAGVYLLSRHCFRFSSSIHGRGSAQKASLIK
LLMMSSVSAMKHGGSLNPNQERMLFPQAQEYDRVCTLLEEVEHLTGKFVVRERNIVRSRI
DLFQEPVDLRCKAEDLVSEVWFGLKRTKLGPRLLKEEWDKLRASFAWLSTDPSETLRDGP
FLSHVQFRNFIAHVDAKSRSVRLLGAPVKKSGGVTTISQVVRMNFFPGFSLEAEKSLDNQ
ERLESISILKHVLFMVLNGPYTEEYKLEMIIEAFSTLVIPQPSEVIRKSRTMTLCLLSNY
LSSKGGSILDQIERAQSGTLGGFSKPQKTFIRPGGGVGYKGKGVWTGVMEDTHVQILIDG
DGTSNWLEEIRLSSDARLYDVIESIRRLCDDLGINNRVASAYRGHCMVRLSGFKIKPASR
TDGCPVRIMERGFRIRELQNPDEVKMRVRGDILNLSVTIQEGRVMNILSYRPRDTDISES
AAAYLWSNRDLFSFGKKEPSCSWICLKTLDNWAWSHASVLLANDRKTQGIDNRAMGNIFR
DCLEGSLRKQGLMRSKLTEMVEKNVVPLTTQELVDILEEDIDFSDVIAVELSEGSLDIES
IFDGAPILWSAEVEEFGEGVVAVSYSSKYYHLTLMDQAAITMCAIMGKEGCRGLLTEKRC
MAAIREQVRPFLIFLQIPEDSISWVSDQFCDSRGLDEESTIMWG
>AHE38320.1 |RdRp [FTLS virus]
MNLEVLCGRINVENGLSLGEPGLYDQIYDRPGLPDLDVTVDATGVTVDIGAVPDSASQLG
SSINAGLITIQLSEAYKINHDFTFSGLSKTTDRRLSEVFPITHDGSDGMTPDVIHTRLDG
TIVVVEFSTTRSHNIGGLEAAYRTKIEKYRDPISRRVDIMENPRVFFGVIVVSSGGVLSN
MPLTQDEAEELMYRFCIANEIYTKARSMDADIELQKSEEELEAISRALSFFSLFEPNIER
VEGTFPNSEIEMLEQFLSTPADVDFITKTLKAKEVEAYADLCDSHYLKPEKTIQERLEIN
RCEAIDKTQDLLAGLHARSNKQTSLNRGTVKLPPWLPKPSSESIDIKTDSGFGSLMDHGA
YGELWAKCLLDVSLGNVEGVVSDPAKELDIAISDDPEKDTPKEAKITYRRFKPALSSSAR
QEFSLQGVEGKKWKRMAANQKKEKESHETLSPFLDVEDIGDFLTFNNLLADSRYGDESVQ
RAVSILLEKASAMQDTELTHALNDSFKRNLSSNVVQWSLWVSCLAQELASALKQHCRAGE
FIIKKLKFWPIYVIIKPTKSSSHIFFSLGIRKADVTRRLTGRVFSDTIDAGEWELTEFKS
LKTCKLTNLVNLPCTMLNSIAFWREKLGVAPWLVRKPCSELREQVGLTFLVSLEDKSKTE
EIITLTRYTQMEGFVSPPMLPKPQKMLGKLDGPLRTKLQVYLLRKHLDCMVRIASQPFNL
IPREGRVEWGGTFHAISGRSTNLENMVNSWYIGYYKNKEESTELNALGEMYKKIVEMEED
KPSSPEFLGWGDTDSPKKHEFSRSFLRAACSSLEREIAQRHGRQWKQSLEERVLKEIGTK
NILDLASMKATSNFSKDWELYSEVQTKEYHRSKLLEKMATLIEKGVMWYIDAVGQAWKAV
LDDGCMRICLFKKNQHGGLREIYVMDANARLVQFGVETMARCVCELSPHETVANPRLKNS
IIENHGLKSARSLGPGSININSSNDAKKWNQGHYTTKLALVLCWFMPAKFHRFIWAAISM
FRRKKMMVDLRFLAHLSTKSESRSSDPFREAMTDAFHGNREVSWMDKGRTYIKTETGMMQ
GILHFTSSLLHSCVQSFYKSYFVSKLKEGYMGESISGVVDVIEGSDDSAIMISIRPKSDM
DEVRSRFFVANLLHSVKFLNPLFGIYSSEKSTVNTVYCVEYNSEFHFHRHLVRPTLRWIA
ASHQISETEALASRQEDYSNLLTQCLEGGASFSLTYLIQCAQLLHHYMLLGLCLHPLFGT
FMGMLISDPDPALGFFLMDNPAFAGGAGFRFNLWRACKTTDLGRKYAYYFNEIQGKTKGD
EDYRALDATSGGTLSHSVMVYWGDRKKYQALLNRMGLPEDWVEQIDENPGVLYRRAANKK
ELLLKLAEKVHSPGVTSSLSKGHVVPRVVAAGVYLLSRHCFRFSSSIHGRGSAQKASLIK
LLMMSSVSAMKHGGSLNPNQERMLFPQAQEYDRVCTLLEEVEHLTGKFVVRERNIVRSRI
DLFQEPVDLRCKAEDLVSEVWFGLKRTKLGPRLLKEEWDKLRASFAWLSTDPSETLRDGP
FLSHVQFRNFIAHVDAKSRSVRLLGAPVKKSGGVTTISQVVRMNFFPGFSLEAEKSLDNQ
ERLESISILKHVLFMVLNGPYTEEYKLEMIIEAFSTLVIPQPSEVIRKSRTMTLCLLSNY
LSSKGGSILDQIERAQSGTLGGFSKPQKTFIRPGGGVGYKGKGVWTGVMEDTHVQILIDG
DGTSNWLEEIRLSSDARLYDVIESIRRLCDDLGINNRVASAYRGHCMVRLSGFKIKPASR
TDGCPVRIMERGFRIRELQNPDEVKMRVRGDILNLSVTIQEGRVMNILSYRPRDTDISES
AAAYLWSNRDLFSFGKKEPSCSWICLKTLDNWAWSHASVLLANDRKTQGIDNRAMGNIFR
DCLEGSLRKQGLMRSKLTEMVEKNVVPLTTQELVDILEEDIDFSDVIAVELSEGSLDIES
IFDGAPILWSAEVEEFGEGVVAVSYSSKYYHLTLMDQAAITMCAIMGKEGCRGLLTEKRC
MAAIREQVRPFLIFLQIPEDSISWVSDQFCDSRGLDEESTIMWG
>AHE38321.1 |RdRp [FTLS virus]
MNLEVLCGRINVENGLSLGEPGLYDQIYDRPGLPDLDVTVDATGVTVDIGAVPDSASQLG
SSINAGLITIQLSEAYKINHDFTFSGLSKTTDRRLSEVFPITHDGSDGMTPDVIHTRLDG
TIVVVEFSTTRSHNIGGLEAAYRTKIEKYRDPISRRVDIMENPRVFFGVIVVSSGGVLSN
MPLTQDEAEELMYRFCIANEIYTKARSMDADIELQKSEEELEAISRALSFFSLFEPNIER
VEGTFPNSEIEMLEQFLSTPADVDFITKTLKAKEVEAYADLCDSHYLKPEKTIQERLEIN
RCEAIDKTQDLLAGLHARSNKQTSLNRGTVKLPPWLPKPSSESIDIKTDSGFGSLMDHGA
YGELWAKCLLDVSLGNVEGVVSDPAKELDIAISDDPEKDTPKEAKITYRRFKPALSSSAR
QEFSLQGVEGKKWKRMAANQKKEKESHETLSPFLDVEDIGDFLTFNNLLADSRYGDESVQ
RAVSILLEKASAMQDTELTHALNDSFKRNLSSNVVQWSLWVSCLAQELASALKQHCRAGE
FIIKKLKFWPIYVIIKPTKSSSHIFFSLGIRKADVTRRLTGRVFSDTIDAGEWELTEFKS
LKTCKLTNLVNLPCTMLNSIAFWREKLGVAPWLVRKPCSELREQVGLTFLVSLEDKSKTE
EIITLTRYTQMEGFVSPPMLPKPQKMLGKLDGPLRTKLQVYLLRKHLDCMVRIASQPFNL
IPREGRVEWGGTFHAISGRSTNLENMVNSWYIGYYKNKEESTELNALGEMYKKIVEMEED
KPSSPEFLGWGDTDSPKKHEFSRSFLRAACSSLEREIAQRHGRQWKQNLEERVLKEIGTK
NILDLASMKATSNFSKDWELYSEVQTKEYHRSKLLEKMATLIEKGVMWYIDAVGQAWKAV
LDDGCMRICLFKKNQHGGLREIYVMDANARLVQFGVETMARCVCELSPHETVANPRLKNS
IIENHGLKSARSLGPGSININSSNDAKKWNQGHYTTKLALVLCWFMPAKFHRFIWAAISM
FRRKKMMVDLRFLAHLSTKSESRSSDPFREAMTDAFHGNREVSWMDKGRTYIKTETGMMQ
GILHFTSSLLHSCVQSFYKSYFVSKLKEGYMGESISGVVDVIEGSDDSAIMISIRPKSDM
DEVRSRFFVANLLHSVKFLNPLFGIYSSEKSTVNTVYCVEYNSEFHFHRHLVRPTLRWIA
ASHQISETEALASRQEDYSNLLTQCLEGGASFSLTYLIQCAQLLHHYMLLGLCLHPLFGT
FMGMLISDPDPALGFFLMDNPAFAGGAGFRFNLWRACKTTDLGRKYAYYFNEIQGKTKGD
EDYRALDATSGGTLSHSVMVYWGDRKKYQALLNRMGLPEDWVEQIDENPGVLYRRAANKK
ELLLKLAEKVHSPGVTSSLSKGHVVPRVVAAGVYLLSRHCFRFSSSIHGRGSAQKASLIK
LLMMSSISAMKHGGSLNPNQERMLFPQAQEYDRVCTLLEEVEHLTGKFVVRERNIVRSRI
DLFQEPVDLRCKAEDLVSEVWFGLKRTKLGPRLLKEEWDKLRASFAWLSTDPSETLRDGP
FLSHVQFRNFIAHVDAKSRSVRLLGAPVKKSGGVTTISQVVRMNFFPGFSLEAEKSLDNQ
ERLESISILKHVLFMVLNGPYTEEYKLEMIIEAFSTLVIPQPSEVIRKSRTMTLCLLSNY
LSSKGGSILDQIERAQSGTLGGFSKPQKTFIRPGGGVGYKGKGVWTGVMEDTHVQILIDG
DGTSNWLEEIRLSSDARLYDVIESIRRLCDDLGINNRVASAYRGHCMVRLSGFKIKPASR
TDGCPVRIMERGFRIRELQNPDEVKMRVRGDILNLSVTIQEGRVMNILSYRPRDTDISES
AAAYLWSNRDLFSFGKKEPSCSWICLKTLDNWAWSHASVLLANDRKTQGIDNRAMGNIFR
DCLEGSLRKQGLMRSKLTEMVEKNVVPLTTQELVDILEEDIDFSDVIAVELSEGSLDIES
IFDGAPILWSAEVEEFGEGVVAVSYSSKYYHLTLMDQAAITMCAIMGKEGCRGLLTEKRC
MAAIREQVRPFLIFLQIPEDSISWVSDQFCDSRGLDEESTIMWG
>AHE38322.1 |RdRp [FTLS virus]
MNLEVLCGRINVENGLSLGEPGLYDQIYDRPGLPDLDVTVDATGVTVDIGAVPDSASQLG
SSINAGLITIQLSEAYKINHDFTFSGLSKTTDRRLSEVFPITHDGSDGMTPDVIHTRLDG
TIVVVEFSTTRSHNIGGLEAAYRTKIEKYRDPISRRVDIMENPRVFFGVIVVSSGGVLSN
MPLTQDEAEELMYRFCIANEIYTKARSMDADIELQKSEEELEAISRALSFFSLFEPNIER
VEKTFPNSEIEMLEQFLSTPADVDFITKTLKAKEVEAYADLCDSHYLKPEKTIQERLEIN
RCEAIDKTQDLLADLHARSNKQTSLNRGTVKLPPWLPKPSSESIDIKTDSGFGSLMDHGA
YGELWAKCLLDVSLGNVEGVVSDPAKELDIAISDDPDKDTPKEAKITYRRFKPALSSSAR
QEFSLQGVEGKKWKRMAANQKKEKESHETLSPFLDVEDIGDFVTFNNLLADSRYGDESVQ
RAVSILLEKASAMQDTELTHALNDSFKRNLSSNVVQWSLWVSCLAQELASALKQHCRAGE
FIIKKLKFWPIYVIIKPTKSSSHIFFSLGIRKADVTRRLTGRVFSETIDAGEWELTEFKS
LKTCKLTNLVNLPCTMLNSIAFWREKLGVAPWLVRKPCSELREQVGLTFLISLEDKSKTE
EIITLTRYTQMEGFVSPPMLPKPQKMLGKLEGPLRTKLQVYFFRKHLDCMVRIASQPFSL
ILREGRVEWGGTFHAISGRSTNLENMVNSWYIGYYKNKEESTELNALGEMYKKIVEMEED
KPSSPEFLGWGDTDSPKKHEFSRSFLRAACSSLEREIAQRHGRQWKQNLEERVLREIGTK
NILDLASMKATSNFSKDWELYSEVQTKEYHRSKLLEKMATLIEKGVMWYIDAVGQAWKAV
LDDGCMRICLFKKNQHGGLREIYVMDANARLVQFGVETMARCVCELSPHETVANPRLKNS
IIENHGLKSARSLGPGSININSSNDAKKWNQGHYTTKLALVLCWFMPAKFHRFIWAAISM
FRKKKMMVDLKFLAHLSSKSESRSSDPFREAMTDAFHGNREVSWMDKGRTYIKTETGMMQ
GILHFTSSLLHSCVQSFYKSYFVSKLKEGYMGESISGVVDVIEGSDDSAIMISIRPKSDM
DEVRSRFFVANLLHSVKFLNPLFGIYSSEKSTVNTVYCVEYNSEFHFHRHLVRPTLRWVA
ASHQISETEALASRQEDYSNLLTQCLEGGASFSLTYLIQCAQLLHHYMLLGLCLHPLFGT
FMGMLISDPDPALGFFLMDNPAFAGGAGFRFNLWRACKTTDLGRKYAYYFNEIQGKTKGD
EDYRALDATSGGTLSHSVMVYWGDRKKYQALLNRMGLPEDWVEQIDENPGVLYRRAANKK
ELLLKLAEKVHSPGVTSSLSKGHVVPRVVAAGVYLLSRHCFRFSSSIHGRGSTQKASLIK
LLMMSSVSAMKHGGSLNPNQERMLFPQAQEYDRVCTLLEEVEHLTGKFVVRERNIVRSRI
DLFQEPVDLRCKAEDLVSEVWFGLKRTKLGPRLLKEEWDKLRASFAWLSTDPSETLRDGP
FLSHVQFRNFIAHVDAKSRSVRLLGAPVKKSGGVTTISQVVRMNFFPGFSLEAEKSLDNQ
ERLESISILKHVLFMVLNGPYTEEYKLEMIIEAFSTLVMPQPSEVIRKSRTMTLCLLSNY
LSSRGGSILDQIERAQSGTLGGFSKPQKTFIRPGGGVGYKGKGVWTGVMEDTHVQILIDG
DGTSNWLEEIRLSSDARLYDVIESIRRLCDDLGINNRVASAYRGHCMVRLSGFKIKPASR
TDGCPVRIMERGFRIRELQNPDEVRMRVRGDILNLSITIQEGRVMNILSYRPRDTDISES
AAAYLWSNRDLFSFGKKEPSCSWICLKTLDNWAWSHASVLLANDRKTQGIDNRAMGNIFR
DCLEGSLRKQGLMRSKLTEMVEKNVVPLTTQELVDILEEDIDFSDVIAVELSEGSLDIES
IFDGAPILWSAEVEEFGEGVVAVSYSSKYYHLTLMDQAAITMCAIMGKEGCRGLLTEKRC
MAAIREQVRPFLIFLQIPEDSISWVSDQFCDSRGLDEESTIMWG
>AHE38323.1 |RdRp [FTLS virus]
MNLEVLCGRINVENGLSLGEPGLYDQIYDRPGLPDLDVTVDATGVTVDIGAVPDSASQLG
SSINAGLITIQLSEAYKINHDFTFSGLSKTTDRRLSEVFPITHDGSDGMTPDVIHTRLDG
TIVVVEFSTTRSHNIGGLEAAYRTKIEKYRDPISRRVDIMENPRVFFGVIVVSSGGVLSN
MPLTQDEAEELMYRFCIANEIYTKARSMDADIELQKSEEELEAISRALSFFSLFEPNIER
VEKTFPNSEIEMLEQFLSTPADVDFITKTLKAKEVEAYADLCDSHYLKPEKTIQERLEIN
RCEAIDKTQDLLADLHARSNKQTSLNRGTVKLPPWLPKPSSESIDIKTDSGFGSLMDHGA
YGELWAKCLLDVSLGNVEGVVSDPAKELDIAISDDPDKDTPKEAKITYRRFKPALSSSAR
QEFSLQGVEGKKWKRMAANQKKEKESHETLSPFLDVEDIGDFLTFNNLLADSRYGDESVQ
RAVSILLEKASAMQDTELTHALNDSFKRNLSSNVVQWSLWVSCLAQELASALKQHCRAGE
FIIKKLKFWPIYVIIKPTKSSSHIFFSLGIRKADVTRRLTGRVFSETIDAGEWELTEFKS
LKTCKLTNLVNLPCTMLNSIAFWREKLGVAPWLVRKPCSELREQVGLTFLISLEDKSKTE
EIITLTRYTQMEGFVSPPMLPKPQKMLGKLEGPLRTKLQVYLFRKHLDCMVRIASQPFSL
ILREGRVEWGGTFHAISGRSTNLENMVNSWYIGYYKNKEESTELNALGEMYKKIVEMEED
KPSSPEFLGWGDTDSPKKHEFSRSFLRAACSSLEREIAQRHGRQWKQNLEERVLREIGTK
NILDLASMKATSNFSKDWELYSEVQTKEYHRSKLLEKMATLIEKGVMWYIDAVGQAWKAV
LDDGCMRICLFKKNQHGGLREIYVMDANARLVQFGVETMARCVCELSPHETVANPRLKNS
IIENHGLKSARSLGPGSININSSNDAKKWNQGHYTTKLALVLCWFMPAKFHRFIWAAISM
FRKKKMMVDLRFLAHLSSKSESRSSDPFREAMTDAFHGNREVSWMDKGRTYIKTETGMMQ
GILHFTSSLLHSCVQSFYKSYFVSKLKEGYMGESISGVVDVIEGSDDSAIMISIRPKSDM
DEVRSRFFVANLLHSVKFLNPLFGIYSSEKSTVNTVYCVEYNSEFHFHRHLVRPTLRWVA
ASHQISETEALASRQEDYSNLLTQCLEGGASFSLTYLIQCAQLLHHYMLLGLCLHPLFGT
FMGMLISDPDPALGFFLMDNPAFAGGAGFRFNLWRACKTTDLGRKYAYYFNEIQGKTKGD
EDYRALDATSGGTLSHSVMVYWGDRKKYQALLNRMGLPEDWVEQIDENPGVLYRRAANKK
ELLLKLAEKVHSPGVTSSLSKGHVVPRVVAAGVYLLSRHCFRFSSSIHGRGSTQKASLIK
LLMMSSVSAMKHGGSLNPNQERMLFPQAQEYDRVCTLLEEVEHLTGKFVVRERNIVRSRI
DLFQEPVDLRCKAEDLVSEVWFGLKRTKLGPRLLKEEWDKLRASFAWLSTDPSETLRDGP
FLSHVQFRNFIAHVDAKSRSVRLLGAPVKKSGGVTTISQVVRMNFFPGFSLEAEKSLDNQ
ERLESISILKHVLFMVLNGPYTEEYKLEMIIEAFSTLVMPQPSEVIRKSRTMTLCLLSNY
LSSRGGSILDQIERAQSGTLGGFSKPQKTFIRPGGGVGYKGKGVWTGVMEDTHVQILIDG
DGTSNWLEGIRLSSDARLYDVIESIRRLCDDLGINNRVASAYRGHCMVRLSGFKIKPASR
TDGCPVRIMERGFRIRELQNPDEVRMRVRGDILNLSITIQEGRVMNILSYRPRDTDISES
AAAYLWSNRDLFSFGKKEPSCSWICLKTLDNWAWSHASVLLANDRKTQGIDNRAMGNIFR
DCLEGSLRKQGLMRSKLTEMVEKNVVPLTTQELVDILEEDIDFSDVIAVELSEGSLDIES
IFDGAPILWSAEVEEFGEGVVAVSYSSKYYHLTLMDQAAITMCAIMGKEGCRGLLTEKRC
MAAIREQVRPFLIFLQIPEDSISWVSDQFCDSRGLDEESTIMWG
>AHE38324.1 |RdRp [FTLS virus]
MNLEVLCGRINVENGLSLGEPGLYDQIYDRPGLPDLDVTVDATGVTVDIGAVPDSASQLG
SSINAGLITIQLSEAYKINHDFTFSGLSKTTDRRLSEVFPITHDGSDGMTPDVIHTRLDG
TIVVVEFSTTRSHNIGGLEAAYRTKIEKYRDPISRRVDIMENPRVFFGVIVVSSGGVLSN
MPLTQDEAEELMYRFCIANEIYTKARSMDADIELQKSEEELEAISRALSFFSLFEPNIER
VEKTFPNSEIEMLEQFLSTPADVDFITKTLKAKEVEAYADLCDSHYLKPEKTIQERLEIN
RCEAIDKTQDLLADLHARSNKQTSLNRGTVKLPPWLPKPSSESIDIKTDSGFGSLMDHGA
YGELWAKCLLDVSLGNVEGVVSDPAKELDIAISDDPDKDTPKEAKITYRRFKPALSSSAR
QEFSLQGVEGKKWKRMAANQKKEKESHETLSPFLDVEDIGDFLTFNNLLADSRYGDESVQ
RAVSILLEKASAMQDTELTHALNDSFKRNLSSNVVQWSLWVSCLAQELASALKQHCRAGE
FIIKKLKFWPIYVIIKPTKSSSHIFFSLWIRKADVTRRLTGRVFSETIDAGEWELTEFKS
LKTCKLTNLVNLPCTMLNSIAFWREKLGVAPWLVRKPCSELREQVGLTFLISLEDKSKTE
EIITLTRYTQMEGFVSPPMLPKPQKMLGKLEGPLRTKLQVYLFRKHLDCMVRIASQPFSL
IPREGRVEWGGTFHAISGRSTNLENMVNSWYIGYYKNKEESTELNALGEMYKKIVEMEED
KPSSPEFLGWGDTDSPKKHEFSRSFLRAACSSLEREIAQRHGRQWKQNLEERVLREIGTK
NILDLASMKATSNFSKDWELYSEVQTKEYHRSKLLEKMATLIEKGVMWYIDAVGQAWKAV
LDDGCMRICLFKKNQHGGLREIYVMDANARLVQFGVETMARCVCELSPHETVANPRLKNS
IIENHGLKSARSLGPGSININSSNDAKKWNQGHYTTKLALVLCWFMPAKFHRFIWAAISM
FRKKKMMVDLRFLAHLSSKSESRSSDPFREAMTDAFHGNREVSWMDKGRTYIKTETGMMQ
GILHFTSSLLHSCVQSFYKSYFVSKLKEGYMGESISGVVDVIEGSDDSAIMISIRPKSDM
DEVRSRFFVANLLHSVKFLNPLFGIYSSEKSTVNTVYCVEYNSEFHFHRHLVRPTLRWVA
ASHQISETEALASRQEDYSNLLTQCLEGGASFSLTYLIQCAQLLHHYMLLGLCLHPLFGT
FMGMLISDPDPALGFFLMDNPAFAGGAGFRFNLWRACKTTDLGRKYAYYFNEIQGKTKGD
EDYRALDATSGGTLSHSVMVYWGDRKKYQALLNRMGLPEDWVEQIDENPGVLYRRAANKK
ELLLKLAEKVHSPGVTSSLSKGHVVPRVVAAGVYLLSRHCFRFSSSIHGRGSTQKASLIK
LLMMSSVSAMKHGGSLNPNQERMLFPQAQEYDRVCTLLEEVEHLTGKFVVRERNIVRSRI
DLFQEPVDLRCKAEDLVSEVWFGLKRTKLGPRLLKEEWDKLRASFAWLSTDPSETLRDGP
FLSHVQFRNFIAHVDAKSRSVRLLGAPVKKSGGVTTISQVVRMNFFPGFSLEAEKSLDNQ
ERLESISILKHVLFMVLNGPYTEEYKLEMIIEAFSTLVMPQPSEVIRKSRTMTLCLLSNY
LSSRGGSILDQIERAQSGTLGGFSKPQKTFIRPGGGVGYKGKGVWTGVMEDTHVQILIDG
DGTSNWLEGIRLSSDARLYDVIESIRRLCDDLGINNRVASAYRGHCMVRLSGFKIKPASR
TDGCPVRIMERGFRIRELQNPDEVRMRVRGDILNLSITIQEGRVMNILSYRPRDTDISES
AAAYLWSNRDLFSFGKKEPSCSWICLKTLDNWAWSHASVLLANDRKTQGIDNRAMGNIFR
DCLEGSLRKQGLMRSKLTEMVEKNVVPLTTQELVDILEEDIDFSDVIAVELSEGSLDIES
IFDGAPILWSAEVEEFGEGVVAVSYSSKYYHLTLMDQAAITMCAIMGKEGCRGLLTEKRC
MAAIREQVRPFLIFLQIPEDSISWVSDQFCDSRGLDEESTIMWG
>AHE38325.1 |RdRp [FTLS virus]
MNLEVLCGRINVENGLSLGEPGLYDQIYDRPGLPDLDVTVDATGVTVDIGAVPDSASQLG
SSINAGLITIQLSEAYKINHDFTFSGLSKTTDRRLSEVFPITHDGSDGMTPDVIHTRLDG
TIVVVEFSTTRSHNIGGLEAAYRTKIEKYRDPISRRVDIMENPRVFFGVIVVSSGGVLSN
MPLTQDEAEELMYRFCIANEIYTKARSMDADIELQKSEEELEAISRALSFFSLFEPNIER
VEKTFPNSEIEMLEQFLSTPADVDFITKTLKAKEVEAYADLCDSHYLKPEKTIQERLEIN
RCEAIDKTQDLLADLHARSNKQTSLNRGTVKLPPWLPKPSSESIDIKTDSGFGSLMDHGA
YGELWAKCLLDVSLGNVEGVVSDPAKELDIAISDDPDKDTPKEAKITYRRFKPALSSSAR
QEFSLQGVEGKKWKRMAANQKKEKESHETLSPFLDVEDIGDFLTFNNLLADSRYGDESVQ
RAVSILLEKASAMQDTELTHALNDSFKRNLSSNVVQWSLWVSCLAQELASALKQHCRAGE
FIIKKLKFWPIYVIIKPTKSSSHIFFSLGIRKADVTRRLTGRVFSETIDAGEWELTEFKS
LKTCKLTNLVNLPCTMLNSIAFWREKLGVAPWLVRKPCSELREQVGLTFLISLEDKSKTE
EIITLTRYTQMEGFVSPPMLPKPQKMLGKLEGPLRTKLQVYLFRKHLDCMVRIASQPFSL
IPREGRVEWGGTFHAISGRSTNLENMVNSWYIGYYKNKEESTELNALGEMYKKIVEMEED
KPSSPEFLGWGDTDSPKKHEFSRSFLRAACSSLEREIAQRHGRQWKQNLEERVLREIGTK
NILDLASMKATSNFSKDWELYSEVQTKEYHRSKLLEKMATLIEKGVMWYIDAVGQAWKAV
LDDGCMRICLFKKNQHGGLREIYVMDANARLVQFGVETMARCVCELSPHETVANPRLKNS
IIENHGLKSARSLGPGSININSSNDAKKWNQGHYTTKLALVLCWFMPAKFHRFIWAAISM
FRKKKMMVDLRFLAHLSSKSESRSSDPFREAMTDAFHGNREVSWMDKGRTYIKTETGMMQ
GILHFTSSLLHSCVQSFYKSYFVSKLKEGYMGESISGVVDVIEGSDDSAIMISIRPKSDM
DEVRSRFFVANLLHSVKFLNPLFGIYSSEKSTVNTVYCVEYNSEFHFHRHLVRPTLRWVA
ASHQISETEALASRQEDYSNLLTQCLEGGASFSLTYLIQCAQLLHHYMLLGLCLHPLFGT
FMGMLISDPDPALGFFLMDNPAFAGGAGFRFNLWRACKTTDLGRKYAYYFNEIQGKTKGD
EDYRALDATSGGTLSHSVMVYWGDRKKYQALLNRMGLPEDWVEQIDENPGVLYRRAANKK
ELLLKLAEKVHSPGVTSSLSKGHVVPRVVAAGVYLLSRHCFRFSSSIHGRGSTQKASLIK
LLMMSSVSAMKHGGSLNPNQERMLFPQAQEYDRVCTLLEEVEHLTGKFVVRERNIVRSRI
DLFQEPVDLRCKAEDLVSEVWFGLKRTKLGPRLLKEEWDKLRASFAWLSTDPSETLRDGP
FLSHVQFRNFIAHVDAKSRSVRLLGAPVKKSGGVTTISQVVRMNFFPGFSLEAEKSLDNQ
ERLESISILKHVLFMVLNGPYTEEYKLEMITQAFSTLVMPQPSEVIRKSRTMTLCLLSNY
LSSRGGSILDQIERAQSGTLGGFSKPQKTFIRPGGGVGYKGKGVWTGVMEDTHVQILIDG
DGTSNWLEEIRLSSDARLYDVIESIRRLCDDLGINNRVASAYRGHCMVRLSGFKIKPASR
TDGCPVRIMERGFRIRELQNPDEVRMRVRGDILNLSITIQEGRVMNILSYRPRDTDISES
AAAYLWSNRDLFSFGKKEPSCSWICLKTLDNWAWSHASVLLANDRKTQGIDNRAMGNIFR
DCLEGSLRKQGLMRSKLTEMVEKNVVPLTTQELVDILEEDIDFSDVIAVELSEGSLDIES
IFDGAPILWSAEVEEFGEGVVAVSYSSKYYHLTLMDQAAITMCAIMGKEGCRGLLTEKRC
MAAIREQVRPFLIFLQIPEDSISWVSDQFCDSRGLDEESTIMWG
>AHE38326.1 |RdRp [FTLS virus]
MNLEVLCGRINVENGLSLGDPGLYDQIYDRPGLPDLDVTVDATGVTVDIGAVPDSASQLG
SSINAGLITIQLSEAYKINHDFTFSGLSKTTDRRLSEVFPITHDGSDGMTPDVIHTRLDG
TIVVVEFSTTRSHNIGGLEAAYRTKIEKYRDPISRRVDIMENPRVFFGVIVVSSGGVLSN
MPLTQDEAEELMYRFCIANEIYTKARSMDADIELQKSEEELEAISRALSFFSLFEPNIER
VEKTFPNSEIEMLEQFLSTPADVDFITKTLKAKEVEAYADLCDSHYLKPEKTIQERLEIN
RCEAIDKTQDLLADLHARSNKQTSLNRGTVKLPPWLPKPSSESIDIKTDSGFGSLMDHGA
YGELWAKCLLDVSLGNVEGVVSDPAKELDIAISDDPDKDTPKEAKITYRRFKPALSSSAR
QEFSLQGVEGKKWKRMAANQKKEKESHETLSPFLDVEDIGDFLTFNNLLADSRYGDESVQ
RAVSILLEKASAMQDTELTHALNDSFKRNLSSNVVQWSLWVSCLAQELASALKQHCRAGE
FIIKKLKFWPIYVIIKPTKSSSHIFFSLGIRKADVTRRLTGRVFSETIDAGEWELTEFKS
LKTCKLTNLVNLPCTMLNSIAFWREKLGVAPWLVRKPCSELREQVGLTFLISLEDKSKTE
EIITLTRYTQMEGFVSPPMLPKPQKMLGKLEGPLRTKLQVYLFRKHLDCMVRIASQPFSL
IPREGRVEWGGTFHAISGRSTNLENMVNSWYIGYYKNKEESTELNALGEMYKKIVEMEED
KPSSPEFLGWGDTDSPKKHEFSRSFLRAACSSLEREIAQRHGRQWKQNLEERVLREIGTK
NILDLASMKATSNFSKDWELYSEVQTKEYHRSKLLEKMATLIEKGVMWYIDAVGQAWKAV
LDDGCMRICLFKKNQHGGLREIYVMDANARLVQFGVETMARCVCELSPHETVANPRLKNS
IIENHGLKSARSLGPGSININSSNDAKKWNQGHYTTKLALVLCWFMPAKFHRFIWAAISM
FRKKKMMVDLRFLAHLSSKSESRSSDPFREAMTDAFHGNREVSWMDKGRTYIKTETGMMQ
GILHFTSSLLHSCVQSFYKSYFVSKLKEGYMGESISGVVDVIEGSDDSAIMISIRPKSDM
DEVRSRFFVANLLHSVKFLNPLFGIYSSEKSTVNTVYCVEYNSEFHFHRHLVRPTLRWVA
ASHQISETEALASRQEDYSNLLTQCLEGGASFSLTYLIQCAQLLHHYMLLGLCLHPLFGT
FMGMLISDPDPALGFFLMDNPAFAGGAGFRFNLWRACKTTDLGRKYAYYFNEIQGKTKGD
EDYRALDATSGGTLSHSVMVYWGDRKKYQALLNRMGLPEDWVEQIDENPGVLYRRAANKK
ELLLKLAEKVHSPGVTSSLSKGHVVPRVVAAGVYLLSRHCFRFSSSIHGRGSTQKASLIK
LLMMSSVSAMKHGGSLNPNQERMLFPQAQEYDRVCTLLEEVEHLTGKFVVRERNIVRSRI
DLFQEPVDLRCKAEDLVSEVWFGLKRTKLGPRLLKEEWDKLRASFAWLSTDPSETLRDGP
FLSHVQFRNFIAHVDAKSRSVRLLGAPVKKSGGVTTISQVVRMNFFPGFSLEAEKSLDNQ
ERLESISILKHVLFMVLNGPYTEEYKLEMIIEAFSTLVMPQPSEVIRKSRTMTLCLLSNY
LSSRGGSILDQIERAQSGTLGGFSKPQKTFIRPGGGVGYKGKGVWTGVMEDTHVQILIDG
DGTSNWLEEIRLSSDARLYDVIESIRRLCDDLGINNRVASAYRGHCMVRLSGFKIKPASR
TDGCPVRIMERGFRIRELQNPDEVRMRVRGDILNLSITIQEGRVMNILSYRPRDTDISES
AAAYLWSNRDLFSFGKKEPSCSWICLKTLDNWAWSHASVLLANDRKTQGIDNRAMGNIFR
DCLEGSLRKQGLMRSKLTEMVEKNVVPLTTQELVDILEEDIDFSDVIAVELSEGSLDIES
IFDGAPILWSAEVEEFGEGVVAVSYSSKYYHLTLMDQAAITMCAIMGKEGCRGLLTEKRC
MAAIREQVRPFLIFLQIPEDSISWVSDQFCDSRGLDEESTIMWG
>AHE38327.1 |RdRp [FTLS virus]
MNLEVLCGRINVENGLSLGEPGLYDQIYDRPGLPDLDVTVDATGVTVDIGAVPDSASQLG
SSINAGLITIQLSEAYKINHDFTFSGLSKTTDRRLSEVFPITHDGSDGMTPDVIHTRLDG
TIVVVEFSTTRSHNIGGLEAAYRTKIEKYRDPISRRVDIMENPRVFFGVIVVSSGGVLSN
MPLTQDEAEELMYRFCIANEIYTKARSMDADIELQKSEEELEAISRALSFFSLFEPNIER
VEGTFPNSEIEMLEQFLSTPADVDFITKTLKAKEVEAYADLCDSHYLKPEKTIQERLEVN
RCEAIDKTQDLLAGLHARSNKQTSLNRGTVKLPPWLPKPSSESIDIKTDSGFGSLMDHGA
YGELWAKCLLDVSLGNVEGVVSDPAKELDIAISDDPDKDTPKEAKITYRRFKPALSSSAR
QEFSLQGVEGKKWKRMAANQKKEKESHETLSPFLDVEDIGDFLTFNNLLADSRYGDESVQ
RAVSILLEKASAMQDTELTHALNDSFKRNLSSNVVQWSLWVSCLAQELASALKQHCRAGE
FIIKKLKFWPIYVIIKPTKSSSHIFFSLGIRKADVTRRLTGRVFSETIDAGEWELTEFKS
LKTCKLTNLVNLPCTMLNSIAFWREKLGVAPWLVRKPCSELREQVGLTFLISLEDKSKTE
EIITLTRYTQMEGFVSPPMLPKPQKMLGKLEGPLRTKLQVYLFRKHLDCMVRIASQPFSL
ILREGRVEWGGTFHAISGRSTNLENMVNSWYIGYYKNKEESTELNALGEMYKKIVEMEED
KPSSPEFLGWGDTDSPKKHEFSRSFLRAACSSLEREIAQRHGRQWKQNLEERVLREIGTK
NILDLASMKATSNFSKDWELYSEVQTKEYHRSKLLEKMATLIEKGVMWYIDAVGQAWKAV
LDDGCMRICLFKKNQHGGLREIYVMDANARLVQFGVETMARCVCELSPHETVANPRLKNS
IIENHGLKSARSLGPGSININSSNDAKKWNQGHYTTKLALVLCWFMPAKFHRFIWAAISM
FRKKKMMVDLRFLAHLSSKSESRSSDPFREAMTDAFHGNREVSWMDKGRTYIKTETGMMQ
GILHFTSSLLHSCVQSFYKSYFVSKLKEGYMGESISGVVDVIEGSDDSAIMISIRPKSDM
DEVRSRFFVANLLHSVKFLNPLFGIYSSEKSTVNTVYCVEYNSEFHFHRHLVRPTLRWVA
ASHQISETEALASRQEDYSNLLTQCLEGGASFSLTYLIQCAQLLHHYMLLGLCLHPLFGT
FMGMLISDPDPALGFFLMDNPAFAGGAGFRFNLWRACKTTDLGRKYAYYFNEIQGKTKGD
EDYRALDATSGGTLSHSVMVYWGDRKKYQALLNRMGLPEDWVEQIDENPGVLYRRAANKK
ELLLKLAEKVHSPGVTSSLSKGHVVPRVVAAGVYLLSRHCFRFSSSIHGRGSTQKASLIK
LLMMSSVSAMKHGGSLNPNQERMLFPQAQEYDRVCTLLEEVEHLTGKFVVRERNIVRSRI
DLFQEPVDLRCKAEDLVSEVWFGLKRTKLGPRLLKEEWDKLRASFAWLSTDPSETLRDGP
FLSHVQFRNFIAHVDAKSRSVRLLGAPVKKSGGVTTISQVVRMNFFPGFSLEAEKSLDNQ
ERLESISILKHVLFMVLNGPYTEEYKLEMIIEAFSTLVMPQPSEVIRKSRTMTLCLLSNY
LSSRGGSILDQIERAQSGTLGGFSKPQKTFIRPGGGVGYKGKGVWTGVMEDTHVQILIDG
DGTSNWLEGIRLSSDARLYDVIESIRRLCDDLGINNRVASAYRGHCMVRLSGFKIKPASR
TDGCPVRIMERGFRIRELQNPDEVRMRVRGDILNLSITIQEGRVMNILSYRPRDTDISES
AAAYLWSNRDLFSFGKKEPSCSWICLKTLDNWAWSHASVLLANDRKTQGIDNRAMGNIFR
DCLEGSLRKQGLMRSKLTEMVEKNVVPLTTQELVDILEEDIDFSDVIAVELSEGSLDIES
IFDGAPILWSAEVEEFGEGVVAVSYSSKYYHLTLMDQAAITMCAIMGKEGCRGLLTEKRC
MAAIREQVRPFLIFLQIPEDSISWVSDQFCDSRGLDEESTIMWG
>AHI62976.1 |RdRp, partial [Lily symptomless virus]
MALTYRSPVEEVLTLFEPAAQSLVAATATASYQQNERDNFEWFNFSMPAIAKERLSTAGI
YLSPYSGYPHSHPVCKTLENYLLYKVLPSIINNSFYFVGIKQFKINFLKKRFKHLSLVQA
INRYVSSADKIRYGNEFVVRASSESRLLKRHRSIEQSCTLSSLVPNVKTGANLFLHDELH
YWSKDDIIDFLEVCQPEILLGTVVYPTEIFAGAKHSLNPWCYEFEVKGRVLIYYPDGVRS
EGYEQPIDGGYLLQANKIVLPNGITYCVDVIASKFSHHLASITRGDLVVPKYRSFGPFDA
VRARGAADIARRNTFFFPVSHLTILRVYRYLRSLKKPDKQSA
>AHI62977.1 |RdRp, partial [Lily symptomless virus]
MALTYRSPVEEVLTLFEPAAQSLVAATATASYQQNEKDNFEWFNFSMPAIAKERLSTAGI
YLSPYSGYPHSHPVCKTLENYILYKVLPSIINNSFYFVGIKQFKINFLKKRFKHLSLVHA
INRYVSSADKIRYGNEFVVRASSESRLLKRHRSIEQSCTLSSLVPNIKTGANLFLHDELH
YWSKDDIIDFLEVCQPEIMLGTVVYPTEIFAGAKHSLNPWCYEFEVKGRVLIYYPDGVRS
EGYEQPIDGGYLLQANRILLPNGITYCVDVIASKFSHHLVSITRGDLVVPKYRSFGPFDA
VRARGAADIARKNTLFFPVSHLTILRVYRYLRSLKRPDKQSA
>AHI62978.1 |RdRp, partial [Lily symptomless virus]
MALTYRSPVEEVLTLFEPAAQSLVAATATASYQQNEKDNFEWFNFSMPAIAKERLSTAGI
YLSPYSGYPHSHPVCKTLENYILYKVLPSIINNSFYFVGIKQFKINFLKKRFKHLSLVHA
INRYVSSADKIRYGNEFVVRASSESRLLKRHRSIEQSCTLSSLVPNIKTGANLFLHDELH
YWSKDDIIDFLEVCQPEIMLGTVVYPTEIFAGAKHSLNPWCYEFEVKGRVLIYYPDGVRS
EGYEQPIDGGYLLQANRILLPNGITYCVDVIASKFSHHLVSITRGDLVVPKYRSFGPFDA
VRARGAADIARKNTLFFPVSHLTILRVYRYLRSLKKPDKQSA
>AHI62979.1 |RdRp, partial [Lily symptomless virus]
MALTYRSPVEEVLTLFEPAAQSLVAATATASYQQNEKDNFEWFNFSMPAIAKERLSTAGI
YLSPYSGYPHSHPVCKTLENYILYKVLPSIINNSFYFVGIKQFKINFLKKRFKHLSLVHA
INRYVSSADKIRYGNEFVVRASSESRLLKRHRSIEQSCTLSSLVPNIKTGANLFLHDELH
YWSKDDIIDFLEVCQPEIMLGTVVYPTEIFAGAKHSLNSWCYEFEVKGRVLIYYPDGVRS
EGYEQPIDGGYLLQANRILLPNGITYCVDVIASKFSHHLVSITRGDLVVPKYRSFGPFDA
VRARGAADIARKNTLFFPVSHLTILRVYRYLRSLKKPDKQSA
>AHI62980.1 |RdRp, partial [Lily symptomless virus]
MALTYRSPVEEVLTLFEPAAQSLVAATATASYQQNEKDNFEWFNFSMPAIAKERLSTAGI
YLSPYSGYPHSHPVCKTLENYILYKVLPSIINNSFYFVGIKQFKINILKKRFKHLSLVHA
INRYVSSADKIRYGHEFVVRASSESRLLKRHRSIEQSCTLSSLVPNIKTGANLFLHDELH
YWSKDDIIDFLEVCQPEIMLGTVVYPTEIFAGAKHSLNPWCYEFEVKGRVLIYYPDGVRS
EGYEQPIDGGYLLQANRILLPNGITYCVDVIASKFSHHLVSITRGDLVVPKYRSFGPFDA
VRARGAADIARKNTLFFPVSHLTILRVYRYLRSLKKPDKQSA
>AHK23448.1 |RdRp, partial [Norovirus GII.4/Nanning006/2010/CHN]
EGDRNLAPSFVNEDGVE
>AHK23450.1 |RdRp, partial [Norovirus GII.4/Nanning310/2011/CHN]
LSTWEGDRNLAPSFVNEDGVE
>AHK23452.1 |RdRp, partial [Norovirus GII.4/Nanning007/2010/CHN]
GDRNLAPSFVNEDGVE
>AHK23454.1 |RdRp, partial [Norovirus GII.4/Nanning039/2010/CHN]
WEGDRNLAPSFVNEDGVE
>AHK23456.1 |RdRp, partial [Norovirus GII.4/Nanning045/2010/CHN]
WEGDRNLAPSFVNEDGVE
>AHK23458.1 |RdRp, partial [Norovirus GII.4/Nanning050/2010/CHN]
WEGDRNLAPSFVNEDGVE
>AHK23460.1 |RdRp, partial [Norovirus GII.4/Nanning053/2010/CHN]
WEGDRNLAPSFVNEDGVE
>AHK23462.1 |RdRp, partial [Norovirus GII.4/Nanning078/2010/CHN]
WEGDRNLAPNFVNEDGVE
>AHK23464.1 |RdRp, partial [Norovirus GII.4/Nanning088/2010/CHN]
WEGDRNLAPSFVNEDGVE
>AHK23466.1 |RdRp, partial [Norovirus GII.4/Nanning106/2010/CHN]
WEGDRNLAPSFVNEDGVE
>AHK23468.1 |RdRp, partial [Norovirus GII.4/Nanning109/2010/CHN]
GEGDRNLAPSFVNEDGVE
>AHK23470.1 |RdRp, partial [Norovirus GII.4/Nanning121/2010/CHN]
WEGDRNLAPSFVNEDGVE
>AHK23472.1 |RdRp, partial [Norovirus GII.4/Nanning122/2010/CHN]
WEGDRNLAPSFVNEDGVE
>AHK23474.1 |RdRp, partial [Norovirus GII.4/Nanning133/2010/CHN]
WEGDRNLAPSFVNEDGVE
>AHK23476.1 |RdRp, partial [Norovirus GII.4/Nanning188/2011/CHN]
WEGDRNLAPSFVNEDGVE
>AHK23478.1 |RdRp, partial [Norovirus GII.4/Nanning190/2011/CHN]
WEGDRNLAPSFVNEDGVE
>AHK23480.1 |RdRp, partial [Norovirus GII.4/Nanning198/2011/CHN]
WEGDRNLAPSFVNEDGVE
>AHK23482.1 |RdRp, partial [Norovirus GII.4/Nanning029/2010/CHN]
WEGDRNLAPSSVNEDGVE
>AHK23484.1 |RdRp, partial [Norovirus GII.4/Nanning041/2010/CHN]
WEGDRNLAPSFVNEDGVE
>AHK23486.1 |RdRp, partial [Norovirus GII.4/Nanning099/2010/CHN]
WEGDRNLAPSSVNEDGVE
>AHK23488.1 |RdRp, partial [Norovirus GII.4/Nanning204/2011/CHN]
WEGDRNLAPSSVNEDGVE
>AHK23490.1 |RdRp, partial [Norovirus GII.4/Nanning194/2011/CHN]
QESMFRWMRFSDLSTWEGDRNLAPSFVNEDGVE
>AHK23492.1 |RdRp, partial [Norovirus GII.4/Nanning779/2010/CHN]
QESMFRWMRFSDLSTWEGDRNLAPSFVNEDGVE
>AHK23494.1 |RdRp, partial [Norovirus GII.4/Nanning801/2010/CHN]
STWEGDRNLAPSFVNEDGVE
>AHK23496.1 |RdRp, partial [Norovirus GII.4/Nanning804/2010/CHN]
STWEGDRNLAPSFVNEDGVE
>AHK23498.1 |RdRp, partial [Norovirus GII.4/Nanning805/2010/CHN]
LSTWEGDRNLAPSFVNEDGVE
>AHK23500.1 |RdRp, partial [Norovirus GII.4/Nanning810/2010/CHN]
STWEGDRNLAPSFVNEDGVE
>AHK23502.1 |RdRp, partial [Norovirus GII.4/Nanning813/2010/CHN]
STWEGDRNLAPSFVNEDGVE
>AHK23504.1 |RdRp, partial [Norovirus GII.4/Nanning079/2010/CHN]
ESMFRWMRFSDLSTWEGDRNLAPSFVNEDGVE
>AHK23506.1 |RdRp, partial [Norovirus GII.4/Nanning791/2010/CHN]
QESMFRWMRFSDLSTWEGDRNLAPSFVNEDGVE
>AHK23508.1 |RdRp, partial [Norovirus GII.4/Nanning809/2010/CHN]
QESMFRWMRFSDLSTWEGDRNLAPSFVNEDGVE
>AHK23510.1 |RdRp, partial [Norovirus GII.4/Nanning011/2010/CHN]
GDRNLAPSFVNEDGVE
>AHK23512.1 |RdRp, partial [Norovirus GII.4/Nanning058/2010/CHN]
GDRNLAPSFVNEDGVE
>AHK23514.1 |RdRp, partial [Norovirus GII.4/Nanning132/2010/CHN]
GDRNLAPSFVNEDGVE
>AHK23516.1 |RdRp, partial [Norovirus GII.4/Nanning212/2011/CHN]
GDRNLAPSFVNEDGVE
>AHK23518.1 |RdRp, partial [Norovirus GII.4/Nanning136/2010/CHN]
GDRNLAPSFVNEDGVE
>AHK23520.1 |RdRp, partial [Norovirus GII.4/Nanning308/2011/CHN]
GDRNLAPSFVNEDGVE
>AHK23522.1 |RdRp, partial [Norovirus GII.4/Nanning285/2011/CHN]
GDRNLAPSFVNEDGVE
>AHK23524.1 |RdRp, partial [Norovirus GII.4/Nanning826/2010/CHN]
GDRNLAPSFVNEDGVE
>AHK23526.1 |RdRp, partial [Norovirus GII.4/Nanning209/2011/CHN]
WEGDRNLAPSFVNEDGVE
>AHK23528.1 |RdRp, partial [Norovirus GII.4/Nanning214/2011/CHN]
TWEGDRNLAPSFVNEDGVE
>AHK23530.1 |RdRp, partial [Norovirus GII.4/Nanning274/2011/CHN]
GEGDRNLAPSFVNEDGVE
>AHK23532.1 |RdRp, partial [Norovirus GII.4/Nanning291/2011/CHN]
GEGDRNLAPSFVNEDGVE
>AHK23534.1 |RdRp, partial [Norovirus GII.4/Nanning296/2011/CHN]
WEGDRNLAPSFVNEDGVE
>AHK23536.1 |RdRp, partial [Norovirus GII.4/Nanning307/2011/CHN]
GEGDRNLAPSFVNEDGVE
>AHK23538.1 |RdRp, partial [Norovirus GII.4/Nanning319/2011/CHN]
WEGDRNLAPSFVNEDGVE
>AHK23540.1 |RdRp, partial [Norovirus GII.4/Nanning787/2010/CHN]
WEGDRNLAPSFVNEDGVE
>AHK23542.1 |RdRp, partial [Norovirus GII.4/Nanning789/2010/CHN]
WEGDRNLAPSFVNEDGVE
>AHK23544.1 |RdRp, partial [Norovirus GII.4/Nanning802/2010/CHN]
TWEGDRNLAPSFVNEDGVE
>AHK23546.1 |RdRp, partial [Norovirus GII.4/Nanning803/2010/CHN]
TWEGDRNLAPSFVNEDGVE
>AHK23548.1 |RdRp, partial [Norovirus GII.4/Nanning806/2010/CHN]
LSTWEGDRNLAPSFVNEDGVE
>AHK23550.1 |RdRp, partial [Norovirus GII.4/Nanning808/2010/CHN]
TWEGDRNLAPSFVNEDGVE
>AHK23552.1 |RdRp, partial [Norovirus GII.4/Nanning817/2010/CHN]
WEGDRNLAPSFVNEDGVE
>AHK23554.1 |RdRp, partial [Norovirus GII.4/Nanning358/2011/CHN]
WEGDRNLAPSFVNEDGVE
>AHK23556.1 |RdRp, partial [Norovirus GII.4/Nanning066/2010/CHN]
WEGDRNLAPSFVNEDGVE
>AHK23558.1 |RdRp, partial [Norovirus GII.4/Nanning061/2010/CHN]
WEGDRNLAPSFVNEDGVE
>AHK23560.1 |RdRp, partial [Norovirus GII.4/Nanning777/2010/CHN]
WEGDRNLAPSFVNGDGVE
>AHK23562.1 |RdRp, partial [Norovirus GII.4/Nanning128/2010/CHN]
WEGDRNLAPSFVNEDGVE
>AHK23564.1 |RdRp, partial [Norovirus GII.4/Nanning042/2010/CHN]
SWEGDRNLAPSFVNEDGVE
>AHK23566.1 |RdRp, partial [Norovirus GII.4/Nanning069/2010/CHN]
WEGDRNLAPSSVNEDGVE
>AHK23568.1 |RdRp, partial [Norovirus GII.4/Nanning067/2010/CHN]
WEGDRNLAPSSVNEDGVE
>AHK23570.1 |RdRp, partial [Norovirus GII.4/Nanning137/2010/CHN]
QESMFRWMRFSDLSTWEGDRNLAPSFVNEDGVE
>AHK23572.1 |RdRp, partial [Norovirus GII.4/Nanning080/2010/CHN]
QESMFRWMRFSDLSTWEGDRNLAPSFVNEDGVE
>AHK23574.1 |RdRp, partial [Norovirus GII.4/Nanning090/2010/CHN]
GPAFYSKISKLVIAELKEGGMDFYVPRQEPMFRWMRFSDLSTWEGDRNLAPSFVNEDGVE
>AHK23576.1 |RdRp, partial [Norovirus GII.14/Nanning192/2011/CHN]
EGDRNLAPSFVNEDGVE
>AHK23578.1 |RdRp, partial [Norovirus GII.14/Nanning790/2010/CHN]
WEGDRNLAPSFVNEDGVE
>AHK23580.1 |RdRp, partial [Norovirus GII.14/Nanning201/2011/CHN]
EGDRNLAPSFVNGDGVE
>AHK23582.1 |RdRp, partial [Norovirus GII.14/Nanning295/2011/CHN]
WEGDRNLAPSFVNEDGVE
>AHK23584.1 |RdRp, partial [Norovirus GII.2/Nanning129/2010/CHN]
GPAFYSKISKLVIAELKEGGMDFYVPRQEPMFRWMRFSDLSTWEGDRNLAPSFVNEDGVE
>AHK23586.1 |RdRp, partial [Norovirus GII.2/Nanning130/2010/CHN]
WEGDRNLAPSFVNEDGVE
>AHK23588.1 |RdRp, partial [Norovirus GII.2/Nanning139/2010/CHN]
GPDFYRKISKLGITELKECGMDFYLPRQEPMFRWMRFSDLSTWEGDRNLAPSFVNEDGVQ
>AHK23590.1 |RdRp, partial [Norovirus GII.2/Nanning127/2010/CHN]
WEGDRNLAPSFVNEDGVE
>AHK23592.1 |RdRp, partial [Norovirus GII.2/Nanning145/2010/CHN]
WEGDRNLAPSFVNEDGVE
>AHK23594.1 |RdRp, partial [Norovirus GII.2/Nanning147/2010/CHN]
WEGDRNLAPSFVNEDGVE
>AHK23596.1 |RdRp, partial [Norovirus GII.2/Nanning200/2011/CHN]
WEGDRNLAPSFVNEDGVE
>AHK23598.1 |RdRp, partial [Norovirus GII.3/Nanning586/2011/CHN]
WEGDRNLAPSFVNEDGVE
>AHK23600.1 |RdRp, partial [Norovirus GII.3/Nanning094/2010/CHN]
WEGDRNLAPSFVNEDGVE
>AHK23602.1 |RdRp, partial [Norovirus GII.6/Nanning293/2011/CHN]
EGDRNLAPESVNEDGVE
>AHK23604.1 |RdRp, partial [Norovirus GII.6/Nanning051/2010/CHN]
EGDRNLAPESVNEDGVE
>AHK23606.1 |RdRp, partial [Norovirus GII.7/Nanning113/2010/CHN]
ESMFRWMRFSDLSTWEGDRNLAPEGVNEDGVE
>AHK23608.1 |RdRp, partial [Norovirus GII.7/Nanning063/2010/CHN]
QESMFRWMRFSDLSTWEGDRNLAPEGVNEDGVE
>AHK23610.1 |RdRp, partial [Norovirus GII.7/Nanning770/2010/CHN]
ESMFRWMRFSDLSTWEGDRNLAPEGVNEDGVE
>AHK23612.1 |RdRp, partial [Norovirus GII.12/Nanning126/2010/CHN]
IGPAFYSKISKLVIAELKEGGMDFYVPRQEPMFRWMRFSDLSTWEGDRNLAPSFVNEDGV
E
>AHK23614.1 |RdRp, partial [Norovirus GII.4/Nanning254/2011/CHN]
TWEGDRNLAPSFVNEDGVE
>AHN49798.1 |RdRp, partial [Carnation etched ring virus]
LEIANGKIIQLTKVCSKLPIRLGGERFLIPTLFQQESGIDLLLGNNFCQLYSPFIQYTDR
IYFHLNKQSVIIGKITKAYQYGVKGFLESMKKKSKVNRPEPINITSNQHLFLEEGGSNIE
ELCY
>AHN49799.1 |RdRp, partial [Carnation etched ring virus]
LEIANGKIIQLTKVCSKLPIRLGGERFLIPTLFQQESGIDLLLGNNFCQLYSPFIQYTDR
IYFHLNKQSVIIGKITKAYQYGVKGFLESMKKKSKVNRPEPINITSNQHLFLEEGGSNIE
ELCYEIQISKFSAIEEMLERVDV
>AHN49800.1 |RdRp, partial [Carnation etched ring virus]
LEIANGKIIQLTKVCSKLPIRLGGERFLIPTLFQQESGIDLLLGNNFCQLYSPFIQYTDR
IYFHLNKQSVIIGKITKAYQYGVKGFLESMKKKSKVNRPEPINITSNQHLFLEEGGSNIE
ELCYEIQISKFSAIEEMLERVDV
>AHN49801.1 |RdRp, partial [Carnation etched ring virus]
LEIANGKIIQLTKVCSKLPIRLGGERFLIPTLFQQESGIDLLLGNNFCQLYSPFIQYTDR
IYFHLNKQSVIIGKITKAYQNGVKGFLESMKKKSKVNRPEPINITSNQHLFLEEGGNHVD
EMLYEIQISKFSAIEEMLERVDV
>AHW58195.1 |RdRp, partial [Norovirus GII]
EDPAETMIPHSQRPIQLMSLLGEAALHGPSFYSKISKLVISELKEGGMDFYVPRQEPMFR
WMRFSDLSTWEGDRNLAPNFVNEDGVE
>AHW58197.1 |RdRp, partial [Norovirus GII]
EDPAETMIPHSQRPIQLMSLLGEAALHGPSFYSKISKLVISELKEGGMDFYVPRQEPMFR
WMRFSDLSTWEGDRNLAPNFVNEDGVE
>AHW58199.1 |RdRp, partial [Norovirus GII]
EDPAETMIPHSQRPIQLMSLLGEAALHGPSFYSKISKLVISELKEGGMDFYVPRQEPMFR
WMRFSDLSTWEGDRNLAPNFVNEDGVE
>AHW58201.1 |RdRp, partial [Norovirus GII]
EDPAETMIPHSQRPIQLMSLLGEAALHGPSFYSKISKLVISELKEGGMDFYVPRQEPMFR
WMRFSDLSTWEGDRNLAPNFVNEDGVE
>AHW68479.1 |RdRp, partial [Aichivirus B]
CFDATLPSCAFRIVEDYLVKLTGDERVRTYVETIRHSKHVYGSQTYEMIGGNPSGCVGTS
IINTIINNI
>AHX26591.1 |RdRp, partial [Duck astrovirus]
KKLTEGPVTTKAPTPVPDWLKIFAWEEDILPPENKIALPDNVDLIGHIPVDKLVSRTKKV
HDPLLGLVTPWKQETYDSTTWTVRAYTKMFEKFHYHDPCNFVEQYAEFVLLCDNIVLREH
DYMANSNITPIMATEKNVESTPAYPKFQAFDSEEEYLSECGWGEYLEVVSNPDTVKHRPL
WWCFLKNEVLKKTKIADNDIRMILCTDPVFTRIGAMFEQDQNNRMKQNTERRAAQVGWTP
FFGGLDKRIRRLEGDGDRYFVEMDWTRYDGTIPKPLFWRIRQMRFFFLHDSYKTDKMKSL
YDWYVKNLLEKVILLPTGEVCQVKKGNPSGQFSTTVDNNMINVWLTAFEISFLFFHQKGR
LPTESELEENCSMICYGDDRLLSIRKNFVDYNIDTVVNMYREVFGMWVKKENVKVQDSPV
GLSFCGMTIIKSKTGSYVGVPNVNKILSTLENPVRRLPDIESLWGKLVSLRILCENAPDN
VRDFLDEQINNVEEYAACEKITLPEVGPDFYSRIW
>AHX26594.1 |RdRp, partial [Duck astrovirus]
KKLTEGPVTTKAPTPVPDWLKIFAWEEDILPPENKIALPDNVDLIGHIPVDKLVSRTKKV
HDPLLGLVTPWKQETYDSTTWTVRAYTKMFEKFHYHDPCNFVEQYAEFVLLCDNIVLREH
DYMANSNITPIMATEKNVESTPAYPKFQAFDSEEEYLSECGWGEYLEVVSNPDTVKHRPL
WWCFLKNEVLKKTKIADNDIRMILCTDPVFTRIGAMFEQDQNNRMKQNTERRAAQVGWTP
FFGGLDKRIRRLEGDGDRYFVEMDWTRYDGTIPKPLFWRIRQMRFFFLHDSYKTDKMKSL
YDWYVKNLLEKVILLPTGEVCQVKKGNPSGQFSTTVDNNMINVWLTAFEISFLFFHQKGR
LPTESELEENCSMICYGDDRLLSIRKNFVDYNIDTVVNMYREVFGMWVKKENVKVQDSPV
GLSFCGMTIIKSKTGSYVGVPNVNKILSTLENPVRRLPDIESLWGKLVSLRILCENAPDN
VRDFLDEQINNVEEYAACEKITLPEVGPDFYSRIW
>AHX26597.1 |RdRp, partial [Duck astrovirus]
KKLTEGPVTTKAPTPVPDWLKIFAWEEDILPPENKIALPDNVDLIGHIPVDKLVSRTKKV
HDPLLGLVTPWKQETYDSTTWTVRAYTKMFEKFHYHDPCNFVEQYAEFVLLCDNIVLREH
DYMANSNITPIMATEKNVESTPAYPKFQAFDSEEEYLSECGWGEYLEVVSNPDTVKHRPL
WWCFLKNEVLKKTKIADNDIRMILCTDPVFTRIGAMFEQDQNNRMKQNTERRAAQVGWTP
FFGGLDKRIRRLEGDGDRYFVEMDWTRYDGTIPKPLFWRIRQMRFFFLHDSYKTDKMKSL
YDWYVKNLLEKVILLPTGEVCQVKKGNPSGQFSTTVDNNMINVWLTAFEISFLFFHQKGR
LPTESELEENCSMICYGDDRLLSIRKNFVDYNIDTVVNMYREVFGMWVKKENVKVQDSPV
GLSFCGMTIIKSKTGSYVGVPNVNKILSTLENPVRRLPDIESLWGKLVSLRILCENAPDN
VRDFLDEQINNVEEYAACEKITLPEVGPDFYSRIW
>AHX26600.1 |RdRp, partial [Duck astrovirus]
KKLTEGPVTTKAPTPVPDWLKIFAWEEDILPPENKIALPDNVDLIGHIPVDKLVSRTKKV
HDPLLGLVTPWKQETYDSTTWTVRAYTKMFEKFHYHDPCNFVEQYAEFVLLCDNIVLREH
DYMANSNITPIMATEKNVESTPAYPKFQAFDSEEEYLSECGWGEYLEVVSNPDTVKHRPL
WWCFLKNEVLKKTKIADNDIRMILCTDPVFTRIGAMFEQDQNNRMKQNTERRAAQVGWTP
FFGGLDKRIRRLEGDGDRYFVEMDWTRYDGTIPKPLFWRIRQMRFFFLHDSYKTDKMKSL
YDWYVKNLLEKVILLPTGEVCQVKKGNPSGQFSTTVDNNMINVWLTAFEISFLFFHQKGR
LPTESELEENCSMICYGDDRLLSIRKNFVDYNIDTVVNMYREVFGMWVKKENVKVQDSPV
GLSFCGMTIIKSKTGSYVGVPNVNKILSTLENPVRRLPDIESLWGKLVSLRILCENAPDN
VRDFLDEQINNVEEYAACEKITLPEVGPDFYSRIW
>AIA24439.1 |RdRp [Tomato spotted wilt tospovirus]
MNIQKIQKLIENGTTLLLSIEDCVGSNHDLALDLHKRNSDEIPEDVIINNNAKNYETMRE
LIVKITADGEGLNKGMATVDVKKLSEMVSLFEQKYLETELARHDIFGELISRHLRIKPKQ
RNEVEIEHALREYLDELNKKSCINKLSDDEFERINKEYVATNATPDNYVIYKESKNSELC
LIIYDWKISVDARTETKTMEKYYKNIWKSFKDIKVNGKPFLEDHPVFVSIVILKPIAGMP
ITVTSSRVLGKFEDSPSALHGERIKHAKNAKLLNISYVGQIVGTTPTVVRNYYANTQKIK
SEVRGILGDDFGSKDVFFSHWTSKYKERNPTEIAYSEDIERIIDSLVTDEIPREEIIHFL
FGNFCFHIETVNDQHIADKFKGYQNSCINLKIEPKTDLADLKDLLIQKQQIWDSLYGKHL
EKIMLRIREKKKKEKEIPDITTAFNQNAAEYEEKYPNCFTNDLSETKTNFSMTWSPSFEK
VELSSEVDYNNAIINKFRESFKSSSRVVYNSPYSCINNQTNKARDITNLVRLCLTELSCD
TTKMEKQELEDEIDINTGSIKVERTKKSKEWNKQGSCLTRNKNEFCMKETGRENKTTYFK
GLAVMNIGMSSKKRILKKEEIKERISKGLEYDTSERQADPNDDYSSIDMSSLTHMKKLIR
HDNEDSLSWCEKIKDSLFVLHNGDIREEGKITSVYNNYAKNPECLYIQDSVLKAELETCK
KINKLCNDLAIYHYSEDMMQFSKGLMVADRYMTKESFKILTTANTSMMLLAFKGDGMNTG
GSGVPYIALHIVDEDMSDQFNICYTKEIYSYFRSGSNYIYIMRPQRLNQVRLLSLFKTPS
KVPVCYDQLSKKANEMEKWLKNKDIEKVNVFSMTMTVKQILINIVFSSVMIGTVTKLSRM
GIFDFMRYAGFLPLSDYSNIKEYIRDKFDPDITNVADIYFVNGIKKLLFRMEDLNLSTNA
KPVVVDHENDIIGGITDLNIKCPITGSTLLTLEDLYNNVYLAIYMMRKSLHNHVHNLTSL
LNVPAEWELKFRKELGFNIFEDIYPKKAMFDDKDLFSINGALNVKALSDYYLGNIENVGL
MRSEIENKEDFLSPCYKISTLKSSKKCSQSNIISTDEIIECLQNAKVQDIGNWKGNNLAI
IKGLMRTYNEEKSRLMEFFEDNCVNSLYLVEKLKEIINSGSITVGKSVTSKFIRNNHPLT
VETYLKTKLYYRNNVTVLKSKKVSEELYDLVKQFHNMMEIDLDSVMNLGKGTEGKKHTFL
QMLEFIMSKAKNVTGSVDFLVSVFEKMQRTKTDREIYLMSMKVKMMLYFIEHTFKHVAQS
DPSEAISISGDNKIRALSTLSLDTITSYNDILNKNSKKSRLAFLSADQSKWSASDLTYKY
VLAIILNPILTTGEASLMIECILMYVKLKKVCIPTDIFLNLRKAQGTFGQNETAIGLLTK
GLTTNTYPVSMNWLQGNLNYLSSVYHSCAMKAYHKTLECYKDCDFQTRWIVHSDDNATSL
IASGEVDKMLTDFSSSSLPEMLFRSIEAHFKSFCITLNPKKSYASSSEVEFISERIVNGA
IIPLYCRHLANCCTESSHISYFDDLMSLSIHVTMLLRKGCPNEVIPFAYGAVQVQALSIY
SMLPGEVNDSIRIFNKLGVSLKSNEIPTNMGGWLTSPIEPLSILGPSSNDQIIYYNVIRD
FLNKKSLEEVKDSVSSSSYLQMRFRELKEKYERGTLEEKDKKMIFLINLFEKASVSEDSD
VLTIGMKFQTMLTQIIKLPNFINENALNKMSSYKDFSKLYPNLKKNEDLYKSTKNLKIDE
DAILEEDELYEKIASSLEMESVHDIMIKNPETILIAPLNDRDFLLSQLFMYTSPSKRNQL
SNQSTEKLALDRVLRSKARTFVDISSTVKMTYEENMEKKILEMLKFDLDSYCSFKTCVNL
VIKDVNFSMLIPILDSAYPCESRKRDNYNFRWFQTEKWIPVVEGSPGLVVMHAVYGSNYI
ENLGLKNIPLTDDSINVLTSTFGTGLIMEDVKSLVNGKDSFETEAFSNSNECQRLVKACN
YMIAAQNRLLAINTCFTRKSFPFYSKFNLGRGFISNTLALLSTIYSKEESYHFVSTASYK
LDKTIRTVISAQQDMNLEKILDTAVYISDKLQSLFPTITREDIVLILQNVCLDSKPIWQS
LEDKMKKINNSTASGFTVSNVILSHNSELNTIQKQIVWMWNMGLCSHRTLDFVIRYIRRS
DVRYVKTEEQDESGNYISGTMYKIGIMTRSCYVQLIASDQDVAVSLRTPFEILNERDYLF
DTYRESIEKLLQKFMFDKVNIIKSKQPQIVFLEPGDACIRMTTDNKMIVKVNATPRQIRL
ENVKLVVKINYKNVNSDVWDIIESQKSLVLRLPEVGECFSDMYKTADSETETIKTIKNRL
MTSLTFIEAFGNLSQQIKEIVDDDIRETMDEFLMNIRDTCLEGLENCKSVEEYDSYLDEN
GFNDTVELFENLLKTHDNFENEYSPLFSEIVDKAKQYTRDLEGFKEILLMLKYSLINDAS
GFKSYRATGMHAVELMAKKHIEIGEFNLLGMIQLIKACETCHNNDSILNLASLRNVLSRT
YATFGRRIRLDHDLDLQNNLMEKSYDFKTLVLPEIKLSELSREILKENGFVVSGENLKID
RSDEEFEGLASFNVLRLDEEEMYEGLIKEMKIKRKKKGFLFPANTLLLSELIKFLIGGIK
GTSFDIETLLRNSFRPDIFSTDRLGRLSSSVPALKVYATVYMEYKNVNCPLNEIADSLEG
YLKLTKSKSKEHFLSGRVKKALIQLRDEQSRTKKLEVYKDIANFLSRHPLCLSEKTLYGR
YTYSDINDYIMQTREIILSKISELDEVVETDENNFLLSYLRGEEDAFDEDEFDEEEDTD
>AIA24440.1 |RdRp [Tomato spotted wilt tospovirus]
MNIQKIQKFIENGTTLLLSIEDCVGSNHDLALDLHKRNSDEIPEDVIINNNAKNYETMRE
LIVKITADGEGLNKGMATVDVKKLGEMVSLFEQKYLETELARHDIFGELISRHLRIKPKQ
RSEVEIEHALREYLDELNKKSCVNKLSDDEFERINKEYVATNATPDNYVIYKESKNSELC
LIIYDWKISVDARTETKTMEKYYKNIWKSFKDIKVNGKPFLEDHPVFVSIVILKPIAGMP
ITVTSSRVVGKFEDSPSALHGERVKHARNAKLLNISYVGQIVGTTPTVVRNYYANTQKIK
SEVRGILGDDFGSKDVFFSHWTSKYKERNPTEIAYSEDIERIINSLVTEEIPREEIIHFL
FGNFCFHIETMNDQHIADKFKGYQNSCINLKIEPKADLADLKDHLIQKQQIWESLYGKHL
EKIMLRIREKKKKEKEIPDITTAFNQNAAEHEEKYPNCFTNDLSETKTNFSMTWSPSFEK
IELSSEVDYNNAIINKFRESFKGSSRIIYNSPYSSINNQTNKARDITNLVRLCLTELSCD
TTKMEKQELEDEIDINTGSIKVERTKKSKEWSKQGSCLTRNKNEFCMKETSKENKTTYFK
GLAVMNIGMSSKKRILKKEEIKERISKGLEYDTSERQADPNDDYSSIDMSSLTHRKKLIR
HDNEDSLSWCERIKDSLFVLHNGDIREEGKITSVYNNYAKNPECLYIQDSVLKAELETCK
KINKLCNDLAIYHYSEDMMQFSKGLMVADRYMTKESFKILTTANTSMMLLAFKGDGMNTG
GSGVPYIALHIVDEDMSDQFNICYTKEIYSYFRSGSNYIYIMRPQRLNQVRLLSLFKTPS
KVPVCFAQFSKKANEMEKWLKNKDIEKVNVFSMTMTVKQILINIVFSSVMIGTVTKLSRM
GIFDFMRYAGFLPLSDYSNIKEYIRDKFDPDITNVADIYFVNGIKKLLFRMEDLNLSTNA
KPVVVDHENDIIGGITNLNIKCPITGSTLLTLEDLYNNVYLAIYMMPKSLHNHVHNLTSL
LNVPAEWELKFRKELGFNIFEDIYPKKAMFDDKDLFSINGALNVKALSDYYLGNIENVGL
MRSEIENREDFLSPCYKISTLKSSKKCSQSNIISTDEIIECLQNAKIQDIENWKGNNLAI
IKGLIRTYNEERNRLVEFFEDNCVNSLYLVEKLKEVINSGSITVGKSVTSKFIRNNHPLT
VETYLKTKLYYRNNVTVLKSKKVSEELYDLVKQFHNMMEIDLDSVMNLGKGTEGKKHTFL
QMLEFVMSKAKNVTGSVDFLVSVFEKMQRTKTDREIYLMSMKVKMMLYFIEHTFKHVAQS
DPSEAISISGDNKIRALSTLSLDTITSYNDILNKNSKKSRLAFLSADQSKWSASDLTYKY
VLAIILNPILTTGEASLMIECILMYVKLKKVCIPTDIFLNLRKAQGTFGQNETAIGLLTK
GLTTNTYPVSMNWLQGNLNYLSSVYHSCAMKAYHKTLECYKDCDFQTRWIVHSDDNATSL
IASGEVDKMLTDFSSSSLPEMLFRSIEAHFKSFCITLNPKKSYASSSEVEFISERIVNGA
IIPLYCRHLANCCTESSHISYFDDLMSLSIHVTMLLRKGCPNEVIPFAYGAVQVQALSIY
SMLPGEVNDSIRIFKKLGVSLKSNEIPTNMGGWLTSPIEPLSILGPSSNDQIIYYNVIRD
FLNKKSLEEVKDSVSSSSYLQMRFRELKEKYERGTLEEKDKKMIFLINLFEKASVSEDSD
VLTIGMKFQTMLTQIIKLPNFINENALNKMSSYKDFSKLYPNLKKNEDLYKSTKNLKIDE
DAVLEEDELYEKIASSLEMESVHDIMIKNPETILIAPLNDRDFLLSQLFMYISPSKRNQL
SNQSTEKLALDRVLRSKARTFVDISSTVKMTYEENMEKKILEMLKFDLDSYCSFKTCVNL
VIKDVNFSMLIPILDSAYPCESRKRDNYNFRWFQTEKWIPVVEGSPGLVVMHAVYGSNYI
ENLGLKNIPLTDDSINVLTSTFGTGLIMEDVKSLVEGKDSFETEAFSNSNECQRLVKACN
YMIAAQNRLLAINTCFTRKSFPFYSKFNLGRGFISNTLALLSTIYSKEESYHFVSTASYK
LDKTIRTVISAQQDMNLEKILDTAVYISDKLQSLFPTITREDIVLVLQNVCLDSKPIWQS
LEDKMKKINNSTASGFTVSNVILSHNSELNTIQKQIVWMWNMGLCSHRTLDFVIRYIRRS
DVRYVKTEEQDESGNYVSGTMYKIGIMTRSCYVQLIASDQDVAVSLRTPFEILNEREYLF
DTYRESIEKLLQKFMFDKVNIIKSKQPQIVFLEPGDACIRMTADNKMIVKVNATSRQIRL
ENVKLVVKIKYENVNSDVWDIIEGQKSLVLRPPEVGECFSDMYKTADSETETIKTIKNRL
MTSLTFIEAFGNLSQQIKEIVDDDIRETMDEFLMNIRDTCLEGLENCKSVEEYDNYLDEN
GFNDTVELFENLLRTHDNFEDEYSPLFSEIVDKAKQYTRDLEGFKEILLMLKYSLINDAS
GFKSYRATGMHAVELMAKKHIEIGEFNLLGMIQLIKACETCHNNDSILNLASLRNVLSRT
YATFGRRIRLNHDLDLQNNLMEKSYDFKTLVLPDIKLSELSREILKENGFVISGENLKMD
RSDEEFEGLASFNVLRLDEEEMYEGLIKEMKIKRKKKGFLFPANTLLLSELIKFLIGGIK
GTSFDIETLLRNSFRPDIFSTDRLGRLSSSVPALKVYATVYMEYKNVNCPLNEIADSLEG
YLKLTKSKSKEHFLYGRVKKALIQLRDEQSRTKKLEVYKDIANFLSRHPLCLSEKTLYGR
YTYSDINDYIMQTREIILSKISELDEVVETDEDNFLLSYLRGEEDAFDEDEIDEEEDTD
>AID55206.1 |RdRp, partial [Duck astrovirus CPH]
KKLDGGPEPTGPAFSPVNDSIRIFAWEKDLIPPIGKQTLPDNVDLIGHIPVDKLVSRNKK
INDPLLGIIRGWEQSEYDSTTWTAEAYTKMFEKFHYKDPIDFVEEEPELTILCDRAVLEE
HDYMANSVITPIMSTVKNMDSTPAYPKFQLYATEEEYLMDCGWSEYLEVVTSLDTLNHRP
LWWCFLKNEVLKKSKIENNDIRMILCTDPVFTRIGAMFDQDQNTKMKKMTEEKSAQVGWT
PFFGGLDQRVRRLMKIPNPQFIEMDWTRFDGTIPKALFWRIRQIRFFLLADEFKTKHNKK
FFDWYTKNLLEKIILLPTGEVCQVKKGNPSGQFSTTVDNNMCNVWLTNFEIAWLHRKQKG
RLPTVKELRENICFICYGDDRLLSVNRDFVKYDPAEVIHMYENIFGMWVKPENVKVSNVP
EGLSFCGMTLVKNDTGKFVGIPNVNKILSTLRTPTRKLPNLEALWGKLVSLRILCQNTDP
SVREYLERQILAVEEYAAKEDIKLPEVGPDFYSKIW
>AIE16084.1 |RdRp, partial [Mink avastrovirus]
DGIMPPKLFLLIKRLRWFMIKEVLERKYQGVHERISLNPTNGVVLLHSGEVTKQTCGNPA
GQFSTTRDNNLVNVWLQAKEFAWLNGPDKELWKSYDTLVWGDDRLEPRQGPQTTRRDESI
QCI
>AIE16085.1 |RdRp, partial [Mink avastrovirus]
PKLFMHIKRLRWSMINEVQRKKYQGVHDWYCHNLLNRTVLLPSGEVTKQTRGNPSGQFST
TMDNNMVNLWLQAFEFAWLNGPDKELWKSYDTLIYGDDRLSTTPVAPNDYEERVIKMYHD
VFGMWVKP
>AIE16086.1 |RdRp, partial [Mink avastrovirus]
DGTIPRALFWGIMPLRFFFLVTRLKREENKEVLEWYKQNVHERIILLPTGEVGQVKRGNP
SGQLSTTVDNNMCNVWLTTFEIAWLHAKHKPGLPTRTKKCKNVKYICYGEDMLLAVCQDS
>AIE16087.1 |RdRp, partial [Mink avastrovirus]
DGTIPKALFWRIRQIRFFFLAPRYKTEDNKELFDWYTKNLLEKIILLPTGEVCQVKRGNP
SGQFSTTVDNNMCNVWLTTFEIAWLHRKQKGRLPTPTELSKNLKYICYGDDRLLAVSKDF
VTYEPDPCKIK
>AII82369.1 |RdRp, partial [Norovirus GII.2]
AVLAAALEIMVRFSAEPQLAQTVAEDLLAPSVVDVGDFKISINEGLPSGVPCTSQWNSIS
HWLLTLCALSEVTNLSPDIVQANSMFSFYGDDE
>AII82370.1 |RdRp, partial [Norovirus GII.3]
AVLAAALEIMVRFSAEPQLAQIVAEDLLAPSVVDVGDFKISINEGLPSGVPCTSQWNSIA
HWLLTLCALSEVTKLSPDIVQANSMFSFYGDDE
>AII82371.1 |RdRp, partial [Norovirus GII.4]
LAAALEIMVKFSPEPHLAQVVAEDLLSPSVVDVGDFTISINEGLPSGVPCTSQWNSIAHW
LLTLCALSEVTNLSPDTIQANSLFSFYGDDE
>AII82372.1 |RdRp, partial [Norovirus GII.4]
VLAAALEIMVKFSPEPHLAQVVAEDLLSPSVVDVGDFTISINEGLPSGVPCTSQWNSIAH
WLLTLCALSEVTNLSPDTIQANSLFSFYGDDE
>AII82373.1 |RdRp, partial [Norovirus GII.4]
VLAAALEIMVKFSPEPHLAQVVAEDLLSPSVVDVGDFTISINEGLPSGVPCTSQWNSIAH
WLLTLCALSEVTNLSPDTIQANSLFSFYGDDE
>AII82374.1 |RdRp, partial [Norovirus GII.4]
MTVLAAALEIMVKFSPEPHLAQVVAEDLLSPSVVDVGDFTISINEGLPSGVPCTSQWNSI
AHWLLTLCALSEVTNLSPDTIQANSLFSFYGDD
>AII82375.1 |RdRp, partial [Norovirus GII.4]
GTVLAAALEIMVKFSPGPHLAQVVAEDLLSPSVVDVGDFTISINEGLPSGVPCTSQWNSI
AHWLLTLCALSEVTNLSPDTIQANSLFSFYGDDE
>AII82376.1 |RdRp, partial [Norovirus GII.6]
ILSAAMEVMVRFSAEPELAQVVAEDLLAPSQLDVGDFVISVQEGLPSGVPCTSQWNSIAH
WILTLSAMAEVSGLSPDVVQAHSCFSFYGDD
>AIK23031.1 |RdRp [High Plains wheat mosaic emaravirus]
MSDINFQPSSNPAKKKFLDRYFYELHNSEDRSFNSIFNEFLGFINKSKSNIGLMSKKKNV
HSMYKNNFESDYTSMVKLYNFAMNLANVKPNKYYLDLVFTIISLFEMFRHDLLIEIVKSQ
LKDYIFIDQDFKLSDYFPDTVIHLTPDILMQHKETEKLLVVEIKVTVSSDLESFYKKYKP
HIGETDLLVINYNTSGFTQFGSMNIDTEELKQHTLFDTLTDHIELCSLLRRRYKEIPEYE
YFSNQNDDRLDDESFIYGFRNKALNHPNYNKFKAVFGSKWESILDDMESVSLIDNPEFTR
DLLDNAENECADYCLKNIDEFESLLEENISKGLYSTTKMNITDLPELQDSNALNTHVFME
TYKPSIYFPYIPSFEIGKERKLFYTEAFSDLKSHNPDSYTISARKLVTDLFTDELLDYMI
VHNKEESKRVFPLKFCDIDVYKNNSFGLNNDHSSSIKKNICGFEKKKKDGKLKCLSYKEK
CKDIKFVDMVFQKINTYSYNNKSYARDLLEPDVDYCDDIKLEPFLQTKTFDVLFNQHTIV
KNLIGLNKISSKKFRLVQTNDPCTVVIMLPNADVVTGAPIRFFSLSVIKNDQNVSEIVNM
NKKLGICHDTLSNKKYTIILSKVVSLDSSRLKMLSNSFAKYSQLITYYENLSPKSLDKVN
LLCFLLSNMVTLSSLSVTENFKNIMMVCLATFSNPDELIKDKLECKPKTFTHIYLMERIF
SAIDESELQRTKIIQCLKQTKVSDDGKDLKDTGFSNMEELIMPISKIRIRNPKEILQESY
ILFYVGNKGLHGSPQELLNLYHTPIQFQKEYDNYISKYGSLIQEEHKQRDVGFSFEAMRL
STRLTYSKIKSQYQEIRNLIKKDLSLDQSILLKPQFSSTKSMVSTTTDVKPVKKLSDVKD
LRTLENYIKNQDIDDPEKFCMTVNKKIEEINHNINNSSKVKTVIYGEEVDIPTKKNKLPE
IQIKYVKKHAFIVFKNMKKFIKPCDMDVINQYSAKVFDAVIKESDLSGNKTLREFYESNY
LESNDIVIRIFYKDQRSYNDREIYTGNLACRLSLFSIESTFKSINTFIPQEAISIAGEKK
HKKMYDQRFDMLKKKKNYNIGNTYKSDIFSVSCDASKWSARDIMHKFAIAIANNVFLTAE
EKWFLLYLLINYSIKYITLTEHALYDCVRFHKEGSDRRIYEELTNDFQQNFQIVISNWLQ
GNFNSLSSFVHCNSAHLTSVMLDVINKRYDMNNYMDFLVHSDDSCYDFLIMRRNRRLDPK
NYGTFLYTLIQWSTLKHCIIINRKKTYISNFYKEFLSTLIIGNELFYFYMSDLLPISSDV
TYDSPMDDLSSFSGYINDAFAHATPLPVLTNTILLINHLVLSTYNLNASNPKSPYKALIG
NDSEYADVPIQILPRYKIPTKFAGLIPYNAGDPLKILIRIISVLDMRMNRNCETPLCDLF
TEEIISKYLEEEPREEYKNYIKMCLLSSSEDYLCKNQEDPYTLTDVDSSKLNFLSVVPTT
KSTKPKPMYTYKKYESDKDYYKLQEILNPMWVISNPENHEDAKDKLLSNYANRKFVDSLI
FSRPQIAFARRLITSNAKIYRYNLSDDNNLMTINDVYEKLKCDTRGYELNSTKLLNYLTL
NLFTDQRMSSSLHVFYAKEKLLATSRSSCNYKIVIPRNIYTPEYGKHSNTMLIKELIINP
KIETIEAIDQKCDSLISIAESILLKDNIKTYECPEDIDDFFKKYFDSKLKKVSDYNDCLI
KPVNIDNNFDMRIYNLKVKFQGLMIKYFNDTYKKDKYEIDYITPRSVVSTINSYMLKDRI
TSKLFIGTRVVHELNDYLLDRYGMYDNKNYIIHFKMNHRLAVTNNNLHYKMNLDKKYNDD
MLCLSYIHRCVDSETWDEITENGQLYGQKIRVYLDNTKFRQNDIHKSIFLKSIGKCDDNT
IITSMVNTNYIMNYWAIPTGSNSRYNIVRYMKSGYLLDVALLKTEGYTVNMKFYQPSIPG
ITSKIRKQNILESLIQKFRTDFKDVLHEIKTIRSETDTSVYINGLNVSLRYDDTSKIICN
IRNFYYNRVEVQVLQDEDHTHKLILHTDNRNSVDFNVVNKNYIDNIKLYEMVTRFRELNN
YNAIVDQTGILRKDRKLLSNEFIYLEPELIKATLESKMSYRRVTNQDKKGIANLYMLGES
IPSDGSLVIQAIKKLTECLLVDAVEHHPEKFQENVDVTRSIDKIVKRVVVDQEENKFIIE
NFQYEEEPYNGLFANCLEIEGIGYDEVILLYLYYVFKMYIQLEESNSLDLFD
>AIK23229.1 |RdRp, partial [Bat coronavirus]
MPNMLRIFASLILARKHKTCCNSSERFYRLANECAQVLCEMVLCGGGFYVKPGGTSSGDS
TTAYANSVFNICQAVTANLGTLLAVDGNKIYNVAVKDLQRRLYMGIYRSATLDRELVD
>AIK23230.1 |RdRp, partial [Bat coronavirus]
MPNMLRIFASLILARKHKTCCNSSERLYRLANECAQVLCEMVLCGGGFYVKPGGTSSGDS
TTAYANSVFNICQAVTANLGTLLAVDGNKIYNVAVKDLQRRLYMGIYRSATLDRELVD
>AIK26840.1 |RdRp, partial [Norovirus Hu/G1.1/SW2011005-1/Nanning/2011/CHN]
AMFRWMRFHDLGLWTGDRNLLPEFVNDDGV
>AIK26842.1 |RdRp, partial [Norovirus Hu/G1.4/SW2011007-1/Nanning/2011/CHN]
AMFRWMRFHDLGLWTGDRNLLPEFVNDDGV
>AIK26844.1 |RdRp, partial [Norovirus Hu/G1.10/SW20110011-2/Nanning/2011/CHN]
AMFRWMRFHDLSMWTGDRDLLPDYVNDDGV
>AIK26846.1 |RdRp, partial [Norovirus Hu/G1.4/SW2011048-1/Nanning/2011/CHN]
AMFRWMRFHDLGLWTGDRNLLPEFVNDDGV
>AIK26848.1 |RdRp, partial [Norovirus Hu/G1.13/SW2011017-3/Nanning/2011/CHN]
AMFRWMRFHDLSLWAGDRNLLPDYVNDDGV
>AIK26850.1 |RdRp, partial [Norovirus Hu/G1.9/SW2011019-2/Nanning/2011/CHN]
AMFRWMRFHDLGLWTGDRNLLPEFVNDDGV
>AIK26852.1 |RdRp, partial [Norovirus Hu/G1.1/SW2011019-5/Nanning/2011/CHN]
AMFRWMRFHDLGLWTGDRNLLPEFVNDDGV
>AIK26854.1 |RdRp, partial [Norovirus Hu/G1.3/SW2011022-1/Nanning/2011/CHN]
AMFRWMRFHDLSMWTGDRDLLPDYVNDDGV
>AIK26856.1 |RdRp, partial [Norovirus Hu/G1.1/SW2011032-3/Nanning/2011/CHN]
AMFRWMRFHDLSMWTGDRDLLPDYVNDDGV
>AIK26858.1 |RdRp, partial [Norovirus Hu/G1.10/SW2011035-2/Nanning/2011/CHN]
AMFRWMRFHDLSLWTGDRDLLPDYVNDDGV
>AIK26860.1 |RdRp, partial [Norovirus Hu/G1.3/SW2011061-1/Nanning/2011/CHN]
AMFRWMRFHDLSMWTGDRDLLPDYVNDDGV
>AIK26862.1 |RdRp, partial [Norovirus Hu/G1.3/SW2011068-2/Nanning/2011/CHN]
AMFRWMRFHDLSLWTGDRDLLPDYVNDDGV
>AIK26864.1 |RdRp, partial [Norovirus Hu/G1.14/SW2011070-1/Nanning/2011/CHN]
AMFRWMRFHDLSLWTGDRDLLPDYVNDDGV
>AIK26866.1 |RdRp, partial [Norovirus Hu/G1.3/SW2011071-3/Nanning/2011/CHN]
AMFRWMRFHDLSLWTGDRDLLPDYVNDDGV
>AIK26868.1 |RdRp, partial [Norovirus Hu/G1.6/SW2011072-1/Nanning/2011/CHN]
AMFRWMRFHDLGLWTGDRDLLPEFVNDDGV
>AIK26870.1 |RdRp, partial [Norovirus Hu/G2.4/SW2011003-1/Nanning/2011/CHN]
QESMFRWMRFSDLSTWVGDRNLAPSFVNEDGVE
>AIK26872.1 |RdRp, partial [Norovirus Hu/G2.2/SW2011006-3/Nanning/2011/CHN]
QESMFRWMRFSDLSTWEGDRNLAPSFVNEDGVE
>AIK26874.1 |RdRp, partial [Norovirus Hu/G2.4/SW2011007-3/Nanning/2011/CHN]
QESMFRWMRFSDLSTWEGDRNLAPSFVNEDGVE
>AIK26876.1 |RdRp, partial [Norovirus Hu/G2.12/SW2011007-4/Nanning/2011/CHN]
QESMFRWMRFSDLSTWEGDRNLAPNFVNEDGVE
>AIK26878.1 |RdRp, partial [Norovirus Hu/G2.4/SW2011009-1/Nanning/2011/CHN]
QESMFRWMRFSDLSTWEGDRNLAPSFVNEDGVE
>AIK26880.1 |RdRp, partial [Norovirus Hu/G2.1/SW2011012-1/Nanning/2011/CHN]
QESMFRWMRFSDLSTWEGDRNLAPSFVNEDGVE
>AIK26882.1 |RdRp, partial [Norovirus Hu/G2.14/SW2011023-1/Nanning/2011/CHN]
QESMFRWMRFSDLSTWEGDRNLAPNFVNEDGVE
>AIK26884.1 |RdRp, partial [Norovirus Hu/G2.14/SW2011026-2/Nanning/2011/CHN]
QESMFRWMRFSDWSTWEGDRNLAPNFVNEDGVE
>AIK26886.1 |RdRp, partial [Norovirus Hu/G2.4/SW2011027-3/Nanning/2011/CHN]
QESMFRWMRFSDLSTWEGDRNLAPSFVNEDGVE
>AIK26888.1 |RdRp, partial [Norovirus Hu/G2.4/SW2011030-1/Nanning/2011/CHN]
QESMFRWMRFSDLSTWEGDRNLAPSFVNEDGVE
>AIK26890.1 |RdRp, partial [Norovirus Hu/G2.6/SW2011030-2/Nanning/2011/CHN]
QESMFRWMRFSDLSTWEGDRNLAPESVNEDGVE
>AIK26892.1 |RdRp, partial [Norovirus Hu/G2.2/SW2011039-1/Nanning/2011/CHN]
QESMFRWMRFSDLSTWEGDRNLAPSFVNEDGVE
>AIK26894.1 |RdRp, partial [Norovirus Hu/G2.4/SW2011041-2/Nanning/2011/CHN]
QESMFRWMRFSDLSTWEGDRNLAPSFVNEDGVE
>AIK26896.1 |RdRp, partial [Norovirus Hu/G2.14/SW2011043-1/Nanning/2011/CHN]
QESMFRWMRFSDLSTWEGDRNLAPSFVNEDGVE
>AIK26898.1 |RdRp, partial [Norovirus Hu/G2.4/SW2011044-2/Nanning/2011/CHN]
QESMFRWMRFSDLSTWEGDRNLAPSFVNEDGVE
>AIK26900.1 |RdRp, partial [Norovirus Hu/G2.3/SW2011049-2/Nanning/2011/CHN]
QESMFRWMRFSDLSTWEGDRNLAPSFVNEDGVE
>AIK26902.1 |RdRp, partial [Norovirus Hu/G2.6/SW2011051-3/Nanning/2011/CHN]
QESMFRWMRFSDLSTWEGDRNLAPESVNEDGVE
>AIK26904.1 |RdRp, partial [Norovirus Hu/G2.5/SW2011054-2/Nanning/2011/CHN]
QESMFRWMRFSDLSTWEGDRNLAPEGVNEDGVE
>AIK26906.1 |RdRp, partial [Norovirus Hu/G2.6/SW2011055-1/Nanning/2011/CHN]
QESMFRWMRFSDLSTWEGDRNLAPESVNEDGVE
>AIK26908.1 |RdRp, partial [Norovirus Hu/G2.4/SW2011056-1/Nanning/2011/CHN]
QESMFRWMRFSDLSTWEGDRNLAPSFVNEDGVE
>AIK26910.1 |RdRp, partial [Norovirus Hu/G2.4/SW2011057-2/Nanning/2011/CHN]
QESMFRWMRFSDLSTWEGDRNLAPSFVNEDGVE
>AIK26912.1 |RdRp, partial [Norovirus Hu/G2.12/SW2011066-1/Nanning/2011/CHN]
QESMFRWMRFSDLSTWEGDRNLAPSFVNEDGVE
>AIK26914.1 |RdRp, partial [Norovirus Hu/G2.5/SW2011069-3/Nanning/2011/CHN]
QESMFRWMRFSDLSTWEGDRNLAPEGVNEDGVE
>AIK26916.1 |RdRp, partial [Norovirus Hu/G2.3/SW2011062-1/Nanning/2011/CHN]
QESMFRWMRFSDLSTWEGDRNLAPSFVNEDGVE
>AIK26918.1 |RdRp, partial [Norovirus Hu/G2.3/SW2011067-2/Nanning/2011/CHN]
QESMFRWMRFSDLSTWEGDRNLAPSFVNEDGVE
>AIK26920.1 |RdRp, partial [Norovirus Hu/G2.3/SW2011068-1/Nanning/2011/CHN]
QESMFRWMRFSDLSTWEGDRNLAPSFVNEDGVE
>AIL49069.1 |RdRp [Potato virus X]
MAKVREVYQSFTDSTTKTLIQDEAYRNIRPIMEKHKLANPYAQTVEAANDLEGFGIATNP
YSIELHTHAAAKTIENKLLEVLGSILPQEPVTFMFLKPRKLNYMRRNPRIKDIFHNVAIE
PRDVARYPKETIIDKLTEITTDTAYISDTLHFLDPSYIVETFQNCPKLQTLYATLVLPVE
AAFKMESTHPNIYSLKYFGDGFQYIPGNHGGGAYHHEFAHLQWLKVGKIKWRDPKDSFLG
HLNYTTEQVEMHTVTVQLQESFAANHLYCIRRGDLLTPEVRTFGQPDRYVIPPQIFLPKV
HNCKKPILKKTMMQLFLYVRTVKVAKNCDIFAKVRQLIKSSDLDKYSAVELVYLVSYMEF
LADLQATTCFSDTLSGGLLTKTLAPVRAWIQEKKMQLFGLEDYAKLVKAVDFHPVDFSFK
VETWDFRFHPLQAWKAFRPREVSDVEEMESLFSDGDLLDCFTRMPAYAVNAEEDLAAIRK
TPEMDAGQEAKEPAGDRNQYSNPAETFLNKLHRKHSREVKHQAAKKAKRLAEIQESMRAE
GAAESSEMSGGMGAIPSNAELPSTSDARQGLTLPITKPVPARWEDASFTDSSVEEEQVKL
PGEEAVATATQQAIEGLPWKHWIPQLNAVGFKALEIQRDRSGTIIMPITEIVSGLEKEDF
PEGTPKELARELLVMNRSPATIPLDLLRARDYGSDVKNKRIGAITKTQATSWGEYLTGKI
ESLTERKVATCVIHGAGGSGKSHAIQKALREIGKGSDITVVLPTNELRLDWSKKVPNTEP
YMFKTYEKALIGGTGSIVIFDDYSKLPPGYIEALVCFYSKIKLVILTGDSRQSVYHETAE
DASIRHLGPATEYFSKYCRYYLNATHRNKKDLANMLGVYSERTGVTEISMSAEFLEGIPT
LVPSDEKRKLYMGTGRNDTFTYAGCQGLTKPKVQIVLDHNTQVCSANVMYTALSRATDRI
HFVNTSANSSAFWEKLDSTPYLKTFLSVVREQALKEYEPVEAEPIREPEPQTHMCVENEE
SVLEEYKEELLEKFDREIHSESHGHSNCVQTEDTTIQLFSHQQAKDETLLWATIDARLKT
SNQETNFREFLSKKDIGDVLFLNYQKAMGLPKERIPFSQEVWEACAHEVQSKYLSKSKCN
LINGTVRQSPDFDENKIMVFLKSQWVTKVEKLGLPKIKPGQTIAAFYQQTVMLFGTMARY
MRWFRQAFQPKEVFINCETTPEDMSAWALNNWNFGRPSLANDYTAFDQSQDGAMLQFEVL
KAKHHCIPEEIIQAYIDIKTNAQIFLGTLSIMRLTGEGPTFDANTECNIAYTHTKFDIPA
GTAQVYAGDDSALDCVPEVKHSFHRLEDKLLLKSKPVITQQKKGSWPEFCGWLITPKGVM
KDPIKLHVSLKLAEAKGELKKCQDSYEIDLSYAYDHKDSLHDLFDEKQCQAHTLTCRTLI
KSGRGTVSLPRLRNFL
>AIL49074.1 |RdRp [Potato virus X]
MAKVREVYQSFTDSTTKTLIQDEAYRNIRPIMEKHKLANPYAQTVEAANDLEGFGIATNP
YSIELHTHAAAKTIENKLLEVLGSILPQEPVTFMFLKPRKLNYMRRNPRIKDIFHNVAIE
PRDVARYPKETIIDKLTEITTDTAYISDTLHFLDPSYIVETFQNCPKLQTLYATLVLPVE
AAFKMESTHPNIYSLKYFGDGFQYIPGNHGGGAYHHEFSHLQWLKVGKIKWRDPKDSFLG
HLNYTTEQVEMHTVTVQLQESFAANHLYCIRRGDLLTPEVRTFGQPDRYVIPPQIFLPKV
HNCKKPILKKTMMQLFLYVRTVKVAKNCDIFAKVRQLIKSSDLDKYSAVELVYLVSYMEF
LADLQATTCFSDTLSGGLLTKTLAPVRAWIQEKKMQLFGLEDYAKLVKAVDFHPVDFSFK
VETWDFRFHPLQAWKAFRPREVSDVEEMESLFSDGDLLDCFTRMPAYAVNAEEDLAAIRK
TPETDVGQEVKEPAGDRNQYSNPAETFLNKLHRKHSREVKHQAVKKAKRLAEIQESMRAE
GEAESNEMSRGMGAIPSNSELPSTSGARQELTLPTTKPVPARWEDASFTDSSVEEEQVKL
PGKEAVETATQQVIEGLPWKHWIPQLNAVGFKALEIQRDRNGTMIMPITEMVSGLEKEDF
PEGTPKELARELLAMNRSPATIPLDLLRARDYGSDVKNKRIGAITKTQATSWGEYLTGKI
ESLTERKVAACVIHGAGGSGKSHAIQKALREIGKGSDITVVLPTNELRLDWSKKVPNTEP
YMFKTYEKALIGGTGSIVIFDDYSKLPPGYIEALICFYSKIKLVILTGDSRQSVYHETAE
DASIRHLGPATEYFSKYCRYYLNATHRNKKDLANMLGVYSERTGVTEISMSAEFLEGIPT
LVPSDEKRKLYMGTGRNDTFTYAGCQGLTKPKVQIVLDHNTQVCSANVMYTALSRATDRI
HFVNTSANSSAFWEKLDSTPYLKTFLSVVREQALREYEPAEAEPIREPEPQTHMCVENEE
SVLEEYKEELLEKFDREIHSESHGHSNCVQTEDTTIQLFSHQQAKDETLLWATIDARLKT
SNQEANFREFLSKKDIGDVLFLNYQKAMGLPKERIPFSQEVWEACAHEVQSKYLSKSKCN
LINGTVRQSPDFDENKIMVFLKSQWVTKVEKLGLPKIKPGQTIAAFYQQTVMLFGTMARY
MRWFRQAFQPKEVFINCETTPEDMSAWALNNWNFSRPSLANDYTAFDQSQDGAMLQFEVL
KAKHHCIPEEIIQAYIDIKTNAQIFLGTLSIMRLTGEGPTFDANTECNIAYTHTKFDIPA
GTAQVYAGDDSALDCVPEVKHSFHRLEDKLLLKSKPVITQQKKGSWPEFCGWLITPKGVM
KDPIKLHVSLKLAEAKGELKKCQDSYEIDLSYAYDHKDSLHDLFDEKQCQAHTLTCRTLI
KSGRGTVSLPRLRNFL
>AIM19609.1 |RdRp, partial [Hepelivirus]
TFYPGWARNTSTGESIPRGELRHGTWTSGETFLAMFAAPRAIANEISTVAANLCHGEVYR
DTSAYCAPRGCLLAEHPWSEYQNSPHGFSRKFVNIVMECGMLRRCPHVCQARFGSAVLPR
STDRKLLRGFRERHSGGSRPTQNSTVEIHRTIATMQPDPKSIFNAGGSIALRSEYWYCCD
AVGRSDCSLKFKVDPRRIGKCARVVPLGKGTLTDVVRLGGPRPNCSQV
>AIN39537.1 |RdRp, partial [Rose leaf rosette-associated virus]
GFVRSQAIPKRLPSLQENLLSYESRNYNFLKSERHCDPKVFGEAMAMAVLKKCFNLEKFA
TLRDEVIGVSELATAQWAAKRDENQLRNVFRDFERRHLDIGADVSNFSLMVKRDAKVKLD
DSCLTKHAPAQNIMYHRKAINALYSPFFDEFKNRLLWCLNSNIVFFTEMSNSDFASVVRR
HVGDEDIFYKGEVDFSKFDKSQDAFIKEYERALYSAFGFDAEMLELWMYGEYRAHATTTD
GSLSFDVKNQRRSGGANTWIGNSIVTLGILAMYYEVDRFKLLTISGDDSLIYSNTKIANH
STQICLETGFETKFMTPSVPYFCSKFVVHTGSFTYFVPDPYKLLVKLGAPSKYITDAGLF
ETFVSFRDLTRDLNNQLVVERVAMLVEEKYNFKSGFTIPAICALHCLRSNFLSYSKLFPV
QRGFFNSTYSEIRSLRRLVPGLLVTAYRCAGEKRYFSYLKSSIDEDPPPLASVVKSY
>AIX02806.1 |RdRp [Tomato spotted wilt tospovirus]
MNIQKIQKLIENGTTLLLSIEDCVGSNHDLALDLHKRNSDEIPEDVIINNNAKNYETMRE
LIVKITADGEGLNKGMATVDVKKLSEMVSLFEQKYLETELARHDIFGELISRHLRIKPKQ
RNEVEIEHALREYLDDLNKKSCINKLSDDEFERINKEYVATNATPDNYVIYKESKNSELC
LIIYDWKISVDARTETKTMEKYYKNIWKSFKDIKVNGKPFLEDHPVFVSIVILKPIAGMP
ITVTSSRVLGKFEDSPSALHGERIKHAKNAKLLNISYIGQIVGTTPTVVRNYYANTQKIK
SEVRGILGDDFGSKDVFFSHWTSKYKERNPTEIAYSEDIEKIIDSLATDEIPREEIIHFL
FGNFCFHIETMNDQHIVDKFKGYQHSCINLKIEPKTDLADLKDHLIQKQQIWDSLYGKHL
EKIMLRIREKKKKEKEIPDITTAFNQNATEYEEKYPNCFTNDLSETKTNFSMTWSPSFEK
IELSSETDYNNAIINKFRESFKSSSRIIYNSPYSSINNQTNKARDITNLVRLCLTELSCD
TTRMGKQELEDEIDINTGSIKVERTKKSKEWNKQGSCLTRNKNEFCMKETGKENKTTYFK
GLAVMNIGMSSKKRILKKEEIKERISKGLEYDTSERQADPNDDYSSIDMSSLTHMKKLIR
HDNEDSLSWCERIKDSLFVLHNGDIREEGKITSVYNNYAKNPECLYIQDSVLKAELETCK
KINKLCNDLAIYHYSEDMMQFSKGLMVADRYMTKESFKILTTANTSMMLLAFKGDGMNTG
GSGVPYIALHIVDEDMSDQFNICYTKEIYSYFRSGSNYIYIMRPQRLNQVRLLSLFKAPS
KVPVCFAQFSKKANEMEKWLKNKDIEKVNVFSMTMTVKQILINIVFSSVMIGTVTKLSRM
GIFDFMRYAGFLPLSDYSNIKEYIRDKFDPDITNVADIYFVNGIKKLLFRMEDLNLSTNA
KPVVVDHENDIIGGITNLNIKCPITGSTLLTLEDLYNNVYLAIYMMPKSLHNHVHNLTSL
LNVPAEWELKFRKELGFNIFEDIYPKKAMFDDKDLFSINGALNVKALSDYYLGNIENVGL
MRSEIENKEDFLSPCYKIPTLKSSKKCSQSNIISTDEIIECLQNAKIQDIENWKGNNLAI
IKGLMRTYNEEKSRLMEFFEDNCVNSLYLVEKLKEIINSGSITVGKSVTSKFIRNNHPLT
VETYLKTKLYYRNNVTVLKSKKVSEELYDLVKQFHNMMEIDLDSVMNLGKGTEGKKHTFL
QMLEFVMSKAKNVTGSVDFLVSVFEKMQRTKTDREIYLMSMKVKMMLYFIEHTFKHVAQS
DPSEAISISGDNKIRALSTLSLDTITSYNDILNKNSKKSRLAFLSADQSKWSASDLTYKY
VLAIILNPILTTGEASLMIECILMYIKLKKVCIPTDIFLNLRKAQGTFGQNETAIGLLTK
GLTTNTYPVSMNWLQGNLNYLSSVYHSCAMKAYHKTLECYKDCDFQTRWIVHSDDNATSL
IASGEVDKMLTDFSSSSLPEMLFRSIEAHFKSFCITLNPKKSYASSSEVEFISERIVNGA
IIPLYCRHLANCCTESSHISYFDDLMSLSIHVTMLLRKGCPNEVIPFAYGAVQVQALSIY
SMLPGEVNDSIRIFNKLGVSLKSNEIPTNMGGWLTSPIEPLSILGPSSNDQIIYYNVIRD
FLNKKSLEEVKDSVSSSSYLQMRFRELKEKYERGTLEEKDKKMIFLINLFEKASVSEDSD
VLTIGMKFQTMLTQIIKLPNFINENALNKMSSYKDFSKLYPNLRKNEDLYKSTKNLEIDE
DAVLEEDELYEKIASSLEMESVHDIMIKNPETILIAPLNDRDFLLSQLFMYTSPSKRNQL
SNQSTEKLALDRVLRSKARTFVDISSTVKMTYEENMEKKILEMLKFDLDSYCSFKTCVNL
VIKDVNFSMLIPILDSAYPCESRKRDNYNFRWFQTEKWIPVVEGSPGLVVMHAVYGSNYI
ENLGLKNIPLTDDSINVLTSTFGTGLIMEDVKSLVNGKDSFETEAFSNSNECQRLVKACN
YMIAAQNRLLAINTCFTRKSFPFYSKFNLGRGFISNTLALLSTIYSKEESYHFVSTASYK
LDKTIRTVISAQQDMNLEKILDTAVYISDKLQSLFPTITREDIALILQNVCLDSKPIWQS
LEDKMKRINNSTASGFTVSNVILSHNSELNTIQKQIVWMWNMGLCSHKTLDFVIRYIRRS
DVRYVKTEEQDESGNYVSGTMYKIGIMTRSCYVQLIASEQDVAVSLRTPFEILNERDYLF
DTYRESIEKLLQKFMFDKVNIIKSKQPQIVFLEPGDACIRMTTDNKMIVKVNATSRQIRL
ENVKLVVKIKYENVNSDVWDIIEGQKSLVLRLPEVGECFSDMYKTADSETETIKTIKNRL
MTSLTFIEALGNLSQQIKEIVDDDIREMMGEFLMNIRDTCLEGLENCKSVEEYDSYLDEN
GFNDTVELFENLLKTHDNFENEYSPLFSEIVDKAKQYTRDLEGFKEILLMLKYSLINDAS
GFKSYRANGMHAVELMAKKHIEIGEFNLLGMIQLIKACETCHNNDSILNLASLRNVLSRT
YATFGRRIRLDHDLDLQNNLMEKSYDFKTLVLPEIKLSELSREILKENGFVISGENLKID
RSDEEFEGLASFNVLRLDEEEMYEGLIKEMKIKRKKKGFLFPANTLLLSELIKFLIGGIK
GTSFDIETLLRNSFRPDIFSTDRLGRLSSSVPALKVYATVYMEYRNVNCPLNEIADSLEG
YLKLTKSKSKEHFLSGRVKKALIQLRDEQSRTKKLEVYKDIANFLSRHPLCLSEKTLYGR
YTYSDINDYIMQTREIILSKISELDEVVETDEDNFLLSYLRGEEDAFDEDEFDEEEDTD
>AIX02881.1 |RdRp, partial [Hepatitis E virus]
WFRAIEKEILALLPPNIFYGDAYEESVFSAAISGAGSSMVFENDFSEFDSTQNNFSLGLE
CVIMEECGMPQWLIRLYHLVRSAWTLQAPKESLKGFWKKHSG
>AIX02882.1 |RdRp, partial [Hepatitis E virus]
AWSKTFCALFGPWFRAIEKEILALLPPNIFYGDAYEESVFSAAISGAGSSMVFENDFSEF
DSTQNNFSLGLECVIMEECGMPQWLIRLYHLVRSAWTLQAPKESLKGFW
>AJC50719.1 |RdRp [Puumala orthohantavirus]
MEKYREIHERVKEAVPGETSAVECLDLLDRLYAVRHDVVDQMIKHDWSDNKDREQPIGLV
LLMAGVPNDVIQGMEKRIIPGSPSGQILRSFFKMTPDNYKITGSLIEFIEVTVTADVARG
VREKVLKYQGGLEFIEQLLHIEAQKGNCQPGFKIKFDVVAIRTDGSNISTQWPSRRNEGV
VQAMRLIQADINFVREHLIRNEERGALEAMFNLKFHVTGPKVRTFDIPNYRPQPLCQPSL
ESLVDYCKIWLETDHAFAFKEVTGQRVFNVFREEEELHASKYGHSRKPRNFLLCQISLQA
PYLPSTIASDQYDTRSVCNEILKNYPETPVQLLARDMAYKYITLDHDDIINYYNPRVYFK
PTQNIKEPGTFKLNLSNMDPKSKALIDLISKDSKKGVFGELIDSIDVASQVQQNECAKII
EKILSDLEVNLGDSTSSLDQPKRTTGVDDILRKFYDNELVKYLISVIRKTTAWHLGHLLR
DITEALIAHAGLKRSKYWSAHGYACGNIMLCILPSKSLEVAGSYIRFFTVFKEGLGLIDP
DNLDSKVEIDGVSWCFSKIISLDLNRLLALNIAFEKSLLATATWFQYYTEDQGHFPLQHA
LRSVFAFHFLLSTSQKMKLCAIFDNLRYLIPAVTSTYSGFEPLIRKFFERPFKSALEVYL
YNIIKTLLVSLAQNNKIRFYSKVRLLGLTVDQSTIGASGVYPSLMSRVIYKHYRSLISEA
TTCFFLFEKGLHGNLTEEAKIHLETVEWARKFQDKERELGSYVMEEGYHIQDVLNNHIIV
EQQLFCQEVVELAAQELNTYLHAKSQVMASNIMNKHWDKPYFSQTRNISLKGMSGALQED
GHLAASVTLIEAIRFLNHSQNNPTVLELYEQTKKLKAQARIVRKYQRTEADRGFFITTLP
TRVRLEIIEDYYDAIAKVVPEEYISYGGERKILNIQQALEKALRWASGESEIQSSLGHSI
KLKRKLMYVSADATKWSPGDNSAKFKRFTQSLYDGLRDEKLKNCVVDALRNIYETDFFIS
RKLHRYIDNMGELSDEVLDFLSFFPNKVSASIKGNWLQGNLNKCSSLFGAAISLLFKRVW
AKLYPELECFFEFAHHSDDALFIYGYLEPVDDGTEWFQYVTQQIQAGNLHWHAVNQEMWK
SMFNLHEHILLMGSIKISPKKTTVSPTNAEFLSTFFEGCAVSIPFIKILLGSLSDLPGLG
YFDDLAAAQSRCVKALDMGACPQLAQLGIVLCTSKVERLYGTAPGMVNNPTAYLKVDRNL
VPIPLGGDGSMSIMELATAGIGMADKNILKNAYISYKHAKKDNDRYILGLFKFLMSLSDD
IFQHDRLGEFSFVGKVQWKVFTPKSEFEFYDQYSRKYLEIWSEQHPVYDYIIPRGRDNLL
VYLVRKLNDPSIVTAMTMQSPLQLRFRMQAKQHMKVCKLDGDWVTFREVLAAADSFASTY
KPSTQDMELFQTLVNCTFSKEYAWRDFLNEVQCDVLTTRQIHRPKVARTFTVKERDQTIQ
NPITAVIGYKYASKVDEISDVLDSAIHPDSLSTDLQLMREGVYRELGLDISQPNVLKKVA
PLLYKSGKSRIVIVQGNIEGTAESICSYWLKTMSLVKTIKVKPKKEVLKAVSLYGKKEKA
GDLTHLAAMRLCIEVWRWCKANEQDSATWLKYLMFENKTLEQWIDSFCSRGVLPVDPEIQ
CLGLLIYDLKKQKGLLQIQANRRAYSGKQYDAYCVQTYNEETKLYEGDLRVTFNFGIDCA
RLEIFWDKKEYILETSITQRNVLKILMEEVTKELLRCGMRFKTEQVSSSRSVVLFKTESG
FEWGKPNVPCIVYRNCTLRTGLRVRHPTNKAFSITIQANGFRAMAQLDEENPRFLLAHAY
HNLKDVRYQALQAVGNVWFKMTQHKLFINPIISAGLLENFMKGLPAAIPPAAYSLIMNKA
KISVDLFMFNELLALINPKNVLNLDGIEETSEGYTTVSTISSTQWSEEVSLTMDDSDDDE
NSSQMDYTIDLDDIDFETIDLKEDIEHFLQDESAYTGDLLIQTEETEIKKLRGMVKILEP
VKLIKSWVSKGLSIDKIYNPVNIILMTRYMSKHFNFHAKQLSLMDPYDLTEFESIVKGWG
ECVKDRFIELDQEAQRKVSEERVLPEDVLPDSLFSFRHADILLKRLFPRDSASSFY
>AJC97790.1 |RdRp [Thaumetopoea pityocampa cypovirus 5]
MENDLRYTFDFKLSRTRTQELEKTIHDMIKDRGKMIEFIVEKSEPSLKLSSKIVIPTELL
KPKSFTYDMYPLAENGKVFKIEHPYDYLTTFRIDTFYKEENEMDIRYQIIKNMLEFKQCQ
SRLSNIWRQVAGVILTFDTIYGQENIFRGILTKILRDLDPEYDSKSYPFYEDRIMGRIIF
QRFKIPSIMPLLIYALCHLGANFIMGNLNEDEFVMCMNNYLYMAKESYQDEKLRVKSAAR
NWLNEALDNLGQTWAPIWTPDMCIIGYRKKNTREYSVVRKLFDKSKKERKEKLSPELNAY
IDNKIKKAKSQKEITRAYVVTRIATNDGTYYKTATSLSLKKAVEPTIRQRVVPAPIVTEK
TSDGVLKQVYEEGSLFEEILDYLLAYKEKTLSVLNNVRLDDEYLDILKMTSAGVKLDEEE
HNDKIMAILSKKRIPRAAIDSANYRNLEQFIERLQAPIFAVERQQIDRRQRMIAGINNEA
LLGSMASYLILTSMFKYMSAAAQGKQSGSALDIADMLEYTSLLDCVLSSMDVKGMDAAIQ
PTTRDVIHTFELEIAKLSRHVSAGPFKEKWSKVIDNKGNTVNESTYMSALLQLLMIERHN
TQTAVTYVDPVFGEIVNAEGTFSSGRADTSAHHTALLPGIIRGMESMSSAERPSCRAMVR
AMGDDANIIYSGSEEIMMANIEDDKRAMNELGFDIDEELSRSSMVFLQQQCVNGCFIGYP
DRIGIFAKEHSNEVTSIFQSVQELRALSDDLCWRIRNTRGLKLLMTFLGAVCSLRVTIEV
ESTLVNEMIKELNYIVPTHGYESAKKNMDGNNKRGKELMSFYLPFMWLYVEKGGEMPCFP
VERSDGTFTEEESIHTPRGQMKRKLLYDISYNAETKSYDLDRRILKELGISAAYKVIQLN
IVGNEYMIKRETFDDRKLEEMGRSLEGLSDSDRYIKSRRHANILRENNIRIPKQAVLGER
LTERITQTIERIPLTKNQMKLFGEGLLQDIKKYKYYMIPETREDVVYKCKLIEHEERIGI
KNIEFLAYDIELSLNLQPGSESVTALQYLGLTDRASGGLRSSINAVRGTYGAFRYDDPTF
MIGYQIWRSRGDMIEHFFKAIDASVEREEAYKSAFTYYARNEMHQYLLSLSPRNQFFIRD
DATNLMMYVNDLPAVARVDLLYGILIAEVLRSSYALTGGRISIEMDVTLQRHLRSVITGQ
SDASQNLI
>AJF45986.1 |RdRp [Papaya umbra virus]
MRGVLTGPQVRASTSIYSQVVGGLYRVHDNSMSNLLRGFCTRVWRYKGADPIPCRSGRIP
TFERNFKAFQVSPWTRQMVVDNALPRRRTLFQRAADSLECCSLSSRDSTVFTFIKAEKFN
YCAKPDADPRLIQPRSERFLVEHGTFIKAVEKPVYSCLARLNGGLPMVAKGFNARETACI
LREMWTRFRNPVCVSLDASRFDQHVSVEMLKFTHRIYRRFFSSSAERRHLSLICQWTLEN
AGKARCREGSFKYQVRGRRMSGDMDTALGNCLIMCALTYEFLSRCGIDFYIFNNGDDCLF
ICEDVCVPSVSKVCSWYQHYGFRVVEEERVGVFERISFCQTSPVLTSGGWVMCRSPRVLA
KDLTYIGPKSALGLWLDAIGQCGLALCDGVPIFHVFYSMLLHVGEEEEQYPQLHAVLLWA
YQIG
>AJK30007.1 |RdRp, partial [Bat coronavirus]
LPNMIRMISAMILGSKHVNCCNSTDRYYRLCNELAQVLTEMVYSNGGFYIKPGGTTSGDA
TTAYANSVFNIFQATSANVNRLLSVDSNTCNNIEVKQLQRKLYDCCYRSSNVDPSFVE
>AJT43252.1 |RdRp, partial [Norovirus Hu/GI.1/Mussels/M10nov2004/Foto/Sweden]
IEDGPLIYAEHAKYKNHFDADYTAWDSTQNRQIMTESFSIMSRLTASPELAEVVAQDLLA
PSEMDVGDYVIRVKEGLPSGFPCTSQVNSINHWIITLCALSEATGLSPDVVQSMSYFSFY
GDDEIVSTDIDFDPTRLTQILKEYGLKPTRPDKTEGPIQVRKNVDGLVFLRRTISRDAAG
FQGRLDRASIERQIFWTRGPNHSDPSETLVPHTQRKVQLISLLGEASLHGEKFYRKISSK
VIHEIKTGGLEMYVPGWQAMFRWMRFHDLGLWTGDRNLLPEFVNDDGV
>AJT43254.1 |RdRp, partial [Norovirus Hu/GI.1/Mussels/M127nov2004/Foto/Sweden]
IEDGPLIYAEHAKYKNHFDADYTAWDSTQNRQIMTESFSIMSRLTASPELAEVVAQDLLA
PSEMDVGDYVIRVKEGLPSGFPCTSQVNSINHWIITLCALSEATGLSPDVVQSMSYFSFY
GDDEIVSTDIDFDPTRLTQILKEYGLKPTRPDKTEGPIQVRKNVDGLVFLRRTISRDAAG
FQGRLDRASIERQIFWTRGPNHSDPSETLVPHTQRKVQLISLLGEASLHGEKFYRKISSK
VIHEIKTGGLEMYVPGWQAMFRWMRFHDLGLWTGDRNLLPEFVNDDGV
>AJT43256.1 |RdRp, partial [Norovirus Hu/GI.1/Mussels/M8nov2004/Foto/Sweden]
IEDGPLIYAEHAKYKNHFDADYTAWDSTQNRQIMTESFSIMSRLTASPELAEVVAQDLLA
PSEMDVGDYVIRVKEGLPSGFPCTSQVNSINHWIITLCALSEATGLSPDVVQSMSYFSFY
GDDEIVSTDIDFDPTRLTQILKEYGLKPTRPDKTEGPIQVRKNVDGLVFLRRTISRDAAG
FQGRLDRASIERQIFWTRGPNHSDPSETLVPHTQRKVQLISLLGEASLHGEKFYRKISSK
VIHEIKTGGLEMYVPGWQAMFRWMRFHDLGLWTGDRNLLPEFVNDDGV
>AJT43258.1 |RdRp, partial [Norovirus Hu/GI.1/P715.Delsjo2004/Gothenburg/Sweden]
IEDGPLIYAEHAKYKNHFDADYTAWDSTQNRQIMTESFSIMSRLTASPELAEVVAQDLLA
PSEMDVGDYVIRVKEGLPSGFPCTSQVNSINHWIITLCALSEATGLSPDVVQSMSYFSFY
GDDEIVSTDIDFDPTRLTQILKEYGLKPTRPDKTEGPIQVRKNVDGLVFLRRTISRDAAG
FQGRLDRASIERQIFWTRGPNHSDPSETLVPHTQRKVQLISLLGEASLHGEKFYRKISSK
VIHEIKTGGLEMYVPGWQAMFRWMRFHDLGLWTGDRNLLPEFVNDDGV
>AJT43260.1 |RdRp, partial [Norovirus Hu/GI.1/P725.Delsjo2004/Gothenburg/Sweden]
IEDGPLIYAEHAKYKNHFDADYTAWDSTQNRQIMTESFSIMSRLTASPELAEVVAQDLLA
PSEMDVGDYVIRVKEGLPSGFPCTSQVNSINHWIITLCALSEATGLSPDVVQSMSYFSFY
GDDEIVSTDIDFDPTRLTQILKEYGLKPTRPDKTEGPIQVRKNVDGLVFLRRTISRDAAG
FQGRLDRASIERQIFWTRGPNHSDPSETLVPHTQRKVQLISLLGEASLHGEKFYRKISSK
VIHEIKTGGLEMYVPGWQAMFRWMRFHDLGLWTGDRNLLPEFVNDDGV
>AJT43262.1 |RdRp, partial [Norovirus Hu/GI.1/P726.Delsjo2004/Gothenburg/Sweden]
IEDGPLIYAEHAKYKNHFDADYTAWDSTQNRQIMTESFSIMSRLTASPELAEVVAQDLLA
PSEMDVGDYVIRVKEGLPSGFPCTSQVNSINHWIITLCALSEATGLSPDVVQSMSYFSFY
GDDEIVSTDIDFDPTRLTQILKEYGLKPTRPDKTEGPIQVRKNVDGLVFLRRTISRDAAG
FQGRLDRASIERQIFWTRGPNHSDPSETLVPHTQRKVQLISLLGEASLHGEKFYRKISSK
VIHEIKTGGLEMYVPGWQAMFRWMRFHDLGLWTGDRNLLPEFVNDDGV
>AJT43264.1 |RdRp, partial [Norovirus Hu/GI.1/P738.Delsjo2004/Gothenburg/Sweden]
IEDGPLIYAEHAKYKNHFDADYTEWDSTQNRQIMTESFSIMSRLTASPELAEVVAQDLLA
PSEMDVGDYVIRVKEGLPSGFPCTSQVNSINHWIITLCALSEATGLSPDVVQSMSYFSFY
GDDEIVSTDIDFDPTRLTQILKEYGLKPTRPDKTEGPIQVRKNVDGLVFLRRTISRDAAG
FQGRLDRASIERQIFWTRGPNHSDPSETLVPHTQRKVQLISLLGEASLHGEKFYRKISSK
VIHEIKTGGLEMYVPGWQAMFRWMRFHDLGLWTGDRNLLPEFVNDDGV
>AJT43266.1 |RdRp, partial [Norovirus Hu/GI.1/P774.Delsjo2004/Gothenburg/Sweden]
IEDGPLIYAEHAKYKNHFDADYTAWDSTQNRQIMTESFSIMSRLTASPELAEVVAQDLLA
PSEMDVGDYVIRVKEGLPSGFPCTSQVNSINHWIITLCALSEATGLSPDVVQSMSYFSFY
GDDEIVSTDIDFDPTRLTQILKEYGLKPTRPDKTEGPIQVRKNVDGLVFLRRTISRDAAG
FQGRLDRASIERQIFWTRGPNHSDPSETLVPHTQRKVQLISLLGEASLHGEKFYRKISSK
VIHEIKTGGLEMYVPGWQAMFRWMRFHDLGLWTGDRNLLPEFVNDDGV
>AKM12400.1 |RdRp, partial [Little cherry virus 2]
AHLEALNYFLDDCVRGTTSLEFRHLNECQEFSDFSSIVDNVIIRDCEGTLKVDRGDIVVP
VIRSSIGSKKLNRLKQNLITYEARNFVSDAGADRLCSDVTAGRMVDNFFNNYIDTYKLSL
EVSDQITFNKRSVGEWLDKRDGRRFNNVMKDLTTQIIPENDLTSFKLMLKTDSKPKLDDS
VLSSIPSGQNIVYHRSSVNALFSHIFSQTVERLHRVLKRNFLLATG
>AKM12401.1 |RdRp, partial [Little cherry virus 2]
AHLEALNYFLDDCVRGTTSLEFRHLNECQEFSDFSSIVDNVIIRDCEGTLKVDRGDVVVP
VIRSSIGSKKLNRLKQNLITYEARNFVSDAGADRLCSDVTAGRMVDNFFNNYIDTYKLSL
EVSDQITFNKRSVGEWLDKRDGRRFNNVMKDLTTQIIPENDLTSFKLMLKTDSKPKLDDS
VLSSIPSGQNIVYHRSSVNALFSHIFSQTVERLHRVLKRNFLLAT
>AKN10690.1 |RdRp [University of Helsinki virus]
MGTTSPEDAELNRLKELMLRVLSYERDLYKPNILSESAGQLAVNSLKLRSTIHELNCCRD
TGLKFNGEVLDMNEILDRAIGPHETVKIVVPDGYLIDRENNVISVLETSTRSDISDRNVK
IELDRLKYEGMEQVTRGLGWTLNVIVISESRPRIGNIPESLMFKLLSTSLSILSYFVNTS
GWISEEEYIELKKSMTSYDFKTLTEEFSGQNLLFDIESDLDPYYSLLQWFDTNKSSAPFS
SKWDGPEITRRIEGFPRKGRQLRLLEILRNSFDGLNFESGHLSSLNKLKSLNLLNTRRQQ
NKVYDYLSLQLFVNSVTSTDFPNGWFPSVNDRLVKVESVVHGDVKCKHQLNKMIDSLTAL
QKESGSKMRAQDFIVLKEFLRDQLAVLKSPDELESSYRLIKRNSSVPDPSISLKIVDDYP
TDGGDYTKYLSPSDCQIIEKVAINLILSQKTRSTPRSSHHEEFFYQSINGCLLLYKCSGE
GQKAFSLLCRSNPKPKFFSFNINPSRLFPLIFSCDAIDGLIDQMMMLINPISEDNDRLQP
SILKQKSVNEFLVVKPFAENEIETLSQELRYLIYGILTTPTKRLQLELQSQRYYIMDCLS
LIHHVDLADKVVGKCLTYDEWFLRSLAHTLINNILESSNIGLFLKVTWCLNISYLCHLIT
KETPDRLSDLRDCYEKFFKPKHQFMTNVIFNCKSVDELVERMELEVNDFITRDEPTYESK
PHLYEPILADFLNWLSREKFNGLDGEQLLDPKDYLTSGVDVLDLTSNKSTFKRCKGLTED
LDPTYNTDKLLKRVICERLHKRVVTKRSEEASEIKDCQSGPSEKRSKSSWSPTGKPAKRT
RMIYDEFSTIIQGLITELECTDTMDDFLVNIGKLLKEIELDLENLSRNAREEDPKLNNKF
KKYDLVLESIESLLGSEIRDLIRSTCYRTKLSDFPSDLIKEDSCKLVVEDVMSKVPTDFS
ETDTVDVTNITAGMVRARYDSQEYFSSFKFLLLWAGFNDFQGTYTHRSGPQSSFLSVSNK
YRGESMISTRITNSEALQDRLLAIKFGAPTLRNVLFSTLDLNIKSSEVGPNNKPLQFGLA
IKEQVGGPRELYVGDSDTKLITRVLEETSRNIGNKLPNSCLNSEKKFFGFMKTIARSFFE
DDIVLSMDHSKWGPYNSPLQYHLMFEAMEEINDVHGKKLDFSFAKTILKWHLFKAVETPQ
ILAEDVMMSALDISIGRRVRDKAKERTFETFMLESVLSNKGLPSQIHSWFDMGQGILHHT
SDLYGALASEYITLKIRELFGLRCSTMNTSDDMVLLIHAKYGKRMNSDDEFLEVLTNLTN
FIYLVSNCLNKHISPKFCCSPLVGEFKSHFEVEATMVPLFVKFFSAAINNFRCKTPMELF
NTCDTIVEQGVCNGLSLKLADCLKRRMVNMLGWLGYVGDPLMHPVKSRQQDWLEGCLAYR
KLRSLKAWLQSTGLSKTELCILDLNLLKVIRDLRGSVLAPTAAYQTMIEVCNVTFKDRTV
WFPTKFGEFKLVVRSKLNLGTTINETCENLFIKKLVNHYSRYSKQGLGLLIAEGLERSAF
QSSVVTGFIGLSISLSGSCVRKADGTFLSLKDSKSITKHVSEVYSSLIMQSVCALGDWVC
GEESKIEPPVNKSIYMRSSLVNVAEFRFGLDELTATVEICMPDMFDKYLKNIVPPEKRLL
MRHSWKVRPEMEMLVECANNGLSVFDGRIDRSEEAVVLVDYFDPERMVRLNLRLDKSNPE
RTVRHSLRDIMNRMILNSILETRIIDKSMVDDATKVTPFKGSINELRVYKTSGIRRYIQQ
VLLGRDSFFKLNEEDSTYPNEATVYNEGTEEEPLPDGTWIVKAIMGNHNYIKLLCRFQKV
VEVIKIEVILVTYLGRAHYQDFIFLKREIISEPGFEWPELLDMVDFRDVILVENPPPNGK
PCYLFMGSIVPIDMGRSEFIMVPMNQSENEEKWRLLRTYYLTRIKGEVESMPKLRFSALE
SMTRNVLSNVGVMENVQRGYHLLDSFSEFLDRTDRKFNTVGPIVVFHKKLGICVGDPQGP
MLYKNIRVTLLENWPTKMPELLIIDNDD
>AKN10692.1 |RdRp [Aurora borealis virus]
MGSICPEDSELERLKTLVLEVLSHERDLYRPGWISNTAGEMAMNAIKLRSTIHELNCCRD
TGLRHNNELKEMNELLDEAIESHETVKTIVPDGYLIDKNNNILSVLEVSTRTEPSDQTRK
VQLDRLKYDGLEDLLRPLGWTLNVITISEKKPRIGRIPEILMFKLLSTSLSILSYTTDIC
NWISEEDYLELKRSLTSYDFRTLTEEFKGQKLLFDIESTEDPHKDLLDWMLDNNEKLPFS
LNWQGPKITEMIQNFKRETKQLRLLEIMRNAVTGLSFRTNHLGLLNKLKSLNLLNTRRKQ
NKVYDYLALMLFVRNSEAHDFPNGWFPSVNDRLVRVDSVDSPASVYKNLIERMIKSLQNL
QNEVGSKQKLGELKNLVEFLEGSSSDLIEPSILKVMYAELLPNMTVPQPLLCLKIMNDVP
CEPQTTTVTSDEADIIEKVALNLILSQKTRSTPRASMSEEYFFQSVNGCLLLYKCTGEGQ
KAFSLLCKSYKQGELRCGFYSFNINPSRLFPLIFSAKPIANLVDQLIMLINPIHEDTERL
QDTVKRQESVNEFLVSSEYSDERIDDLKVRVTYLIYGILTTPTKRLQIELQSQRYYIMDT
LSLIHHKDLETKVVGNCITYDEYFLREFAHSLINEILSCKNIGLFLKVTWALNISYLCHL
ITKETPDRLSDLRDCYEKFFKPKFQFMSNMIYDCKSVDELVERMEQEVNDFIQCEEPSFE
TKPFLYEPILADFLRWISKEKFNGIDGEQLLNPKDYLTSNIDVLDLTSNKSTFKRSKKHH
VDGVLDQQYDTEKLLKRVISERLHKRVTKSTKAEDALRETKGSNLKDESVKEKKGKEKNW
RAGGEKRKKTRLVYEEFLGIVQGLIIETDSEEGVNDFLLQISKCLQEIDGELKESSPKEI
SDIQKTKYCLVLNVIRELLGPEVCDLVRSTCYSTKLSDLPTDLLKEEAYEKIVSETMSRA
PLEFPKNADTIDVTNISAGMVATKYELKEFFSSFKFLLLWAGFNNFQGTYDHRSGPQSSF
LSISNKYRGESMLSTRVTNSEALQDRLLAIKYGAPTLRNILFSTLNLEMKDSEIGPNNKP
LQFGLAIKEQVGGPRELYVGDSDTKLITRVLEETSRNIGNKLNNSCLNSDKKFSNFMKRI
ARSFFENEIVLSMDHSKWGPFNSPLQYHLMFEAMEGINDTDGKRLDFSFAKTILKWHLFK
AVETPQILAEDVILSSLDISLGRRDRQIGKERTFETFMVDAVLSNKPVPSQVHSWFDMGQ
GILHHTSDLYGSLASEYITKKIRDIFGVRSSTMNTSDDMVLLFHVKYKNGDDDQKDKLLL
ITNFLCLVSNCLNKHISPKFCCSPLVGEFKSHFEVEATMVPLFTKFFAASINNFRCKTPM
ELFNTCDAIVEQGICNGMSLKLADSLKGRMVEMLGWLGYVGDPLMKPVVSRQQDWLEGCL
SYRKLRSLESWLMDMGIEKVKLEVLKLELLKVIKELRESSLAPSVAYKKMVEISRLELGE
INLWFPTLNGEFKLIVRSKLNLGTTINETCENLLIKKLINHYSRYSKQGLGLLIAEGLER
SAFQSSVVTGFIGLSISLSGPCVRKGDGTFLTLRESKTVIKPVAEVFPSLVMQSVCAVGD
WVCGVENELSKQANKSIYMRTSLVNTAEFRFGLDELTAAIEMTMPDLFDKYLKDIVPPDK
RLLMRHSWKVRPEMELLIECANEGLSIFDGRIDRQEEAVVLVDYYEPSRLLRRVMRLEKR
GSERTARKGLQAIINRMILDSILEPKIIDKVMVMDATKLAPYEGSMEELKSHGESGVRRY
IQQVLLGRESHYRQREDEPSEIVSNNVVVYGRGTPDNPLEDGTWLKGAKLGTSNPIKLQC
CFQQVSNDIKIQATLITHTGRAHYQDFMFLKRVIISDSDFDEPEMLDTLDFREVVIVENP
KPNGKPCFLFMGCVIPLESDLVGSIMTHMSEAEWEELWKLVRTYFITRMKGEISCLPKAR
FDALWGMVSRIFGYSTVEKVVNMGLHQLDSFAEFLTFTNRVFTTKGPTLVFHRLKGILVS
YPAGPLLYKGHRLMLYEDWVSGTPEPEALED
>AKN10694.1 |RdRp [University of Giessen virus]
MAVRAIKLRSTIHELNCCRDTGLKFNGELIEMNNILDEAIGPHETVKTIIPDGYLIDGKN
NIISILEASTRAEPGDQNRKVELDRAKYDGIEDVLRPIGWSLNIITISERKPRINNIPES
LMFKLLSTSISILSYTTDVHEWVSEEDYLELKRSLTSYDFRTLTDEFEGQSLIFDIESTS
DPYKDLFLWMSENEEKMPFSFEWRGPKITESISNFKREDAQLRLLELMRHSSIGLNLKTS
HLSSLNKLKSLNLLNTRRRQNRVYDYLALKLFLEIQDRQDFPEGWFPSVNDRLVTVDSIT
SSVKAYQRLMMKMIGSLQHLQNEVGNKKRKEELHLLEKFLIDASVTLVEPLKLREAYMKL
EFNRTIPQPKLQLKKLNDFPCKFDEAITSEESRTIEKVALNLVLSQKTRSTPRASEKEEF
FFQSIGGCLLLYKCTGEGQKAFSLLCKVRDKESSPLQSFSFFSFNINPSRIFPLLFSTKP
IENLIDQLMMLVNPIHDDIDRLKETIEKQRSVNDFLVSSEYSEDQLDELRRKLKYLIYGV
LTNPTKRLQIELQSQRYYIMDALSIIHHQNLEDKVVGNCITYDEFFLRHYAHELINEILS
CKNIGLFLKITWGLNISYMCHLITKETPDRLSDLRDCYEKFFNPKFKFMSNLIYNCKTVD
ELVERMEAEVESFIVCDEPSFETKPFLYEPILADFLSWLSTEKFNGRDGEQLLDPKDYLT
SNVDILDLTSNKSTFKRSRTTNGETLDEQYDTEKLLKRVISERLHKRVVRSHRESVKSSP
DELGQQWNTKLERKGKGNGKTIWRTENNRRRATRMAYEEFSNIIQGLIVETESEEDLTSF
LLQVGRCLEEVNEDLEKLKSKEANDQPEASKHKLILDVVCDLLGPEVRDLIRSTTYSTKL
SDLPTDLLEEDSYVKIVEEVMRRVPLEFPKGADTIDVTNISAGMVVSKYELGEFFSSFKF
LLLWGGFNNYQGTYDHRSGPQSTFLSISNKYRGESMISTRITNSEALQERLLAIRYGAPT
LRNVLFSTLNLKVKDSEVGPNNKPLQFGLAIKEQVGGPRELYVGDSDTKLITRVLEETSR
NLGSKLHNSCLNSDKKFSNFMKRIARSFYENEIVLSMDHSKWGPYNSPLQYHLMFESMES
INDVNGKPLNFSFVKTILKWHLFKAVETPLILAEDVVLSALDVSSGRRERLIGKERSFET
FMINSILSNKSVPSQVHSWFDMGQGILHYTSDLYGSLVSEYITVKIREFFDVRSSTMNTS
DDMVLLFHLKYKNEDPNQRDKLLTMINFLCLVSNCLNKHISPKFCCSPLVGEFKSHFEVE
ATMVPLFVKFFAASMNNFRCKTPMDLYNTCDTIVEQGICNGMSLRLADSVKERMVEMLGW
LGYVNDPLMKPIETRQQDWLEGCLAYRKLRSLEAWLMESGIERAKLDVIKLDLLKIIREL
RDSLIAPSVAYKQMIEVCEMNLHGITIWYPTHHGEFKLIVRSKLNLGTTINETCENLLVK
KLINHYSRYSKQGLGMLIAEGLERSAFQSSVVTGFIGLSISLSGSCVRNGDGTFLNLKDS
RSISRPVAEVLPSLVMQSVCAVGDWVCGHESTLDKRVNKSIYMRTSLINTAEFRFGLDEL
TATVEICMPDLFDKYLKDIVPPDKRLLMRHSWKVRPEMELLMDCANNGLSIFDGRIDRQE
EAVVLVDYYNPERLVRRTMKLEKVGSERSTRKRLQAIANRMILNSILEAKIIDKTMVLDA
VKVTPFDRPLEDLKSYKTSKIRRYIQQVLLGRETHYRLNEDEPNEPSSTNAHVYYEGSSE
NHLPDGTWIVGAKIGNYKPIKLQLSFQQISDDLKMQATLVTHEGRANFQDFIYLKRSIIA
DDEFEEPEMLDLLDFRDVIIVESSRNDGKPCFLFMGHIIPLESSSCESMLTQMSYVEWDE
LWRLLRTYFITRLKGEISSLSRARFGALWNLVGWIFSVFSLEEVMNMGFHLLDSFGEFLV
LTDRVFPTRGPTLVFHKSRGVLVSSPVGSLLYKGHRLMTYGDWVAGGPKLEELED
>AKN10696.1 |RdRp [University of Giessen virus]
MGSYCAEDAELKKLKEIALQVLSYERDLYKPGWISDIAGEMAVNAIKLRSTIHELNCCRD
TGLKFNNELTEMNSILDEAIGSHETVKTIVPDGYLIDGNNNIISILEASTRAEPADQNRK
VELDRAKYDGVEDILRPIGWSLNIITISETKPRINNIPESLMFKLLSTSISILSYTTDVH
GWISEEDYLELKKSLTSYDFRTLTDEFRGQNLIFDVESTNDPYKDLFLWMSENGEKLPFS
FNWRGPNITESISNFKKESVQLRLLELMRYSSVGLNLKTSHLSSLNKLKSLNLLNTRRKQ
NKVYDYLALKLFLDIQDRQDFPEGWFPSVNDRLVTVDSVTSSVETYGKLMVKMVGSLQHL
QNEIGNKRKKEELQLLEKFLTDASTNLVEPSRLREAYTKLEFNRAIPQPKLQLRILNDFP
CKFLETITAEESKTIEKVALNLVLSQKTRSTPRASEREEFFFQSISGCLLLYKCTGEGQK
AFSLLCKVRGKTSPSQLYSFFSFNINPSRIFPLLFSAKPIENLIDQLMMLVNPIHNDDID
RLHETIEKQRSVNEFLVSSEYSENQLDDLRRRLKYLIYGVLTSPTKRLQVELQSQRYYIM
DTLSILHHKDLEDKVVGNCITYDEYFLRNYAHELINEILSCKNIGLFLKVTWGLNISYMC
HLITKETPDRLSDLRDCYEKFFNPKFKFMSNLIYNCKTVDELVERMEAEVNSFIVSDEPS
FEVKPFLFEPILANFLSWLSTEKFNGRDGEQLLDPKEYLTSNVDVLDLTSNKSTFKRSRA
TNGETLDEQYDVEKLLKRVISERLHKRVVRSHRETAESNPDKLSQQQNSESEGKGKGKGK
TRWRTENTRRKATKLAFEEFSNIIQGLIIETESEDDLTSFLLQVGKCLEEVNEDLEKSKS
KDVNDQPETNKHKLILNVICDLLGPEVRDFVRSTTYSTKLSDLPVDLLEESSYAKIIEEV
MKKAPLEFPKDVDTIDVTNITAGMVVTKYEVGEFFSSFKFLLLWGGFNNYQGTYDHRSGP
QSTFLSISNKYRGESMISTRITNSEALQERLLAIRYGAPTLRNVLFSTLNLKIENSEVGP
NNKPLQFGLAIKEQVGGPRELYVGDSDTKLITRVLEETSRNLGNKLHNSCLNSDKKFSDF
MKRIARSFYENEIVLSMDHSKWGPFNSPLQYHLMFESMESINDVNGKPLNFSFLKTILKW
HLFKAIETPLILAEDVVLSALDVSSGRRERMIGKERSFETFMINSVLSNKSVPSQIHSWF
DMGQGILHYTSDLYGSLVSEYIAVKIREFFNVRSSTMNTSDDMVLLFHLKYKNEDSNQRD
KLLTMTNFLCLVSNCLNKHISPKFCCSPLVGEFKSHFEVEATMVPLFVKFFAASMNNFRC
KTPMELYNTCDTIVEQGICNGMSLKLADSVKERMIEMLGWLGYIDDPLMKPIETRQQDWL
EGCLAYRKLRSLEAWLEESGIEKAKLDVVKLDLLRIIRELRDSLIAPSVAYKQMIEVCEM
NLHGIKIWFPTHHGEFKLIVRSKLNLGTTINETCENLLVKKLINHYSRYSKQGLGMLIAE
GLERSAFQSSVVTGFIGLSISLSGSCVRNGDGTFLSLKESKSIVKPAAEVFSSLVMQSVC
AVGDWVCGDNSTPDKRMNKSIYMRTSLINTAEFRFGLDELTATVEICMPDLFDKYLKDIV
PPDRRLLMRHSWKVRPEMELLMDCANNGLSIFDGRIDRQEEAVVLVDYYSPERLVRRTMK
LEKVGSERSTRKRLQAIANRMILNSVLEAKIIDKTMVLDAVKVTPFNGPLEDLKSYKTSR
IRRYIQQVLLGRETHYRLNEDEPSEPSSTSALVYYEGSSRNRLSDGTWIVGAKVGNHKPI
KLQLSFQQISNDLKMQVTLITYEGRANFQDFLYLKRSIIADEDFEEPEMLDLLDFRDVVV
IESSRNTGKPCFLFMGHIIPLESNSFESMLTTMSYVEWDELWKLLRTYFITRLKGEISCL
SRARFGALYNLVEWVFSVFSLEDVMSMGFHLLDSFSEFLALTDRVFETRGPTLVFHKSRG
VLVGSPVGSLLYRGHRLMTYKDWMAGGPELEELED
>AKN10698.1 |RdRp [Suri Vanera virus]
MGSMDHEDAELERLKEIVLQILTYERDLYRPGLISNTAGEMAVGAIKLRSTVHELNCCRD
TGIRFNGELKEMNEILDEAIGVHETVRTVIPDGYLVDSENNVISVLEASTRAESSDQTRK
VELDRKKYDNMEDILRPLGWTLNVITISERKPRIRNIPESLMFKLLSTSLSILSYTTDVH
NWVSEEDYLELKKSLTTYDFRTLTDEFKGQSLIFDIETTEDPYKDLLAWMSEAGRVMPFS
LNWEGPEITRLISDFKREETQLRLLEVMRHSCTSLNLKTSHLSTLNKLKSLNLLNTRRKQ
NKVYDYLALRLFLEACENQDFPKGWFPSVNDRLVTVDSINSPVDYYGKLIEKMISSIRKL
QNEIGSKGKKEELQTLMDFLIDSSTRLIEPSEMEKKYTRLDHNKAIPRPEIELKIQNKFP
SKRKDGNVEVISLEESETIEKVALNIILSQKTRSTPRASTNEEFFFQSIGGCLLLYKNTG
EGQKAFSLLCKNAGSSKIPLSFYSFNINPSRMFPLIFSAKPIEDLINQLMMLVNPIHDDI
ERLETTINKQRSVNDFLVSSEYRENQLHGLRIKLKYLIYGILTNPTKRLQVELQSQRYYV
MDVLSLIHHRDLKEKVVGNCITYNEYYLRNYAHGLINEILSCKNIGLFLKVTWGLNISYL
CHLISKETPDRLSDLRDCYEKFFKPKIKFMTNLIHDCKSVDELVEKMESEVNDFIKCDEP
SFELKPYLYEPILADFLKWLSTEKFNGLDGEQLLNPKDYLTSNVDVLDLTSNKSTFKRSK
TIADGQLDRQYDMEKVLKRVISERLHKRVIQSNRDNSECDGKNTTGEQQKQKNGMESKKK
GRGWKAEGERRRTTKLAFEEFSNIVQGLIVETESEEDINSFLMQVGRCLRDINDDLTKSK
LEGTSDQSDTCKHKMILGVICELLGNEARDFVRSTCYSTKLSDLPSDLLEEDSYKRVVEE
VMRKMPLEFPRNQNTIDVTNISAGMVAAKYESGEFFSAFKFLLLWGGFNNFQGTYNHRSG
PQSSFLSISNKYRGESMISTRITNSEALQERLLAIKFGAPTLRNILFSTLSLKMGDSEVG
PNNKPLQFGLAIKEQVGGPRELYVGDSDTKLITRVLEETSRNLGSKLPNSCLNSEKKFSK
FMKRIARSFYEDEVVLSMDHSKWGPFNSPLQYHLMFEAMENIVDVNGKPLDFSFVKTILK
WHLFKAVETPQILAEDVVLSALDISSGRRERHVDKERSFETFMVNSVLSNKSIPSQIHSW
FDMGQGILHYTSDLYGSLVSEYITLKIKTLFGVRSSSMNTSDDMVLLLHLKYDPNDSNLR
DRVLAITNFLCLVSNCLNKHVSPKFCCSPLVGEFKSHFEVEATMVPLFTKFFAASINNFR
CKTPMELYNTCDAIVEQGICNGMSLKLADSLKTRMVEMLGWLGYTHDPLMRPIETRQQDW
LEGCLAYRKLRSLEAWLMEMGVDKARLDVLKLELLKLIRELRDSVMAPSVAYKKMVDACT
SGLGGVTMWFPTHHGEFKLIVRSKLNLGTTINETCENLLIKKLINHYSRYSKQGLGVLIA
EGLERSAFQSSVVTGFIGLSISLSGSCVRKGDGTFLTLKESRSITKPVAEVFSSLVMQSV
CAVGDWICGHDSELEKGVNKSIYMRTSLVNTAEFRFGLDELTATIEVCMPDLFDKYLKDI
VPPDKRLLMRHSWKIRPEMELLVECANEGLSVFDGRIDRQEEAVVLVDYYNPKRLIRRTM
KLEKTGSERSIRKRLQAIENRMILDSILEMKIIDKTMVLDAVKTTPFGGSLEDLKAYRAS
GVRRYIQQVLLGRDTYYRLNEDDQVEPNLSGIFVRYLGSPEHPLPDGTWLVEAKFGSNNP
ITLKCSFQRISTDLKVVLTLLTYEGRPHFQDFIYFKRSIIADEDFEYPELLDLSDFRDVI
LVENPKHDGKPCFLFMGRVIQLDSNLSDSIMTQMSGPECDERWRLVRTYFMTRLKGEVSN
LSRARLNALEGMMGRIFNTSTLDEAVGMGFHLLDSFVEFLTLTDRVYATRGPILVFHRTR
GVLVGSPVGPLEYRGHRLMTYKEWTLGGPSVEKLED
>AKN10700.1 |RdRp, partial [Aurora borealis virus]
ELERLKGLVLEVLSYERDLYKPGWISNTAGEMATNAIKLRSTIHELNCCRDTGLKHNNEL
KEMNELLDDAIGSHETVKTIVPDGYLIDGNNNILSVLEVSTRTEPSDQTRKVQLDRLKYD
GLEDLLRPLGWTLNVITISEKRPRIGRIPEVLMFKLLSTSLSILSYTTDICNWISEEDYL
ELKKSLTSYDFRTLTEEFKGQKLLFDIESTDDPYKNLLDWMLENDGELPFTLNWDGPEMT
RMIQDFKREAKQLRLLEIIRNAVVGLSFKTNHLSLLNKLKSLNLLNTRRKQNKVYDYLAL
TLFVKTSGVNDFPQGWYPSVNDRLVQVDSIDSPIWVYKKLIERMVKSLQNLQKEVGSRQK
LGELETLIRFLEEASHDLIEPSVLRDMYARSAPRTTVPQPILSLKIINDMPCEPQTTAVT
SDEADIVEKVALNLILSQKTRSTPRASASEEYFFQSVNGCLLLYKCTGEGQKAFSLLCKS
YKQGKLRYSFYSFNINPSRLFPLIFSAKPIANLVDQLIMLINPIHDDIERLQDTINRQES
VNEFLVSSEYSDKQIDGLKVKVTYLIYGILTTPTKRLQVELQSQRYYIMDTLSLIHHKDL
KDKVVGNCITYDEYFLRELAHSLINEILSCRNIGLFLKVTWALNISYLCHLITKETPDRL
SDLRDCYEKFFKPKFQFMSNMIYDCKNVDELVERMEQEVNDFIQCEEPSFETKPFLYEPI
LADFLKWISMEKFNGVDGEQLLNPKDYLTSNIDVLDLTSNKSTFKRSKKHHVDGALDQQY
DTEKLLKRVISERLHKRITKSTRAENELEEIKGSKSKDKLTKEKNWKAGGEKRRKTRLAY
EEFLGIVQGLIVETDSEEGLSDFLLRISKCMSEIDDELKESSCKDVGDLQKTKYSLVLDV
IRELLGPEICDLVRSTCYSTKLSDLPTDLLKEEAYEKVVNETMSRAPLEFPRQTETIDVT
NISAGMVVTKFESKEFFSSFKFLLLWAGFNNFQGTYDHRSGPQSSFLSISNKYRGESMLS
TRVTNSEALQDRLLAIKYGAPTLRNILFSTLNLKIKDSEVGPNNKPLQFGLAIKEQVGGP
RELYVGDSDTKLITRVLEETSRNIGNKLNNSCLNSDKKFSNFMKRIARSFFENEIVLSMD
HSKWGPFNSPLQYHLMFEAMESINDTEGKRLDFSFAKTILKWHLFKAVETPQILAEDVIL
SSLDISLGRRDRKVGKERTFETFMVDAVLSNRPVPSQIHSWFDMGQGILHHTSDLYGSLA
SEYITKKIRDIFGIRSSTMNTSDDMVLLFHVKYKNKDCDQRDKLLLITNFFCLVSNCLNK
HISPKFCCSPLVGEFKSHFEVEATMVPLFTKFFAASINNFRCKTPMELFNTCDAIVEQGI
CNGMSLKVADSLKGRMVEMLGWLGYAGDPLMKPVESRQQDWLEGCLSYRKLRSLESWLMD
MGIEKIKLDVLKLELLKVIKELRESSIAPSVAYKRMVEISKSELGEITQWFPTLNGEFKL
IVRSKLNLGTTINETCENLLIKKLINHYSRYSKQGLGLLIAEGLERSAFQSSVVTGFIGL
SISLSGSCVRKGDGTFLTLKESKAVVKPVAEVFPSLVMQSVCAVGDWVCGTEGGLGKQAN
KSIYMRTSLVNTAEFRFGLDELTAAIEMTMPDLFDKYLKDIVPPDKRLLMRHSWKVRPEM
ELLIECANEGLSIFDGRIDRQEEAVVLVDYYEPNGLIRRVMKLEKGGPERIARKGLQAIV
NRMILNSILEPKIIDKVMVLDATKLAPYEGSMDELKTHGESGVRRYIQQVLLGRESHYRQ
KEDEPSEIASSNVVVYGRGAPEAPLEDGTWIRGAKLGTYNPIKLQCCFQQVSDDLKIQAT
LITHTGRAHYQDFIFLKRTIISDSEFDEPEMLDMLEFRDVTIIENPKPNGKPCFLFMGCV
IPLESDLVGSIMTQMSEAEWDELWKLVRTYFITRMKGEISCLPKARFDALWGMVSRIFGY
STVEKVVEMGFHQLDSFVEFLTFTDRVFTTRGPTLVFHRLKGILVSYPAGPLLYKGHRLM
LYKDWASGTPEPETLED
>AKN10702.1 |RdRp [Tavallinen suomalainen mies virus]
MSSHQPEDVELARLKEIVLQVLSYERDLYKPSYMTNIAGEMAIGAIRLRSSIHELNCCRD
TGLKYNGELKEMNELLDDSIGPHETIKTIVPDGYLIDKNNNILSILEASTRSEPSDQSRK
VELDRLKYDGLDSLLRPNGWTLNLILISERKPRTGKVPEALMFKLLSTSLSILSYTTDIH
SWISEEDYLELKKSLTSYDFRTLTEEFKGQNLLFDIESTGDPYGELLDWMSTNSEKMPFS
LNWEGPKMTELIEDFKREDKQLRLLEIIRHAATGMNLKTSHLSMLNKIKSLNLLNTRRKQ
NRVYDYLALKLFVETVERLDYPKGWFPSVNDRLVTVHSVDLPTRDYENSIKKMINSLKII
QDEVGNRQKIKEIQTFIRYLEESSSSLLEPSVLRELYYNLASNDSIPQPVLRLKIMNDFP
CKSQETVISAEESETIEKAALNLILSSKTRSTPRASLEEEFFFQSVNGCFLLYKCTGEGQ
KAFSFLCKVVDGDQSRYEFFSFNINPSRLFPLIFSAKPIEILVDQLIMLINPIKEDIKRL
EDTIRKQESVNSFLTSSEYFDSQIGDLRIRVKYLIYGILTTPTKRLQVELQSQRYYIMDT
LSIIHHKDLKDKVVGHCITYDEHYLRNYAHSLINEILPCKNIGLFLKVTWALNISYLCHL
ITKETPDRLSDLRDCYEKFFKPKHKFMSNLIYDCKSVDELVERMEIEVNDFILCDEPSFE
IKPFLYEPILADFLKWISNQKFNGLDGEQLLNPKDYLTSNVDVLDLTSNKSTLKRSTKNT
VGDLDLQYDIEKLLKRVISERLHKRIVQSNRTSDEAQNKTGNSRKHELVGKAGKEKKWKA
GGEKRKKTKLAFDEFLGIVQGIIVETDSEEELTNFLVQVNRCLEELGNELEDSKTSHSGD
SSSPESKFQLVLTIISEELGHEMRDLVRSTCYSTKLSDLPSDLLKEENYEKIVRETMSRM
PLEFPKNADTIDVTNVSAGMVAAKFEQGEFFSSFKFLLLWAGFNNFQGTYDHRSGPQSSF
LSISNKYRGESMLSTRITNSEALQERLLAIKYGAPTLRNVLFSTLNLEMKNSEVGPNNKP
LQFGLAIKEQVGGPRELYVGDSDTKLITRILEETSRNIGSKLGNSCLNSDKKFSSFMKRI
ARSFYEGEIVLSMDHSKWGPFNSPLQYHLMFEAMEAITDSEGNQLDFSFVKTILKWHLFK
AVETPQILAEDVVLSSLDISLGRRERHVGKEKTFETFMIDAVLSNRSVPSQIHSWFDMGQ
GILHHTSDLYGSLASEYITEKIRELFGFRSSTMNTSDDMVLLFHTKYKTGDVSQKDTLLT
VTNFLCLVSNCLNKHISPKFCCSPLVGEFKSHFEVEATMVPLFTKFFAASINNFRCKTPM
ELYNTCDAIVEQGVCNGMSLKLADSVKTRMVEMLAWLGYTNDPLMKPVDTRQQDWLEGCL
SYRKLRSLEVWLMENGIEEVKLTVLKLELLKVIRELRESIIAPSVAFKRMVELSKGIIGD
IDQWFPTLHGEFKLVVRSKLNLGTTINETCENLLIKKLINHYSRYSKQGLGLLIAEGLER
SAFQSSVVTGFIGLSISLSGACVRKGDGTFLTLRESRIITKSVSEIFPSLVMQSVCAVGD
WVCGSESEIGKQLNKSIYMRTSLVNTAEFRFGLDELTAAIEMTMPDLFDKYLRNIVPPDK
RLLMRHSWRIRPEMELLIECAKDGLSIFDGRIDRQEEAVVLVDYYDPQRLIRRIIKLSKG
SHERTARKGLQTITNRMILNSILEPKIIDKTLVMDAAKLAPYTGTMEELKAYGESGLRRY
VQQVLLGRDSHYRQREDEPADISINDVIVYGRGSPEEPLEDGTWIRGAKLGRFNSIKLQL
SFQEISSEVKMQATMVTFEGRAHYQDFIYLKRSLVADMDFDQPEMADNLEFRDIIIIENP
RPDGKPCLLFMGCVITLESKIVGSAVTQLLESEWEELWRLVRTYFITRLKGEVSCLPKAR
FDALWGMVQRIFGHSAVEDVVAMGFHHLDSFTEFLTFTDRVFTTKGPKLVFHRLKGILVA
YPAGPFLYKGHRLICYSDWLSGGSKPEELGD
>AKN10704.1 |RdRp [University of Helsinki virus]
MGTISPEDAELNRLKELMLRVLSYERDLYKPNILSESAGQLAVNSLKLRSTIHELNCCRD
TGLKFNGEVLDMNEILDRAIGPHETVKIVVPDGYLIDRENNVISVLEASTRSDISDRNVK
VELDRLKYEGMEQVTRGLGWTLNVIVISESRPRIGNIPESLMFKLLSTSLSILSYFVNTS
GWISEEEYIELKKSMTSYDFKTLTEEFSGQNLLFDIESDSDPYYSLLQWFDTNKSSAPFS
SKWDGPEITKRIEGFPRKGRQLRLLEILRNSFDGLNFESGHLSSLNKLKSLNLLNTRRQQ
NKVYDYLSLQLFVNSVTSTDFPNGWFPSVNDRLVKVESVVHGDVKCRHQLNKMIDSLTVL
QKESGSKTRAQDFIMLKEFLRDQLAVLKSPDELESSYGLIKRNSSVPDPSISLKIVDDYP
TDGGDYTKYLSPSDCQIIEKVALNLILSQKTRSTPRSSHHEEFFYQSINGCLLLYKCSGE
GQKAFSLLCRSNPKPKFFSFNINPSRLFPLIFSCDAIDGLIDQMMMLINPISEDNDRLQP
SILKQKSVNEFLVAKPFAVDKIETLSQELRYLIYGILTTPTKRLQLELQSQRYYIMDCLS
LIHHVDLADKVVGKCLTYDEWFLRSLAHTLINNILESSNIGLFLKVTWCLNISYLCHLIT
KETPDRLSDLRDCYEKFFKPKHQFMTNVIFNCKSVDELVERMELEVNDFITRDEPTYESK
PHLYEPILADFLNWLSREKFNGLDGEQLLDPKDYLTSGIDVLDLTSNKSTFRRCKGMTED
LDPTYNTDKLLKRVICERLHKRVVTKRSEEASEIKDRQNGPSEKKSKSGWSPTGKPAKRT
RMIYDEFSTIIQGLITELECTDTMDDFLVNIGKLLKEIELDLENLSRNVREEDPKLNNKF
KKYDLVLESIESLLGSEIRDLIRSTCYRTKLSDFPSDLIKEDSCKSVVEDVMSKVPTDFS
EADTVDVTNITAGMVRARYDSQEYFSSFKFLLLWAGFNDFQGTYTHRSGPQSSFLSVSNK
YRGESMISTRITNSEALQDRLLAIKFGAPTLRNVLFSTLDLNIKSSEVGPNNXPLQFGLA
IKEQVGGPRELYVGDSDTKLITRVLEETSRNIGNKLPNSCLNSEKKFFGFMKTIARSFFE
DDIVLSMDHSKWGPYNSPLQYHLMFEAMEEINDVHGKKLDFSFAKTILKWHLFKAVETPQ
ILAEDVMMSALDISIGRRVRDKAKERTFETFMLESVLSNKGLPSQIHSWFDMGQGILHHT
SDLYGALASEYITLKIRELFGLRCSTMNTSDDMVLLIHVKYGKRMNSDDEFLEVLTNLTN
FIYLVSNCLNKHISPKFCCSPLVGEFKSHFEVEATMVPLFVKFFSAAINNFRCKTPMELF
NTCDTIVEQGVCNGLSLKLADCLKRRMVNMLGWLGYVGDPLMHPVKSRQQDWLEGCLAYR
KLRSLKAWLQSTGLSKTELCVLDLNLLKVIRDLRGSVLAPTAAYQTMIEVCNVTFKDRTV
WFPTKFGEFKLVVRSKLNLGTTINETCENLFIKKLVNHYSRYSKQGLGLLIAEGLERSAF
QSSVVTGFIGLSISLSGSCVRKADGTFLNLKDSKSITKSVSEVYSSLIMQSVCALGDWVC
GEESKIEPPVNKSIYMRSSLVNVAEFRFGLDELTATVEICMPDMFDKYLKNIVPPEKRLL
MRHSWKVRPEMEMLVECANNGLSVFDGRIDRSEEAVVLVDYFDPERMVRLNLRLDKSNPE
RTVRHSLRDIMNRMILNSILETRMIDKSMVDDATKVTPFKGSINELRVYKTSGIRRYIQQ
VLLGRDSFFKLNEEDSTYPNEATVYNEGTEEEPLPDGTWIVKAIMGNHNYIKLLCRFQKV
VEVIKIEVILVTYLGRAHYQDFIFLKREIISEPGFEWPELLDMVDFRDVILVENPPPNGK
PCYLFMGSIVPIDMGHSEFIMVPMNQSENEEKWRLLRTYYLTRIEGEVKSMPKLRFSALE
SMTRNVLSSVGVMENVQRGYHLLDSFSEFLDRTDRKFNTAGPVVVFHKKLGICVGDTQGP
MLYKNIRVTLLENWPTRKPELLIIDNDD
>AKN10706.1 |RdRp [Hans Kompis virus]
MGSETPEDAELSRLKELVLNVLSYERDLYKPGWLVDSAGGMAMNAIKLRSTIHELNCCRD
TGLRFNNELKEINEILDDAIGPHETVKTVVPDGYLIDKSNNIISLLEASTRAEPSDQTRK
VELDKLKYDGIDEILRPKGWSANIIVVSERKPRIGTIPESLMFKLLSTSISILSYTTDTH
SWISEEDFLELKRSLTSYDFRTLTDEFKGQKLIFDIESSDDPYKEILDWMLKNESEMPFS
LEWKGPEITESINDFKREAHQLRLLEILRHSVSGLDLKINHLSSLNKLKCLNLLNTRRKQ
NKVYDYLALKLFVRDSSSKDFPIGWFPSVNDRLVKVESVDSSAADYGKLMGKMIDSLRAL
QREVGNKQKTQELQVFINFLEKSNEELTEPEVLRAMYEGLSVNVKVPQPELNLKITNNIP
YEEQTMTISSEESENIEKAALNLILSQKTRSTPRASQREEYFFQSVNGCLLLYKCTGEGQ
RAYSLLCESKIGGESFQKFFSFNINPSRLFPLIFSKKPIHELIDQMIMLVNPIKDEIERL
QPTIEKQESVNPFLISSEYNETQIDDLKIRVKYLIYGILTNPTKRLQVELQSQRYYVMDT
LSIIHHRDLADKVVGKCITYNELFLRSFAHDLINEILSCKNVGLFLKVTWGLNISYLCHL
ITKETPDRLSDLRDCYEKFFKPKFKFMSNLIYDCKSVDELVEKMEIEVNDFIKCDEPSFE
IKPFLYEPILGDFLKWISNEKFNGLDGEQLLDPKDYLTSNVDVLDLTSNKSTFKRSRKAT
DDTLDSQYDMDKILKRVISERLHKRVVQSNREGANLHDKQQQVVENKEGKKRKWKVAGER
RKTTRLAFDELTEIVQGLMVETESEDDLNSFLIQIGKCLQDINIDMESSKSKEGSEQPKT
KYNLVLNVICELLGPEVRDLIRSTCYSTKLSDLPTDLLVEDSYRKIVEETMLRAPLEFPK
EIDVIDVSNISAGMVIVKFESKEYFSSFKFLLLWAGFNNFQGTYDHRSGPQSTFLSISNK
YRGESMISTRVTNSEALQERLLAIRYGAPTLRNVLFSTLDLKMKNSEIGPNNKPLQFGLA
IKEQVGGPRELYVGDSDTKLITRVLEETSRNLGNKLVNSCLNSDKKFSSFMKRIARSFFE
NEIVLSMDHSKWGPFNSPLQYHMMFEAMENIIDVNGKHLDFSFVKTILKWHLFKAVETPQ
ILAEDVVLSALDISLGRRERQIGKEKTFETFMVDAILSNKSVPSQVHSWFDMGQGILHHT
SDLYGSLASEYITRKINDIFGVRSTTMNTSDDMVLLFHIKYNNENPDQKDKLLSMINFLC
LISNCLNKHISPKFCCSPLVGEFKSHFEVEATMVPLFAKFFAASINNFRCKTPMELFNTC
DTIVEQGICNGMSLKLADSLKSRMVDMLRWLGYIDDPLMKPIETKQQDWLEGCLAYRKLR
SLEVWLVENGVERIKLDVLKLELLKIIKEMRESSVAPSVAYTAMVNASKTVLGEMTQWFP
TLHGEFKLIVRSKLNLGTTINETCENSLIKKLINHYSRYSKQGLGLLIAEGLERSAFQSS
VVTGFIGLSISLSGSCVRKGDGTFLNLRESRSINKLVAEVFPSLVMQSVCAVGDWVCGSE
TELGRKINKSIYMRTSLVNTAEFKFGLDELTAAIEMMMPDLFDKYLKDIIPPDKRLLMRH
SWKIRPEMELLIECAKEGLSVFDGRIDRQEEAVVLVDYYSPERLTRRALKQGKVSSERTT
RVGLQAVINRMILDSILEPKIIDKMMVLDALKVTPFGGSLEELRAHKTSGIGRYVQQVIL
GRDTHYRKNEDDFMEVASSNVITFGRGTPDDPLPDGTWIKGARFGNTNPIKLQCCFQQVS
SDLKVRATLVTHEGRAHFQDFLFLKRAIISDEDFDEPEMIDLIEMDDVIIIENPKPNGKP
CFLFMGCVIPLESRSVDSVMAQMSDSDWDELWKLVRTFFITRIEGEISCLPSSRFNALWG
MVRRIFGISTVEKIIQMGFHLLDSFTEFLTFTDRVFNTKGPTLVFHRSRGILVSSPVGSM
LYKGHRLMLYSDWVSGSSGLEELED
>AKN10708.1 |RdRp [University of Giessen virus]
MGSYCAEDAELKKLKEIVLQVLSYERDLYKPGWISDIAGEMAVNAIKLRSTIHELNCCRD
TGLKFNNELTEMNSILDEAIGSHETVKTIVPDGYLIDGNNNIISILEASTRAEPADQNRK
VELDRAKYDGVEDILRPIGWSLNIITISETKPRINNIPESLMFKLLSTSISILSYTTDVH
GWISEEDYLELKKSLTSYDFRTLTDEFRGQNLIFDVESTNDPYKDLFLWMSENGEKLPFS
FNWRGPNITESISNFKKESVQLRLLELMRYSSVGLNLKTSHLSSLNKLKSLNLLNTRRKQ
NKVYDYLALKLFLDIQDRQDFPEGWFPSVNDRLVTVDSVTSSVETYGKLMIKMVGSLQHL
QNEIGNKRKKEELQLLEKFLTDASTNLVEPSRLREAYTKLEFNRAIPQPKLQLRILNDFP
CKFLETITAEESKTIEKVALNLVLSQKTRSTPRASEREEFFFQSISGCLLLYKCTGEGQK
AFSLLCKVRGKTSPSQLYSFFSFNINPSRIFPLLFSAKPIENLIDQLMMLVNPIHNDDID
RLHETIEKQRSVNEFLVSSEYSENQLDDLRRRLKYLIYGVLTSPTKRLQVELQSQRYYIM
DTLSILHHKDLEDKVVGNCITYDEYFLRNYAHELINEILSCKNIGLFLKVTWGLNISYMC
HLITKETPDRLSDLRDCYEKFFNPKFKFMSNLIYNCKTVDELVERMEAEVNSFIVSDEPS
FEVKPFLFEPILANFLSWLSTEKFNGRDGEQLLDPKEYLTSNVDVLDLTSNKSTFKRSRA
TNGETLDEQYDVEKLLKRVISERLHKRVVRSHRETAESNPDKLSQQQNSESEGKGKGKGK
TRWRTENTRRKATKLAFEEFSNIIQGLIIETESEDDLTSFLLQVGKCLEEVNEDLEKSKS
KDVNDQPETNKHKLILNVICDLLGPEVRDFVRSTTYSTKLSDLPVDLLEESSYAKIIEEV
MKKAPLEFPKDVDTIDVTNISAGMVVTKYEVGEFFSSFKFLLLWGGFNNYQGTYDHRSGP
QSTFLSISNKYRGESMISTRITNSEALQERLLAIRYGAPTLRNVLFSTLNLKIENSEVGP
NNKPLQFGLAIKEQVGGPRELYVGDSDTKLITKVLEETSRNLGNKLHNSCLNSDKKFSDF
MKRIARSFYENEIVLSMDHSKWGPFNSPLQYHLMFESMESINDVNGKPLNFSFLKTILKW
HLFKAIETPLILAEDVVLSALDVSSGRRERVIGKERSFETFMINSVLSNKSVPSQIHSWF
DMGQGILHYTSDLYGSLVSEYIAVKIREFFNVRSSTMNTSDDMVLLFHLKYKNEDSNQRD
KLLTMTNFLCLVSNCLNKHISPKFCCSPLVGEFKSHFEVEATMVPLFVKFFAASMNNFRC
KTPMELYNTCDTIVEQGICNGMSLKLADSVKERMIEMLGWLGYIDDPLMKPIETRQQDWL
EGCLAYRKLRSLEAWLEESGIEKAKLDVVKLDLLRIIRELRDSLIAPSVAYKQMIEVCEM
NLHGIKIWFPTHHGEFKLIVRSKLNLGTTINETCENLLVKKLINHYSRYSKQGLGMLIAE
GLERSAFQSSVVTGFIGLSISLSGSCVRNGDGTFLSLKESKSIVKPAAEVFSSLVMQSVC
AVGDWVCGDNSTPDKRMNKSIYMRTSLINTAEFRFGLDELTATVEICMPDLFDKYLKDIV
PPDRRLLMRHSWKVRPEMELLMDCANNGLSIFDGRIDRQEEAVVLVDYYSPERLVRRTMK
LEKVGSERSTRKRLQAIANRMILNSVLEAKIIDKTMVLDAVKVTPFNGPLEDLKSYKTSR
IRRYIQQVLLGRETHYRLNEDEPSEPSSTSALVYYEGSSRNRLSDGTWIVGAKVGNHKPI
KLQLSFQQISNDLKMQVTLITYEGRANFQDFLYLKRSIIADEDFEEPEMLDLLDFRDVVV
IESSRNTGKPCFLFMGHIIPLESNSFESMLTTMSYVEWDELWKLLRTYFITRLKGEISCL
SRARFGALYNLVEWVFSVFFP
>AKN10710.1 |RdRp [University of Helsinki virus]
MGAIGPEDAELNRLKELMLKVLSYERDLYKPNMLSESAGQLAVNSLKLRSTIHELNCCRD
TGLKFNGEVLDMNEILEKAIGSHETVKIVVPDGYLIDKENNIISVLEASTRTEVSDRNIK
VELDRMKYEGMEQITRGLGWTLNVIVISESKPRIGNIPESLMFRLLSTSLSILSYFVNTS
GWISEEEYIELKRSMTSYDFRTLTEEFSGQNLLFDVEPDSDPYYNLLQWFDKNKDLAPFS
SKWDGPEITKRIESFPKKGRQLRLLEILRNSYGGLSFESGHLSLLNKLKSLNLLNTRRQQ
NKVYDYISLQLFVKSVKSTDFPDGWFPSVNDRLVKVESVIHSVVKCKRQLNRMMDSLTAL
QRESGSKARAQDFIMLKEFLRSQLAVLMSPDELETSYRLIKRNPDIPSPSISLKIIEDYP
NEDSDFTRHLTPSDCHTIEKVAINLVLSQKTRSTPRSSHHEEFFYQSINGYILLYKCSGE
GQKAFSLLCKSDSKPKFFSFNINPSRLFPLIFSCDALNGLVDQMIMLVNPISEEIDRLKP
SISKQRSVNEFLVNKVFTEDEIETLGCELRYLIYGILTTPTKRLQLELQSQRYYVMDSLS
LIHHADLADKVVGKCLTYDEWFLRSLAHTLINTILESSNIGLFLKVTWCLNISYLCHLIT
KETPDRLSDLRDCYEKFFKPKYQFMTNVIYNCKSVDELVEKMELEVNSFITRDEPTYDPK
PHLYEPLLADFLGWLSKEKFNGMDGEQLLDPKDYLTSGIDVLDLTSNKSTFKRCKGLSEE
LDPTYDTDKLLKRVICERLHKRVVTSHSEKNNNKDEAQSCRSGPKRTRPGWSPTGKPAKR
TRLIYDEFSAIIQGLIAELECVDTMDDFLVNIGRLLKEIESDLEDSSGDAKEREFNPNDK
FKKYNLVLEVIESLLGSEVRDLIRSTCYRTKLSDFPSDLVREDSCKLVVEEVMSRVPTDF
SEADTVDVTNITAGMVRARYDSQEYFSSFKFLLLWAGFNDFQGTYNHRSGPQSSFLAASN
KYRGESMISTRITNSEALQDRLLAIKFGAPTLRNVLFSTLDLNIKSSEVGPNNKPLQFGL
AIKEQVGGPRELYVGDSDTKLITRVLEETSRNIGNKLPNSCLNSEKKFSGFMKTIARSFF
EDEIVLSMDHSKWGPYNSPLQYHLMFEAMEEINDVHGKKLDFSFAKTILKWHLFKAVETP
QILAEDIMLSALDISVNRRIRDKAKERTFETFMLESVLSNKGLPSQVHSWFDMGQGILHH
TSDLYGALVSEYITIKVKELFGLRCSTMNTSDDMVLLIHTKYGKRLKSDSEFLEVLTNLI
NFIYLVSNCLNKHISPKFCCSPLVGEFKSHFEVEATMVPLFVKFFSAAINNFRCKTPMEL
FNTCDTIVEQGVCNGLSLRLADCLKRRMVDMLGWLGYIDDPLMFPIKSRQQDWLEGCLAY
RKLRSLKAWLESTGLSKTELKIMDLNLLRVIRELRGSVLAPTAAYQAMIESCDTVFKGRT
IWFPTQFGEFKLVVRSKLNLGTTINETCENLFIKKLVNHYSRYSKQGLGLLIAEGLERSA
FQSSVVTGFIGLSISLSGSCVRKGDGTYLSLRDSRSITKSVSEVYSSLMMQSVCALGDWV
CGEESGVEVPVNKSIYMRSSLVNVAEFRFGLDELTATVEICMPDMFDKYLRSIVPPEKRL
LMRHSWKVRPEMEMLVECANNGMSVFDGRIDRSEEAVVLVDYFDPERMVRLNLRSEKSNP
ERTVRHSLRDIMNRMVLNSIIDTRIIDKSMVDDATKVTPFKGSISELRVYKTSGIRRYIQ
QVLLGRDSFFKLNEEDSAYPNEATIYFGGTEEEPLSDGTWIVKAVMGSHNYIKLLCKFQK
VVDVVKIEVILVTFLGRAHYQDFIFLKREIISDPGFDWPELLDMVEFRDVILVENPPPNG
KPCYLFMGSIVPIDMGHSESIMVPMSQSENEEKWRLLRTYYLTRLNGELESMPKLRFSAL
ESMTRNVLGGVGVMENVQRGFHLLDSFSEFLNRTDRKFNTTGPIMVFHRKLGICVGDPQG
PMLYKNVRISLLENWPTKRPELLVVDDDC
>AKN10711.2 |RdRp [Haartman Institute snake virus 1]
MAKEIFERIVSEIRLLNGQGFPFVPDVSQVEMFGALESESLKAEGILRLRGNIAERLLCS
KYGLKYEDESNKRNITELLKLINVTNCSSNLTPDAYAITEDGKLMIYEFGISKNRREEKE
HSDRMKWTKVCNNYPVLVHVETMTSFDEVENPHVRSTLQNLEKKMIKFFKKMEKNEELRE
INLKYFWEIRDLFQQYPYLNKFKDPKRPNKEREEALEVFPDLDRKNFPIIDNKILSNQIR
NVAKERIKNNKSFYVKTNDESMEELWLKFKTNSLKAYRSIKTTKQGFKKTDEAVLNYFQQ
NQNIINLLNKFNKEQKLKRLDYSYIFSIMGLEGGLVPGPHDSLRWLDAVVRDCEVRLKHG
GKVAQKERKRLEDCFEQNKLIFESYKPMHDTLTNKLKLLEQKLLKSKKTRIQDDVNKSHN
ETYILNCAKKRMENWSNQNLQTVEETSMCILRSANTSYTYKNSFLCYQVFGSQVVFYKTR
GQRAKQFGLISNNGISSFTAHPSRYICPSNIQLCIKNIELEYKKYTNEPMNKEVRNCILE
ILLNQNKTTQKNIQNIRYMLMGLNSMFHARDLGKKISIQLKNDKNAVDYWLFKNLYDNYR
KNGSIFPFEKTDDQQLETRKMLFMSYLCNLITKDSQEKDIERIKANQKYFELKQNWANER
NWRLSNMLSIEEISYGENKGPTISPAILNSFYEWFKLECLNYLDKFSYTKLKEPLAFDIS
NSNSCMTQVKNEKNYNKISITNQLQKYHDRKMMSINKNNDLKDNKNPDTTNKVRQLNEEL
QEYTDFYVNSGNSWVLDQLKTTEPYQLCLNLPYIENLKELALRTLESNEEDDLTTIIKQR
LISTEDPDSLHMCLLLRIKNIKNDLRITLKQEKGLKQTKFQNKLSSRNSTAIELLNEIRK
EKIKNKEIISELTCIDLLSEIPNMNFALSYKEQVGGTRELYIGDIKTKIATKIAEEFAKQ
IKDINPISCLYDHSSETLIRKHVRNCQLAKNAIVDLKFEDISNLNDEQLSSVMTQSEEYL
FGSLDHSKWGPLSMPSLFADMMDIFNDAIGIVGTLKNDLSLISDILWKHVLKKVEISSEY
AEYLIKNDNTELKTSIEPVEINLLENTIDVYANKLLKEGKLGMQTYPYDMGQGILHGWSD
IWAGKTEEFIWDFIKNHITDFTDVYNCVTSDDQASVLIGPENAALTLELHYILSKCLNKK
ISEKSVWGTKVFEFKSVFVSGGQELPPTLKYLIIPSFGFEVFDPLNYLNTTDTIMQEAYD
NCATIEQCSNLLDMSKKLLSCAGFGSQYLNDLSQRHFYTKKLHATMFDNMTYTERKLTSL
KESSEFKTIKNQKLVAEIDTELSNWMTRPYQSVENARKIAKQCKEDSWDPLMHGPIRVCS
GRMKNNKENNIILSLDPSKNIEDPISAKLYNFIRKHFNSTTYSSLEQSIIESIKDSLRQM
SSGESYSGLVSTIRSNSFKLKEGYGNILTSQKENRQTILEDYVQLKVQLLIEKFSLDDRH
FFPTIGIEEKPMISTEIRGNSVNDDFLVPALASLEIRSPIFFKEVVEPSIPLKKMKLMNS
QQLIRMKLIEAADASFNMQIREPYEVFRLVSLNNNSTYYQGNDNICWEETDHVGLSKRNY
NLKQTETVMLLKSFVKPVPLNYETILNAWESVTRCEFPNNVPIEGSVIQILMANAINEKR
QTQVCELLKSFPQHLSEKRTYQDQFTIIVSREILWQQQSVTICFSRNKIDKTNIFTIYWD
KLPRYPEKKVTHELLKKLLSDDEIEEWQLSGMRIRNKNKLNPNLFDKLSSPVFIKEGSLG
YYKYLEGIPTFFEVHSPRLDHHSLTSQLNKLNICDYLASILESYAEMGHTVYEGIVDTKP
DYLTTHMGNIITFKASVHSAIEYLTDKQKLPASKLFNQCFDEAIILEVAQGFVLSRPDVE
GWIYSKNSCFKKRDSAIVWRIEDIEAPEEEEDESWLN
>AKN10713.1 |RdRp [University of Helsinki virus]
MGTISPEDAELNRLKELMLRVLSYERDLYKPNMLSESAGQLAVNSLKLRSTIHELNCCRD
TGLKFNGEVLDMNEILDRAIGPHETVKIVVPDGYLIDRENNVISVLEASTRSDISDRNVK
VELDRLKYEGMEQVTRGLGWTLNVIVISESRPRIGNIPESLMFKLLSTSLSILSYFVNTS
GWISEEEYIELKKSMTSYDFKTLTEEFSGQNLLFDIESDSDPYYSLLQWFDTNKSSAPFS
SKWDGPEITKRIEGFPRKGRQLRLLEILRNSFDGLNFESGHLSSLNKLKSLNLLNTRRQQ
NKVYDYLSLQLFVNSVTSTDFPNGWFPSVNDRLVKVESVVHGDVKCRHQLNKMIDSLTAL
QKESGSKTRAQDFFMLKEFLRDQLAVLKSPDELESSYGLIKRNSSVPDPSISLKIVDDYP
TDGGDYTKYLSPSDCQIIEKVALNLILSQKTRSTPRSSHHEEFFYQSINGCLLLYKCSGE
GQKAFSLLCRSNPKPKFFSFNINPSRLFPLIFSCDAIDGLIDQMMMLINPISEDNDRLQP
SILKQKSVNEFLVAKPFAVDKIEPLSQELRYLIYGILTTPTKRLQLELQSQRYYIMDCLS
LIHHVDLADKVVGKCLTYDEWFLRSLAHTLINNILESSNIGLFLKVTWCLNISYLCHLIT
KETPDRLSDLRDCYEKFFKPKRQFMTNVIFNCKSVDELVERMELEVNDFITRDEPTYESK
PHLYEPILADFLNWLSREKFNGLDGEQLLDPKDYLTSGIDVLDLTSNKSTFRRCKGMTED
LDPTYNTDKLLKRVICERLHKRVVTKRSEEASEIKDRQNGPSEKKSKSGWSPTGKPAKRT
RMIYDEFSTIIQGLITELECTDTMDDFLVNVGKLLKEIELDLENLSRNVREEDPKLNNKF
KKYDLVLESIESLLGSEIRDLIRSTCYRTKLSDFPSDLIKEDSCKSVVEDVMSKVPTDFS
EADTVDVTNITAGMVRARYDSQEYFSSFKFLLLWAGFNDFQGTYTHRSGPQSSFLSVSNK
YRGESMISTRITNSEALQDRLLAIKFGAPTLRNVLFSTLDLDIKSSEVGPNNKPLQFGLA
IKEQVGGPRELYVGDSDTKLITRVLEETSRNIGNKLPNSCLNSEKKFFGFMKTIARSFFE
DDIVLSMDHSKWGPYNSPLQYHLMFEAMEEINDVHGKKLDFSFAKTILKWHLFKAVETPQ
ILAEDVMMSALDISIGRRVRDKAKERTFETFMLESVLSNKGLPSQIHSWFDMGQGILHHT
SDLYGALASEYITLKIRELFGLRCSTMNTSDDMVLLIHVKYGKRMDSDDEFLEVLTNLTN
FIYLVSNCLNKHISPKFCCSPLVGEFKSHFEVEATMVPLFVKFFSAAINNFRCKTPMELF
NTCDTIVEQGVCNGLSLKLADCLKRRMVNMLGWLGYVGDPLMHPVKSRQQDWLEGCLAYR
KLRSLKAWLQSTGLSKTELCVLDLNLLKVIRDLRGSVLAPTAAYQTMIEVCNVTFKDRTV
WFPTKFGEFKLVVRSKLNLGTTINETCENLFIKKLVNHYSRYSKQGLGLLIAEGLERSAF
QSSVVTGFIGLSISLSGSCVRKADGTFLNLKDSKSITKSVGEVYSSLIMQSVCSLGDWVC
GEESKIEPPVNKSIYMRSSLVNVAEFRFGLDELTATVEICMPDMFDKYLKNIVPPEKRLL
MRHSWKVRPEMEMLVECANNGLSVFDGRIDRSEEAVVLVDYFDPERMVRLNLRLDKSNPE
RTVRHSLRDIMNRMILNSILETRIIDKSMVDDATKVTPFKGSINELRVYKTSGIRRYIQQ
VLLGRDSFFKLNEEDSTYPNEATVYNEGTEEEPLPDGTWIVKAIMGNHNYIKLLCRFQKV
VEVIKIEVILVTYLGRAHYQDFIFLKREIISEPGFEWPELLDMVDFRDVILVENPPPNGK
PCYLFMGSIVPIDMGHSEFIMVPMNQSENEEKWRLLRTYYLTRIEGEVKSMPKLRFSALE
SMTRNVLSSVGVMENVQRGYHLLDSFSEFLDRTDRKFNTAGPVVVFHKKLGICVGDTQGP
MLYKNIRVTLLENWPTRKPELLIIDNDD
>AKN10715.1 |RdRp [Aurora borealis virus]
MGSICPEDSELERLKSLVLEVLSYERDLYRPGWISNTAGEMAMNAIKLRSTIHELNCCRD
TGLKHNNELKEINEIFDEAIGSHETVKMIVPDGYLIDKNNNILSVLEVSTRTEPSDQTRK
VQLDRLKYDGLEDLLRPLGWTLNIITISEKKPRIGRIPEILMFKLLSTSLSILSYTTDIC
NWISEEDYLELKRSLTSYDFRTLTEEFKGQKLLFDIESTEDPYKDLLDWMLENNGKLPFS
LNWEGPKMTEMIQDFRRELKQLRLLEIMKNAVTGLSFRTNHLSLLNKLKSLNLLNTRRKQ
NKVYDYLALMLFVRNSEVHDFPKGWFPSVNDRLVQLDSVDSPISTYKKLIERMVRSLQNL
KNEVGNEQKKGELESLVRFLEDSSNNLIEPPVLKVMYVEMLPSVSVPQPLLSLKIMNDMP
SEPQTTTVTSEEADTIEKVALNLILSQKTRSTPRASMSEEYFFQSVNGCLLLYKCTGEGQ
KAFSLLCKSYRQGELRHSFYSFNINPSRLFPLIFSAKPIANLIDQLIMLINPIHEDIERL
QDTIKRQESVNEFLVSSEYSDKQIDDLKIRVTYLIYGILTTPTKRLQLELQSQRYYIMDA
LSLIHHKDLETKVIGNCITYDEYFLRELAHGLINEILSCRNIGLFLKVTWALNISYLCHL
ITKETPDRLSDLRDCYEKFFKPKFQFMSNMIYDCKSVDELVERMEQEVNDFIQCGEPSFE
TKPFLYEPILADFLKWISKEKFNGIDGEQLLNPRDYLTSNIDVLDLTSNKSTFKRTKKHH
MDGVLDQQYDTEKLLKRVISERLHKRITKSAKVKDELRETGSSKVRDEHTKEKKEKEKDW
RAGGEKRKKTRLAYEEFLGIVQGLIIETDSEEGLNDFLLQISKCLQEIDDELKESSPKET
SDLQKTKYCLVLNVIRELLGPEICDLVRSTCYSTKLSDLPTDLLKEEAYEKIVSETMSRA
PLEFPKDADTIDVTNISAGMVVTKFELKEFFSSFKFLLLWAGFNNFQGTYDHRSGPQSSF
LSISNKYRGESMLSTRVTNSEALQDRLLAIKYGAPTLRNILFSTLNLEMKSSEVGPNNKP
LQFGLAIKEQVGGPRELYVGDSDTKLITRVLEETSRNIGNRLNNSCLNSDKKFSNFMKKI
ARSFFEDEIVLSMDHSKWGPFNSPLQYHLMFEAMEGINDTDGKQLDFSFAKTILKWHLFK
AVETPQILAEDVILSSLDISLGRRDRQIGKERTFETFMVDAVLSNKPVPSQIHSWFDMGQ
GILHHTSDLYGSLASEYVTKKIRDIFGVRSSTMNTSDDMVLLFHVKYKNKDDDQRDKLLL
ITNFLCLVSNCLNKHISPKFCCSPLVGEFKSHFEVEATMVPLFTKFFAASINNFRCKTPM
ELFNTCDAIVEQGICNGMSLKLADSLKERMVEMLGWLGYVGDPLMRPIVSRQQDWLEGCL
SYRKLRSLESWLVDMGIGEIKLKVLKLELLKVIKELRESSIAPSVAYKKMVEISKSELGE
ITLWFPTLNGEFKLIVRSKLNLGTTINETCENLLIKKLINHYSRYSKQGLGLLIAEGLER
SAFQSSVVTGFIGLSISLSGSCVRKGDGTFLTLRESKTIIKPVAEIFPSLVMQSVCAVGD
WVCGVENELGRQANKSIYMRTSLVNTAEFRFGLDELTAAIEMTMPDLFDKYLKDIVPPDK
RLLMRHSWKVRPEMELLIECANEGLSIFDGRIDRQEEAVVLVDYYEPSRLLRRIMKLEKR
GPERTARKGLQAIINRMILDSILEPKIIDKVMVMDATKLTPYEGSMEELKTHGESGVRRY
IQQVLLGRESHYRQKEDEPNEIKSSNVVVYGRGTPEAPLEDGTWLKGAKLGTSNPIKLQC
CFQQVSNDLKVQATLITHTGRAHYQDFMFLKRVIISDSDFDEPEMLDTLEFRDVIIVENP
KPNGKPCFLFMGCVIPLESDLVGSIMTHMSEAEWEELWKLVRTYFITRMKGEISCLPKAR
FDALWGMISRIFGYSTVEKIVSMGFHQLDSFAEFLTFTDRVFTTKGPTLVFHRLKGILVS
YPAGPLLYRGHRLMLYEDWASETPEPEVLED
>AKN50601.1 |RdRp, partial [Middle East respiratory syndrome-related coronavirus]
AISAKNRARTVAGVSILSTMTNRQYHQKMLKSMAATRGATCVIGTTKFYGGWDFMLKTLY
KDVDNPHLMGWDYPK
>ALD51254.1 |RdRp [Tomato spotted wilt tospovirus]
MNIQKIQKLIENGTTLLLSIEDCVGSNHDLALDLHKRNSDEIPEDVIINNNAKNYETMRE
LIVKITADGEGLNKGMATVDVKKLGEMVSLFEQKYLETELARHDIFGELISRHLRIKPKQ
RSEVEIEHALREYLDDLNKKSCVNKLSDDEFERINKEYVATNATPDNYVIYKESKNSELC
LIIYDWKISVDARTETKTMEKYYKNIWKSFKDIKVNGKPFLEDHPVFVSIVILKPIAGMP
ITVTSSRVLGKFEDSPSALHGERVKHARNAKLLNISYVGKIVGTTPTVVRNYYANTQKIK
SEVRGILGDDFGSKDVFFSHWTSKYKERNPTEIAYSEDIERIINSLVTEEIPKEEIIHFL
FGNFCFHIETMNDQHIADKFKGYQNSCINLKIEPKADLADLKDHLIQKQQIWESLYGKHL
EKIMLRIREKKKKEKEIPDITTAFNQNATEYEEKYPNCFTNDLSETKTNFSMTWSPSFEK
IELGSEVDYNNAIINKFRESFKSSSRIIYNSPYSSINNQTNKARDITNLVRLCLTELSCD
TTKMEKQELEDEIDINTGSIKVERTKKSKEWSKQGSCLTRNKNEFCMKETGKENKTTYFK
GLAVMNIGMSSKKRILKKEEIKERISKGLEYDTSERQADPNDDYSSIDMSSLTHRKKLIR
HDNEDSLSWCERIKDSLFILHNGDIREEGKITSVYNNYAKNPECLYIQDSVLKAELETCK
KINKLCNDLAIYHYSEDMMQFSKGLMVADRYMTKESFKILTTANTSMLLLAFKGDGMNTG
GSGVPYIALHIVDEDMSDQFNICYTKEIYSYFRSGSNYIYIMRPQRLNQVRLLSLFKTPS
KVPVCFAQFSKKANEMEKWLKNKDIEKVNVFSMTMTVKQILINIVFSSVMIGTVTKLSRM
GIFDFMRYAGFLPLSDYSNIKEYIRDKFDPDITNVADIYFVNGIKKLLFRMEDLNLSTNA
KPVVVDHENDIIGGITNLNIKCPITGSTLLTLEDLYNNVYLAIYMMPKSLHNHVHNLTSL
LNVPAEWELKFRKELGFNIFEDIYPKKAMFDDKDLFSINGALNVKALSDYYLGNIDNVGL
MRSEIENKEDFLSPCYKISTLKSSKKCSQSNIISTDEIIECLQNAKIQDIENWKGNNLAI
IKGLIRTYNEERNRLVEFFEDNCVNSLYLVEKLKEIINSGLITAGKSVTSKFIRNNHPLT
VETYLKTKLYYRNNVTVLKSKKVSEELYDLVKQFHNMMEIDLDSVMNLGKGTEGKKHTFL
QMLEFVMSKAKNVTGSVDFLVSVFEKMQRTKTDREIYLMSMKVKMMLYFIEHTFKHVAQS
DPSEAISISGDNKIRALSTLSLDTITSYNDILNKNSKKSRLAFLSADQSKWSASDLTYKY
VLAIILNPILTTGEASLMIECILMYVKLKKVCIPTDIFLNLRKAQGTFGQNETAIGLLTK
GLTTNTYPVSMNWLQGNLNYLSSVYHSCAMKAYHKTLECYKDCDFQTRWIVHSDDNATSL
IASGEVDKMLTDFSSSSLPEMLFRSIEAHFKSFCITLNPKKSYASSSEVEFISERIVNGA
IIPLYCRHLANCCTESSHISYFDDLMSLSIHVTMLLRKGCPNEVIPFAYGAVQVQALSIY
SMLPGEVNDSIRIFKKLGVSLKSNEIPTNMGGWLTSPIEPLSILGPSSNDQIIYYNVIRD
FLNKKSLEEVKDSVSSSSYLQMRFRELKEKYERGTLEEKDKKMIFLTNLFEKASVSEDSD
VLTIGMKFQTMLTQIIKLPNFINENALNKMSSYKDFSKLYPNLKKNEDLYKSTKNLKIDE
DAVLEEDELYEKIASSLEMESVHDIMIKNPETILIAPLNDRDFLLSQLFMYTSPSKRNQL
SNQSTEKLALDRVLRSKARTFVDISSTVKMTYEENMEKKILEMLKFDLDSYCSFKTCVNL
VIKDVNFSMLIPILDSAYPCESRKRDNYNFRWFQTEKWIPVVEGSPGLVVMHAVYGSNYI
ENLGLKNIPLTDDSINVLTSTFGTGLIIEDVKSLVKGKDSFETEAFSNSNECQRLVKACN
YMIAAQNRLLAINTCFTRKSFPFYSKFNLGRGFISNTLALLSTIYSKEESYHFVSTASYK
LDKTIRTVISAQQDMNLEKILDTAVYISDKLQSLFPTITREDIALILQNVCLDSKPIWQS
LEDKMKRINNSTASGFTVSNVILSHNSELNTIQKQIVWMWNMGLCSHRTLDFVIRYIRRS
DVRYVKTEEQDESRNYVSGTMYKIGIMTRSCYVQLIASDHDVAVSLRTPFEILNEREYLF
DTYRESIEKLLQKFMFDKVNIIKSKQPQIVFLEPGDACIRMTTDNKMIVKVNATSRQIRL
ENVKLVVKIKYENVNSDVWDIIEGQKSLVLRLPEVGECFSDMYKTADSETETIKTIKNRL
MTSLTFIEAFGNLSQQIKEIVYDDIRETMDEFLMNIRDTCLEGLENCKSVEEYDNYLDED
GFNDTVELFENLLRTHDNFEDEYSPLFSEIVDKAKQYTRDLEGFKEILLMLKYSLINDAS
GFKSYRATGMHAVELMAKKHIEIGEFNLLGMIQLIKACETCHNNDSILNLASLRNVLSRT
YATFGRRIGLNHDLDLQNNLMEKSCDFKTLVLPDIKLSELSREILKENGFVISGENLKMD
RSDEEFEGLASFNVLRLDEEEMYEGLIKEMKIKRKKKGFLFPANTLLLSELIKFLIGGIK
GTSFDIETLLRNSFRPDIFSTDRLGRLSSSVPALRVYATVYMEYKNANCPLNEIADSLEG
YLKLTKSKPKEHFLHGRVKKALIQLRDEQSRTKKLEVYKDIANFLSRHPLCLSEKTLYGR
YTYSDINDYIMQTREIILSKISELDEVVETDEDNFLLSYLRGEEDAFDEDEIDEEEDTD
>ALF04631.1 |RdRp, partial [Norovirus Hu/GII/CU01/THA/2014]
YGDDEIVSTDIKLDPEKLTAKLKEYGLKPTRPDKTEGPLVISEDLNGLTFLRRTVTRDPA
GWFGKLDQNSILRQLYWTRGPNHEDPSETMIPHAQRPVQLMALLGESSLHGPSFYSKVSK
LVISELKEGGMDFYVPRQESMFRWMRFSDLSTWEGDRNLAP
>ALF04632.1 |RdRp, partial [Norovirus Hu/GII/CU02/THA/2014]
YGDDEIVSTDIKLDPEKLTAKLKEYGLKPTRPDKTEGPLVISEDLNGLTFLRRTVTRDPA
GWFGKLDQNSILRQLYWTRGPNHEDPSETMIPHAQRPVQLMALLGESSLHGPSFYSKVSK
LVISELKEGGMDFYVPRQESMFRWMRFSDLSTWEGDRNLAP
>ALF04633.1 |RdRp, partial [Norovirus Hu/GII/CU04/THA/2014]
DEIVSTDIKLDPEKLTAKLKEYGLKPTRPDKTEGPLVISEDLNGLTFLRRTVTRDPAGWF
GKLDQNSILRQLYWTRGPNHEDPSETMIPHAQRPVQLMALLGESSLHGPSFYSKVSKLVI
SELKEGGMDFYVPRQESMFRWMRFSDLSTWEGDRNLAP
>ALF16459.1 |RdRp, partial [Norovirus GII/Hu/BRA/2004/GII.P7-GII.6/RS7842]
SMVPHSQRATQLMALLGEASLHGPQFYKKVSKMVISEIKSGGLEFYVPRQEAMFRWMRFS
DLSTWEGDRNLAPEGVNEDGVE
>ALF16461.1 |RdRp, partial [Norovirus GII/Hu/BRA/2004/GII.P7-GII.14/RS9732]
SMVPHSQRATQLMALLGEASLHGPQFYKKVSKMVINEIKSGGLEFYVPRQEAMFRWMRFS
DLSTWEGDRNLAPESVNEDGVE
>ALF16463.1 |RdRp, partial [Norovirus GII/Hu/BRA/2004/GII.P7-GII.6/RS9752]
SMVPHSQRATQLMALLGEASLHGPQFYKKVSKMVINEIKSGGLEFYVPRQEAMFRWMRFS
DLSTWEGDRNLAPEGVNEDGVE
>ALF16465.1 |RdRp, partial [Norovirus GII/Hu/BRA/2005/GII.Pe-GII.17/RS11125]
TMIPHSQRPIQLMSLLGEAALHGPAFYSKVSKLVIAELKEGGMDFYVPRQEPMFRWMRFS
DLSTWEGDRNLAPSFVNEDGVE
>ALF16467.1 |RdRp, partial [Norovirus GII/Hu/BRA/2005/GII.Pe-GII.17/RS11178]
TMIPHSQRPIQLMSLLGEAALHGPAFYSKVSKLVIAELKEGGMDFYVPRQEPMFRWMRFS
DLSTWEGDRNLAPSFVNEDGVE
>ALF16469.1 |RdRp, partial [Norovirus GII/Hu/BRA/2006/GII.P13-GII.17/RS11938]
TMIPHAQRPVQLMALLGESSLHGPSFYSKVSKLVISELKEGGMDFYVPRQESMFRWMRFS
DLSTWEGDRNLAPSFVNEDGVE
>ALF16471.1 |RdRp, partial [Norovirus GII/Hu/BRA/2007/GII.P21-GII.21/RS13418]
TMIPHSQRPIQLMSLLGEAALHGPSFYSKISKLVISELKEGGMDFYVPRQEPMFRWMRFS
DLSTWEGDRNLAPSFVNEDGVE
>ALF16473.1 |RdRp, partial [Norovirus GII/Hu/BRA/2007/GII.P2-GII.2/RS13519]
SMIPHSQRPIQLMSLLGEAALHEPSFYSKISKLVISELKEGGMDFYVPRQEPMFRWMRFS
DLSTWEGDRNLAPSLVNEDGVE
>ALF16475.1 |RdRp, partial [Norovirus GII/Hu/BRA/2007/GII.P7-GII.6/RJ13568]
SMVPHSQRATQLMALLGEASLHGPQFYKKVSKMVINEIKSGGLEFYVPRQEAMFRWMRFS
DLSTWEGDRNLAPEGVNEDGVE
>ALF16477.1 |RdRp, partial [Norovirus GII/Hu/BRA/2007/GII.P7-GII.6/RJ13571]
SMVPHSQRATQLMALLGEASLHGPQFYKKVSKMVINEIKSGGLEFYVPRQEAMFRWMRFS
DLSTWEGDRNLAPEGVNEDGVE
>ALF16479.1 |RdRp, partial [Norovirus GII/Hu/BRA/2007/GII.P7-GII.6/RS14441]
SMVPHSQRATQLMALLGEASLHGPQFYKKVSKMVINEIKSGGLEFYVPRQEAMFRWMRFS
DLSTWEGDRNLAPEGVNEDGVE
>ALF16481.1 |RdRp, partial [Norovirus GII/Hu/BRA/2008/GII.P21-GII.3/RS15073]
TMIPHSQRPIQLMSLLGEAALHGPSFYSKISKLVISELKEGGMDFYVPRQEPMFRWMRFS
DLSTWEGDRNLAPSFVNEDGVE
>ALF16483.1 |RdRp, partial [Norovirus GII/Hu/BRA/2008/GII.P7-GII.6/RS15109]
SMVPHSQRATQLMALLGEASLHGPQFYKKVSKMVINEIKSGGLEFYVPRQEAMFRWMRFS
DLSTWEGDRNLAPEGVNEDGVE
>ALF16485.1 |RdRp, partial [Norovirus GII/Hu/BRA/2009/GII.Pg-GII.12/RS16138]
TMIPHSQRPIQLMSLLGEAALHGPSFYSKISKLVISELKEGGMDFYVPRQEPMFRWMRFS
DLSTWEGDRNLAPNFVNEDGVE
>ALF16487.1 |RdRp, partial [Norovirus GII/Hu/BRA/2009/GII.Pg-GII.12/RS16253]
TMIPHSQRPIQLMSLLGEAALHGPSFYSKISKLVISELKEGGMDFYVPRQEPMFRWMRFS
DLSTWEGDRNLAPNFVNEDGVE
>ALF16489.1 |RdRp, partial [Norovirus GII/Hu/BRA/2011/GII.P16-GII.3/RS19502]
TMIPHSQRPIQLMALLGEASLHGPSFYSKISKLVITELKEGGMDFYVPRQEPMFRWMRFS
DLSTWEGDRNLAPNFVNEDGVE
>ALF16491.1 |RdRp, partial [Norovirus GII/Hu/BRA/2011/GII.P16-GII.3/RS19703]
TMIPHSQRPIQLMALLGEASLHGPSFYSKISKLVITELKEGGMDFYVPRQEPMFRWMRFS
DLSTWEGDRNLAPSFVNEDGVE
>ALF16493.1 |RdRp, partial [Norovirus GII/Hu/BRA/2008/GII.P4-GII.4/RS15561]
SMIPHSQRPIQLMSLLGEAALHGPTFYSKISKLVIAELKEGGMDFYVPRQEPMFRWMRFS
DLSTWEGDRNLAPSFVNEDGVE
>ALF16495.1 |RdRp, partial [Norovirus GII/Hu/BRA/2007/GII.P4-GII.4/RS13641]
SMIPHSQRPIQLMSLLGEAALHGPTFYSKISKLVIAELKEGGMDFYVPRQEPMFRWMRFS
DLSTWEGDRNLAPSFVNEDGVE
>ALF16497.1 |RdRp, partial [Norovirus GII/Hu/BRA/2007/GII.P4-GII.4/RS13606]
SMIPHSQRPIQLMSLLGEAALHGPTFYSKISKLVIAELKEGGMDFYVPRQEPMFRWMRFS
DLSTWEGDRNLAPSFVNEDGVE
>ALF16499.1 |RdRp, partial [Norovirus GII/Hu/BRA/2006/GII.P4-GII.4/RS13020]
SMIPHSQRPIQLMSLLGEAALHGPTFYSKISKLVIAELKEGGMDFYVPRQEPMFRWMRFS
DLSTWEGDRNLAPSFVNEDGVE
>ALF16501.1 |RdRp, partial [Norovirus GII/Hu/BRA/2006/GII.P4-GII.4/RS12709]
SMIPHSQRPIQLMSLLGEAALHGPTFYSKISKLVIAELKEGGMDFYVPRQEPMFRWMRFS
DLSTWEGDRNLAPSFVNEDGVE
>ALF16503.1 |RdRp, partial [Norovirus GII/Hu/BRA/2008/GII.P7-GII.6/RS14941]
SMVPHSQRATQLMALLGEASLHGPQFYKKVSKMVINEIKSGGLEFYVPRQEAMFRWMRFS
DLSTWEGDRNLAPEGVNEDGVE
>ALF16505.1 |RdRp, partial [Norovirus GII/Hu/BRA/2008/GII.P2-GII.2/RS15036]
SMIPHSQRPIQLMSLLGEAALHEPSFYSKISKLVISELKEGGMDFYVPRQEPMFRWMRFS
DLSTWEGDRNLAPSLVNEDGVE
>ALF16507.1 |RdRp, partial [Norovirus GII/Hu/BRA/2010/GII.P7-GII.6/RS17775]
SMVPHSQRATQLMALLGEASLHGPQFYKKVSKMVINEIKSGGLEFYVPRQEAMFRWMRFS
DLSTWEGDRNLAPEGVNEDGVE
>ALF16509.1 |RdRp, partial [Norovirus GII/Hu/BRA/2010/GII.P7-GII.6/RS17819]
SMVPHSQRATQLMALLGEASLHGPQFYKKVSKMVINEIKSGGLEFYVPRQEAMFRWMRFS
DLSTWEGDRNLAPEGVNEDGVE
>ALF16511.1 |RdRp, partial [Norovirus GII/Hu/BRA/2010/GII.P21-GII.13/RS18916]
TMIPHSQRPIQLMSLLGEAALHGPSFYSKISKLVISELKEGGMDFYVPRQEPMFRWMRFS
DLSTWEGDRNLAPSFVNEDGVE
>ALF16513.1 |RdRp, partial [Norovirus GII/Hu/BRA/2010/GII.P4-GII.4/RS19054]
TMIPHSQRPIQLMSLLGEAALHGPAFYSKISKLVIAELKEGGMDFYVPRQEPMFRWMRFS
DLSTWEGDRNLAPSFVNEDGVE
>ALF16515.1 |RdRp, partial [Norovirus GII/Hu/BRA/2010/GII.P4-GII.4/RS19088]
TMIPHSQRPIQLMSLLGEAALHGPAFYSKISKLVIAELKEGGMDFYVPRQEPMFRWMRFS
DLSTWEGDRNLAPSFVNEDGVE
>ALF16518.1 |RdRp, partial [Norovirus GII/Hu/BRA/2008/GII.P7-GII.6/RS15040]
SMVPHSQRATQLMALLGEASLHGPQFYKKVSKMVINEIKSGGLEFYVPRQEAMFRWMRFS
DLSTWEGDRNLAPEGVNEDGVE
>ALF16519.1 |RdRp, partial [Norovirus GII/Hu/BRA/2008/GII.P7-GII.6/RS15934]
SMVPHSQRATQLMALLGEASLHGPQFYKKVSKMVINEIKSGGLEFYVPRQEAMFRWMRFS
DLSTWEGDRNLAPEGVNEDGVE
>ALF16521.1 |RdRp, partial [Norovirus GII/Hu/BRA/2010/GII.P16-GII.3/RS19085]
TMIPHSQRPIQLMALLGEASLHGPSFYSKISKLVITELKEGGMDFYVPRQEPMFRWMRFS
DLSTWEGDRNLAPNFVNEDGVE
>ALF16523.1 |RdRp, partial [Norovirus GII/Hu/BRA/2010/GII.P4-GII.4/RS19226]
TMIPHSQRPIQLMSLLGEAALHGPAFYSKISKLVIAELKEGGMDFYVPRQEPMFRWMRFS
DLSTWEGDRNLAPSFVNEDGVE
>ALF16525.1 |RdRp, partial [Norovirus GII/Hu/BRA/2011/GII.P16-GII.3/RS19355]
TMIPHSQRPIQLMALLGEASLHGPSFYSKISKLVITELKEGGMDFYVPRQEPMFRWMRFS
DLSTWEGDRNLAPNFVNEDGVE
>ALF16527.1 |RdRp, partial [Norovirus GII/Hu/BRA/2011/GII.P4-GII.4/RS19362]
TMIPHSQRPIQLMSLLGEAALHGPAFYSKISKLVIAELKEGGMDFYVPRQEPMFRWMRFS
DLSTWEGDRNLAPSFVNEDGVE
>ALF16529.1 |RdRp, partial [Norovirus GII/Hu/BRA/2011/GII.P21-GII.13/RS19816]
TMIPHSQRPIQLMSLLGEAALHGPSFYSKISKLVISELKEGGMDFYVPRQEPMFRWMRFS
DLSTWEGDRNLAPSFVNEDGVE
>ALF16531.1 |RdRp, partial [Norovirus GII/Hu/BRA/2008/GII.P7-GII.6/PE15778]
SMVPHSQRATQLMALLGEASLHGPQFYKKVSKMVINEIKSGGLEFYVPRQEAMFRWMRFS
DLSTWEGDRNLAPEGVNEDGVE
>ALF16533.1 |RdRp, partial [Norovirus GII/Hu/BRA/2009/GII.Pg-GII.12/RS16345]
TMIPHSQRPIQLMSLLGEAALHGPSFYSKISKLVISELKEGGMDFYVPRQEPMFRWMRFS
DLSTWEGDRNLAPNFVNEDGVE
>ALF16535.1 |RdRp, partial [Norovirus GII/Hu/BRA/2008/GII.P4-GII.4/RS14928]
FYSKISKLVIAELKEGGMDFYVPRQEPMFRWMRFSDLSTWEGDRNLAPSFVNEDGVE
>ALF16537.1 |RdRp, partial [Norovirus GII/Hu/BRA/2006/GII.P4-GII.4/RS13204]
FYSKISKLVIAELKEGGMDFYVPRQEPMFRWMRFSDLSTWEGDRNLAPSFVNEDGVE
>ALF16539.1 |RdRp, partial [Norovirus GII/Hu/BRA/2010/GII.P15-GII.15/RS18914]
CMVPHSQRATQLMALLGEASLHGPQFYKKVSKMVINEIKSGGLEFYVPRQEAMFRWMRFS
DLSTWEGDRNLAPDGVNEDGVE
>ALF16541.1 |RdRp, partial [Norovirus GII/Hu/BRA/2011/GII.P15-GII.15/RS19603]
CMVPHSQRATQLMALLGEASLHGPQFYKKVSKMVINEIKSGGLEFYVPRQEAMFRWMRFS
DLSTWEGDRNLAPDGVNEDGVE
>ALF16543.1 |RdRp, partial [Norovirus GII/Hu/BRA/2009/GII.Pg-GII.12/MG16390]
TMIPHSQRPIQLMSLLGEAALHGPSFYSKISKLVISELKEGGMDFYVPRQEPMFRWMRFS
DLSTWEGDRNLAPNFVNEDGVE
>ALF16545.1 |RdRp, partial [Norovirus GII/Hu/BRA/2009/GII.Pg-GII.12/RS16344]
RPIQLMSLLGEAALHGPSFYSKISKLVISELKEGGMDFYVPRQEPMFRWMRFSDLSTWEG
DRNLAPNFVNEDGVE
>ALF37935.1 |RdRp, partial [Norovirus Hu/GII.21-GII.3/B387/TH/2014]
QQRAVLAAALEIMVKFSPEPHLAQVVAEDLLSPSVMDVGDFKISINEGLPSGVPCTSQWN
SIAHWLLTLCALSEVTDLSPDIIQANSLFSFYGDDEIVSTDIKLDPEKLTTKLKEYGLKP
TRPDKTEGPLIISEDLDGLTFLRRTVTRDPAGWFGKLDQSSILRQMYWTRGPNHEDPFET
MIPHSQRPIQLMSLLGEAALHGPSFYSKISKLVISELKEGGMDFYVPRQEPMFRWMRFSD
LSTWEGDRNLAPSFVNEDGVE
>ALF37937.1 |RdRp, partial [Norovirus Hu/GII.21-GII.3/B402/TH/2014]
QQRAVLAAALEIMVKFSPEPHLAQVVAEDLLSPSVMDVGDFKISINEGLPSGVPCTSQWN
SIAHWLLTLCALSEVTDLSPDIIQANSLFSFYGDDEIVSTDIKLDPEKLTTKLKEYGLKP
TRPDKTEGPLIISEDLDGLTFLRRTVTRDPAGWFGKLDQSSILRQMYWTRGPNHEDPFET
MIPHSQRPIQLMSLLGEAALHGPSFYSKISKLVISELKEGGMDFYVPRQEPMFRWMRFSD
LSTWEGDRNLAPSFVNEDGVE
>ALF37939.1 |RdRp, partial [Norovirus Hu/GII.21-GII.3/B433/TH/2014]
LYHYDADYSRWDSTQQRAVLAAALEIMVKFSPEPHLAQVVAEDLLSPSVMDVGDFKISIN
EGLPSGVPCTSQWNSIAHWLLTLCALSEVTDLSPDIIQANSLFSFYGDDEIVSTDIKLDP
EKLTTKLKEYGLKPTRPDKTEGPLIISEDLDGLTFLRRTVTRDPAGWFGKLDQSSILRQM
YWTRGPNHEDPFETMIPHSQRPIQLMSLLGEAALHGPSFYSKISKLVISELKEGGMDFYV
PRQEPMFRWMRFSDLSTWEGDRNLAPSFVNEDGVE
>ALF37940.1 |RdRp, partial [Norovirus Hu/GII.12-GII.3/B1310/TH/2014]
RAVLAAALEIMVKFSPEPHLAQKVAEDLLSPSVMDVGDFKISINEGLPSGVPCTSQWNSI
AHWLLTLCALSEVTNLSPDIIQANSLFSFYGDDEIVSTDIKLDPERLTAKLKEYGLKPTR
PDKTEGPLVISEDLNGLTFLRRTVTRDPAGWFGKLEQSSILRQMYWTRGPNHEDPSETMI
PHSQRPIQLMSLLGEAALHGPAFYSKISKLVIAELKEGGMDFYVPRQEPMFRWMRFSDLS
TWEGDRNLAPSFVNEDGVE
>ALF37942.1 |RdRp, partial [Norovirus Hu/GII.12-GII.3/B1516/TH/2014]
RAVLAAALEIMVKFSPEPHLAQKVAEDLLSPSVMDVGDFKISINEGLPSGVPCTSQWNSI
AHWLLTLCALSEVTNLSPDIIQANSLFSFYGDDEIVSTDIKLDPERLTAKLKEYGLKPTR
PDKTEGPLVISEDLNGLTFLRRTVTRDPAGWFGKLEQSSILRQMYWTRGPNHEDPSETMI
PHSQRPIQLMSLLGEAALHGPAFYSKISKLVIAELKEGGMDFYVPRQEPMFRWMRFSDLS
TWEGDRNLAPSFVNEDGVE
>ALF37944.1 |RdRp, partial [Norovirus Hu/GII.12-GII.1/B1319/TH/2014]
ADYSRWDSTQQRAVLAAALEIMVKFSPEPHLAQIVAEDLLSPSVMDVGDFKISITEGLPS
GVPCTSQWNSIAHWLLTLCALSEVTDLSPDIIQANSLFSFYGDDEIVSTDIKLDPERLTV
KLKEYGLKPTRPDKTEGPLVISEDLDGLTFLRRTVTRDPAGWFGKLEQSSILRQMYWTRG
PNHEDPSETMIPHSQRPIQLMSLLGEAALHGPSFYSKISKLVISELKEGGMDFYVPRQEP
MFRWMRFSDLSTWEGDRNLAPSFVNEDGVE
>ALF37946.1 |RdRp, partial [Norovirus Hu/GII.12-GII.1/B1341/TH/2014]
YTYHYDADYSRWDSTQQRAVLAAALEIMVKFSPEPHLAQIVAEDLLSPSVMDVGDFKISI
TEGLPSGVPCTSQWNSIAHWLLTLCALSEVTDLSPDIIQANSLFSFYGDDEIVSTDIKLD
PERLTVKLKEYGLKPTRPDKTEGPLVISEDLDGLTFLRRTVTRDPAGWFGKLEQSSILRQ
MYWTRGPNHEDPSETMIPHSQRPIQLMSLLGEAALHGPSFYSKISKLVISELKEGGMDFY
VPRQEPMFRWMRFSDLSTWEGDRNLAPSFVNEDGVE
>ALM30488.1 |RdRp, partial [Bat astrovirus Mek/YN/hwbc3]
PVWLFERIKDMRFGFLAKRFRTSVNREVYKWYVKNLLNRYVLLPSGEVTLQTCGNPSGQV
STTMDNNMTNTWLQAFEFIYLNGLSFDDAVDKWEDYDTLIYGDDRLSTTPIIPDNYVERV
VEMYRDIFR
>ALO50155.1 |RdRp, partial [Wallemia sebi nya-like virus]
HRWSFFDCLVEEFSRVSSSSGPNVVVIRLGDHTKVVATKDVWFVDTTVSGKILLTYDQVL
MLKDLMFSRAQVMIAATLFFGDPEPIINAAVATYTWHEKCLIRHGNPGFELLKQTEALAK
AYLSEMTDTIFGA
>ALO50156.1 |RdRp, partial [Wallemia sebi nya-like virus]
PLITQFKYLTELVTDIGDAAELFGLSKLSGHPSVYAEKSARSVRTEAEPQGTVHPFAEKQ
MTRMFKHLALSGYINYHSEWPPFVCPPRRGTTLRRHYMNRVTSLPMGSYPISDLDAIQFG
KFVDY
>ALO50157.1 |RdRp, partial [Wallemia sebi nya-like virus]
TSTEYNLKEQFMSRYMPQQTMTMSNTDTKKRLYNMVKDAKSRRRTLLEVDFSRWNLRWRH
TTVQPISFILEDIFGLPGVFS
>ALO50158.1 |RdRp, partial [Wallemia sebi nya-like virus]
DPHSLPINRPKDMKRLVKEAVERNILSHTKNIWLREIFTDATTLTSEVLLENLTRARPLY
PQILSDIYKLSPSGVRDAMLSRFTMTRTISNLVSKNKFSYEIEAGNARLLQTLIDRFHNA
VSMHGEPQFESSCYNQCQKLRRLWGEHVEHRNIGTYNPLDFKLRFARMRDP
>ALQ81856.1 |RdRp, partial [Norovirus GII.4]
QESMFRWMRFSDLSTWEGDRNLAPSFVNEDGVE
>ALQ81858.1 |RdRp, partial [Norovirus GII.4]
QESMFRWMRFSDLSTWEGDRNLAPSFVNEDGVE
>ALQ81860.1 |RdRp, partial [Norovirus GII.4]
QESMFRWMRFSDLSTWEGDRNLAPSFVNEDGVE
>ALQ81862.1 |RdRp, partial [Norovirus GII.4]
QESMFRWMRFSDLSTWEGDRNLAPSFVNEDGVE
>ALQ81864.1 |RdRp, partial [Norovirus GII.4]
QEPMFRWMRFSDLSTWEGDRNLAPSFVNEDGVE
>ALQ81866.1 |RdRp, partial [Norovirus GII.4]
QESMFRWMRFSDLSTWEGDRNLAPSFVNEDGVE
>ALQ81868.1 |RdRp, partial [Norovirus GII.4]
QESMFRWMRFSDLSTWEGDRNLAPSFVNEDGVE
>ALQ81870.1 |RdRp, partial [Norovirus GII.4]
QEPMFRWMRFSDLSTWEGDRNLAPSFVNEDGVE
>ALQ81872.1 |RdRp, partial [Norovirus GII.4]
QESMFRWMRFSDLSTWEGDRNLAPSFVNEDGVE
>ALQ81874.1 |RdRp, partial [Norovirus GII.4]
QESMFRWMRFSDLSTWEGDRNLAPSFVNEDGVE
>ALQ81876.1 |RdRp, partial [Norovirus GII.4]
QESMFRWMRFSDLSTWEGDRNLAPSFVNEDGVE
>ALQ81878.1 |RdRp, partial [Norovirus GII.4]
QEPMFRWMRFSDLSTWEGDRNLAPSFVNEDGVE
>ALQ81880.1 |RdRp, partial [Norovirus GII.4]
QESMFRWMRFSDLSTWEGDRNLAPSFVNEDGVE
>ALQ81882.1 |RdRp, partial [Norovirus GII.4]
QESMFRWMRFSDLSTWEGDRNLAPSFVNEDGVE
>ALQ81884.1 |RdRp, partial [Norovirus GII.4]
QESMFRWMRFSDLSTWEGDRNLAPSFVNEDGVE
>ALQ81886.1 |RdRp, partial [Norovirus GII.4]
QESMFRWMRFSDLSTWEGDRNLAPSFVNEDGVE
>ALQ81888.1 |RdRp, partial [Norovirus GII.4]
QESMFRWMRFSDLSTWEGDRNLAPSFVNEDGVE
>ALQ81890.1 |RdRp, partial [Norovirus GII.4]
QESMFRWMRFSDLSTWEGDRNLAPSFVNEDGVE
>ALQ81892.1 |RdRp, partial [Norovirus GII.4]
QESMFRWMRFSDLSTWEGDRNLAPSFVNEDGVE
>ALQ81894.1 |RdRp, partial [Norovirus GII.4]
QESMFRWMRFSDLSTWEGDRNLAPSFVNEDGVE
>ALQ81896.1 |RdRp, partial [Norovirus GII.4]
QESMFRWMRFSDLSTWEGDRNLAPSFVNEDGVE
>ALQ81898.1 |RdRp, partial [Norovirus GII.4]
QESMFRWMRFSDLSTWEGDRNLAPSFVNEDGVE
>ALQ81900.1 |RdRp, partial [Norovirus GII.4]
QESMFRWMRFSDLSTWEGDRNLAPSFVNEDGVE
>ALQ81902.1 |RdRp, partial [Norovirus GII.4]
QESMFRWMRFSDLSTWEGDRNLAPSFVNEDGVE
>ALQ81904.1 |RdRp, partial [Norovirus GII.4]
QESMFRWMRFSDLSTWEGDRNLAPSFVNEDGVE
>ALQ81906.1 |RdRp, partial [Norovirus GII.4]
QESMFRWMRFSDLSTWEGDRNLAPSFVNEDGVE
>ALQ81908.1 |RdRp, partial [Norovirus GII.4]
QESMFRWMRFSDLSTWEGDRNLAPSFVNEDGVE
>ALQ81910.1 |RdRp, partial [Norovirus GII.4]
QESMFRWMRFSDLSTWEGDRNLAPSFVNEDGVE
>ALQ81912.1 |RdRp, partial [Norovirus GII.17]
QESMFRWMRFSDLSTWEGDRNLAPSFVNEDGVE
>ALQ81914.1 |RdRp, partial [Norovirus GII.17]
QESMFRWMRFSDLSTWEGDRNLAPSFVNEDGVE
>ALQ81916.1 |RdRp, partial [Norovirus GII.17]
QESMFRWMRFSDLSTWEGDRNLAPSFVNEDGVE
>ALQ81918.1 |RdRp, partial [Norovirus GII.17]
QESMFRWMRFSDLSTWEGDRNLAPSFVNEDGVE
>ALQ81920.1 |RdRp, partial [Norovirus GII.17]
QESMFRWMRFSDLSTWEGDRNLAPSFVNEDGVE
>ALQ81922.1 |RdRp, partial [Norovirus GII.17]
QESMFRWMRFSDLSTWEGDRNLAPSFVNEDGVE
>ALQ81924.1 |RdRp, partial [Norovirus GII.17]
QESMFRWMRFSDLSTWEGDRNLAPSFVNEDGVE
>ALQ81926.1 |RdRp, partial [Norovirus GII.17]
QESMFRWMRFSDLSTWEGDRNLAPSFVNEDGVE
>ALQ81928.1 |RdRp, partial [Norovirus GII.17]
QESMFRWMRFSDLSTWEGDRNLAPSFVNEDGVE
>ALQ81930.1 |RdRp, partial [Norovirus GII.17]
QESMFRWMRFSDLSTWEGDRNLAPSFVNEDGVE
>ALQ81932.1 |RdRp, partial [Norovirus GII.17]
QESMFRWMRFSDLSTWEGDRNLAPSFVNEDGVE
>ALQ81934.1 |RdRp, partial [Norovirus GII.17]
QESMFRWMRFSDLSTWEGDRNLAPSFVNEDGVE
>ALQ81936.1 |RdRp, partial [Norovirus GII.17]
QESMFRWMRFSDLSTWEGDRNLAPSFVNEDGVE
>ALQ81938.1 |RdRp, partial [Norovirus GII.17]
QESMFRWMRFSDLSTWEGDRNLAPSFVNEDGVE
>ALQ81940.1 |RdRp, partial [Norovirus GII.17]
QESMFRWMRFSDLSTWEGDRNLAPSFVNEDGVE
>ALQ81942.1 |RdRp, partial [Norovirus GII.17]
QESMFRWMRFSDLSTWEGDRNLAPSFVNEDGVE
>ALQ81944.1 |RdRp, partial [Norovirus GII.17]
QESMFRWMRFSDLSTWEGDRNLAPSFVNEDGVE
>ALQ81946.1 |RdRp, partial [Norovirus GII.17]
QESMFRWMRFSDLSTWEGDRNLAPSFVNEDGVE
>ALQ81948.1 |RdRp, partial [Norovirus GII.17]
QESMFRWMRFSDLSTWEGDRNLAPSFVNEDGVE
>ALQ81950.1 |RdRp, partial [Norovirus GII.17]
QESMFRWMRFSDLSTWEGDRNLAPSFVNEDGVE
>ALQ81952.1 |RdRp, partial [Norovirus GII.17]
QESMFRWMRFSDLSTWEGDRNLAPSFVNEDGVE
>ALQ81954.1 |RdRp, partial [Norovirus GII.17]
QESMFRWMRFSDLSTWEGDRNLAPSFVNEDGVE
>ALQ81956.1 |RdRp, partial [Norovirus GII.17]
QEPMFRWMRFSDLSTWEGDRNLAPSFVNEDGVE
>ALQ81958.1 |RdRp, partial [Norovirus GII.17]
QESMFRWMRFSDLSTWEGDRNLAPSFVNEDGVE
>ALQ81960.1 |RdRp, partial [Norovirus GII.17]
QESMFRWMRFSDLSTWEGDRNLAPSFVNEDGVE
>ALQ81962.1 |RdRp, partial [Norovirus GII.3]
QESMFRWMRFSDLSTWEGDRNLAPSFVNEDGVE
>ALQ81964.1 |RdRp, partial [Norovirus GII.3]
QESMFRWMRFSDLSTWEGDRNLAPSFVNEDGVE
>ALQ81966.1 |RdRp, partial [Norovirus GII.3]
QESMFRWMRFSDLSTWEGDRNLAPSFVNEDGVE
>ALQ81968.1 |RdRp, partial [Norovirus GII.3]
QESMFRWMRFSDLSTWEGDRNLAPSFVNEDGVE
>ALQ81970.1 |RdRp, partial [Norovirus GII.3]
QESMFRWMRFSDLSAWEGDRNLAPSFVNEDGVE
>ALQ81972.1 |RdRp, partial [Norovirus GII.3]
QESMFRWMRFSDLSTWEGDRNLAPSFVNEDGVE
>ALQ81974.1 |RdRp, partial [Norovirus GII.3]
QESMFRWMRFSDLSTWEGDRNLAPSFVNEDGVE
>ALQ81976.1 |RdRp, partial [Norovirus GII.3]
QEAMFRWMRFSDLSTWEGDRNLAPSFVNEDGVE
>ALQ81978.1 |RdRp, partial [Norovirus GII.3]
QESMFRWMRFSDLSTWEGDRNLAPSFVNGDGVE
>ALQ81980.1 |RdRp, partial [Norovirus GII.3]
QESMFRWMRFSDLSTWEGDRNLAPSFVNEDGVE
>ALQ81982.1 |RdRp, partial [Norovirus GII.3]
QESMFRWMRFSDLSTWEGDRNLAPSFVNEDGVE
>ALQ81984.1 |RdRp, partial [Norovirus GII.3]
QESMFRWMRFSDLSTWEGDRNLAPSFVNEDGVE
>ALQ81986.1 |RdRp, partial [Norovirus GII.3]
QESMFRWMRFSDLSTWEGDRNLAPSFVNEDGVE
>ALQ81988.1 |RdRp, partial [Norovirus GII.3]
QESMFRWMRFSDLSTWEGDRNLAPSSVNEDGVE
>ALQ81990.1 |RdRp, partial [Norovirus GII.3]
QESMFRWMRFSDLSTWEGDRNLAPSFVNEDGVE
>ALQ81992.1 |RdRp, partial [Norovirus GII.3]
QESMFRWMRFSDLSTWEGDRNLAPSFVNEDGVE
>ALQ81994.1 |RdRp, partial [Norovirus GII.3]
QESMFRWMRFSDLSTWEGDRNLAPSFVNEDGVE
>ALQ81996.1 |RdRp, partial [Norovirus GII.3]
QESMFRWMRFSDLSTWEGDRNLAPSFVNEDGVE
>ALQ81998.1 |RdRp, partial [Norovirus GII.3]
QESMFRWMRFSDLSTWEGGRNLAPSFVNEDGVE
>ALQ82000.1 |RdRp, partial [Norovirus GII.3]
QESMFRWMRFSDLSTWEGDRNLAPSFVNEDGVE
>ALQ82002.1 |RdRp, partial [Norovirus GII.3]
QEAMFRWMRFSDLSTWEGDRNLAPSFVNEDGVE
>ALQ82004.1 |RdRp, partial [Norovirus GII.3]
QESMFRWMRFSDLSTWEGDRNLAPSFVNEDGVE
>ALQ82006.1 |RdRp, partial [Norovirus GII.3]
QESMFRWMRFSDLSTWEGDRNLAPSFVNEDGVE
>ALQ82008.1 |RdRp, partial [Norovirus GII.3]
QEPMFRWMRFSDLSTWEGDRNLAPSFVNEDGVE
>ALQ82010.1 |RdRp, partial [Norovirus GII.3]
QESMFRWMRFSDLSTWEGDRNLAPSFVNEDGVE
>ALQ82012.1 |RdRp, partial [Norovirus GII.3]
QESMFRWMRFSDLSTWEGDRNLAPSFVNEDGVE
>ALQ82014.1 |RdRp, partial [Norovirus GII.3]
QESMFRWMRFSDLSTWEGDRNLAPSFVNEDGVE
>ALQ82016.1 |RdRp, partial [Norovirus GII.3]
QEPMFRWMRFSDLSTWEGDRNLAPSFVNEDGVE
>ALQ82018.1 |RdRp, partial [Norovirus GII.3]
QESMFRWMRFSDLSTWEGDRNLAPSFVNEDGVE
>ALQ82020.1 |RdRp, partial [Norovirus GII.3]
QESMFRWMRFSDLSTWEGDRNLAPSFVNEDGVE
>ALQ82022.1 |RdRp, partial [Norovirus GII.3]
QESMFRWMRFSDLSTWEGDRNLAPSFVNEDGVE
>ALQ82024.1 |RdRp, partial [Norovirus GII.3]
QESMFRWMRFSDLSTWEGDRNLAPSFVNEDGVE
>ALQ82026.1 |RdRp, partial [Norovirus GII.3]
QEPMFRWMRFSDLSTWEGDRNLAPSFVNEDGVE
>ALQ82028.1 |RdRp, partial [Norovirus GII.3]
QESMFRWMRFSDLSTWEGDRNLAPSFVNEDGVE
>ALQ82030.1 |RdRp, partial [Norovirus GII.3]
QESMFRWMRFSDLSTWEGDRNLAPSFVNEDGVE
>ALQ82032.1 |RdRp, partial [Norovirus GII.3]
QESMFRWMRFSDLSTWEGDRNLAPSFVNEDGVE
>ALQ82034.1 |RdRp, partial [Norovirus GII.3]
QESMFRWMRFSDLSTWEGDRNLAPSFVNEDGVE
>ALQ82036.1 |RdRp, partial [Norovirus GII.3]
QESMFRWMRFSDLSTWEGDRNLAPSFVNEDGVE
>ALQ82038.1 |RdRp, partial [Norovirus GII.3]
QESMFRWMRFSDLSTWEGDRNLAPSFVNEDGVE
>ALQ82040.1 |RdRp, partial [Norovirus GII.3]
QESMFRWMRFSDLSTWEGDRNLAPSFVNEDGVE
>ALQ82042.1 |RdRp, partial [Norovirus GII.3]
QEPMFRWMRFSDLSTWEGDRNLAPSFVNEDGVE
>ALQ82044.1 |RdRp, partial [Norovirus GII.3]
QESMFRWMRFSDLSTWEGDRNLAPSFVNEDGVE
>ALQ82046.1 |RdRp, partial [Norovirus GII.3]
QESMFRWMRFSDLSTWEGDRNLAPSFVNEDGVE
>ALQ82048.1 |RdRp, partial [Norovirus GII.3]
QESMFRWMRFSDLSTWEGDRNLAPSFVNEDGVE
>ALQ82050.1 |RdRp, partial [Norovirus GII.3]
QESMFRWMRFSDLSTWEGDRNLAPSFVNEDGVE
>ALQ82052.1 |RdRp, partial [Norovirus GII.3]
QESMFRWMRFSDLSTWEGDRNLAPSFVNEDGVE
>ALQ82054.1 |RdRp, partial [Norovirus GII.3]
QESMFRWMRFSDLSTWEGDRNLAPSFVNEDGVE
>ALQ82056.1 |RdRp, partial [Norovirus GII.3]
QESMFRWMRFSDLSTWEGDRNLAPSFVNEDGVE
>ALQ82058.1 |RdRp, partial [Norovirus GII.3]
QESMFRWMRFSDLSTWEGDRNLAPSFVNEDGVE
>ALQ82060.1 |RdRp, partial [Norovirus GII.3]
QESMFRWMRFSDLSTWEGDRNLAPSFVNEDGVE
>ALQ82062.1 |RdRp, partial [Norovirus GII.3]
QESMFRWMRFSDLSTWEGDRNLAPSFVNEDGVE
>ALQ82064.1 |RdRp, partial [Norovirus GII.3]
QEPMFRWMRFSDLSTWEGDRNLAPSFVNEDGVE
>ALQ82066.1 |RdRp, partial [Norovirus GII.3]
QESMFRWMRFSDLSTWEGDRNLAPSFVNEDGVE
>ALQ82068.1 |RdRp, partial [Norovirus GII.3]
QESMFRWMRFSDLSTWEGDRNLAPSFVNEDGVE
>ALQ82070.1 |RdRp, partial [Norovirus GII.3]
QESMFRWMRFSDLSTWEGDRNLAPSFVNEDGVE
>ALQ82072.1 |RdRp, partial [Norovirus GII.3]
QESMFRWMRFSDLSTWEGDRNLAPSFVNEDGVE
>ALQ82074.1 |RdRp, partial [Norovirus GII.3]
QESMFRWMRFSDLSTWEGDRNLAPSFVNEDGVE
>ALQ82076.1 |RdRp, partial [Norovirus GII.3]
QESMFRWMRFSDLSTWEGDRNLAPSFVNEDGVE
>ALQ82078.1 |RdRp, partial [Norovirus GII.3]
QESMFRWMRFSDLSTWEGDRNLAPSFVNEDGVE
>ALQ82080.1 |RdRp, partial [Norovirus GII.3]
QESMFRWMRFSDLSTWEGDRNLAPSFVNEDGVE
>ALQ82082.1 |RdRp, partial [Norovirus GII.3]
QESMFRWMRFSDLSTWEGDRNLAPSFVNEDGVE
>ALQ82084.1 |RdRp, partial [Norovirus GII.3]
QESMFRWMRFSDLSTWEGDRNPAPSFVNEDGVE
>ALQ82086.1 |RdRp, partial [Norovirus GII.3]
QESMFRWMRFSDLSTWEGDRNLAPSFVNEDGVE
>ALQ82088.1 |RdRp, partial [Norovirus GII.3]
QESMFRWMRFSDLSTWEGDRNPAPSFVNEDGVE
>ALQ82090.1 |RdRp, partial [Norovirus GII.3]
QESMFRWMRFSDLSTWEGDRNLAPSFVNEDGVE
>ALQ82092.1 |RdRp, partial [Norovirus GII.3]
QESMFRWMRFSDLSTWEGDRNLAPSFVNEDGVE
>ALQ82094.1 |RdRp, partial [Norovirus GII.3]
QESMFRWMRFSDLSTWEGDRNLAPSFVNEDGVE
>ALQ82096.1 |RdRp, partial [Norovirus GII.3]
QESMFRWMRFSDLSTWEGDRNLAPSFVNEDGVE
>ALQ82098.1 |RdRp, partial [Norovirus GII.3]
QEPMFRWMRFSDLSTWEGDRNLAPSFVNEDGVE
>ALQ82100.1 |RdRp, partial [Norovirus GII.3]
QESMFRWMRFSDLSTWEGDRNLAPSFVNEDGVE
>ALQ82102.1 |RdRp, partial [Norovirus GII.3]
QESMFRWMRFSDLSTWEGDRNLAPSFVNEDGVE
>ALQ82104.1 |RdRp, partial [Norovirus GII.3]
QESMFRWMRFSDLSTWEGDRNLAPSFVNEDGVE
>ALQ82106.1 |RdRp, partial [Norovirus GII.3]
QESMFRWMRFSDLSTWEGDRNLAPSFVNEDGVE
>ALQ82108.1 |RdRp, partial [Norovirus GII.3]
QESMFRWMRFSDLSTWEGDRNLAPSFVNEDGVE
>ALQ82110.1 |RdRp, partial [Norovirus GII.3]
QESMFRWMRFSDLSTWEGDRNLAPSFVNEDGVE
>ALQ82112.1 |RdRp, partial [Norovirus GII.3]
QESMFRWMRFSDLSTWEGDRNLAPSFVNEDGVE
>ALQ82114.1 |RdRp, partial [Norovirus GII.3]
QESMFRWMRFSDLSTWEGDRNLAPSFVNEDGVE
>ALQ82116.1 |RdRp, partial [Norovirus GII.3]
QESMFRWMRFSDLSTWEGDRNLAPSFVNEDGVE
>ALQ82118.1 |RdRp, partial [Norovirus GII.3]
QESMFRWMRFSDLSTWEGERNLAPSFVNEDGVE
>ALQ82120.1 |RdRp, partial [Norovirus GII.3]
QESMFRWMRFSDLSTWEGDRNLAPSFVNEDGVE
>ALQ82122.1 |RdRp, partial [Norovirus GII.3]
QESMFRWMRFSDLSTWEGDRNLAPSFVNEDGVE
>ALQ82124.1 |RdRp, partial [Norovirus GII.3]
QESMFRWMRFSDLSTWEGDRNLAPSFVNEDGVE
>ALQ82126.1 |RdRp, partial [Norovirus GII.3]
QESMFRWMRFSDLSTWEGDRNLAPEGVNEDGVE
>ALQ82128.1 |RdRp, partial [Norovirus GII.3]
QESMFRWMRFSDLSTWEGDRNLAPEGVNEDGVE
>ALQ82130.1 |RdRp, partial [Norovirus GII.6]
QESMFRWMRFSDLSTWEGDRNLAPEGVNEDGVE
>ALQ82132.1 |RdRp, partial [Norovirus GII.6]
QEAMFRWMRFSDLSTWEGDCNLAPEGVNEDGVE
>ALQ82134.1 |RdRp, partial [Norovirus GII.6]
QESMFRWMRFSDLSTWEGDRNLAPEGVNEDGVE
>ALQ82136.1 |RdRp, partial [Norovirus GII.6]
QESMFRWMRFSDLSTWEGDRNLAPEGVDEDGVE
>ALQ82138.1 |RdRp, partial [Norovirus GII.6]
QESMFRWMRFSDLSTWEGDRNLAPEGVNEDGVE
>ALQ82140.1 |RdRp, partial [Norovirus GII.6]
QESMFRWMRFSDLSTWEGDRNLAPEGVNEDGVE
>ALQ82142.1 |RdRp, partial [Norovirus GII.6]
QESMFRWMRFSDLSTWEGDRNLAPEGVNEDGVE
>ALQ82144.1 |RdRp, partial [Norovirus GII.6]
QESMFRWMRFSDLSTWEGDRNLAPEGVNEDGVE
>ALQ82146.1 |RdRp, partial [Norovirus GII.6]
QESMFRWMRFSDLSTWEGDRNLAPEGVNEDGVE
>ALQ82148.1 |RdRp, partial [Norovirus GII.6]
QEPMFRWMRFSDLSTWEGDRNLAPEGVNEDGVE
>ALQ82150.1 |RdRp, partial [Norovirus GII.6]
QESMFRWMRFSDLSTWEGDRNLAPEGVNEDGVE
>ALQ82152.1 |RdRp, partial [Norovirus GII.6]
QESMFRWMRFSDLSTWEGDRNLAPEGVNEDGVE
>ALQ82154.1 |RdRp, partial [Norovirus GII.6]
QESMFRWMRFSDLSTWEGDRNLAPEGVNEDGVE
>ALQ82156.1 |RdRp, partial [Norovirus GII.6]
QEAMFRWMRFSDLSTWEGDRNLAPSFVNEDGVE
>ALQ82158.1 |RdRp, partial [Norovirus GII.6]
QESMFRWMRFSDLSTWEGDRNLAPSFVNEDGVE
>ALQ82160.1 |RdRp, partial [Norovirus GII.6]
QESMFRWMRFSDLSTWEGDRNLAPEGVNEDGVE
>ALQ82162.1 |RdRp, partial [Norovirus GII.6]
QESMFRWMRFSDLSTWEGDRNLAPEGVNEDGVE
>ALQ82164.1 |RdRp, partial [Norovirus GII.6]
QESMFRWMRFSDLSTWEGDRNLAPEGVNEDGVE
>ALQ82166.1 |RdRp, partial [Norovirus GII.6]
QEAMFRWMRFSDLSTWEGDRNLAPEGVNEDGVE
>ALQ82168.1 |RdRp, partial [Norovirus GII.6]
QESMFRWMRFSDLSTWEGDRNLAPESVNEDGVE
>ALQ82170.1 |RdRp, partial [Norovirus GII.6]
QEAMFRWMRFSDLSTWEGDRNLAPEGVNEDGVE
>ALQ82172.1 |RdRp, partial [Norovirus GII.6]
QESMFRWMRFSDLSTWEGDRNLAPEGVNEDGVE
>ALQ82174.1 |RdRp, partial [Norovirus GII.6]
QEPMFRWMRFSDLSTWEGDRNLAPEGVNEDGVE
>ALQ82176.1 |RdRp, partial [Norovirus GII.6]
QESMFRWMRFSDLSTWEGDRNLAPEGVNEDGVE
>ALQ82178.1 |RdRp, partial [Norovirus GII.6]
QESMFRWMRFSDLSTWEGDRNLAPEGVNEDGVE
>ALQ82180.1 |RdRp, partial [Norovirus GII.6]
QESMFRWMRFSDLSTWEGDRNLAPEGVNEDGVE
>ALQ82182.1 |RdRp, partial [Norovirus GII.13]
QESMFRWMRFSDLSTWEGDRNLAPNFVNEDGVE
>ALQ82184.1 |RdRp, partial [Norovirus GII.13]
QESMFRWMRFSDLSTWEGDRNLAPNFVNEDGVE
>ALQ82186.1 |RdRp, partial [Norovirus GII.13]
QESMFRWMRFSDLSTWEGDRNLAPNFVNEDGVE
>ALQ82188.1 |RdRp, partial [Norovirus GII.2]
QESMFRWMRFSDLSTWEGDRNLAPSLVNEDGVE
>ALQ82190.1 |RdRp, partial [Norovirus GII.2]
QEPMFRWMRFSDLSTWEGDRNLAPSLVNEDGVE
>ALQ82192.1 |RdRp, partial [Norovirus GII.2]
QESMFRWMRFSDLSTWEGDRNLAPSLVNEDGVE
>ALQ82194.1 |RdRp, partial [Norovirus GII.2]
QESMFRWMRFSDLSTWEGDRNLAPSFVNEDGVE
>ALT06545.1 |RdRp, partial [Norovirus Hu/GII.P17_GII.17/NSW6016/2014/AU]
SRWDSTQQRAVLEAALEIMVRFSAEPQLAQIVAEDLLSPSVVDVGDFKIAINEGLPSGVP
CTSQWNSIAHWLLTLCALSEVTGLGPDIIQANSMYSFYGDDEIVSTDIKLDPEKLTAKLK
EYGLKPTRPDKTEGPLVISEDLNGLTFLRRTVTRDPAGWFGKLDQNSILRQLYWTRGPNH
EDPSETMIPHAQRPVQLMALLGESSLHGPSFYSKVSKLVISELKEGGMDFYVPRQESMFR
WMRFSDLSTWEGDRNLAPSFVNEDGVE
>AMD40031.1 |RdRp, partial [Norovirus Hu/GII/HuzhouNS15274/CHN]
QQRAVLEAALEIMVRFSAEPQLAQIVAEDLLSPSVVDVGDFKIAINEGLPSGVPCTSQWN
SIAHWLLTLCALSEVTGLGPDIIQANSMYSFYGDD
>AMD40032.1 |RdRp, partial [Norovirus Hu/GII/HuzhouNS15276/CHN]
QQRAVLEAALEIMVRFSAEPQLAQIVAEDLLSPSVVDVGDFKIAINEGLPSGVPCTSQWN
SIAHWLLTLCALSEVTGLGPDIIQANSMYSFYGDD
>AMD40033.1 |RdRp, partial [Norovirus Hu/GII/HuzhouNS15277/CHN]
QQRAVLEAALEIMVRFSAEPQLAQIVAEDLLSPSVVDVGDFKIAINEGLPSGVPCTSQWN
SIAHWLLTLCALSEVTGLGPDIIQANSMYSFYGDD
>AMD40034.1 |RdRp, partial [Norovirus Hu/GII/HuzhouNS15294/CHN]
QQRAVLEAALEIMVRFSAEPQLAQIVAEDLLSPSVVDVGDFKIAINEGLPSGVPCTSQWN
SIAHWLLTLCALSEVTGLGPDIIQANSMYSFYGDD
>AMD40035.1 |RdRp, partial [Norovirus Hu/GII/HuzhouNS15297/CHN]
QQRAVLEAALEIMVRFSAEPQLAQIVAEDLLSPSVVDVGDFKIAINEGLPSGVPCTSQWN
SIAHWLLTLCALSEVTGLGPDIIQANSMYSFYGDD
>AMD40036.1 |RdRp, partial [Norovirus Hu/GII/HuzhouNS15301/CHN]
QQRAVLEAALEIMVRFSAEPQLAQIVAEDLLSPSVVDVGDFKIAINEGLPSGVPCTSQWN
SIAHWLLTLCALSEVTGLGPDIIQANSMYSFYGDD
>AMD40037.1 |RdRp, partial [Norovirus Hu/GII/HuzhouNS15303/CHN]
QQRAVLEAALEIMVRFSAEPQLAQIVAEDLLSPSVVDVGDFKIAINEGLPSGVPCTSQWN
SIAHWLLTLCALSEVTGLGPDIIQANSMYSFYGDD
>AMD40038.1 |RdRp, partial [Norovirus Hu/GII/HuzhouNS15304/CHN]
QQRAVLEAALEIMVRFSAEPQLAQIVAEDLLSPSVVDVGDFKIAINEGLPSGVPCTSQWN
SIAHWLLTLCALSEVTGLGPDIIQANSMYSFYGDD
>AMD40039.1 |RdRp, partial [Norovirus Hu/GII/HuzhouNS15313/CHN]
QQRAVLEAALEIMVRFSAEPQLAQIVAEDLLSPSVVDVGDFKIAINEGLPSGVPCTSQWN
SIAHWLLTLCALSEVTGLGPDIIQANSMYSFYGDD
>AMD40040.1 |RdRp, partial [Norovirus Hu/GII/HuzhouNS15314/CHN]
QQRAVLEAALEIMVRFSAEPQLAQIVAEDLLSPSVVDVGDFKIAINEGLPSGVPCTSQWN
SIAHWLLTLCALSEVTGLGPDIIQANSMYSFYGDD
>AMD40041.1 |RdRp, partial [Norovirus Hu/GII/HuzhouNS15317/CHN]
QQRAVLEAALEIMVRFSAEPQLAQIVAEDLLSPSVVDVGDFKIAINEGLPSGVPCTSQWN
SIAHWLLTLCALSEVTGLGPDIIQANSMYSFYGDD
>AMD40042.1 |RdRp, partial [Norovirus Hu/GII/HuzhouNS15325/CHN]
QQRAVLEAALEIMVRFSAEPQLAQIVAEDLLSPSVVDVGDFKIAINEGLPSGVPCTSQWN
SIAHWLLTLCALSEVTGLGPDIIQANSMYSFYGDD
>AMD40043.1 |RdRp, partial [Norovirus Hu/GII/HuzhouNS15345/CHN]
QQRAVLEAALEIMVRFSAEPQLAQIVAEDLLSPSVVDVGDFKIAINEGLPSGVPCTSQWN
SIAHWLLTLCALSEVTGLGPDIIQANSMYSFYGDD
>AMD40044.1 |RdRp, partial [Norovirus Hu/GII/HuzhouNS15346/CHN]
QQRAVLEAALEIMVRFSAEPQLAQIVAEDLLSPSVVDVGDFKIAINEGLPSGVPCTSQWN
SIAHWLLTLCALSEVTGLGPDIIQANSMYSFYGDD
>AMD40045.1 |RdRp, partial [Norovirus Hu/GII/HuzhouNS15354/CHN]
QQRAVLEAALEIMVRFSAEPQLAQIVAEDLLSPSVVDVGDFKIAINEGLPSGVPCTSQWN
SIAHWLLTLCALSEVTGLGPDIIQANSMYSFYGDD
>AMD40046.1 |RdRp, partial [Norovirus Hu/GII/HuzhouNS15360/CHN]
QQRAVLEAALEIMVRFSAEPQLAQIVAEDLLSPSVVDVGDFKIAINEGLPSGVPCTSQWN
SIAHWLLTLCALSEVTGLGPDIIQANSMYSFYGDD
>AMD40047.1 |RdRp, partial [Norovirus Hu/GII/HuzhouNS15364/CHN]
QQRAVLEAALEIMVRFSAEPQLAQIVAEDLLSPSVVDVGDFKIAINEGLPSGVPCTSQWN
SIAHWLLTLCALSEVTGLGPDIIQANSMYSFYGDD
>AMD40048.1 |RdRp, partial [Norovirus Hu/GII/HuzhouNS15384/CHN]
QQRAVLEAALEIMVRFSAEPQLAQIVAEDLLSPSVVDVGDFKIAINEGLPSGVPCTSQWN
SIAHWLLTLCALSEVTGLGPDIIQANSMYSFYGDD
>AMD40049.1 |RdRp, partial [Norovirus Hu/GII/HuzhouNS15389/CHN]
QQRAVLEAALEIMVRFSAEPQLAQIVAEDLLSPSVVDVGDFKIAINEGLPSGVPCTSQWN
SIAHWLLTLCALSEVTGLGPDIIQANSMYSFYGDD
>AML32647.1 |RdRp, partial [Norovirus GII]
WEGDRNLAPNFVNEDGVE
>AML32649.1 |RdRp, partial [Norovirus GII]
WEGDRNLAPSFVNEDGVE
>AML32651.1 |RdRp, partial [Norovirus GII]
WEGDRNLAPDFVNEDGVE
>AML32652.1 |RdRp, partial [Norovirus GII]
WEGDRNLAPSFVNEDGVE
>AML32654.1 |RdRp, partial [Norovirus GII]
WEGDRNLAPSFVNEDGVE
>AML32656.1 |RdRp, partial [Norovirus GII]
WEGDRNLAPSFVNEDGVE
>AML32658.1 |RdRp, partial [Norovirus GII]
WEGDRNLAPSFVNEDGVE
>AML32660.1 |RdRp, partial [Norovirus GII]
WEGDRNLAPNFVNEDGVE
>AML32662.1 |RdRp, partial [Norovirus GII]
WEGDRNLAPSFVNEDGVE
>AML32664.1 |RdRp, partial [Norovirus GII]
WEGDRNLAPSFVNEDGVE
>AML32666.1 |RdRp, partial [Norovirus GII]
WEGDRNLAPNFVNEDGVE
>AML32668.1 |RdRp, partial [Norovirus GII]
WEGDRNLAPSFVNEDGVE
>AML32670.1 |RdRp, partial [Norovirus GII]
NEDGVE
>AML32672.1 |RdRp, partial [Norovirus GII]
WEGDRNLAPNFVNEDGVE
>AML32674.1 |RdRp, partial [Norovirus GII]
WEGDRNLAPSFVNEDGVE
>AML32676.1 |RdRp, partial [Norovirus GII]
WEGDRNLAPSFVNEDGVE
>AML32678.1 |RdRp, partial [Norovirus GII]
WEGDRNLAPSFVNEDGVE
>AML32680.1 |RdRp, partial [Norovirus GII]
WEGDRNLAPSFVNEDGVE
>AML32682.1 |RdRp, partial [Norovirus GII]
WEGDRNLAPSFVNEDGVE
>AML32684.1 |RdRp, partial [Norovirus GII]
WEGDRNLAPSFVNEDGVE
>AML32686.1 |RdRp, partial [Norovirus GII]
WEGDRILAPSFVNEDGVE
>AML32688.1 |RdRp, partial [Norovirus GII]
WEGDRNLAPSFVNEDGVE
>AML32690.1 |RdRp, partial [Norovirus GII]
WEGDRNLAPSFVNEDGVE
>AML32692.1 |RdRp, partial [Norovirus GII]
WEGDRNLAPSFVNEDGVE
>AML32694.1 |RdRp, partial [Norovirus GII]
WEGDRNLAPSFVNEDGVE
>AML32696.1 |RdRp, partial [Norovirus GII]
WEGDRNLAPSFVNEDGVE
>AML32698.1 |RdRp, partial [Norovirus GII]
NLAPSFVNEDGVE
>AML32700.1 |RdRp, partial [Norovirus GII]
WEGDRNLAPSFVNEDGVE
>AML32702.1 |RdRp, partial [Norovirus GII]
WEGDRNLAPSFVNEDGVE
>AML32704.1 |RdRp, partial [Norovirus GII]
WEGDRNLAPSFVNEDGVE
>AML32706.1 |RdRp, partial [Norovirus GII]
WEGDRNLAPSFVNEDGVE
>AML32708.1 |RdRp, partial [Norovirus GII]
WEGDRNLAPSFVNEDGVE
>AML32710.1 |RdRp, partial [Norovirus GII]
WEGDRNLAPSFVNEDGVE
>AML32712.1 |RdRp, partial [Norovirus GII]
FVNEDGVE
>AML32714.1 |RdRp, partial [Norovirus GII]
WEGDRNLAPSFVNEDGVE
>AML32716.1 |RdRp, partial [Norovirus GII]
WEGDRNLAPSFVNEDGVE
>AML32718.1 |RdRp, partial [Norovirus GII]
WEGDRNLAPSFVNEDGVE
>AML32720.1 |RdRp, partial [Norovirus GII]
WEGDRNLAPSFVNEDGVE
>AML32722.1 |RdRp, partial [Norovirus GII]
LAPSFVNEDGVE
>AML32724.1 |RdRp, partial [Norovirus GII]
WEGDRNLAPSFVNEDGVE
>AML32726.1 |RdRp, partial [Norovirus GII]
WEGDRNLAPSFVNEDGVE
>AML32728.1 |RdRp, partial [Norovirus GII]
WEGDRNLAPSFVNEDGVE
>AML32730.1 |RdRp, partial [Norovirus GII]
WEGDRNLAPSFVNEDGVE
>AML32732.1 |RdRp, partial [Norovirus GII]
WEGDRNLAPSFVNEDGVE
>AML32734.1 |RdRp, partial [Norovirus GII]
TWEGDRNLAPEGVNEDGVE
>AMN08810.1 |RdRp [Potato virus S]
MALTYRSPIEEVLTLLEPNAQSLISNVATSSFQESEKDNFAWFCYHVSASAKEHLSRAGI
YLSPYSGYPHSHPVCKTLENYLLYKVLPPLVNNTFYFVGIKEFKLNFLKKRNKQMSMIQA
INRYVSSADKLRYGNEFVVKFGAASPELKRHHGYSLDPALCDLLPNIKRDSNLFFHDEMH
YWEKNQLIHFLEQCRPNTCLCTIVYPTEIFVGARRSLNPWAYEFEIKRDKLLFYPDGVRS
EGYEQPVNCGYLLRTRKILLRDGTMYSVDLVCSKFAHHLIAITKGDLITPTYRSFGPFEA
IKSAGLQGISKGRPKFYPVPCHMISRLYRYLRSLKKPDKQSAMAKFSQMCPEPSGDMIRF
IEELSDLIINTGTLRVMIDAELCKNFFGNLGLALPATLASKIKSTRAVSLEAFVASLEPL
VVDCELQTISWAVPLAQLLFSESPDDPPEDMIEAMDRKWVSSSTMLSDRVPAPYRGNMWS
ETSRAMSFWGIDFQRIKFLRGLMELYVDSMCTEGLATPVTFESYVAQIASCCSLLGLALI
KCLTVAEYAEVARIVSNTRLLDVLFIAGDLRWFRATRHSRHNVKFLDETADWARYKSEFE
CATYAKFKGTSHVGYLQNTVYSFCGVGARWSFDPGYRCDSDSEAIHSDYSAVDCPKAAPM
NSEGTSPQGTGMGRALSCACGLQSVTRVLAFPTEHGLNLEKGVSGKRAAWYCRGQINYTS
GAVCHENLGWPRWLSQWMELHEIDETYYNSMLAQELPAGGALECEVGDGGQFVPGSNVAI
AEVGGQSQVSISCVAGTGQLLLELGDFIELPGPCWSKHHLHMRCSETRGVTFIFRQIKVP
DSVVNTAVVQIATPASTASAGGSKSNEHDAHHTREGVAVHASGKCPAAKKFHRVPNAGGG
DCFWLAISHFTGVSVQDMKQGLQQLEWESDAFSAELALQLKPQAWAEEEAIIATSKQYRY
RIVVLSADKEQTVIYSPKCEAVQSMVLYHAGAHFEAALPRNDCVLVAVASVLRRRVEEVL
SILGAQLGNEFLQDVLKGEGINRDKLAVVFKLFDICAHIHAEGEVFVINSEGSLHGTFNL
SKDHIEHCKSKPMGITKFTSVHDASCEIKQETLAMLKAMCTLLPYNPCGLRAKVLADSLN
AGSTGVLCDELFNKVGNLLEANEGRLQENAREVGCLLGTFGAGKSTVFRKVLSSNLGKSI
IYISPRKHLADSFNELVKSIKQQEGAASVQGFRTFTFERALLKSTQFRPDATIIIDEIQL
FPPGYLDLFSMLAPAGVHMFLVGDPCQSDYDSEKDRSLFQAMKSDINLLLDDADYDFNCR
SRRFKDKLFDGRLPCSMGSMEGEPSKFTIIEGIENCKAIHSQAEVCLVSSFDEKKIVQTY
FPSSCHCFTFGESTGMTYKSGVILITDTSQYTSERRWLTALSRFSHSIAFVNATGGNIQL
VTRLYQNRVLGRFLLKTARIDDLKMLLPGRPCFKEGFGGERIGADEGKREFKLEGDPWLK
TMLDLLQKEDQEEVEEAVVELGEEWFRTHLPQCELEGVRARWVEKILAKEVREKRMGLLV
SEQFTDEHSKQLGKQITNAAERFETIYPRHRAADTVTFIMAVRKRLRFSDPIRESAKLRV
AEMYGPFLLKEFLKHVPLKPMHDTRMMAEAKFDFEEKKTQKSAATIENHSNRSCRDWLAD
MGMVFSKSQLCTKFDNRFRDAKAAQTIVCFQHSVLCRFAPYMRYIEKKLNEVLPAKFYIH
SGKGLEELNKWVIESKFDGLCTESDYEAFDASQDQYIVAFELALMRYLGLPNDLIEDYKY
IKTHLGSKLGNFAIMRFSGEASTFLFNTMANMLFTFLRYKLKGDERICFAGDDMCANRAL
FIKDTHEGFLKKLKLKAKVDRTNRPSFCGWSLCSDGIYKKPQLVFERLCIAKETANLANC
IDNYAIEVSYAYKLGERIKERMSEEELDAFYNCVRVIIKHKHLLKSEIRCVYEDV
>AMN08816.1 |RdRp [Potato virus S]
MALTYRSPIEEVLTLLEPNAQSLISNVATSSFQESEKDNFAWFCYHVPANAKEHLSKAGI
YLSPYSGYPHSHPVCKTLENYLLYKVLPPLVNNTFYFVGIKEFKLNFLKKRIKQMSMIQA
INRYVSSADKLRYGNEFVIKFGTASAELKRHHGYSLDPALRDLLPNIKRDSNLFFHDEMH
YWEKNQLINFLEHCRPNTCLCTIVYPTEIFVGARRSLNPWAYEFEIKRDKLLFYPDGVRS
EGYEQPVNCGYLLRTRKILLRDGTVYSVDLVCSKFSHHLVAITKGDLITPAYRSFGPFEA
IKSAGLQGISKGRPKFYPVPCHMISRLYRYLRSLKKPDKQSAMAKFSQMCPEPSGDMIRF
IEELSDLIINTGTIRVMIDADLCKNFFGNLGLALPAALASKIRSTRAVSLEAFIASLEPL
VVDCELQTISWAVPLLPLLFSETPDEPPEDALETMEQRWEGRVGLLSDRIPAPYRGDMWS
ESTRQMSYWRIDHQKVKFLRGLMRLYVDSMCTEGLPITTTFEAYIAKLISCCSLLGLTLI
KCITTAEYAEVSLIVESTRLLDVLFAIGELRWFRATRHSRYNAKFLDETADWARHKSEFE
CATYEKPRGLGHTGYLQTSVYSFCGVSARWSFNSNYLGEEDLGINTFDCGTMGNSEHQPS
TAJECAPQGLAMGDSLSCACEARLSIRVLAFPTEHGFNLGRRGSDDRATWYCKSHLDYVH
KDTLYENQGWPTWLSKWMELHDIDEAYYDSMFVQELPAGGTFEHEVSAEGLFAPDSRIAI
AEVGGESLVSIECALGKRTRMLRLGEFLEMPESCRSSHRLHMHCCASSGVTFTFRQISSL
NSAVGIDVGPSLAPPPPVMSEAPKANPNDVHHTREGVVVHASGKCPNSEKFHRVPNAGGG
DCFWLAISHFTGVSVHDMKQGLQQLTWESEAFDFELSQQLKPKAWAEEEAIIATSKQYRY
RIVVLSADKEQTVTYSPKSEAVQSMVLYHAGAHFEAALPRNDCVLVAVASVLRRRIEEVL
SILGAQLGSEFLQDVLKGEGINRDQLAVVFKLFDICAHIHAGSEAFVVNPDGRLHGTFNL
SKDHIEHCKSKPIGVTKYTSVHDASCEIKLETLSMLKAMCTMLPYSPCKLRAKVLADSLN
AGSTGVLCDELFNKVGNLLEANEGRLQEGPREVGCLLGTFGAGKSMVFRKVLNNNLGKSI
LYISPRKHLADSFNELIKAIKQKEGATSVQGFRTFTFERAILKSPQFRPDATIIVDEIQL
FPPGYLDLFALLVPGGVHIFLVGDPCQSDYDSEKDRSLFQAMKSDINLLLDDADYNFNCR
SRRFKDKIFEGRLPCTMGSMEGEASKFTIVEGVENCKAIHPNAEVCLVSSFDEKKIVQTY
FPNSCHCFTFGESTGMTYKSGVILITDTSQYTSERRWLTALSRFSHSIAFVNATGGNIQL
VTRLYQNRALGRFLLRTARVEDLKSLLPGRPNFKESFEGERIGADEGKREFKLEGDPWLK
TMLDLLQKEDQEEVEEAVIELGEEWFRTHLPQCELEGVRARWVEKILAKEVREKRMGLLV
SEQFTDEHSKQLGKQITNAAERFETIYPRHRAADTVTFIMAVRKRLRFSDPIRESAKLRA
AEMYGPFLLKEFLKHVPLKPMHNTCMMAEAKFDFEEKKTQKSAATIENHSNRSCRDWLAD
VGMVFSKSQLCTKFDNRFRDAKAAQTIVCFQHSVLCRFAPYMRYIEKKLNEVLPARFYIH
SGKGLEELNKWVIESKFEGVCTESDYEAFDASQDQYIVAFELALMRYLGLPNDLIEDYKY
IKTHLGSKLGNFAIMRFSGEASTFLFNTMANMLFTFLRYKLKGDERICFAGDDMCANRAL
FIKDTHEGFLKKLKLKAKVDRTNRPSFCGWSLCSDGIYKKPQLVFERLCIAKETANLANC
IDNYAIEVSYAYKLGERIKERMSEEELDAFYNCVRVIIKHKHLLKSEIRSVYEEV
>AMR70494.1 |RdRp [Potato virus S]
MALTYRSPIEEVLTLLEPNAQSLISNVATSSFQESEKDNFAWFCYHVPAIAKEHLSKAGI
YLSPYSGYPHSHPVCKTLENYLLYKVLPPLVNNTFYFVGIKDFKLNFLKKRIKHMSMIQA
INRYVSSADKLRYGNEFVIKFGTASTELKRHHGYSLDPALRDLLPNIKRDSNLFFHDEMH
YWEKNQLINFLEHCRPNTCLCTIVYPTEIFVGARHSLNPWAYEFEIKRDKLLFYPDGVRS
EGYEQPVNCGYLLRTRKILLRDGTMYSVDLVCSKFAHHLVAITKGDLITPNYRSFGPFEA
IKSAGLQGISRGRPKFYPVPCHMISRLYRYLRSLKKPDKQSAMAKFSQMCPEPSGEMIRF
VEELSDLIINTGTLRVMIDADLCKNFFGNLGLALPAALASKVKSTRAVSLEAFIASLEPL
VVDCELQNISWAVPLLPLLFSESPDDPPEDVIETMDRKWECSGHLLLDRVPAPYRGNMWS
ESSRQMSFWRVDFQRAKFLKGLMGLYVESMSSDGRPISTTFEAYTSQIMSCCSLLGVTLI
KCITTAEYAEVAQIVSNTRLLDVMFQVGDLRWFRVTRHSRCNVRFLDETADWARYKDEFE
YATFERSKGIAHTGYSQTAVYSFCGVGSRWSFESNYQDDDDFGIEPRDYNTVSVPKCIVQ
GTEGSPPPEFESGRILDCACGMQLEVGHLAFPTEHGFHLGKGKSDEHVAWYCKSAFDYVL
DDVQHKGQGWPGWLSKWMELHGIDEVYYDGMLALELPAGGASEYDVCNGELFASESKVLI
AEVGGRSQISIGCIAGPGMWQLRLGEFVEVPGSCSSVHGPRVCSSGLGGVVFIFSKVKTP
ALNLEAAAERSVVPNVSVGSGSREIHPNDAHHTREGVAVHASSWCPDPKRFHRVPNAGGG
DCFWLSISHFTGVSVHDMKRGLLQLEWESDAFNFELTQQLKPKAWAEEEAIIATSKQYKY
RIVVLSADKEQTVTYSPKSEAVRSMVLYHAGAHFEAALPRNDCVLVAVASVLRRRVEEVL
SILGAQLGAEFLQDVLKGEGIDRDLLAVVFKLFDICAHVHSESEAFVINPDGRLQGVFNL
SKDHIEHCKSKTMGITKYTSVHDASCEIKHETLAALKAMCTVLPYTPCKLRAKVLADSLN
AGSTGVLCGELFNKVGNLLEANEGRLQEGNREVGCLLGTFGAGKSRVFRNVLSNNLGKSI
LYISPRKHLADSFNELIKVIKQREGAASVQGFRTFTFERAMLKSTQIRPDATIIIDEIQL
FPPGYLDLFTLLVPEGVHLFLVGDPCQSDYDSEKDRSLFQAMKSDINLLLDDVDYDFNCK
SHRFKDRLFDGRLPCMMGPIEGEPAKFTIIEGVENCKAVHSNAEVCLVSSFDEKKIVQTY
FPSSCHCFTFGESTGMTYRSGVILITDASQYTSERRWLTALSRFSHSISLVNATSGNIQL
VTRMYQNRALGRFLLKTAKLEDLKALLPGRPHFKEGFEGARIGADEGKREFKLEGDPWLK
TMLDLLQKEDQEEVEEAVVELGEEWFRTHLPQCELEGVRARWVEKILAKEVREKRMGLLV
SEQFTDEHSKQLGKQITNAAERFETIYPRHRAADTVTFIMAVRKRLRFSDPIRESAKLRA
AEMYGPFLLKEFLKHVPLKPMHNPSMMAEAKFDFEEKKTQKSAATIENHSNRSCRDWLAD
MGMVFSKSQLCTKFDNRFRDAKAAQTIVCFQHSVLCRFAPYMRYIEKKLNEVLPAKFYIH
SGKGLEELNKWVIESKFVGVCTESDYEAFDASQDQYIVAFELALMRYLGLPNDLIEDYKY
IKTHLGSKLGNFAIMRFSGEASTFLFNTMANMLFTFLRYKLKGDERICFAGDDMCANRSL
FVKDTHENFLKKLKLKAKVDRTDRPSFCGWSLCADGIYKKPQLVFERLCIAKETANLANC
IDNYAIEVSYAYKLGERIKERMSEEELDAFYNCVRVIIKHKHLLKSEVRCVYEDV
>AMS38554.1 |RdRp, partial [Hymenoscyphus fraxineus mitovirus 1]
ESLRKPLELALLFIYEVPQKGYFYDLTPRSLSHFFSHLASCSLDPPRFAIFMANRACWFY
AFISWLVTKEDGWAKYLVQSVSVVAPPSLAAEAVFQTTSKKWAKEVMKGIHDLSIFAINI
LYKVREEIPMTRSSWDREAWPGRFNASGIEFIGYASQIPILAALSKES
>AMS38555.1 |RdRp, partial [Hymenoscyphus fraxineus mitovirus 1]
ESLRKPLELALLFIYEVPQKGYFYDLTPRSLSHFFSHLASCSLDPPRFAIFMANRACWFY
AFISWLVTKEDGWAKYLVQSVSVIAPPSLAAEAVFQTTSKKWAKEVMKGIHDLSIFAINI
LYKVREEIPMTRSSWDREAWPGRFNASGIEFIGYASQIPILAALSKES
>AMS38556.1 |RdRp [Hymenoscyphus fraxineus mitovirus 1]
MTKQINKIKVRLTLITGIAHLKLSLILFCHWSNNDPHITALVKHAITRFENLATTRGLNY
AILEFKASRLAFTRWLCGRPLQGKANTPITKAGLPKVIPREVRFSLHDGKPDNLVKAVIT
VLSIGRYFLGGNPIDLDAITRSATPINPKDNEIILALGKLGVDRQQRVPDQWSYDWITTA
GPNGPSISSCLWDLPQFLSKFKAPATVLLPDLVVKLEKLAIWEKSHNLSGLLKLNNWRDG
SLRKLAIKDDKEGKSRVFAIFDYWSQTTLTPLHDWAFSTLRKIPQDCTFNQQEGVEKILK
LKTRKHYYSYDLKSATDRFPARFQRKVLSLIFTTDYANAWLEIMTKEPFTLKGSESAIKW
RVGQPLGAKSSWGIFTLCHHVIVNIAAIRSNSDAHYIILGDDIVLRGRALATEYKRIMSN
LGVEISESKSHVSKDTFEFAKLWTHKGVNVSGFPIVGLAESLRKPLELALLFIYEVPQKG
YFYDLTPRSLSHFFSHLASCSLDPPRFAIFMANRACWFYAFISWLVTKEDGWAKYLVQSV
SIIAPPSLAAEAVFQTTSKKWAKEVMKGIHDLSIFAINILYKVREEIPMTRSSWDREAWP
GRFNASGIEFIGYASQIPILAALSKESNVAHSDYLQSVTEGVQTIQLEELEKLKLPPSPQ
LKGFEPVRTRGHIRALNKLCREYNRGLSVEINDIRTDRCSDIPGPAGPTSGKSGRAR
>AMX81289.1 |RdRp [Pepper virus A]
MALTYRTPMEDIVASFEPAVQATIANTAAVSYKNMESSNFSIANFHLDAVAKQELSRAGL
YLSPYSAVVHSPPVCKTLENYMLYSVLPSYIDNKFFFVGIKDHKLHLLKQRHQDISLVTA
INRYVTSRDKVRYGNEFVIRSTLPHQGLNRQKGCLEDVTLRDLVPELITRGSKYLFFHDE
LHYWKKKDLITFLEVLKPEVMLGTIVYPPELLIGAKSSLNPWCYEYEIKGQLLLFYPDGV
HTEGYEQPLHGGYLLKCNTVVLPDGTVYKVDLLCSKFAHHLVSLTRGEMENTKYRSFDKF
QAIAFDSLADLTAEKLPYYPISYSVVSKLYRYIKSLKKPDAQSAMAKLSQIVPEPTAFEI
KFVQEFSALVMDAKGLRSTICPEVWRSFMKDCYSGVLPSWLSRQLDVVKEVSLDRFVSSM
RPLCITVKLEECNAKSVDLIFEWDQLFVEEGVDIVDALGRFNGESLDPAKLWPHVGAPYV
GLAPIAERPKKCLLHVPAANLKVALKRVVLKCYAPSAVNDGTDGEVLELILTLLSKSAFL
SMRALRASGEEHSDLVRTVSYAVKFVTTRRCAASFFNLGLAWFCKVKRGNMHYLDNNSTG
AAVPMVIKQKWSSVIAQIRDRGFDGGSQVSQATTGSVSKEFKTRGESDAPLCNSVGCPTM
PGGTVSDARIGQSYVIGVCSHQWEVKRELPGVWGEDGNAFLRYVGATQLNQASMLIRDVE
NLPDYALASKCKSYEWPEWLDIWSELSGITARFDRCVIQQCFGHKCGPATHAINHVLRSG
ATEIYAFAIKGDVVISLACCGQESDLLINEGHILKLGSVASPESLALKHTGSSTLGLLYK
VVKLSVVAAENDEACEDEDRDGHNVPEQTPEPSPQTGEINPNTIPGSRLEIGQCIGASEG
PGQIGTNQSATGVSGPSICPDKSLRFKITADVELSAQTSVNCAPTGYSGSLFGALAKGLG
LRENTVVQFVNEGLEFLATQQVELEGSILTNLDNARQSVLEVCALVTMYTTCVVLIIDEQ
DVSLRVGPRESTGKVWPSCYIRLGGTSSGAVFCLEYPRNQCVLVAMAQALQRDVSELRTV
LVRDGYDRINESLHSGLGLELTDIEQLCCIFSINAIIDAQGRRLVLNPQGKTHAYFTLDN
EHLTYCEKVKTHAFNQLTDLAVSNAISDSAFAEVATVASILTFDVSTARAKLLADSFHEG
STGVLMSELFNSEHNLREHIQSESELDLKMQVYGIFGTFGAGKSRIFKNLCNKAGGKRLF
YVSPRQALLKEVKADIDFEPDMKLRLRKGQQNWYLLTFERFVQRARTLCTSDVVVIDEIQ
LYPPGYLDLVICLMPAGVRLVVMGDPCQSDYDNEKDRNNFVGIPDCATSLLQKQEYKFNI
ESRRFKNANFIGRLPCSISEMQCSINEEYIIREGLDHLVDLDQKYLEVILVSSFDERKVV
RSYLGPDCNVQTFGESTGMNYKNGSIVITGVSVKASDRRWVTALSRFSENVAFCNATGLN
LDTLMQVYKDRCLNKFLSGRAAVSDLKLYLPGTPIFKTGFYKVGKDEGVREEKLSGDPWL
KGMIDLGQTEDLQEEELQAIEEAQESFKIHLPREELEGTRTRWVHRILNKEIREHRIGTL
VSDQFTDDHSKQRNAIQLTNAAERFETIYPRHRASDTVTFIMAVKKRLRFSKPAKEMGKL
HNARPFGKFLLNQFLDKVPLKPHMDHAKMDLARNNFFDKKTSKSAATIENHSNRSCRDWL
ADVGMIFSKSQICTKFDNRFRMAKAAQSIVCFQHAVLCRFAPYMRYIEMKLQEALPERYY
IHSGKGLEELNEWVIKGNFSGLCTESDYEAFDSSQDQYIMAFELELMKYLRLPLDLIKDY
EYIKTHLGSKLGSFAIMRFSGEASTFLFNTMANMLFTFLRYHIRGDEFICFAGDDMCSSK
VLRKKSEHEGFLNKLSLKAKVQHTSTPTFCGWHLCPDGIYKKPQLVFERMCIAKETNNLA
NCIDNYAIEVSYAYRLGERITSRMDEEELGAYYGCVRTIIKYKHLLKSDIKHLFEEQ
>ANC52159.1 |RdRp [Sclerotinia sclerotiorum mycoreovirus 4]
METTYAHHLPDSLLNTHFPPDQLEQKILWFQSVVDGNLAVDVNDPNGPSSYLPFQFLFRA
SQDYLHSFILSLPPSPLSSCGADCTCTRHFIPLPVPPPIPIHAFIAPPIPSTAKYVWERD
TNRMSVAPGSDVYLDNFDVVSLFKMSASIKSEATPQQRKVHGMRVYFQQSIKLRALGLVQ
STFLTLLSYRCTTCVNKGFRDHICFTTSPLYEWMYNICKSYPCFPFFFSRDGIQPGLVES
LSSQLPLMWVQVLELMNQVSLDNISDVASSYCGHAWSDRASIGLFGQMFPRRKIVEKIKN
HAIDINTIYRFEGLNLNISGVSNATVSEEYRRSFSGETDFDGPVAKLLYDHYISTPASSD
ESARWRDIVLNYFYGAMLYVTGPVVLSLEQSGMGLMGTTHLQAAPKEQVLIDGQWVTISN
HWANPFVTKYVELMRREMSTVELNLANLESRFFESQTTNSAGNTREALDELRREYVEEYP
GVEGQLLAKMSQVRAIDTIRRVSDTFTDDARFLEGMRRNAMAGSRTQQQRRRRIIQMVLT
EDQVGAWVVLEMEKETYERLGHTSSGKNVGDIRDMINSLNATALPGLTISDDVAGMDATT
QKMQEMLNLEPVIYGYRPEIRGYPKFFLGSRDGIPESCRRTFTTRILDVRGIEERRFEKQ
YNMPQVVIIYSLYASHGVTILRDGYFSDAVRTSTTVFRSGKFSTSSQHTTIGSGVLESLK
RDLANGYVAPYHNAPDRPLLRKYGRQLSQISSVLGDDLQLKGVCSGITQLSVINAICFEL
CEEFEYRMNMLGFICERFMSEVMCEFLKQRAYGNAPHMFPDRLIAFSSERGDGVGAVCPT
QYKNMAAIIGEWNSRSRNIAHTANTLRCLAIACSGYSFRTTAKGVIHRAVRGRSGYKSAR
VTTDWSTKDPGIYAFDGCTIVITRVKEMTKVAKLAAFNDVRAVTIILAPFWATTPHLGCP
FPMLTSSSGAFPPSGPYTMPTTSMMTHWGTVISRHAFSQDNLEAAWNEVQQSFATQGTSA
NHFNPGSMFDVLGYTSTKAKLPEDYDVAVLLRWGVVHGLRISNIMPDMVQQREKLKIPTV
EHWKRSADAMLDKRRVDLARVGNSELLAYGIKLPRELFYPNRGTMKVEKSMFTLKVTGGE
FGESCVSSLEACIAVSRTPIRHFTDVHEFLLASEVRYVSTQTRFELPTSFVETGYGHVCP
PRSLQSHVLSVVGLPRMSMNDGSLFRGSVHEDKKLPGDARTYVAVYRQASRVGKRAVDAL
QHAMGFSPKEMQELEKTATSDLSGVEWFSFAYLPRNTFLFSSDYRRVEEMCSSFNTVRHL
KHADILSWYGTALMFPEKYLTGFGWSAIGSGRRGVRHVRL
>ANC98938.1 |RdRp [Olive mild mosaic virus]
MERVYYVEGPNGLQDAPKPSKGAFNSLAKFRDLYTKNSWRHSPVTNEQFLMNYSGRKLTI
YKEAVDSLSHQPLSLRDARLKTFVKAEKLNLSKKPDPAPRVIQPRSPRYNVCLGRYLRHY
EHHAFKTIAKCFGEITVFKGFTLEQQGEIMHTKWKKYVNPVAVGLDASRFDQHVSKEALE
YEHEFYLRDYPNDKQLKWLLKQQLCNVGTAFASDGIIKYKKEGCRMSGDMNTSLGNCILM
CAMVYGLKEHLGIELSLANNGDDCVIVCEKADLLKLTSSIEPYFKQFGFKMEVEKPVDIF
ERIEFCQTQPVFDGTQYIMVRKPSVVTSKDVTSLIPCQTQAQYAEWLQAVGECGMSINGG
IPVMQNFYTMLQTGVKRTKFTKTGEFQTNGLGYHSRFMHRVARTPSPETRLSFYLAFGIT
PDLQEALEVFYDTSSLELDDVIPTDTYQVSGEHLINGLPH
>ANC98943.1 |RdRp [Olive mild mosaic virus]
MERVYYVEGPNGLQDAPKPSKGAFNSLAKFRDLYNKNSWRHSPVTNEQFLMNYSGRKLTI
YKEAVDSLSHQPLSLRDARLKTFVKAEKLNLSKKPDPAPRVIQPRSPRYNVCLGRYLRHY
EHHAFKTIAKCFGEITVFKGFTLEQQGEIMHTKWKKYVNPVAVGLDASRFDQHVSKEALE
YEHEFYLRDYPNDKQLKWLLKQQLCNVGTAFASDGIIKYKKEGCRMSGDMNTSLGNCILM
CAMVYGLKEHLGIELSLANNGDDCVIVCEKADLSKLTSSIEPYFKQFGFKMEVEKPVDIF
ERIEFCQTQPVFDGTQYIMVRKPSVVTSKDVTSLIPCQTQAQYAEWLQAVGECGMSINGG
IPVMQNFYTMLQTGVKRTKFTKTGEFQTNGLGYHSRFMHRVARTPSPETRLSFYLAFGIT
PDLQEALEVFYDTSSLELDDVIPTDTYQVSGEHLINGLPH
>ANJ02896.1 |RdRp [Tospovirus kiwifruit/YXW/2014]
MNIQTINSFLDNIGETTVYLKNIKDELMLMSNVIHSNFPNGQDTIETGLNAVMSMNYALD
KIENMKVNYHQSSSSIDQKEMESEIFLFLDKYKELELMRHDLFGVMASRFLHNVPKHRND
VFLKECLLAYIDYCSTSTAILNHIDDKEELLSKLVFQHLTPDNYVIYKESAGQKACLMVY
DWKVSVDTMSEVKTSENYYSSIWRTFKDVTIEGEPFLERHPIFVTIVILNPVGQMSVTAT
TCRVIQEMRNSPYKTYNERRISAVQSKIISVNSLRQMTGPGAECFQRFYSETQAFKNSLL
SKVGEYMNRTNEVFFSHWSCEYKKTNLSQNQMSGDIVDIINSLPNDKVCKELMVHFLFGN
YVYYKNTMSDIHLKDRFEGYKSSCEMMGVDPAGNEQELKEYLEENEGIFDELYSDHLARI
KEDVKKKKNAEIEIKSIEEAFNINAEEYQKEYPGCFTNDLQETKTNFSVCWSPMMERIKM
ENMNYNNSVVQVFRESFEEDKVLIFNKPYGGSRADFSFGNALYRLVRACLTEMSCDTTGQ
QKVKLEDVVDIKDGSIQIERTEKSKAWVEIDNIKTRNGNEFTMSSKASSETRKDFFKGLS
LMNIDMGKKKKSEARDELKSKIQEAVVLQNEADFKDGEYDTSKQNIPVNISLKKITHNKK
LIRHDNPDVEYYCKSMIESMYVLHGLDIRKGTESKIGLVYDEYSSQPKTLFSKGNLIESE
MNICKNMHKTCNELAVYTYSEDMMQMAKGLMVADRFMKKTDFKILTCANTSMICLAFKGD
GLNTGKSGVPYITIHRVEEDAQPYFSSLYTKELIVSFKSGNSYINIMRPQRLNQVRLLSL
FKSPSKVPIIFSQYSLLSSEIKKWLNQPEIDVFTCPENKICYLQKILFSSVIIGTVTKLS
RMGIFDFMRYAGFLPLSDYSNIKEYIAEKFDPDITNVIDCFFVSGIKNLLLKMEGINLSN
SIKPLTIDQENDMSGGINDLDIVCPITGSTLKTIECLYNNVYLAIYMMPKSLHTHIHNLT
TLLNVPAEWEMKFREKMGFKLDEEIKPKKEMFNNSGQFSIDGALNVKTLFDYYRKTIDNV
GLCRSNIEDKEDFLSAPYKIKTLTSSKKCSKSDIIKNSEIVQSLKDCFGKEPENIKGTEL
YILKGVLKCHEEDNESLVQFLEIENLDVRKYSHFFDLMMSGDNKMLMKTNQEKFYYNSHP
LTVETFMKIRYGVHKTTTVLKSKKVSEELYDLIKEFNKITEMDLEALEKMGRGLNGNRVS
FIQLLEFVLMKSRTNAGNTDFLVSVFEKMQRTKMDREIYLMSMKTKMMLYFIEHTYKHIA
QSDPSEAISISGDYKIKNLASLSYDTITNYNNALKKGLECKMAFLSADQSKWSASDLTYK
YVLAVIMNPILTTGEINMMCECILMYVKLKRVCIPSDVFLNLKRGQTEYGSYGTPMSMLT
DNLETNTFPVSMNWLQGNLNYLSSVYHSCAMMGYEKAMKKMKDFDFTIRWMVHSDDNATS
MVVRGDIKTLLKEFNSSSLSELVFRSIQSHFKSYCITLNPKKSYASESEVEFISERIING
AVIPLYCRHLANCSTESSHNSYFDDLMSLSIHITMLLRKGCPNELIPFAYSAIQIQSLSI
YSMLPGEENDIMTIAKNSGLPLQKKEIPTCAGGWMSAPVEMISILGPSVNDQIIYYKILL
DFFQVKNFNSFKKNVNSLGYVNLRVNELFKRIQRNSLTQEDKKMICMVNLFKTSLMSEDS
DSLSIGMKFQTMITQIIKLPSFVSEGSLMKNSSFRDFCKLFPNLKKNSDILGALKSEVID
EMDINDIDDSKLLSQVQLEELNRHMASHPEAFLIAPMNDKDYILTNLYAYSSVSKRNQMS
NQSTEKLALDRILRSKAKTFLDPESKEMLTYKENMHNKMVQIQETQGNDFKIIKTVADLM
VRDMNFEMVVSLVENIVPNASIPKANYNFRWFITEKVPSIIEGSPGLIVMSAVYGLDYLT
ELGLKKLPLTENSISVLHDIFGSRKTFDDVKNHICREGKEIKTEEFQSATSLRKYILSIN
YMIQSQNKLLSINTCFSRKNFPFYSKYNLGRTFITNTLAIWSTIYSRLTNINFYTNLNFV
IDRSSRLIVSLQRDMNLEKLIDCCAYISDRMQSLFPDIQIESIKEILNRLNFNGVGLMRK
LNSELTEVKRAMNNVRTACHVTVSFRPQIMAMSKHAAWLYNFGYINEFEFKFVIDKVRQN
EVHYIKTDEQDVRGYYVSGHSYKIGIKTLHNYAQLSMTDQEIAVQLHSCYSFQNPDDNRI
WEAHTKSIYKLLQKLLHDKQSVLKSFLNIRTELLPNEFCIHESSNKTLLILINDTNHPMS
LERIKFKGKIKYIPGSEFTWDLMDNQSKYKLRQAEVGECYTELYKSVDDSGDLMKRILSN
LKESLEHGEEMNNVIKESLKNIDDEDSIDLIKDSIEQIHEIAYKGLERCSTAEEFENYLK
EEGFQEIVDFHKTLLEDAIDEKHSAGKIIDSAAFRLTRWTNSLSAFKDVCTMLKFSMVND
SKSIRTYRANGADFHSLSASEVMTSQGFDLFELLKLVKACEACHASNSVLNLISFKDIKN
KKYIPLFKKMLPNSVHFDYEMKLNNEIMNKFYEYKTISLQDINISDRVKNVLSDHGFSIT
GQTLKLEEIDLEMNHVDIIDDSSTYDQIAKQMRITKKKSAYLIPANTLLLGELMKFLMIC
VNGEEHDIMKMLRSHFAMRPARENRLISLQDAIMTCRISGSIQRHFLNNKKENILLGVSD
SLENFISLATPSYKFEEPFKPEPLVEKALTATYDSAKYKILKEIRKYMVADVEFLTEKCL
YSNFTNEEISDLIFNAVSKIDIELSNLKPKKRKKKNEMYNVFNDFIQESQTVPDNNTKAE
SSRQE
>ANS57087.1 |RdRp, partial [Norovirus GII.2]
WEGDRNLAPSFVNEDGVE
>ANS57089.1 |RdRp, partial [Norovirus GII.4]
WEGDRNLAPSFVNEDGVE
>ANS57091.1 |RdRp, partial [Norovirus GII.4]
WEGDRNLAPSFVNEDGVE
>ANS57098.1 |RdRp, partial [Norovirus GII.4]
WEGDRNLAPSFVNEDGVE
>ANS57100.1 |RdRp, partial [Norovirus GII.4]
WEGDRNLAPSFVNEDGVE
>ANS57102.1 |RdRp, partial [Norovirus GII.4]
WEGDRNLAPSFVNEDGVE
>ANS57104.1 |RdRp, partial [Norovirus GII.2]
WEGDRNLAPSFVNEDGVE
>ANS57106.1 |RdRp, partial [Norovirus GII.2]
WEGDRNLAPSFVNEDGVE
>ANS57108.1 |RdRp, partial [Norovirus GI.2]
LPEFVNDDGV
>ANS57110.1 |RdRp, partial [Norovirus GII.2]
WEGDRNLAPSFVNEDGVE
>ANS57112.1 |RdRp, partial [Norovirus GII.2]
WEGDRNLAPSFVNEDGVE
>ANS57114.1 |RdRp, partial [Norovirus GII.4]
WEGDRNLAPSFVNEDGVE
>ANS57116.1 |RdRp, partial [Norovirus GII.4]
WEGDRNLAPSFVNEDGVE
>ANS57118.1 |RdRp, partial [Norovirus GII.6]
WEGDRNLAPEGVNEDGVE
>ANS57120.1 |RdRp, partial [Norovirus GII.6]
WEGGRNLAPESVNEDGVE
>ANS57122.1 |RdRp, partial [Norovirus GII.8]
WEGDRNLAPENVNEDGVE
>ANS57124.1 |RdRp, partial [Norovirus GII.4]
WEGDRNLAPSFVNEDGVE
>ANS57126.1 |RdRp, partial [Norovirus GII.4]
WEGDRNLAPSFVNEDGVE
>ANS57128.1 |RdRp, partial [Norovirus GI.2]
EFVNDDGV
>ANU06077.1 |RdRp, partial [Hepatitis E virus]
TGETIAHGKVGQGISAWSKTFCALFGPWFRAIEKEILALLPPNIFYGDAYEESVFAAAVS
GAGSSMVFENDFSEFDSTQNNFSLGLECVVMEECGMPQWLIRLYHLVRSAWILQAPKESL
KGFWKKHSGEPGTLLWNTVWNMAIIAHCYEFRDFRVAAFKGDDSVVLCSDYRQSRNAAAL
IAGCGLKLKVDYRPIGLYAGVVVAPGLGTLPDVVRFAGRLSEKNWGPGPERAEQLRLAVC
DFLRGLTNVAQVCVDVVSRVYGVSPGLVHNLIGMLQTIADGKAHFTETVKPVLDLTNSII
QRVE
>ANV28178.1 |RdRp [Paprika mild mottle virus]
MAHLQQSMQGALLDTIRGQNSLVNDLAKRKLYDTAVEEFNAKDRRPKVNFSKTINEEQTL
VVSQAYPEFQITFYNTQLAVHSLAAGLRTLELEYLMMQIPYGSLTYDIGGNFAAHLFKGR
DYVHCCMPNLDLRDIMRHENQKDSVATYISRLKARNKVIPAFQQDAFQRYAERSDEVVCS
DTFQCCTSNRYHSGNRVYAIALHSLYDIPADELGAALLRKDVHTLYAAFHFAEELLLEAS
TVELPAIGGIFSRDGDRLDFCFSNESTLNYSHSYSNLLKYVCKTYFPASSRYVYMKEFLV
TRVNTWFCKFTKLDTYTLYRGVYHRGCDQNEFYAAMEDAWHYKKTLAMLNTERIVLEDKS
SVNYWFPKMRDMVIVPLFDVSLETQRRTRKEVLVNKDFVFTVLNHIRTYQAKALTYNNVL
SFVESIRSRVIINGVTARSEWDVDKSLIQGLSMTFFLITKLSVLKDELLTSKFTLSTKSL
SEHVWDEIKSACGSIFPSLKETLLRRKMISGSADKLEIKVPDTYVTFHDRFVSEYKSSVE
MPTIDISKDLSEAECFYSALSELSVLENSKDFDLEKFSRMCALNSVNPEVAAKVIVAVLS
NESGVTLPFKEPTEGNIAEALKPNGRDEVLTLENVTENTDLTYKSMVSSGSLPLCGISGE
IACDTFVRNEEINSLEEYHMLAAESVINNRMASIVYSGPLQVQQMQNYVDSLVASLSATV
SNLKKLVKDSSVGFQDALSKVGVFDARMKRWLIKPTLKNHSWGVVQKFDGKCFLAILSYD
NENPICDADWCKVAVSNESMVYSDMAKLRVLKESMGDKPPHVSSAKVTLVDGVPGCGKTK
EILRRVNFDEDLVLVPGKEAAAMIRKRANQCGNTVANNNNVRTVDSFLMNLGKSPRNHFK
RLFIDEGLMLHPGCVYFLVTLSLCDEAFVFGDTQQIPYINRVQNFPFPKHFSKLIVDETE
KRRTTLRCPVDVTHFLNQRYDGAVTTTSKTTRSVGVDVVNGAATMNPVTRPLKGKIITFT
QSDKITLASRGYENVNTVHEIQGETYDDVCLVRLTPTPIHIIARDSPHVLVGLTRHTKTF
KYYTVVLDPLVKIVRDLECVSNFLLDVYMVDSVNAXQLQVGSVYMSESLFVQAPKSGDVQ
DMQFYYDKCLPGNSTVLNDFDAVTINNADISLNVKDCTLDFSKSVPLPKDKLQSPLTPVI
RTAAEKPRQSGLLENLVAMIKRNFNSPELSGIVDIENTASVVVDRFFDSYFLKDKISSCS
LGDSGGKNIIDRQALIRWMEKQEKSTIGQLADFDFIDLPAIDQYRHIIKSQPKQKLDLSI
QSEYPSLQTIVYHSKKINALFGPIFSELTRQMLSAIDSSRFLFFTRRTPEQIEEFFSDLD
TSQPMEVLELDISKYDKSQNEFHCAVEYEIWRRLGIDDFLAEVWKQGHRRTTLKDFTSGI
KTCLWYQRKSGDVTTFIGNTVIIAACLASMLPMEKVIKAAFCGDDSLVYLPKGCELPDIQ
SCANLMWNFEAKLFKKTYGYFCGRYVIHHDRGAIVYVDPLKIISKLGAKHITDREHLEEF
RISLADVSKSLNNCAYYTQLDEAVREVHKTAPPGAFVYKCIVKFLSDKVLFKSLFL
>ANW11492.1 |RdRp [Senna mosaic virus]
MANLRNVLDQLNDPSLRAVIQEEAYREIRKSLEETKAYNPYAQALPAADSLEKMGILTNP
LAVRAHTHAAAKSIELNMYSIVATYLPKENPVTFMFMKRAKLQYFRRGPQHNDIFLNAHI
EPKDVARYPLGELFDPHRTPKIQTSTAFMGDALHYMEPEVIPKLFTTSDTLQSLYATLVL
PPEAMHRMHSLHPSIYELEFHKEHFLYKPGGSSGAAYVHTYNQLVWLKIGRFKWKDDQGR
SWVVTAQVLETKGANHLMLFQRGNLLTPELRSFGVETKFITIPPIFLPEKYNARLPIKKN
CAQQLFLYVKSVKGVTERDIWAKIRQLIKTSELQDYSAKELTLLVNYFYLISRLKSENCF
QDVLSGGIINRLCKPLIAWYQELKMKMLGKEEFVQLMEALEWVDVNLTYEVFDFEFGSTY
KDLSNGRNWLHGEDLPEKAEEPEDQEPSDPDWYQKYIQLLENTNSRVGGQEQGSQSSQSG
VTEDEEAKPGNETPGETGTDSLGAPENSESSGKKNTTLQCPCGLELPIAEANFPEIPVLE
HPDRLKGRLAYFFSKDNKPYSYTGGSHASRGWPNWLDSILATVGKSMMLPEFNQCLVQKY
ERGASIPFHRDNEPCYPKGHQVLTINLEGQAEFSVSCKSGNATTRMEKGTYFLSPPGFQE
SHQHAVKSLSASRISLTFRCTQIQNVFGEGLSSEVIDQLPWKAWLEKIRHLGFQGTSLQY
DYNGALISPIERVQSLPKVFPKGAPGDLLSTLDKWSRAPTPYCPSKLRAKAYSSDVKNLR
VGALLRQQGKEWAMRFDSLVESGERELAISVIHGAGGSGKSKLLQCYIQDNPETNITIVL
PTNELRIDWLKKLKEVRESKFKTFEKALLSPPTPVVIFDDYGKLPAGYIEAFCLYFSTVE
LIILTGDSKQSVHHEPNENAMTSQLEPFVWEAEKFCRYYINATHRNKRDLANRFGVYSEV
TGVTEITHGSTPIPGRHMLVPSIYKKLAFTEMGHKVSTYAGCQGITAPSVQILLTEETAL
CSKEVMYTALSRAVHSIHFINTSPNNKAFWSKLECTPYLKAFLSTLREETAVEDKPKGAE
PTPVEPPKTHIAKDSAMPIYENIIEEMPEKHEREIFSNSHGHSNCVQTEDPFIQMFSHQQ
AKDETLLWATIEARLKISNPKANWQEYLEKKPVGDVLFESYRQAMKLPDQPIPFSEELWE
SCMHEVQATYLKKPEVMIKNGMGRQSPDYDPHVISLFLKSQWVKKMEKLGAVKIKPGQTI
ASFHQATVMLFGTMARYMRRMREVFQPRNIKINCETTPEELTEWLAPDRGGWTFKGPSLA
NDYTAFDQSQDGAMLQFEILKAKHHSIPEDVLNAYLDIKLNSKIFLGVLSIMRLTGEGPT
FDANTECNIAFTHTKFQIPEGTAQIYAGDDSAIDAVPPIRPSFKLVEQKLTLRSKPVVAM
QERGDWAEFCGYRITKFGFIKDPKKLHASLMLEIKRGNLKNVKDSYEIDLGLAYYHKDRL
HEIMSEEELRCHYETVRTLVRSGGGKWLKTFISKDESLY
>ANY93292.1 |RdRp [Plantago asiatica mosaic virus]
MSNVRNVFAQLTDPSLKAVIQDEAYRHLKRELAQTRHNNPFAQSPEAADALEVLGINSHP
YAITPHTHAAAKAIESDLYEVVSHYLPKENPVSFLFMKPAKLRHFHRGPTHGDHFLNAHV
EPKDVPRYPQETIIKRLENIPTSIAFIGDTLHFLSPSFVTALFAHSPKLQTLYATLVLPP
EALYRLRSLHPQIYTLTYSEDGFMYIPGGHAGASYFHKYSQLEWLTVGHLTAPGLLTVTA
QRLETKGANHLFIFQRGNYLTPERRTFTTTEHYVTVPDIFLPAKYNCRTPISKTIMMQMF
FYIKSVKEAKERDIWAKFRQLISTKELQHYQPSEITLLVNYFEFTASLDSHTCFEDILSG
NLLQRILRPLTSGATQILNFFRGRPSFVKLIQALDWQPITLEFPVRKVNTLLRGPPGFDS
PFTRPQPVNPDDAETTHSFQAFCQAAAAVETILEQQAETPDEHQSLRLDCPTLSEHQLWA
LHELGNARCGGPLLPQRPDTSTVVEPCPDLPPETHAAPEPSQRNTQAPNLPSPQDPTTLP
WVAWLPKLNALGFEALEIQNDPSTGNMIMPITDTKELPRAIGPAHWQGPDMEQIISTLRS
LNRYPTPWNPDRSRARAFTSDVKNSRTGKALHRESQVWKETQTMLTESTQTNLAISVIHG
AGGSGKSQALQTLLRQHPSLPVEVVLPTNELRLDWLKKLPHNPPEQFRTFERAFVCSRCP
VVIFDDYGKLPQGYLEAFAMTHASLELVILTGDPRQSTHHEANEEALISKLPPATTIFSE
LSRYYINATHRNSKFLANKLGVYSSNSCPLKVTYGSQPQPGLHLLVPSLMKKAAFTDAGH
KVSTYAGCQGITAPRVQILLDNDTTMCTKEVLYTALSRAVDSIHFINSNAQSSAFWEKLE
ATPYLKTFLSLVREDRVAEFSASPADPTPVAPPCTHFPVEDGTTTLDDFREELQDKFDRE
IFNQAHGHTNCVQTDNPTTQLFAHQQAKDEALLWETINARLTISSPEANLAEFRAKKDLG
DILWENYRKAMKLPNEQPDFSEDLWTRCAEEVQNTYLKKSVAQIKGGDRRQSPDFHEHQI
LIFLKSQWVKKMEKLGAKKIKPGQTIASFQQHAVMLYGTMARYMRRFRDALRPNNIMINC
EKTPQDLSRWVLNHWDFSKPSYANDFTAFDQSQDGAMLQFEILKAKYFNLPEWVIEGYLD
IKLSPKIFLGTLTIMRLTGEGPTFDANTECNIAYTHTRFDIPEGAAQIYAGDDCAISQVC
PEKPSFSLLKNRIALQAKPAYTPQERGQWAEFCGYLITPKGLIKDPLKLHASLELAKAQK
KAGVKDAITNVVANYSLDAKLAYSLGDDLQDLLSPHQAHLHQVTVRDLVKFGGSPFLNSD
>AOM52997.1 |RdRp, partial [Aichivirus B]
DYKCFDATLPSCAFRIVEDYLVKLTGDERVRTYVETIRHSKHVYGSQTYEMIGGNPSGCV
GTSIINTIINN
>AOM52998.1 |RdRp, partial [Aichivirus B]
DYKCFDATLPSCAFRIVEDYLVQLTGDERVRTYVETIRHSKHVYGSQTYEMIGGNPSGCV
GTSIINTIINN
>AOM52999.1 |RdRp, partial [Aichivirus B]
DYKCFDATLPSCAFRIVEDYLVKLTGDERVRTYVETIRHSKHVYGSQTYEMIGGNPSGCV
GTSIINTIINN
>AOM53000.1 |RdRp, partial [Aichivirus B]
DYKCFDATLPSCAFRIVEEHLLKIIGDERVPRYIESIRHSRHIYGSSTYEMIGGNPSGCV
GTSIINTI
>AOM53001.1 |RdRp, partial [Aichivirus D]
DYKCFDATLPSCAFRIVEVHLLSIIGDDQVPRYIESIRHSRHIYGSSTYEMIGGNPSGCV
GTSIINTIK
>AOM53002.1 |RdRp, partial [Aichivirus D]
DYKCFDATLPSCAFRIVEDYLVKLTGDERVRTYVETIRHSKHVYGSQTYEMIGGNPSGCV
GTSIINTIINN
>AOO95317.1 |RdRp [Polygonum ringspot virus]
MNLQNVHSFLEITGQITVFLNDLREKLMVLSNVIQKKYKDGSDPISSGLKAIMSMSCTID
EITDMKATYYQSTMSIDQKEMEKKIFIFIDRYKELELMRHDLFGVLASSKLHFAPKHRHD
VVMKDCILSYLEYCSEKEDISNRIEDLDGLTSQLVFQHQTPDNYVIYKETTGEKACLMIY
DWKVSVDTMTENKTSENYYTSIWKTFKDVKVGGEPFLSKFPIFVTIVVLQPMNFMPIVAT
TCRVLEEMRNSPYRTFVDRRNAASRAKLISSRNLKDLAGQDGSKFISFYSECQAFKNLLM
TNIGDYMNRTDEVFFSHWSHEYKETSLKDNLMSRDVVEIINSLPNDTIKKELIVNFIFGN
YVFHSKTMSDLHRKDKFQGYRSNCKLLKIKPKKTEEDLKVYLENNEALFESLYSKHMDKI
KTDMLLKKSQEKEIKSIEDSFNINAENYQAEYPGCFTNDLQETKTNFSVCWSPSVEKLSV
KEMNFNNSIVENFRQCFDGEETLIHNKSYGGKFSQGEFSNTLFRLVKACLKDLSCDTTGQ
NKIVAEDVVDIKDGSIKISRESKEKSWKEIGDIKTRNGNEFTISERTSKETRSSFFKGLT
LMNIDMGKKRKNDHKLELIEKLKQSRVVNEELSLKEGEYDVSSSPEVVNIAVGSVSHNKK
LIRHDNPDVQYWCDSMIQSMYALHGFDIREKDSGKINAVYSEYCNEPEKFFSKGKLIESE
INLSKNLHKVSQSLAVYSYSEDMMQLAKGLMVADRFMRKTDFKILTCANTSMVCLAFKGD
GLNTGKSGVPYITVHKVSELLQPYFVSLYTKELVVSFKSGDFYINIMRPQRLNQVRLLSL
FKAPSKVPVCFSQYCLLSTEVKRWISRKDIDLLDCPSNLLPFLKNILFSSVVIGTVTKLS
RMGIFDFMRYAGFLPLSDYSNIKEYIAEKFDPDITNVVDCYFVTGIKNLLLKMEGINLSN
SIKPLTIDQENDMSGGINDLNIKCPITGSTLKTIECLYNNVYLAIYMMPKSLHTHIHNLT
SLLNVPAEWEVKFRTKMGFDLNEEIVPKKEMFNDSGPFSIDGALNVKTLFDYYLKTVDNV
GSTRSNIESKEEFLSTPYKIKTLTSSKKCSKAEIIKNSEIKQCLSNCLGRDPETISGKDE
YVLKGVLKCFVEDKDALRNFMTLEEMDESDYFHFFTRLTTGENKAVMKTSFDKFYYNSHP
TTVETFIKVRYGHVSTTTVLKSKKVSEELYDLIKEYNKIIELDLEALENLGRGLSGSKMT
FMQLLEFVLMRTRTNAGNTDFLVSVFEKMQRTKMDREIYLMSMRIKMMLYFIEHTFKHIA
QSDPSEAISISGDYKIKTLASLSYDTITNYNTSLQKGLECKMAFLSADQSKWSASDLTYK
YILAVLMNPVLTTGEINMMCECILMYVKLKRVCIPTDVFLNLKRGQTTYGSHGTAISALT
ENLETNTFPVSMNWLQGNLNYLSSVYHSCAMLGFEKALKTNSDFEFTVRWMVHSDDNATS
VVVKGDMKKFLSKFNCGNLSEFLFRSIQSHFKSYCITLNPKKSYASESEVEFISERIING
AVIPLYCRHLANCCTESSHNSYFDDLMSLSIHITMLLRKGCPNELITFAYSAIQCQALSI
YSMLPGEENDIIAIGKEVGFPLAKEEIPTCAGGWMRAPVEMLSILGPSSNDQYIYYKILI
EFFKQKDFTSLKTQVNSLGYVSQRINDLNKRIAKDTLTKEDIKMICMVNLFKTSLISEDS
DSLSIGMKFQTMMTQIIKLPSYVSEGSLMKNSSFQDFCKLFPNLKKNSDLLDSLKPIQID
EDGAGNFSDDNSMISRIQMEELYKHMSKHPEALLIAPMNDKDYILANLYTYSSISKRNQM
SNQSTEKLALDRILRSKAKTFVDPNSKVMMTYRENMSSKLKEIMDKSSNDYKIITTISDM
MVKDMNFEMIISLMENSVANASIPKANYNFRWFVTEKVPSAIEGSPGLIVMSAIYGMEYL
VELGLKRLPLTENSICILHDIFGNRKTFDDVKKHLTSNETDMKTDEFMLADNLKRTVLSL
NYMIQSQNKLLSLNTCFSRKNFPFYSKYNLGKTFITNTLALWSTIYSRTTNINFYTNLNF
IIDRNSRMIVSLQRDMSLEKLLDCCSYVSDRLQSLFPDMKIEDIRSILSKLNYNSVNLLQ
KVTSELKSVKRAISQIKTASHVTLSYRPQLMAMSRYAAWLYNFGYINEREFKFVIEQVRQ
SEVNYIKTDEQDTRGYYVSGISYKIGIKTLHNYAQLEMTNRDIAIQLNSPYEFIRGEDNR
MWDTHVKSVYKLLQKLLVDKQSVLKTFLNMKVDVMPNEFCIHESSQKTLLIYINETNRVV
TLDRVKFKGKVKYNYSNEFTWSLMENNYNYMLRKAETGECFSELYKTIDSNSSLMENILA
NLKSSLIYNSDMENMVQNAVEGIDDEENKDIFINSLNQIYDLAYKGLKECKSSEEFETYL
RDNEFDDLVNTHKEMLELICQELSDTDTRIQSVVDKLRVWSNSLSNFGDLCVMLKFSMIN
DSKGIRTYKATGVDFHSLSASESMICSDYDIFEMLKLIKACEACHTSNSTLNLIAFRDIK
NTRYIPPHKRLYGGVVHFSYPLKLNNDVMSRFYEHKTISLNDIEITESVREILKQNGFTI
TGSNVKLEPDMLELNPITVTDEHSTFDSISRQMRLTKKKSSYLIPANTLLLGELMKFLML
CIKGNEYDVQKMLSAHFDFSIERDDRIDSLIKCIMTLKSSGYVQKYFSNDKEEEILLGVA
TSLENFMILSTPHGKFVEPFDAQKLIKSALAEKDKDMKLKVLLRIRSYISSKLDYLNEQC
IYKNTTNIEISDLVFSSINHIDKEISELRTFDKTVYHDEFNEYLKTAEGTSSD
>AOO95322.1 |RdRp [Polygonum ringspot virus]
MNLQNVHSFLEITGQITVFLNDLREKLMVLSNVIQKKYKDGSDPISSGLKAIMSMSCTID
EIADMKATYYQSTMSIDQKEMEKKIFIFIDRYKELELMRHDLFGVLASSKLHFAPKHRHD
VVMKDCILSYLEYCSEKEDISNRIEDLDGLTSQLVFQHQTPDNYVIYKETTGEKACLMIY
DWKVSVDTMTENKTSENYYTSIWKTFKDVKVDGEPFLSKFPIFVTIVVLQPMNFMPIVAT
TCRVLEEMRNSPYRTFVDRRNAASRAKLISSRNLKDLAGQDGSKFISFYSECQAFKNLLM
TNIGDYMNRTDEVFFSHWSHEYKETSLKDNLMSRDVVEIINSLANDTIKKELIVNFIFGN
YVFHSKTMSDLHRKDKFEGYKSNCKLLKIKPKKTEEDLKVYLENNEALFESLYSKHMDKI
KTDMLLKKSQEKEIKSIEDSFNINAENYQAEYPGCFTNDLQETKTNFSVCWSPSVEKISV
KEMNFNNSIVENFRQCFDGEETLIHNKSYGGKFSQGEFSNTLFRLVKACLKDLSCDTTGQ
NKIVAEDVVDIKDGSIKISRESKEKSWKEIGDIKTRNGNEFTISERTSKETRSSFFKGLT
LMNIDMGKKRKNDHKLELIEKLKQSRVVNEELSLKEGEYDVSSSPEVVNIAVGSVSHNKK
LIRHDNPDVQYWCDSMIQSMYALHGFDTREKDSGKINAVYSEYCNEPEKFFSKGKLIESE
INISKNLHKVSQSLAVYSYSEDMMQLAKGLMVADRFMRKTDFKILTCANTSMVCLAFKGD
GLNTGKSGVPYITVHKVSELLQPYFASLYTKELVVSFKSGDFYINIMRPQRLNQVRLLSL
FKAPSKVPVCFSQYCLLSTEVKRWISRKDIDLLDCPSNLLPFLKNILFSSVVIGTVTKLS
RMGIFDFMRYAGFLPLSDYSNIKEYIAEKFDPDITNVVDCYFVTGIKNLLLKMEGINLSN
SIKPLTIDQENDMSGGINDLNIICPITGSTLKTIECLYNNVYLAIYMMPKSLHTHIHNLT
SLLNVPAEWEVKFRTKMGFDLNEEIVPKKEMFNDSGPFSIDGALNVKTLFDYYLKTVDNV
GSTRSNIESKEEFLSTPYKIKTLTSSKKCSKAEIIKNSEIKQCLSNCLGRDPETISGKDE
YVLKGVLKCFVEDKDALRNFMTLEEMDESDYFHFFTRLTTGENKAVMKTSFDKFYYNSHP
TTVETFIKVRYGHVSTTTVLKSKKVSEELYDLIKEYNKIIELDLEALENLGRGLSGSKMT
FMQLLEFVLMRTRTNAGNTDFLVSVFEKMQRTKMDREIYLMSMRIKMMLYFIEHTFKHIA
QSDPSEAISISGDYKIKTLASLSYDTITNYNTSLQKGLECKMAFLSADQSKWSASDLTYK
YILAVLMNPVLTTGEINMMCECILMYVKLKRVCIPTDVFLNLKRGQTTYGSHGTAISALT
ENLETNTFPVSMNWLQGNLNYLSSVYHSCAMLGFEKALKTNSDFEFTVRWMVHSDDNATS
VVVKGDMKKFLSKFNCENLSEFLFRSIQSHFKSYCITLNPKKSYASESEVEFISERIING
AVIPLYCRHLANCCTESSHNSYFDDLMSLSIHITMLLRKGCPNELITFAYSAIQCQALSI
YSMLPGEENDIIAIGKQVGFPLAKEEIPTCAGGWMRAPVEMLSILGPSSNDQYIYYKILI
EFFKQKDFTSLKTQVNSLGYVSQRINDLNKRIAKDTLTKEDIKMICMVNLFKTSLISEDS
DSLSIGMKFQTMMTQIIKLPSYVSEGSLMKNSSFQDFCKLFPNLKKNFDLLDSLKPIQID
EDGAGNFSDDNSMLSRIQMEELYKHMSKHPEALLIAPMNDKDYILANLYTYSSISKRNQM
SNQSTEKLALDRILRSKAKTFVDPNSKVMMTYRENMSSKLKEIMDKSSNDYKIITTISDM
MVKDMNFEMIISLMENSVANASIPKANYNFRWFVTEKVPSAIEGSPGLIVMSAIYGMEYL
VELGLKKLPLTENSICILHDIFGNRKTFDDVKKHLTSKETDMKTDEFMLADNLKRTVLSL
NYMIQSQNKLLSLNTCFSRKNFPFYSKYNLGKTFITNTLALWSTIYSRTTNINFYTNLNF
IIDRNSRMIVSLQRDMSLEKLLDCCSYVSDRLQSLFPDMKIEDIRSILSKLNFNSVNLLQ
KVTSEMKSVKRAISQIKTASHVTLSYRPQLMAMSRYAAWLYNFGYINEREFKFVIEQVRQ
SEVNYIKTDEQDTRGYYVSGISYKIGIKTLHNYAQLEMTNRDIAIQLNSPYEFIRGEDNR
MWDTHVKSVYKLLQKLLIDKQSVLKTFLNMKVDVMPNEFCIHESSQKTLLIYINETNRVV
TLDRVKFKGKVKYNYSNEFTWSLMENNYNYMLRKAEAGECFSELYKTIDSNSSLMENILA
NLKSSLIYNSDMENMVQNAVEGIDDEENKDIFINSLNQIYDLAYKGLKECKSSEEFETYL
RDNEFDDLVNTHKEMLELICQELSDTDTRIQSVVDKLRVWSNSLSNFGDLCVMLKFSMIN
DSKGIRTYKATGVDFHSLSASESMICSDYDIFEMLKLIKACEACHTSNSTLNLIAFRDIK
NTRYIPPHKRLYGGVVHFSYPLKLNNDVMSRFYEHKTISLNDIEITESVREILKQNGFTI
TGSNVKLEPDMLELNPITVTDEHSTFDSVSRQMRLTKKKSSYLIPANTLLLGELMKFLML
CIKGNEYDVQKMLSAHFDFSIERDDRIDSLIKCIMTLKSSGYVQKYFSNDKEEEILLGVA
TSLENFMILSTPHGKFVEPFDAQKLIKSALAEKDKDMKLKVLLRIRSYISSKLDYLNEQC
IYKNTTNIEISDLVFSSINHIDKEISELRTFDKTVYHDEFNEYLKTAEGTSSD
>AOR51364.1 |RdRp [Anopheles totivirus]
MYSDGKHVEDRNMVRARKVARVGDVNRYDEVFRAAGCCSAWVKPAEKGDHVDAHVFPRKA
HVRVHRVGAAQVLEGFTSWRAVMRASEVRIESVPSGQGLDPDKKRQKTSSISCKWCLLRE
DTKVPNPLELCKGFATLRSLGRILSEQKIEKLESLGSKKQNTGKTENVESVNGKKQKTNA
DSLDLRDFFSVYSTSVKKHNYSRMSSLNNIALCKLGRVFFKDDHDTRPIDIYNARAVIHV
DSDMCGICLPAEPQIGGYIITVCQRCLSVCDPSVSVEFDKWLEQFGLVRNFGYSILNSLR
RCRDYNGLLPIGSTFSYPLSAYLRLLKEQGVCGNLVDAVTQSYKHILGCAPACAVDDAVR
NYFNNLDKVSFVEGSGGSQVQHVISCFHGLSQMGAARGWNEWTVINNTKDWVSGKEEEPE
SVLFQDTLVGRWVSEWCIGLRSKMEQKQTFEVFTTDLMKWATSGGAPASDVVTSSGVERV
RSKWAWGYSNMQDGRNLYETARGYPLVAKVALKEESKTRTIITTPMSSYLRQCYILYVLG
NPRFLDSTIGSQEHVQRLGRRRYKDYVCVDASKFDHSVSKRFIVQFWNCLLRTIESSVGP
CTITELIRDELLELEQLVVDVFGEMVPYQGGLLSGWKMTSFFGSMKSALLCEWLNVKMGK
AMQYVVQGDDIIMLSDSYVDKDTVCRLCGQFGITTNPNKTTVSDVGEFLKYRYGPDRISA
YPARSVRSLYFANPWLDPHVDVSLSTTLTKWYTLASRLSVSLNSSGVAREVIRMGVRDAM
RWSGGRITGQQMRELLRTPTNAGGLGLLETVPRLTARSIRILQPPGYRDTYESQLLQTLG
VLPRKHRMETRTMTRDITLDLVRATNMCHHRTEISRIDIEPTCNTFKTLLEMYLSKVDNV
NVRLVYNSCVGSADAKVHDDRLYPRYLRRTRDFMQRIRHVMFPESVTVPDSLYADARYDS
RYLKRVVAATSAIILSARTMTKAKMCGLAIVVAVKYTKTNFIYHSK
>AOR51366.1 |RdRp [Bolahun virus variant 1]
MEEHDFDSLGQFAYESLAMFADIGVQEKKKRRVFSCIPGHLSQPIYGMEVDMMLGGMDKW
HCARHRRIYKKVKHCSSFRNESDPYGFLQDWIESDTIDFSRLRSRLSILRESCNNFEYQK
LAHCYPLRRVVRAEVTQEHCRDYIKGAKKIINDLENDLRKMMKVEKLKDNICFRDIQMGD
FMDYRGCHFERDLSIINFRGKSVLFPTSLVLCVADKCQSLFGLKLYWKLTDLLNRYPRQS
IYETGMRLYKDFRKLRSRKMEGFYGFCASFEPLIVGHTIARPDDQGYKDLLEHQSQEMQS
YLDSTGLGISLSRFLPPDDASEVEIRMWLELTGMVKIMGYPILKEEMLLDQQREYGVYAH
QDFNDETMQDIHGVMVRDFCIQYRDKRGRYPNFSYCPEEIYKYVSKDKLIPPQVMRDYRT
WSQVRFDRTLEFDYSPDLSDVTKDSAAALKKSQWPNLFDECAFRYHYGKPSPYRPDPGES
ITRVIDAFLKAEQDLVRKIIRKRENNEYDEEDHIAVQCGKEMEHKEDTGRAFTKQTPNQR
FFQVTLELNTAEQIFKFVPEQSMTDGEVALANRQMNQYKSLGGDTDFFNCDLKKWCLNFR
WECVWRAGRMYDELFGLNGIYEQSHNFFLHCYTFCNSRLCPPDYDSGGTPLNGTFFMDNF
SGGYEGMHQKKWTHIAVATIKLALERSGCKGTMMGQGDNQIVIIHYTREQLPRREEVRAR
FMQQCELLFRDTGHTLKRRETWYSSKLHEYGKVRTYKGATISQGTKKATKLVADVNDGLF
AHDSGLSTTNTQTEAIAKGTQNPDVAFMINQILISNFLDRKDLIWGSGRSRAYNCRLLLN
FPTDFGGIPLSTYHSHAVRGHDDPVTLWVSIYKVYESYNRDLYRDVMRIIKLTPSGGLEC
NDWTRLIEDPRALRIRTLPTANREISEISLRYLKSDEVTNPAIRRLYESNQSTEYSILVS
HLAKMTPLYASLANVILKDSNAGIGKSLQSKFTNIKTIEKSAQKFSEVSLTKLVAECNLL
YSKELKARCMKNKERENIKVMSFSHCPTAVAEQMRITHWSKELVGSTKPCHISQVVLKSM
DDCTDEELGKSILIKLSRDIREGDCNKGLCSFGPYKGYVGSKTQVKTKHASINISNNNSY
TKGLKSLGRTKTWMELLGNTNLAKLCNDLMEEKMIDLSEIVTQEQLKDVHDTVISGNPFH
RLVSQVESTSSSINGMITLTSHFHQTSNLMQGMTSEGEDHRIFFQYIYSADMACILSIAG
EQELPPMICAIFECEECTIVLPDPKFDFPEVTLPSVPSNYIGTPCAGEEFSTYDFDDAYS
KCLGIEIALNVDENFKVNHGNRNYSSEDIHIVKTKISINDFKRCSLFVIIGAIVTNSDHC
RNLIVENRSDLTDIGNDLSFSGFADLILESGKRTELFSILGRDVSEHTMVTRAERLSAYI
SRNLNLFFLNHHNNIRQIVLPIEFRGQRHELPWNIKEFRRFTSMMTALGIPYNRRLYISA
VRKGNIAAILSALEIEAVRVPVFRYEVVKHWRRQQVHGSTVVVSVERNIDVDSLRFPLSE
ICSHYNIALEYKLSATINREELSFLCRPILSLSSAASKYWECMSAMASVLSIKTDPSVDQ
SYFCCLAEGSAGLLASLLDGFPHHLGMYNSKMDPDIDNRDIANDTDPPAVVASNNMHRIV
HRELSRGETDITQPRFLEKLRLALRGKRISLLTMDAESMDRNDNDIHVENLMPIVYESDV
ERAIFKLFLSSGLRDRIREIMDDYADKYQWCLYKPISSNPCGHEIFLLVDKHGTTPNIRL
IDEIYPTIEGYMLPNPRLSEESFGSYVHASRIIYHLLNSTFRNSSPTHGDRPIDQYSCGL
ICIHNLYNTCNKIQTCEAEVLLTSSRILMRGGGKVNQIFRMLHDLLFLLIHFSGRRYGLY
GSIRVLEHLTVDKERVAQLVSGGAVSSVLLVSLEEGLFFKSWSDAKFFLRHYHRGSCLCS
RTNNKPIPRTPGVVSRLLDDLKLLNYLDRSEYGDVFRT
>AOR51372.1 |RdRp [Bolahun virus variant 2]
MEENDFDSLGQFAYESLAMFADIGVKEKKKRRVFSCIPGHLSQPIYGMEVDMMLGGMDKW
HCARHRRIYKKVKHCSSFRNESDPYGFLQDWIESDIIDFSKLRSRLSILKESCNNFEYQK
LAHCYPLRRLVRAEVTQENCKGYIKGAKKIIDDLENDLRTMMKVEKLKDNICFRDIQMGD
FMDYRGCHFERDLSIINFRGRNVLFPTSLVLCVADKCQSLFGLKLYWKLTDLLNRYPRQS
IYETGMRLYKDFRKLRSRKMEGFYGFCASFEPLIVGHTIARPDDQGYKDLLEHQSQEMQS
YLDSTGLGISLSRFLPPDDASEVEIRMWLELTGMVKIMGYPILKEEMLLDQQREYGVYAH
QDFNDETMQDIHGVMVRDFCIQYRDKRGRYPNFSYCPEDIYKYVSKDKLIPPQVMRDYRT
WSQVRFEKTLEFDYSPDLSDVTKDSAAALKKSQWPNLFDECAFRYHYGKPSPYRPDPGES
ITRVIDAFLKAEQDLVRKIIRKRENNEYDEEDHIAVQCGKEMEHKEDTGRAFTKQTPNQR
FFQVTLELNTAEHIFKFVPEQSMTDGEVALANRQMNQYKSLGGDTDFFNCDLKKWCLNFR
WECVWRAGRMYDELFGLNGIYEQSHNFFLHCYTFCNSRLCPPDYDSGGTPLNGPFFMDNF
AGGYEGMHQKKWTHIAVATIKLALERSGCKGTMMGQGDNQIVIIHYTKEQLPRREEVRAR
FMQQCELLFRDTGHTLKRRETWYSSKLHEYGKVRTYKGATISQGTKKATKLVADVNDGLF
AHDSGLSTTNTQTEAIAKGTQNPDVAFMINQILISNFLDRKDLIWGSGRSKAYNCRLLLS
FPTDFGGIPLSTYHSHAVRGHDDPVTLWLSIYKVYESYNRDLYRDVMRIIKLTPSGGLEC
SDWTRLIEDPRALRIRTLPTANREISEISLRYLKSDEVTNPAIRRLYESNQSTEYSILVS
HLAKMTPLYASLANVILKDSNAGIGKSLQSKFTNIKTIEKSAQKFSEVSLTKLVAECNLL
YSKELKARCMKNKERENIKVMGFSQCPTAVAEQMRINHWSKELVGSTKPCHISQVVLKSM
DDCTDEELGKSILIKLSRDIREGDCNKGLCSFGPYKGYVGSKTQVKTKHASINISNNNSY
TKGLKSLGRTKTWMELLGNTNLAKLCNDLMEEKMIDLSEIVTQEQLKDVHDTVISGNPFH
RLVSQVESTSSSINGMITLTSHFHQTSNLMQGMTSEGEDHRIFFQYIYSADMACILSIAG
EQELPPMICAIFECEECTIVLPDPKFDFPEVTLPSVPSNYIGTPCAGEEFSTYDFDDAYS
KCLGIEIALNVDENFKVNHGNRNYSSEDIHIVKTKISINDFKRCSLFVIIGAIVTNSDHC
RNLIVENRSDLTDIGNDLSFSGFADLILESGKRTELFSILGRDVSEHTMVTRAERLSAYI
SRNLNLFFLNHHNNIRQIVLPIEFRGQRHELPWNIKEFRRFTSMMTALRIPYNRRSYISA
VRKGNIAAILSALEIEAVRVPVFRYEVVKHWRRQQVHGSTVVVSVERNMDVDSLRFPLSE
ICSHYNIALEYKLSATINREELSFLCRPILSLSSAASKYWECLSAMASVLSIKTDPSVDQ
SYFCCLAEGSAGLLASLLDGFPYHLGMYNSKMDPDIDNRDIANDTDPPAVVASNNMHRIV
HRELSRGETDITQPRFLEKLRLALRGKRISLLTMDAESMERNDNDIHVENLMPIVYESDV
ERAIFKLFLSSGLRDRVREIMDNYADKYQWCLYKPISSNPCGHEIFLLVDKHGTTPNIRL
IDEIYPTIEGYMLPNPRLSEESFGSYVHASRIIYHLLNSTFRNASPTHGDRPIDQYSCGL
ICIHNLYNICNKIQTCEAEVLLTSSRILMRGGGKVNQIFRMLHDLLFLLVHFSSRCYGLY
GSVRVLEHLTVDKERVAQLVSGGAISSVLIVSLEEGLFFKSWSDAKFFLRHYHRGSCLCS
RTNNKPIPRTPGVVSRLLDDLKLLNYIDRSEYGNIFRT
>AOR51378.1 |RdRp [Gambie virus]
MDDLRESAFIWSLPELPDEAKKRRNYSCIPGHLSQPIYGMECRMMLSGKTKWECRRHRIL
YRKVKDCSSFEEERDIYKFLEEWFSSDYVDHVKVFDRIEIIKAATRNFKAHKLAHCHPLR
RVVSPELIKTQCESYITSVSQILDALKSDIELMMKIEQFKDAVCFKDIAMGDFIFYRDSS
FERDISIIKFRGKNLLIPTSLVLCVADKCQSLFGLKLYWKLTDYLKRYPKLSIFNTGMRL
LNNFKALRSAKVQGFFGFCASFESLIVGHTVARPDDQGYKDLFIHESESMSIYLESTGTR
LALDDFLPPPKAGEAEIRMWLELTGVVKVLGYPVLKEEMLLDQLKEHGVLQHEHFNDDSM
IDIHGIIVRDFCIQYRDRRGRYPNMSSCPDEIYSIMKADKMIPDHIMKNYKLWSKIHFSQ
TLEFDYSPDLSDITKDSAAAVKKSQWPGLFDECAFRYHYDKPSPFRPPPSESIVRVIDAF
LKADQDLVRKIIRARENNEYDEDDHIIVQCGKELEHKEDTGRAFTKQTPNQRFLQVVLEM
NIAESVFRFVPEQSMTDGEVALANRQMTQYKHLGGDTDFFNCDLTKWCLNFRNACVWRIG
RMYDELFGLNGIYEQSHNFFLHCDVFCNSRLCPPDYDVGGKPINGKFFMDNFSGGCEGLN
QKKWTHIAIGTIKLALERSGCKGTIMGQGDNQIVILHYTKEQLAFRSDVRARFLQQCELL
FRDTGHKLKRKETWYSKHLHEYGKLRTYKGATVSQGTKKSTKLVADVNDGLFAHDSGLST
INTQTEAIAKGTQNPDVAFMINTILMSNFLDRKNLIWGNRRQKPRNCRALMMFPTDFGGI
PISSYHSHAVRGHDDPVTLWLSIYKVVEIHDKDFYRDILRIVKLTPSGDTDCSDWTRLIE
DPRALRVRTLPTSNREISEISLRYLKSDEVTNPAIKRLYETDQSTEYKELVDHLSRMRPL
FPSLANVILKDSNAGIGKSLQAKFTNIKTIEKSAQKFGEVSLTKLVAECNIQYSNELKSR
CGKNKESENFRLLSTSGCPSVLAQMLREMHWCKELVGATKPCHISQLVIKSTDDCSDEEL
GRSVLIRLSKDIRERDANKGLYSFGPFKGYVGSKTQVKTKHASINIASNTSYTKGLLSLG
RTKTWMELLGNANLAKLCDDLMAEKLIDLSDTIARDQVQDAHDTVISGNPFHRLVSQVES
TTSSINGLITLTSHFHQTSNLMQGMTSEGEDHRIFFQYVYSANMSCLLSVLGAIELPPML
NAVFECTECTTILPNPVFEFPEVALSSVKSTYESRPEKAFEDYTFDFDDSFCKCLGIEIA
HNVQENFKVNHGNRNYTSDDIHIIKTKISINDFKRCSLFMILGSIITNSDHCKNIVCEGR
HDLTDIGNDLSFCGLADLILESDKREELFNILGRNVPEHTMVTRAERLSAFISRMIPRFF
SMHHDSIKRLILPIEYRGQRHELPWNIPEFRRFTSMMQAMGFPYEKRRYMNAVRRGNIGL
ILDALDLTAVKVPVYRYEVVKHWRKQEIHGRTIVQAIDRTIVPDSLLFPLSEICSHFNMA
CDTKFLSILNRPELSFLCRPVLSLSSAASKYWECLAVLSAIGDIKCETEGYFCCLAEGSA
GMLTSLLDGFPHHKGMYNSIMEHDIDMRDIANDTKPPAVIAANYMSRITNPELSRGETNI
MKPAFLAKLEKALFGKSVSLLTMDAESKDSNDNLVHVENLMPIVRRTQVHRAIFKMFLSD
KLYKAVKRTMEPFSDEYQWCFYKPISSNPCGHEIFLLVDRVGVISPNIRLLSEVYPTLER
YMLPEPRLSEQSFSSYVYASRLVYNLLSQTFRGKNVTYGDRPLDEFSCSLLCIHNLYNSC
SKLYTCEANILMTSSRILLRGGGRVNQLNRIAHDVIFLLIFLSSKRYTFFEVIRILETLS
VDKERVALKSNGADISSVLKVSISGGKFFGDWSDAKFFFRHYHKKTCACPRVNNKPIPMN
FGLMSQILNDLTLLNYIKKDEFSNIFRDAMQHQY
>AOR51387.1 |RdRp, partial [Chrysovirus-like]
MDPKITFETDKVLGTTVLTTSEFGVTVVAPETTFKQHKRTGLYAVVIPAGGGKTHLSKIF
DSIDVDEVLPTAVEEEFKMVRTSIIFGKPEPKHAHKWLRHNNMWYEALNQAIGAFDFSEE
PRIIFVHTVEVAMAIGAEVLCVMVPTVELHRLWIANRPELVKALCHRNREMLSMVPGAYT
YSSHFELCTGVSNVIAERIGYYPGIGNYLLLSDIDRLMYESGYDSTIDSALKRDEFEFNS
IDQLIACCEKGRLPWHKVYKWCQMYSPDLIADGASSW
>AOR51388.1 |RdRp, partial [Partitivirus-like 1]
MHRSTISYEAMLQDLFAYDREPTVCNRDDVYFAVLNSIRQDLESFPTIVPLTMGAVPQRP
DFPGQKSPGLPYKLQGFRTKQEVIDAGLLHEINRDWQSIGFKKRRVDLPDVCLFARAQIA
RRGREKIRATWGYPLSVYLEEGRFFYPIHDAIKARHHNFPIAYGYEMANGGMEVINELLG
RNPDSKYLCVDWKQFDKTVPPWVIRDAFSLLAEKIDWGHVRDVEGKIWPVNPVPSKRRWK
CMVDYFINTPIRTCKGERFLVSQGVPSGSCFTNLIDSLINALYVRYTIYQTTSSLPVDEM
YLGDDGVVVVNGIINLENMAEVALEKFGAILNIEKSYITTRKDNVHFLGYFNKAGFPFKN
QDFLIASFIQPEHTRKDALDACAAGLGQLWSGFDAVYARVWHRVILDIAAMDGIAKDEVV
FHLRATAHRHKYLMHIGLDPRTLSLPVPNENGLILDVQLK
>AOR51389.1 |RdRp, partial [Partitivirus-like 2]
KMSSADSNPIKSLPSAEGYPLDLRPPRWDSIAVKYSNLIFGSRVVSGVLKKYHRSRVSMD
ALQDDVFEYNCKLPSRPNDDPIYIAALQSVRREFVPQIPIIPLTIGAASKVSTVPKDKSP
GLPWKLMGFKTKEDVFADDDAMRQIRKDWILIGRGYHVRLPDCLVYARAQICDPSTNKVR
ATWGYPTGVFIEEARFVYPYLDFLKNRRDDYPLAYGVEIGKGGMGYVDEMFHRAGSGVKA
VMMDWRRFDKQIPAWLVRDAFALLKECFRTDVVVDVEGKVWPVNSHITNARWSKMVQYFI
NTPFRMPDGSRYMKSHGVPSGSCFTNIIDSIINAVVTRYCVYQTTGSFPEYDLYMGDDSV
FVTRGVVNLDDIASVAEETFGFTLNVKKSYVTSERTNVQFLGYYNDSGYPIRDQDFLIAS
FCLPERVQEPDPVFTATRAVGQMWSTLNGIAAQKWLLIIQGIENEYALSPQWFVDHMAEC
PNSLKFLRLHGLDANSFPQPGNFDVVDAPMRPPFRPFRRNPVRRVTDVKDLYYQYLDDPI
RVDDWIGLERDDIPPDIEDDVLC
>AOR51390.1 |RdRp [Partitivirus-like 3]
MRPPRWDSIAVKYSNLIFGSRVVSGVLKKYHRSRVSMDALQDDVFEYNCKLPSRPNDDPI
YIAALQSVRREFVPQIPIIPLTIGAASKVSTVPKDKSPGLPWKLMGFKTKEDVFADDDAM
RQIRKDWILIGRGYHVRLPDCLVYARAQICDPSTNKVRATWGYPTGVFIEEARFVYPYLD
FLKNRRDDYPLAYGVEIGKGGMGYVDEMFHRAGSGVKAVMTDWRRFDKQIPAWLVRDAFA
LLKECFRTDVVVDVEGKVWPVNSHITNARWSKMVQYFINTPFRMPDGSRYMKSHGVPSGS
CFTNIIDSIINAVVTRYCVYQTTGSFPEYDLYMGDDSVFVTRGVVNLDDIASVADETFGF
TLNVKKSYVTSERTNVQFLGYFNDSGYPIRDQDFLIASFCLPERVQEPDPIFTATRAVGQ
MWSTLNGIAAQKWLLIIQGIENEYSLSPQWFVDHMAEYPNSLKFLRLHGLDANSFPQPGN
FDVVDAPMRPPFRPFRRNPVRRVTDVKDLYYQYVDDPIRVDDWIGLERDDIPPDIEDDVL
C
>AOR51392.1 |RdRp, partial [Partitivirus-like 5]
MQEQRTRQLHETREFQKAEQSKQLILSRNPDSDLRRMYDSLRDRLTEREKQAALQSEFDK
ILQSFRLKNLDKREPFEFYIDALDLSLPANRLPAPGLTALKFKFHTGQTVTITEEVPETG
YNVHPIIQYLITCKYPQYQKFIDTYCRPLGSTDATFADFNREQIDSKPIPSDRQRKILSH
VTRILDIQPYLPVHFVDTSYAKIPLNTGTGYHNRHSFKINAHAKYSAPDEYRDRPTSKGF
YVNAFLESSRTLIHYIKLNGFPFSSDTKVASNPKLRKSRIFRFYLEYPTLLFTRSHISDR
DLALKCRPVYAVDDLFLRIETMLTFPLHVMARSHNSAIMYGLETIRGGLQYLDKLAMEFN
CYASLDWSQFDQRAPFCLIDLFFRIIRDNIIISHGYQPTYEYPSYPDLTSQKMFKRMNNL
INFIEHWYYNMVFVTADGFGYKRNYAGVPSGMLNTQFLDSLVNLSSIIDGMLEYGFTDHE
IEQFRFFIMGDDNTFFCDLSITELNQFITWFSTYAQERYNMKLNTEKSTVTCLRNHISVL
SYTSNFGMPIRPLGKLVAQLCYPEHGTKMRYMSARAIGIAYAACGMDFTFHCFCEDVYHS
FLPYAADYTKADIENIIKHLPGQFKLLDAYLETVNLTHFPSYYEIREIVSKWQGPLSEHP
KWDLSHFINPVRDIPDNYQTLSQT
>AOS85144.1 |RdRp, partial [Mamastrovirus sp.]
IKQLRWEKINKKHRERYKHVHDWYVNNLIKRYVLMPTGEVTIQTRGNPSGQISTTMDNNM
VNYWLQAFEFAFLNKGQDVETLWKQYDTIVYGDDRLSCTPVLPEDYIQRVVAMYKDIFGM
WVKPEKVKVSETVKGLTFCGFTVGDDYTPHPTNPQKLWSSLVTPTQKLPDIDALYGKLLS
FKILMHNHPDHPFKDYIEKCLSALERFRTLPKVTGEQLDHLWRGGPKIYANG
>AOY34821.1 |RdRp [Pepper virus A]
MALTYRTPMEDIVASFEPAVQATIANTAAVSYKNMESSNFSIANFHLDAVAKQELSRAGL
YLSPYSAVVHSHPVCKTLENYMLYSVLPSYIDNKFFFVGIKDHKLHLLKQRHQDISLVTA
INRYVTSRDKVRYGNEFVIRSTLPHQGLNRQKGCLEDVTLRDLVPELITRGSKYLFFHDE
LHYWKKKDLITFLEVLKPEVMLGTIVYPPELLIGAKSSLNPWCYEYEIKGQLLLFYPDGV
HTEGYEQPLHGGYLLKCNTVVLPDGTVYKVDLLCSKFAHHLVSLTRGEMENTKYRSFDKF
QAIAFDSLADLTAEKLPYYPISYSVVSKLYRYIKSLKKPDAQSAMAKLSQIVPEPTAFEI
KFVQEFSALVMDAKGLRSTICPEVWRSFMKDCYSGVLPSWLSRQLDVVKEVSLDRFVSSM
RPLCITVKLEECNAKSVDLIFEWDQLFVEEGVDIVDALGRFNGESLDPAKLWPHVGAPYV
GLAPIAERPKKCLLHVPAANLKVALKRVVLKCYAPSAVNDGTDGEVLELILTLLSKSAFL
SMRALRASGEEHSDLVRTVSYAVKFVTTRRCAASFFNLGLAWFCKVKRGNMHYLDNNSTG
AAVPMVIKQKWSSVIAQIRDRGFDGGSQVSQATTGRVSKEFKTRGESDAPLCNSVECPTM
PGGTVSDARIGQSYVIGVCSHQWEVKRELPGVWGEDGNAFLRYVGATQLNQASMLIRDVE
NLPDYALASKCKSYEWPEWLDIWSELSGITARFDRCVIQQCFGHKCGPATHAINHVLRSG
ATEIYAFAIKGDVVISLACCGQESDLLINEGHILKLGSVASPESLALKHTGSSTLGLLYK
VVKLSVVAAENDEACEDEDRDGHNVPEQTPEPSPQTGEINPNTIPGSRLEIGQCIGASEG
PGQIGTNQSATGVSGPSICPDKSLRFKITADVELSAQTSVNCAPTGYSGSLFGALAKGLG
LRENTVVQFVNEGLEFLATQQVELEGSILTNLDNARQSVLEVCALVTMYTTCVVLIIDEQ
DVSLRVGPRESTGKVWPSCYIRLGGTSSGAVFCLEYPRNQCVLVAMAQALQRDVSELRTV
LVRDGYDRINESLHSGLGLELTDIEQLCCIFSINAIIDAQGRRLVLNPQGKTHAYFTLDN
EHLTYCEKVKTHAFNQLTDLAVSNAISDSAFAEVATVASILIFDVSTARAKLLADSFHEG
STGVLMSELFNSEHNLREHIQSESELDLKMQVYGIFGTFGAGKSRIFKNLCNKAGGKRLF
YVSPRQALLKEVKADIDFEPDMKLRLRKGQQNWYLLTFERFVQRARTLCTSDVVVIDEIQ
LYPPGYLDLVICLMPAGVRLVVMGDPCQSDYDNEKDRNNFVGIPDCATSLLQKQEYKFNI
ESRRFKNANFIGRLPCSISEMQCSINEEYIIREGLDHLVDLDQKYLEVILVSSFDERKVV
RSYLGPDCNVQTFGESTGMNYKNGSIVITGVSVKASDRRWVTALSRFSENVAFCNATGLN
LDTLMQVYKDRCLNKFLSGRAAVSDLKLYLPGTPIFKTGFYKVGKDEGVREEKLSGDPWL
KGMIDLGQTEDLQEEELQAIEEAQESFKIHLPREELEGTRTRWVHRILNKEIREHRIGTL
VSDQFTDDHSKQRNAIQLTNAAERFETIYPRHRASDTVTFIMAVKKRLRFSKPAKEMGKL
HNARPFGKFLLNQFLDKVPLKPHMDHAKMDLARNNFFDKKTSKSAATIENHSNRSCRDWL
ADVGMIFSKSQICTKFDNRFRMAKAAQSIVCFQHAVLCRFAPYMRYIEMKLQEALPERYY
IHSGKGLEELNEWVIKGNFSGLCTESDYEAFDSSQDQYIMAFELELMKYLRLPLDLIKDY
EYIKTHLGSKLGSFAIMRFSGEASTFLFNTMANMLFTFLRYHIRGDEFICFAGDDMCSSK
VLRKKSEHEGFLNKLSLKAKVQHTSTPTFCGWHLCPDGIYKKPQLVFERMCIAKETNNLA
NCIDNYAIEVSYAYRLGERITSRMDEEELGAYYGCVRTIIKYKHLLKSDIKHLFEEQ
>APB09240.1 |RdRp, partial [Cereal yellow dwarf virus RPV]
MLQDDMEVRNRLTIDCNELTRHLRAVRLQGISNSVLCLSDGTMLSQVKPGAQKSGSYNTS
STNSRIRVMAAYHCGASWAIAMGDDALEAPDTDLSKYKDLGFKVEVSKELEFCSHIFKSP
TLAIPVNANKMLYRLIHGYNPECGNAEVIVNYLNAASSVLHELRHDQELCALLHMWLVSG
ITTKDN
>APG31850.1 |RdRp [Arachis pintoi virus]
MATSVRKLLDQVSDPSTKAAYSELCFKHAKDAATKAQRVAPFAVTDQEALTLERLGITTS
PFATTSHTHAGDKIIENDCLSLIGSYLPKAAVTMIQLKRSKIHLMNRGPNQDVFANYCHE
PKDVLRYGITNPGACPRVHTEYAVLADTLHFMSTKQLLTLFLKNPKLQRLFATLVLPIEA
LHRLPSLFPEIYRLEYYKEHFAYMPGGHGGGAYVHSYATLNWLSTGQVGTHTNNVLSVGY
PDYLSLEKIETKAAHHVMLIQRRRVNVPWPVAPLWVFHASDYVRLPQVYYPPEANVQNTY
PHDLIKRMQAYCLSVKAVSLRDIFAKLRQVIETQDLKRYSMADLIRLANYLLLTTAMEHV
SDYECLLTKGWVAKLSARIQMRVRSMLESIRGKTSYSALLSVADVIPVPFTTVPIRRPST
GLGWEAGDSDQEDPKEDMPGQDAGPDLEDLELVAQFDENPAKSGADEEGHRDDHSQIVDE
LERALHTTSPPSASSEDDDSREDPNKERSNCTAQLPGSTSGASLDTPTVEILKLHGFTAL
KPQWDGESWIQPVYFNPTNGKLPISPLQDSSHEVAKLAHSIRRNLYQYTVDNKRAASYMS
DVKNNLTGLVLPKLDRDKLSAWVSLCENAERHISILVIHGAGGAGKSRCLQEALRDSKEL
AENVNVIVPTVNLVLDWKKKMNAMDPRRFMTFEKACEREAKEVAIFDDYGKLPAGYIDAY
VAIKPTVEIVILTGDQRQSVYHNGNKDAQTANLTDNVTHFRKFCDYYVNATHRQPRRIAN
PIKVHAERQFGGAVTMANLIQDKATVLVPAYRTQSALTDLGRQAYTYSGCQGLTISDVTI
ALDNDTPLCSNEVLYTAFSRASESITFVNTHSDNPDFLAKLDSTPYLKTLITGVREDERA
GHAEPPAETTPQEPEVKTHLPVTNGDVALEEKIEAVEDKDTRELWDGQEKTNLMQTQDPI
IQLFPHQQAKDEPLFKLTIEKRIRTASASENQKAIAKSCNAGDLLFEAYADFMKVPKEPQ
NFDRDLWLHCKQLALRTYLSKPTSNLQQGATRQDPDFPEAAIALFNKSQWVKKLEKVGFK
FKPGQTISAFKQSTVLLTTTMALYLRKKREEHQPDNVFIMCEKTPDQFNDFVITRWDFSR
PSYTSDYEQYDQSQDAAFLNFELRKARHLGVPEEILSFYKFVKIHAKTFVGNLAIMRLSG
EGPTFDANTECNIAYDALRFRLDTNVNACYAGDDLVRDKVCDERPSWQYTQHLFSLKAKP
LATNKPDFCGWRLTKYGIIKSPIQLYQSLQLALRLNKMDEVRRSYAIDYQYAYRLQDKLF
EVFDEREMDHHQLATRLLIKKGARVPDIGNHLPMHHVTSDRLIRNPHYKEMHDAESDRIY
MVAPSLTENHFT
>APG31855.1 |RdRp [Arachis pintoi virus]
MATSVRKLLDQVSDPSTKAAYSELCFKHAKDAATKAQRVAPFAVTDQEALTLERLGITTS
PFATTSHTHAGDKIIENDCLSLIGSYLPKTAVTMIQLKRSKIHLMNRGPNQDVFANYCHE
PKDVLRYGITNPGSCPRVHTEYAVLADTLHFMSTKQLLALFLKNPKLQKLFATLVLPIEA
LHRLPSLFPEIYRLEYYKEHFAYMPGGHGGGAYVHSYATLNWLSTGQVGTHTNNVISVGY
PDYLSLEKIETKAAHHVMLIQRRRTNVPWPVSPLWVFHASDYVRLPQVYYPPEANVQNTY
PHDLIKRMQAYCLSVKAVSLRDIFAKLRQVIETQDLKRYSMADLIRLANYLLLTTAMEHV
SDYECLLTKGWVAKLSARIQMRVRGMLESIRGKTSYSALLSVADVIPVPFTTIPIRRPST
GLDWEVEEANQEEPREDMPGPETGPNLEDLELVAQFEENPARNSAAEDGHGKDHSQVVDE
LEKALYAEKPPSSSSEDDNPPENPNGEQSDHTAQPSESANVASLDKPTVEILKLHGFTAL
TPQWDGESWIQPVYFNPSNGKLPVSPLQDSNHDVAKLAHSIKRNLYQYAVDNKRAASYMS
DVKNNLTGLVLPKLDRDKLSAWVSLCENAERHVSILVIHGAGGAGKSRCLQEALRNSKEL
AENVNVIVPTVNLVLDWKKKMNSMDPRRFMTFEKACEREAKEVAVFDDYGKLPAGYVDAY
IAIKPTVEIVILTGDQRQSVYHNGNKDAQTANLTDNVTHFRKFCDYYVNATHRQPRRIAN
PIKVHAERQFGGAVTMANLIQDKATVLVPAYRTQSALTDLGRQAYTYSGCQGLTISDVTI
ALDNDTPLCSNEVLYTAFSRASESITFVNTHSDNPDFLAKLDSTPYLKTLITGVREDEKA
GHAEPPAEAAPQEPEVKTHLPVANGNVALEEKIEAVEDKDTRELWDGQEKTNLMQTQDPV
IQLFPHQQAKDEPLFKLTIEKRIRTASASENQRAIIKSCNAGDLLFEAYADFMKVPKEPQ
NFDRDLWLHCKQLALRTYLSKPTSNLQQGATRQDPDFPEAAIALFNKSQWVKKLEKVGFK
FKPGQTISAFKQSTVLLTTTMALYLRKKREEHQPDNVFIMCEKTPDQFNDFVMTRWDFSR
PSYTSDYEQYDQSQDAAFLNFELRKARHLGVPEEILSFYKFVKIHAKTFVGNLAIMRLSG
EGPTFDANTECNIAYDALRFHLDNNVNACYAGDDLVRDRVCDERPSWQYTQHLFSLRAKP
LATNKPDFCGWRLTKYGIIKSPVQLYQSLQLALRLNKMDEVRRSYAIDYQYAYRLQDKLF
EVFDEREMDHHQLATRLLIKKGAQVPDIGNHLPMHHVTSDRLIKNPHYREMHDAESDRIY
MVAPSLTENHFT
>APG68654.1 |RdRp, partial [Canine kobuvirus]
FDATLPSAAFSLVADRLERLTGDPRVSKYIHSIRHSHHIYGNQMYDMVGGNPSGCVATSI
LNTIINN
>APG68655.1 |RdRp, partial [Canine kobuvirus]
CFDATLPSAAFSLVADRLERLTGDPRVSKYIHSIRHSHHIYGNQMYDMVGGNPSGCVATS
ILNTIINN
>APG75628.1 |RdRp [Hubei mosquito virus 2]
MKSTPGYCVLTYYGSNNAQIFGWDGKDCDPDRVSIVRQHVKIRFDQLLMGNLISDDIKVF
VKQEPHKLKKIQDGTYRLISAVSLIDTLIDRILFAWIARAQLDTVGRTPCLVGWSPVRGG
WRAMQNRFANSAVNCLDRSAWDWTVQGYLVDLWILFLENLPINPPEWWLHMMKVRFKLLF
EEVWFKFEDGTRVKQGTRGVMKSGCYLTILLNSLSQSLLHYIANDRCGQPMAKKQPYSIG
DDTVQEALEWLEDYVRQLEILGVTVKGAKVQHWVEFAGFCFDGKTCYPAYWQKFLYNLSH
TERLGETLMSYQYLYVNEPVMYEFICRVARELGPQYVLPKLEALDIMNQPK
>APG75704.1 |RdRp [Beihai sobemo-like virus 1]
MPPRGEAAVLDSIVMQAARYQVGAEPTRDLRQKLLDRALREWPHVSVPSHWVPDSEGAIQ
WDLVRERIVNILRYEIKSDASPGFPLSNIGDNTKVIETMGEDFIVSVVISRLKLLLCNDC
LGTPMSLVDESLCDAVSLFVKNEPHPEKKFLSKRWRLISSVSLVDQVIDRLLHTRQNKVE
IFLWHKLPSLPGMGLTTETDYKRILRAANRRAEKHGTGIACADVSGFDWSVKEWQIMLDA
EIRTKLMRGCPSYVRDLMIRRARCLCRSLYSTPQGKLISQDVLGVVKSGTFNTSSTNSRI
RVLMAWAVGAEWCVAMGDDSLEAPVECAVEKYAELGHRVTDYEVAEDTFEFCSHTFHMDG
SGWYPTDPVKSLYGSGVKGFRPEADQALRNYVQRHPHRDKYLEVLDLIERHHSPETVPAG
NNAQQENPGDTQGRAARPASRPAQAQ
>APG75712.1 |RdRp [Beihai sobemo-like virus 8]
MAFTVTISDELIESAIWSFFGGGAMFLALKIGVFGMLWEAASWLLAWVWFVVQVVARRLA
FQLQLGALPVAACKTGFIIVGEKAYYRDPVDLRMYSVVPHTATCTDGKMVLKDYRLVPLG
GDAKVAESALFGSDPLTKRSSAPNDYVSLYIEQDGEYHYLGGGYREGLFLITAAHALTES
EGHTLALSRDGVKFYRPAGVKRHYAREGYARCTGDDVGAFELSAADWAASGVRSVKPSVY
SAVGQTRVEVFGRSRQGVLQAGVGALLPPTEKQKRLGIVPHSASTIRGFSGSPVYSTGES
GRRIVGLHIAGGCESDNKNYMASVHEIHFLRQKLGLVPEPQLRAEVSPNTKHFQYNRHDR
DSDEEELDDELDNANKFGGTFGFYDSFAETAPVSAASAGAVTNPPPGLTPIVEGAESEPS
PEESGVGSEAPGAEAPSAEGDRDDDVLQVQDAFEEEEYVVLPDIEAPPPPPAGAEFVRRK
KVGNIGRFFGCTAFAGAAVAATNKVFDPAWMVCDGPSLRAAAGADYKSMFESTNFERYRE
YLSAARAEAAEDARTMKGVDGNDVARLFASGVSNRSRKKALKRLPERFLEAIGRLGLDTK
AYTGWANPPTGVEAMEQSFKVQLGGVKPTCWPEATRKQFVAKEGPLYEDFLTEVAKYPAN
RYNAFTGVHARLTRFVLGLDGDKSAGWSQHFRPGTKRSWQDKEGLELASYLTRCRLLLRA
AVGPDTMAQMTPAQLVGAGLSDPRTMFVKVEPHNDAKVAAGRWRLIWGASLVDVCTASVT
CRKQDKLDIEQYQGGPIPGGHQQASGLGHHDLGIDRLSREFDRLLETGLEVFDADAQHWD
MLVNRDSLYADAWRRIILYDGSNKDVFEMMALCEAAANSAHVVLVGGNLWEILKPGITAS
GILSTTAQNSFIRALLYSFVGIKHCVVAGDDAVGARQKGYDHRSALAEYGPIEKAVNVYT
PEAGIEFTSHRFTKSAGVWTARFLNLGKACARLALGEKEVRQDQLSGLLFCVRHDEAQIR
NLGQVAEQMGWPIAGAEPVFLPCLD
>APG75816.1 |RdRp [Hubei diptera virus 13]
MGETPVPNGSISEPFRRVLEKRAKGYGWPRFGHAAEVKSLAQHAGARRGLRQDPMTRFDE
EKLLGIATDAHKAARWSVPEDFLTKEHYLRVVDKLEWKSSPGYPYCVRNPTNKDLFKVNE
SGVPDPSRVDEMWDIVNHRIAALLRGERTADPIRLFVKPEPLKEKKLRDSKFRLIASVSV
VDQIIDHMLFDDMNETMYAQWDMVPSKVGWSPYVGGWKCMPRKKWLAIDKTSWDWTVHLW
LIDLVFKVRQRLCRNMNSTWKRLAEMRYRMLYIDALFVTSAGVVLRQKYPGVMKSGCVNT
IADNSIMQFLLHIRVCLEIGEAIGVVMAMGDDTLQEKPKDLKKYLETLGQYCIVKKADEG
NEFAGMLFAGMRVEPLYAGKHAFSILHAKKEVLPDVAAAYSLLYHRSQYRQWFRRMFTES
GFEIPTIGELDAIYDGGE
>APG75819.1 |RdRp [Wenzhou shrimp virus 9]
MEEAYAAVRWDIPSDFLSREHYERTLLRLDLQASPGYPYLREAATIGLWLGVTLEGQFAP
DQVERLWQHILLILSGEFDHYYRVFVKDEVHRKKKADEGRWRLILASALPMQVLWHMLFA
PMNDLEAEKIFHTPSAFGVSFVYGEWKMFKNYCRVKRLEVAIDKSGWDWNAPGWVFDADL
QLRYRLCNQAERPAGHLWFALARKLYDDAFEHSRCLLPSGQVYVQEFSGFMKSGIVNTIS
TNSHAQIMLHMLACKRSGEPVTPILACGDDTIQAATSAGYIEELAKAGCIVKSVDRKLEF
MGFNFEGAMQPIYTVKHIASFTYKSEELHGEILDSMCRMYAHHPWFDCWKMLAGSLGHNM
KSRAWYQFFLDSTANIRITKSI
>APG75895.1 |RdRp [Hubei myriapoda virus 9]
MFYIELLEKALVTGSDTGVVMGFNPFNGGYKHFIRSLPEKCLMLDKSSWDWTVPTWLLSD
FYQLLSNLGFGGCKRFHRWRQLHGIDHGFIPAMVEGEDCDLPAGIQVTGNFLTYIGNSVM
QLLLHFMAEDLLHEQPGRFYCGGDDSIQSVPKNYDGYLEFFQSVGLKVRGGISDHWEFLG
WKFSKERKPVPLYSQKHLFNQQQLDELIAPDLLSSYQLLYTWEPIMLNHIKSALSWIKPE
FVRSDWYLQCMWEGL
>APG75943.1 |RdRp [Wuhan house centipede virus 5]
MQVFGVPWGFERERGYPRMPATTPPSFNTRVQEAFTRIKNEVPIISRYLEESTNYVWPSR
QIASELKSLQVHSERYFKLSTNAMHPDKDLKSAILYHAESSYGKARWTLPEDWWSWRAFK
EAVRNLDMTSSPGIPYMKEAPTNGKWLKWDGILCDSLQLERLWHDTQKVIEPEFDLLLRV
FIKQEPHKKRKADEDRWRLIMAAPLSVQVAWQMCFRYMNDLEIEKAYDLPSQQGIILVSG
GWKVYSQQWKEQGQTCGMDKSAWDWTAPRWALALDLEFRKRLCNKGMNIAWEHISETLYR
QMFDNPILVLSDGTAYRQVVPGIMKSGCVNTISTNSHCQVFIHIAVALTYKIPLKPLPRC
VGDDTLCTIGQSPGGIISYYDSFGVILKSISDTLEFVGREFTDEGPIPMYIGKHVVKAQH
VRDEDLSMYLDSMAREYCHSPEYFEVWKRLADELECSLPLSREAYLYWYDFPED
>APG75962.1 |RdRp [Xingshan nematode virus 5]
MCPPWRHKFSRSPAGPRARTQESATETPGFEEVGWSYGVYSRMREPTINPLMEEALRPYA
ELFQYTGQYAWPPRGPEAERVSLRVHARLRAEILAGMQEPTHDEEEWLVAQTVKAYRPAR
WEIPDDFLSWTHFMRVVARLERNSSPGWPYCRQYGTLKLWIGEILDPDEAGIRMLWDLVQ
GRLRGDEAHPIRLFVKPEPHKISKLQEGRYRLISSVNVVDQVIDHMLFDMQNDREIAVHL
DIPSKPGWSPARGGWRMLQQFETAVSCDKSLWDWGMPWWVARLDLKVRASLCMNMQTAWM
ELAERRYRELYQEARFITSDGQIFAQKTGGLQKSGCVNTISTNSRGQYLLHMLACLRSGE
DHTQCFWAMGDDTLQERASEKYCAELGKLCRLKEVTPGIVFAGTRLDSEGVHPEYCSKHY
FTLLHKSQEAVPDTLSSYVLLYARDQRLEALLEVARRLVPGVWRSAVELRGWYDGLID
>APG76921.1 |RdRp [Beihai sphaeromadae virus 4]
MASFSNPVNASEKLSGASFLAVATRRRRQDLSFLEGQLDKCTRLSPQFHLPIRDIPEIKS
TGKGDMQRAKTQTFDVPDNFEKLPPIPNSKLTRNGELIQKGNLGKRFYNSQKTFGGKNVP
DNLRQTIRHALATRIEINGPAVESCVIADELMATGLEWEYSAGTTQGLVERLSRFGKDDK
TVSFFRQTDEIRNFQSFLFQALDTLLPLKSTPFETSFPSTSTEVIEGIRVNPQSSAGPMY
GTTKVQALDDIMLTMDAIRTQFSLGTLDTFFAAHPETLIADCRNKTDRYEIAKLPEKTRP
YWSFNAHWQFYYSWLMQRFCDNLYVASDPECDVPTYNYYGHVWAKGGAQRIHESIMNVAK
TGRPFVGIYGDDFLFAFPIKTDEGTTIQVMAPDISQMDSTVSHAVIRGTCDYIYKQYQEA
HGDDPFVRFLLTRLAEDASSPRFLASAIATYQNQRPTGLATGVVGTTLFDTVQAALLAFS
VIEEWNRTKRSPDEIFNKVSKKFGMRAKSLELYEYNGLPPAEGTEWTFLGMQLATYSNSK
HTNGVIPRLPRDSLLKSILNPRINSYLFSSKLGTQRYLFDASRGWYLCALGDRLIWDVLS
SVIETVPTMAVGMVVQAGGGLGAPPECNGLFDVNRPFNWLSSFGVPTMDWVADLFLSPMD
PDPAGWLSLLDPPKGRLIVEMQDQVDLSRYTIRPTPNTAPHSWETREKVTDTNLESLVSD
NPSGLGPQVQRPKAQHLPPVKAPPFKIRLSEHLSKHNITAFVPSELAAELGVSVTTILTE
LYSKERETKAPEFRWYSLGRILTKDPVDTVQPSRILWNQYSRILSELGYSNPAIQPARPK
AGPVPAPRYSKMKANVPQDFATSNSTTISDCDTSPAIRVSGPDQTPTSQTVPQYTPKPAQ
MMYQRIPAKTGAVVCALEENLVAPRAEGLSSGARVPLADQVNSGRIVHQYFNWDPPSPIL
STSPEQTLPLDLSTSESVSTPDTTSTPDTVMYRSPPIEGSQCYEEDQSDGSESSWTSYAS
SVSGCQRFDYPNRRSHPDAFPNQEAQSFRAAKEQYERYTESRRTQSPPQSPPPRWPTPPP
PIPITEGSLTYTSVSTTTSNSKQVASGDRSRGSGAKPKVSTHSKKSTDVPSQVPVKSVEV
KGRTFTNSTRFSGVEHKPVKTTNGNQRVFYKVKSKDFRHPPVPPTIVGFYDGKHNYYVPT
YKCQVDSKVKCVNTPPNPTKLGNFAWLGSGVSSLCAWAVTGKFELVFDFTHQPDKMLFQC
SIYIDGKLMISASRCKSKKEAKEIAAFQFLHSCFLHRTPRDLIHHALKTPH
>APG76923.1 |RdRp [Beihai permutotetra-like virus 2]
MDASNPVSSGDKVTFADLKEDSLLLKRQNFEELKKLIGTSPRTPAPYVGRNEYDYDEDVV
KDLIKPIAVAKGNPEVGFLTEAAKVRVCSFHTMGENQEDNNVSMKQTYKIAKRDRKLVEV
CLKSGAQSDDIKRLIYTTGNKEGFSKRLRLWATKKVPSPKTAMEKYNIKFEDVRAALPVG
KGLPNWNGNIEEFISGVRVNKSSGAGPPFYRTKRQCLDDCFDAIGKLIKEANQDHLDKFL
RENEEFLVCQCKNKTDRYPPDKLHEKTRPYFSFSFPTQFLCSALNQPFTDNMLLFHESGA
NACGFSYADGGSQRLFDWMCDTEEGEVKFCAYGDDVRMVKREDGVLYSCSPDFQCMDGSI
HKTEAAEYVDYVLHCYEREHGPSNFWKFVGEVWKKQLVGAKFFVNGSQPYRSETGLLTGC
VGTTGVDTFKSVTAFVTLIEAHKHYGVDIMNVEEVKNFMRENFGLVLKGDTYQWDEVQEE
LEEGEQPNAQEFLGVQLKAVTGKNRLEVIPYKEESDIVSLIANARVPEEVRDLKKTTGRA
RYLFDCARGYMITAAFLHEKTWNICSRLIEETNTEVICMRVQTGKKVDGEYGGEGPELVD
LVGEDFTWPSSDGWPSIDFCVDVYLSPDNKRGGLWYDCVPALREKLDEIKRYRSLRDPHH
VPPVVSREVQTTSWAEEVETERGREQAELAMERKRDPTVDSEGYLRSFLEERTPLMKPVK
YPKEFVKYKATTQSVPKEKRIENAIPEGAEKFHRDFIPLVTNLAPGKCAEVLISLGWRPS
PSESYWEKGPLVPVRDSDWTRAELDRLKEVPRRETKSRVKVARDGKTWCEVPDDVKLSDR
QVDVVSRVSYSFVNAGHILDRKYTVLENSPNPWGVLQVTYRGTGVLVGEGFGVKKDEATS
AVFELMMERIMAKEAGPLTSEIVTTENGENRATESEAAREEETAETERETEERNESGSTQ
TVAPASEGKDGGN
>APG76925.1 |RdRp, partial [Shuangao permutotetra-like virus 1]
MTIKEMMVQNVVRRRQDLSYLARRARNAPRTRFEELRGLEEDKSVVDQSVQQLQAKQKHD
VDLALRKGGALDLSFLKQRPPIPICSLIDDANDPLHPPGKHQEKDKVTTQRVFGGMLQDD
FLIQQLRATVTHEQVEEALCSHVYTRGTAEGFSKRMREQMTRKCVSARFNPATGKKETQA
SLVTRLRKLLPVDRTKLRDWNDPIRDQVFDLKTSKISSAGPPYWKDKPAAMLQLMDIGLP
LVVKAIKDNKMKELFDTEPEMFLCEVKNKLDRYEVSKLKDKCRPYFSLPFHFQVLFSCLS
QPFSAALKQFHQGGSNAYGFSWAHGGGRKMVDWAHQTDKRTPRFYCYGDDADLYYREDDA
LMRVSPDFRQMDGSVDYDLVSATIEYVIQEFEQTFDNGDKNPFWRSVGKLWLEFATNPRF
LVSGPETYQKQTKDGLMTGVVGTTLFDTAKAVIAYSHFADAAACDKGILEETKARNFFKK
LGLEVKEGTWKPSQMQPPADGELVSPNKFLGVSLKWAQGPNRMELVPSLEFEDWLKLVVC
PRDDPSVRPTQTSKWRTQFDRWRGLMITGAFSDDRARRLLGGLLNIVPGDVILMAVSADG
GRGEKPESGQVCGDEFSFPNSEGVPSKRWCENLYFSEDNQWPEETAPWEVVYPSLMEEIT
EFRDSWKKMVPRMHSVVAKEEETA
>APG76926.1 |RdRp [Hubei permutotetra-like virus 11]
MDASNPVISSDRATIQSQLEKVRGTRRQDLGYLQGLASTTQRIQLPTNINIPLLERTGIV
EKFKTNRPEVPTTKDIPLDDKIFMVELNECPVSGILNSNSLPLHPSGVNCLGGKVNVQRK
VGGIPTAPFGLGDIVAVIGDDVLNTKHVYTSGTWSGFVKRLNQQMGRKTVSLRKTMGNMG
KELSYDACLKLLDKYMPRKPNYDWPGRNEANFYEDLTTKIKVTMNSSAGAPYWRNKSECM
EDIIDVGIPLIVKAIKENSLDKLYMENPEMFLCEVKNKTDRYEVSKLKDKTRPYTCVPAH
WAFLFSMLTQGFQETLLTFDQDPSSSNAYGFSSSNGGLKRMVEWMYTADRRGKVVCYGDD
ACIVIKKGDKIYRIDPDFKQMDGSLSQEDIELTVKWVMAHFEKDAGKQSLFWRAVAGVWA
LMSHNPVFVIDGKTVYRKRNPSGLMTGVPGTTLFDTVKSVMVWNKLLDVCATGQGDILDE
KWVTNWMLQNGLVVKEGTWKPEELPKQLDHGDLVTTHKFLGVQIKKIIWKGTEQFVPTIP
YEDAVEMLVIQKDDPWPTNKVSNTMKARTLFDRMRGLMITMGFNHPAIVDCIHNVVNNLP
PEVILMQVQNGVGEKPDHITLQEFNYPDSSGFPSVDFCISVYADGTYDEPWIKLFPNLDD
KISAFKEQIKQMERKYRELLGVQDPQYVEIEDKPLNQEYQLVEAKTPVKPPKFESVNKRS
KVCEVHDDRIQDRKYVPNLGQSVRIFLQKGYGLAPVGVVAAGLGVSARRLYREASNWGYY
MTGWTVDDICSLRPIITAFKTHQEDIFDDMEGKKTLINKSTEIRQESLQKSGEVVRSAPD
LVLLRKDILLFNQSAPVSQVDNADEAFKILNLMVSREGLQYTFTTKVDATKVNSVGVVMV
ARHSSTGVPSGWTPVAEAWSLNKKLAKEFIARSILEMNGIECEESKFSVTYVPPILEESL
NWADEVENTFNPRQIPRVIDEKNSNVLPDLDVYQELEKLRPYIPKKFLGYAESLFVKPNP
QEHLKAALEMLDKIDRQVHHWSSSDSDTSGVGSSSPSTPSKRSRLTPARRTKLNRKLTER
RRRKKASSTTKP
>APG76928.1 |RdRp [Hubei permutotetra-like virus 1]
MSNPIISKDRFTINDMIARHGIAMKQDLMGLRRLAEGAPRTFLSSLPDPDHEAAKLLLGR
GVKSLDVKDQSIDLSCLNVYKESCPISTLQYEKAQIHPEATNQKDGKVTVRRNFGRVGAQ
DALLSSAALVKYPLETLEELRDATVYTSGTPSGFSNRIKELTTRTCKSEGKPAWIAKNLS
KLLPTTELPDWHDVEGLMESIKLTASAGAGPPYWVSNQKALPAILDVTLPLVMRHIEEGT
LEVLAKEQPELFISELKNKTDRYAMDAVNEKTRPYVNQGTHFSFLFSCLMQPFCSALQTW
DEDATTMNAYGWSMARGGINRVYAKVKTMQDLAIRKKNTKFMIGLYGDDAKLFMATKDGR
VFAVDPDFKQMDGSVDFDTVVGVTKWMSNSYTEQHGTSPFWDRVLELLAIMATHPPLIVQ
GQTIYKKKSKDGLLSGAVGTTLFDTAKSALAYNDLINHLETNPEHFSNEAWVTKFMKDKH
GLVVKKGTWSPEEITHRMEPVHGELWTTNKFLGMRFMWRQYKVLDEVKYTLVPSLDETEW
LDLILHPRDEINTDGSVLSSVAKQRKSLDRARGYLVTGAIFNQAIAQVLFKTIDMVPAAA
VLMAVANGNGKGEAPAEYQIVGEDFEYPNSEGIPNEEWVTRLYSDDTPNPAHWVSVFPTL
QEKLQLARKPWKKRLRNLVELASLPADPHTTVAVASYVPPGEANLPVVATSFSAKEKVKD
VPPLGKTSGAPQSRKAYLFAKLERDGFGDLLRPQRAVEQAKPKNAMPTIKQQHWVVIDET
EADVFRIMVDVNFDALSKYVMPLTPAQPDLNWLNFIDPRNRGVVKFKTKVIRYDKFEDTV
TPVAFKRIAAVMTYPDGDVELASTETYRDAALARKAITFKIYATMSNMVEAGKITTRSVF
KKKGEEGIMYSVPLAYTKKDEEEATPEKAGWVLNVSVTENLEQQEQAREEEKDPYELGLL
DRRQELVRLLEEIDKFISMQSKNSTDGQKKNEKPKEQKQGTAATTAPKTKTETKSSKHNR
RGTRNGKGNPPSPQSGGKRDDIILH
>APG76931.1 |RdRp [Hubei permutotetra-like virus 6]
MDTSNPVVSSDRRSLREAKELAVVKKRQDLEYIMNVAQTSTRVILPVGERALPEAEVKSI
ILNLKDKEPTVRTDSEDMLDETVFQLVAPSMPVCGLLSQDGVPLHPPPIHNAKGRVTTNR
RFGGGAYKPLGIRPMVEILGVRTQEITKVYTHGTWQGFSNRLAKQMGRKCVSMGMTIRNS
MPGVQMDKNTPRRIFFDILNKKMPARKPSGWPSLSDPLDTILDNIKITLDASAGPPYWRN
KVECMDQILSEGIPLLVKALKENRLEQFMREEPEFFLCEVKNKLDRYGVDELDVKCRPYI
CYPAHCALLFSVLCQRFQEKLEIFTQNFESSNAYGFSSANGGLKKLVEWMISTPRGTSRY
ICYGDDTRIVVADRNGDRFMVNPDFQQMDGSVDAQTIAWTIDFIIKKLEEEDGEENCFWR
AVAKLWKLMATNPQFVVNGTRVWKKKSSDGLMTGVPGTTLFDTVKAIVSWNFCLEASARG
EVNLLNSQDVTQWMRDQCGLVIKPGTYNPEKLPGEIPNRGELCGKGKFLGMQIMVEEFEG
ETVFVPTLPEEEMIEMLVVQKDDPYQKTRSLTANQRLLFDRMRGLMITFGFTNPLVVSTI
HNIVNTIPPTAVLMETQIKGGSSPEHITLQDFGYPDSDGFPSVEFCKAVYAGCLERDRYW
TPLFPGLAEVFKELRENGRHYLRSVRLVTREGVEQTVVREDKIMETNVLPVALEEPRVPT
NLPDFNERSHIVDLRGATQKFLPDLGQSIRRLLDEYGGSMYVGEARMRFGCSSNALMRAA
SKYGFWIDSLYDDGIISKFPIQTPIPTIQDHIRINMEENKSVVDKGTEQRLKAIEQLDVS
DRVVPAVAVLTNPEEMYLDAGFMAGLNRAAISWRGDTDPLQVLGQFLARQPSHFQVKWSS
KVVTQTPDRIQAQLKVISQTFDGSRLVGSVIGPNFRMAKVYLVIHIMNVFDSMLVQKGES
EIFRDYLDQRKSIFSPRKPLPPLNPGLEPWNWVEEIENTIPPQWEVLQQTREDPVLREIV
DFVNQRFAFATESQKVFLYNRTNELTLVGFTKKPLMIQMLVKELYALLKEFKKRDATELR
RMYEQTGDSSVSDQTIYPPPAAFADAEEEVPVSQQQVSQVVEVYRDAQSAIGDKLRPETL
VVDRETSSSAAASRAVGEDVNKKSQRNRRTHEREKRQLREARQLRSQRVRDTEQIVRNEP
STGRANRSRKNMTQEMRTKLNRKVLERRKRQRKELTESKSS
>APG76933.1 |RdRp [Hubei permutotetra-like virus 2]
MLQQIGVAKKQDLRGLAMMAQGAPRDLLSSLPEPDFEQAKVLLGGGVKSLDVEQPMDLTC
LKKVTDYCPVSDLKYLGVQIHPEGTHQTKGQVSTKRNFGRVGKQDAILSSAALASYPLDK
LEQLRDATVYTSGTPEGFSVRLKELTTRNCKSEGKPTMIAKKLAKLLPTQQLPDWHDVDE
LFANVKLTASSGAGAPYWVPTKDAMSSVLGTVLPLVLEHIESGTLGKLAKEQPELFITEL
KNKTDRYAMDEVQRKTRPYVCQGKHFSFLFSCLTQPMCHSLETWDKSDTMNAYGWSMAHG
GINRVYERVLQLRDVAVTKKKTLYKIGLYGDDAKLFVCKKDGSVYAVDPDFKQMDGSVDY
DTIQGVVKWMSNMYTEQHGESPLWDRVLSLMAVMASHPDMIVNGTTIYTKQKDGLLSGAV
GTTLFDTAKSALAYADLIEQLEISPEMFFDTERVTKWMLKNHGLVVKPGTWTPEKLTMVP
EHNVFWTQNKFLGMRFLWREYKNDEGEDRFTLVPSLEEDEWLDLLLHPRDDINTVGKSLS
DVAKQRQSLDRARGYLVTGAAFNPRISDVLKKAIDMVPAVAVLMAVSTGGGKGEGPELFQ
VVGEDFSYPTSEGVPNLRWITMLYSHDRPNPGDWKPIYPTLHDKIMLSRAPWKTRLRNLM
LAKSLPLDPMVEIMVTEKALIEPPAYPEPSTSFAKKGVETSLPPLGNKKVALQRRVDYVE
NLIKRDSFMPVYEKKLPPMKEHKVFPKVELPKNQLIVDAEDVSLFNITVETDILQLAKLT
LPLTATQPDLAWANYLAQRDNKKFIFHTEVISYQQVMDGQPIPRKKVTGYLQDITTGGRT
YLASATTTAKAELVRQAIVYKLYAVMSEMYRHDIIKVRPVSKKKEGILFKIPYTYTDTEA
REVEKLTAMSVPGETWAYDNEVEERVNQRREHTGPTEIQLLNQVKVAEDLLKQLQQAVSK
LQKDRHAEQQKYEQERPEEASKTKAKSQTTASVKPKRKQKTPSSKSAYGGSSNR
>APG76936.1 |RdRp [Hubei permutotetra-like virus 7]
MDASNPIIPNTLTTMSNILDRQARMTRQDFSLLRDRLSTQARHLLEVDVPRLPPEQVQEI
LKEYKETRVAVPPDSKAPLEFPTLDLYAEEIPISRKLDFDGRPIHPAGTNSKQGRVHLSK
SFGSQPRPMEGVSYLAEILGRDVCNTTHIYTSGTRAGFQKRVAKQLGRKAVSLAKMFREV
RGLGKNPTAKYVNAYLDTLMPRKPNTNWPGVHTDLIDGIMDGIKINFKSSAGAPYHRPLH
LCADMVLSTGLPAAIEIIKNSKPIHDAMEDDVEFFISELKNKTDRYDVNELMDKTRPYCC
LPAHWRLLFSLVSQGFSATHPTFDEIKSANAYGHSNAHGGMRRRYDWAMTANTRGQVIAY
GDDALISIKRGSDIFLVAPDFRQMDGSIHREDIKYIFRWILSHLIRDAPGADVNFWGPLF
SLWEFFAIDPILMCEGSKAYTKKNPDAGMLSGVPGTTLINTVKCATAWDLYLEHCANTGS
DALDPDMARRFMAKHGLELKPGTFSPQRLPTPDEFQHGLLLTTTKFLGLQTIVFERNEGE
FILCPHLPRDECVSQLMTPREDATGPRPSLTASNRTLYDRARGLMVTHCFTQPDVRAALY
NLANQIDPTAIALIPQVENGLPPDHVSLPEFSFPDSSGFPDLSFCLSLYSTDEKQPPMHQ
FYPNISNVHAEMERLREAAKFKFERVAVERGAIVRAPSPAPRPIDPIMEVAIGTTGKSTA
VNVPKNPPKGSKTVVVGSDATPPKRLPTLFMLIRKIVTRRGGACTVADAAAYASAEPRRV
YDEALNGGLYLTGTDDGDIISLNPIATPFPTAATKQRSDESRIRSLPPRASMAAFNRKRR
GGPPITFKPQLVTINLRELYGVPLYKYKDDNDMLDQFTAAIRKHFSHLRWRPILNDAKHL
AERLEVSKDGLEWIDAAICECPTVKLARQSIAWAVYLANGYEIETGPDLANKTNPDPKPY
PALWVPNPNPNPDPNGPWEDWDTGPDLDTQAGYAAAEPLAAPEIAPLGQPDIPLTSLPRD
LQELSEHYNILQIKLAYLALCNLGVVDPATVILEAVGSSLHPERRRTARERIPDTNSAGP
AVPKRPPHQKPQSAKPPRKEKTNIERPLTKNQKIRERKKRRLAELRQLENGAPTKNKSET
SNSSGYASGDGDGPGKENVGRHRYWHKEAPPAPPPVRNTLRRIWWDSALGDGGLDETQAS
RDADLSHYLQE
>APG76938.1 |RdRp [Hubei permutotetra-like virus 4]
MDCSNPVNVNDRITVGDARIAAAGYIRQDLASLKNAAAQVPRNYLPTSTPRPPDVVRADL
LRVKSSRRAVPNDPEGLVALQDLSDFLTLEAESIPICGYVGPQGSVHPSGVKMKLGRSLA
TRTFGGQTRDDIVLEAALRHFPYMDVAAAYSSAVYTSGTPSGFLERMRLNMTRPAVSSLR
TAGVRTVAQLAGLMEKLLPIRKAPVPDWNADFDVLLDDVEITKEAGAGYPYCRSKGQAMR
DCLEVVLPNIVEAVTTGTWEQLMTDQPELFLVEVKNKLDTYDTEKLLTKTRPYMNYPMHF
TLFWSFMAQHYNELMYVVGDGPPTSNACGWSMAGGGGLKKIKYIQTQLKKEGDWFVEAYS
DDVVIYYKQHGEIYRISPDFVQMDSSIDADIVRARLYNIRKLFKEQHGDNVWMESMIDLW
EDMALDPMLIVQGTKIWRKKAKHGMCSGVPDTTGINTYKSVLAYHKMLESHDPRTLTEDV
ARKWMRNHAGLEIKAGTWTVEQANFMAPPGEPMCPQTFLGVQWMNTEEGAVVPHLSTEKW
LRMLVVPKDKDMDTYSLSAARRRFDRMRGYLVTGAAFDPRIVDVINDVLNGITAEAVIMQ
VQAGNGRGEAPQEGLLLPDFVFPASDVVPSRANVVEIYSGGARSAWTELFPGVKVLISGH
MELNMRKFGKITPYRARLAGTGEGRTTDVMVLQPPEAFATPADNPGISGASYKKGKRTKP
GSKCKVVLPDGAQGATMPTVEDTIDHILRETALPLPLLAERIGKDPHEAIKFVYNAGYDA
REPLLGLKTEAQGPALHSQFPIKERARVLDTKVLEDGKTTVPITRPDTRTTPLRGTVVLE
EFNGEAVAPPRDVKVIHHPKVTSSALVGDPVSYMVHLLTKATGETGSWTTSTVPTRVESG
TAVLFHAEYTHAGFIARAVANSIRRAKSFASRVMIDKLIREHGVPLPSAYLPPTPTQVME
AAANARAESLKAHNNPSWRTAQNNQAKLDGAQQRLAQVDERLTSRLGGQPPLETLLIERF
EKLSALLTDRLSDAIQQSRGISLEVEALDSRKKSKTKTKKSSRRYDISSQNHTKNSDHDE
TYQEETHYEDYGEGTSRRYDQPHHETARSKKKGVRRRGGR
>APG76941.1 |RdRp [Hubei permutotetra-like virus 1]
MSNPIISKDRFTINDMIARHGIAMKQDLMGLRRLAEGAPRTFLSSLPDPDHEAAKLLLGR
GVKSLDVKDQSIDLSCLNVYKESCPISTLQYEKAQIHPEATNQKDGKVTVRRNFGRVGAQ
DALLSSAALVKYPLETLEELRDATVYTSGTPSGFSNRIKELTTRTCKSEGKPAWIAKNLS
KLLPTTELPDWHDVEGLMESIKLTASAGAGPPYWVSNQKALPAILDVTLPLVMRHIEEGT
LEVLAKEQPELFISELKNKTDRYAMDAVNEKTRPYVNQGTHFSFLFSCLMQPFCSALQTW
DEDATTMNAYGWSMARGGINRVYAKVKTMQDLAIRKKNTKFMIGLYGDDAKLFMATKDGR
VFAVDPDFKQMDGSVDFDTVVGVTKWMSNSYTEQHGTSPFWDRVLELLAIMATHPPLIVQ
GQTIYKKKSKDGLLSGAVGTTLFDTAKSALAYNDLINHLETNPEYFSNEAWVTKFMKDKH
GLVVKKGTWSPEEITHRMEPVHGELWTTNKFLGMRFMWRQYKMLDEIKYTLVPSLDETEW
LDLILHPRDEINTDGSVLSSVAKQRKSLDRARGYLVTGAIFNQAIAQVLFKTIDMVPAAA
VLMAVANGNGKGEAPAEYQIVGEDFEYPNSEGIPNEEWVTRLYSDDTPNPAHWVSVFPTL
QEKLQLARKPWKKRLRNLVELASLPADPHTTVAVASYVPPGEVNLPVVATSFSAKEKVKD
VPPLGKTSGAPQSRKAYLFAKLERDGFGDLLRPQRAVEQARPKNAMPTIKQQHWVVIDET
ESDVFRIMVDVNFDALSKYVMPLTPAQPDLNWLNFIDPRNRGVVKFKTKVIRYDKFEDTV
TPVAFKRIAAVMTYPDGDVELASTETYRDAALARKAITFKIYATMSNMVEAGKITTRNVF
KKKGEEGIMYSVPLAYTKKDEEEATPEKAGWVLNVSVTENLEQQEQAREEEKDPYELGLL
DRRQELVRLLEEIDKFISMQSKNSTDGQKKNEKPKEQKQGTAATTAPKTKTETKSSKHNR
RGSRNGKGNPPSSQSGGKRDDIILH
>APG76944.1 |RdRp, partial [Beihai permutotetra-like virus 1]
MLPIATQIPLSFLSLMATASNPVQLSNSRKLLKDMMASERTQQQWEVLRARLDQVVRVAP
PRIGPSFNSAESGPPPGSDVKVERKQVPWGQVPIVPGDNYAKLPPVPNEDFSVQVEEGIQ
VAPRTDRGYVGVVPSFGGFLPDNKQAKRIKLSLGRAEGALYGEHAQSERVKNLLETGLAW
EYSSGTASGFKAKLDGYNKRLGQQYDAACRKYLGMDTAKSVRYVIKERLTPRPNFPKFEG
IASVLEHVETNPTAAAGPLYGTASKREAMAGILGAMSKMYEEFSKDNLEEFLADHPLWWL
AQCKVKKDLYKTEKVKDKTRPYWSFNAHMSFLASFLCQPYTEGLGVLDSPENWNAYGWSW
VNGGAEKLWNRIGAARRVCAAIYGDDTEIVVPAVRRQGGAEERGKLRYSVDMSQMDAHVP
HAVVRATIQDVYAKYKEQHGASDFLEQVCKIWYQDATKPRFYVSGSTTYVLKGDTGLATG
VTGTTLFDTVTAMIPVEAFKRAFESQGGDPTLLLKQVFHEFGLTIKPGTEEPEWLPDRHW
DPQHAAAVREQFATLPAGTATLRLSKPFLGMQVSEVATLQGSAFVPHLDDEGFWRTLMND
KVRQNQGYTQKMRAYFDKLRSLLLVGAGADVVRWDTISQLIEYIPTEILAMRVQEDEGLG
APPDQIGFENFKWTDSSGVPTPAWVWQTLASPEVSDSYWWPLLREKVQDPHGRLEEVPYV
PPVPRPEEPRRPVSGLVWEFESERQDEPVSGEIPDDEPSGLSKKRGLPQAKAMPPARPKS
REGSVFQYLAQRRSLKMLVTDVAREVMKPVSVVLSVAQSFGTHRFKGKYLVPKGSEGAGL
NLTEELAQLMSQGIKAGTHQVPELATSLIQPMPPPARMPKDAVPNPVISVKLNMEIQSVE
ARALVVNPEFLWEEMRFSRFRESKEWSLVTTVKTWFHTSNPTIPLEKRSVAYPKLDGGSV
VFTTWEWGSFVATTTGSSHKAGDEELARTVLRLLLWGLERGKNLLHLEPPLTPNASPQHA
SEEEDPVQATAPAQEDEGEAHSEPDGSGVHVRNGPSNDWSRSQELLHEPG
>APG76945.1 |RdRp [Hubei permutotetra-like virus 1]
MSNPIISKDRFTINDMIARHGIAMKQDLMGLRRLAEGAPRTFLSSLPDPDHEAAKLLLGR
GVKSLDVKDQSIDLSCLNVYKESCPISTLQYEKAQIHPEATNQKDGKVTVRRNFGRVGAQ
DALLSSAALVKYPLETLEELRDATVYTSGTPSGFSNRIKELTTRTCKSEGKPAWIAKNLS
KLLPTTELPDWHDVEGLMESIKLTASAGAGPPYWVSNQKALPAILDVTLPLVMRHIEEGT
LEVLAKEQPELFISELKNKTDRYAMDAVNEKTRPYVNQGTHFSFLFSCLMQPFCSALQTW
DEDATTMNAYGWSMARGGINRVYAKVKTMQDLAIRKKNTKFMIGLYGDDAKLFMATKDGR
VFAVDPDFKQMDGSVDFDTVVGVTKWMSNSYTEQHGTSPFWDRVLELLAIMATHPPLIVQ
GQTIYKKKSKDGLLSGAVGTTLFDTAKSALAYNDLINHLETNPEYFSNEAWVTKFMKDKH
GLVVKKGTWSPEEITHRMEPVHGELWTTNKFLGMRFMWRQYKMLDEVKYTLVPSLDETEW
LDLILHPRDEINTDGSVLSSVAKQRKSLDRARGYLVTGAIFNQAISQVLFKTIDMVPAAA
VLMAVANGNGKGEAPAEYQIVGEDFEYPNSEGIPNEEWVTRLYSDDTPNPAHWVSVFPTL
QEKLQLARKPWKKRLRNLVELASLPADPHTTVAVASYVPPGEVNLPVVATSFSAKEKVKD
VPPLGKTSGAPQSRKAYLFAKLERDGFGDLLRPQRAVEQARPKNAMPTIKQQHWVVIDET
ESDVFRIMVDVNFDALSKYVMPLTPAQPDLNWLNFIDPRNRGVVKFKTKVIRYDKFEDTV
TPVAFKRIAAVMTYPDGDVELASTETYRDAALARKAITFKIYATMSNMVEAGKITTRNVF
KKKGEEGIMYSVPLAYTRKDEEEATPEKAGWVLNVSVTENLEQQEQAREEEKDPYELGLL
DRRQELVRLLEEIDKFISMQSKNSTDGQKKNEKPKEQKQGTAATTAPKTKTETKSSKHNR
RGSRNGKGNPPSPQSGGKRDDIILH
>APG76948.1 |RdRp [Hubei permutotetra-like virus 3]
MDASNPVNSAERFTLEEMRFEHLRKKRQSLQALQDMAQSAERHYFGDGLYNNERYSRVFE
ALEKATPHFDWYAEPWDLSFLKKMPPIPVDQTKHETLQIHPPNKNIAGGYVSTSRIFGSP
QGLDKGLIQGLSQVFNEDELIEAGSKYCYCYGSRGGFQKRLKMLMTRQCKSPYTPPQVAT
KLKRLMPRGPLPNWHEFDAMMEAVTITAGASAGAPYWKDKRDALHECVGTILPVVVEALN
DGSLQTLMNGRPEWFLVEIKNKLDRYEVTKLGEKCRPYGNMPMHLSLLFSALIQPFCKAL
HVWTKSDTCNAYGMTMCHAELYSWTSRIRQTALKAIKTKKPHYMFGVYGDDGEILRCMKD
GTVYAVDPDFKQMDGSVDYNTVKGVCKWIGDSFAKEHGDSPFWRIVLDLLAEMATNPLMI
IDGRDTYRKNQKDGIISGVVGTTLFDTAKAAIAYSDYIEQCEYDLSLFDNQDRSVKYFRE
KHGLEVKEGTWRKTVLNMNPDNAEQLFRETKFLGMQLKWVYDPSFDGPILVPSLPTRDWL
ELLTTPRDNAETKKKESNITHQRRTFDRCRGLLITGAVWDPDVAEALYMAIDQVPAAAIL
MEVQAKKGKGAVEAVNDLILNEDFSFPSSEGVPLRSWVAALYALTEEEKEQINSDDPFSI
AFQPVYPSLADFIRNRKDTWKERWKFMMKPSTHPQLEVSLKYTEYDFVNTEPPLPPIPVA
STSFAKPLKKVIIMEPFKTKKHDGDEVQVAIAPKQSLQSIKEYTEKAMIKDPTPFMAAIA
PHLETTGIDREKVVEYAKNYSWVVDREPFDRTFVMPQLNAADAPKQIVRRFVEENGLEYV
SPPCVTLDQRTDLKEQTVEVRDPLTNNQIQLARLRTLGVRAKVMEQVINEQFATYLRTLE
DVLPRSRDDSPTSSWKAIADAEAVEADTSVVSSVSTSQAARITKDIINASIVALKKELSA
FITTELNKQLKKEREKHASTTAKKKRKNGKNGGSSRKTEEVPSGSRNQTSKSSSRRASDD
SESHSPPS
>APG76951.1 |RdRp [Sanxia permutotetra-like virus 1]
MSNPIISKDRYTVEEMLQQIGVAKKQDLRGLAILAQGAPRDLLSSLADPDFSQAKVLLGG
GVKSLEIQQPIDLTCLTKKADYCPVSNLKHQDVQIHPEGTHQTRGQVSSKRNFGRVGKQD
SILSTAALAAYPLDKLEEQRDAVVYTSGTPEGFSTRLRELTTRKCKSEGKPTRIAQKLAK
LLPTTMLPDWHDVDELFAQVKLTASSGAGAPYWVPTKDAMASMLGTVLPLVLEHIEAGTL
GTLAKEQPELFLTELKNKTDRYAMDEVRRKTRPYVCQGKHFSFLFSCLTQPMCHSLETWD
KTDTLNAYGWSMAKGGINRVYERVKKLQELAIAKKTTQFKVGLYGDDAKLFMCTKDGSVY
AVDPDFKQMDGSVDFDTIQGVVRWMSNMYTEQHGESPLWDRVLSLMAIMASHPDMIVEGT
TIYKKQKDGLLSGAVGTTLFDTAKSALAYADLIDQLETDNSMFFDAKRVTAWMLEKHGLV
VKPGTWEPEQLDMQPRNNEYWTTNKFLGMRFLWREYEIEGQIKNTLVPSLFEDEWLELLL
HPRDDINSVGKALSDVAKQRQSLDRARGYLVTGAVFDPTIRDVLFKAIDMVPAAAVLMSV
AAGDGRGEGPELFQVVGEDFSYPTSEGVPNLRWITMLYSSDPPHKDDWKPIFPTLHEKIM
LSRAPWKTRLRNLMLAKSLPADPMVEIMVMDTKPSVAIDFPTPSTSFAKKGVEKTMPNLG
TARVKLQSRADYVEALINRDSFLPIAQQKPVATHNKKPVPTPRTILPVVSIPEGTLVVDR
EDTEAFNITVETDIRELTKLTLPLTATQPDLAWVNYIAQREGMKFVFYTEVTRYQQVTDS
QPIPIKRVTGYLQSPVGDRTRIASAETSAKAEIVRQAIIYKIYAVMVELHAHNIIRSRNV
SKKVPGIIFNIPYTYTRTESVQVEALARAMVPGDVWAYDNEVDERLNRSEQLHSTELQLL
NQVKVAEGLLQKFQQAVSKIQKDRHAEQQKYEQERPKTSSQKAKAATKNRGRATQSSKSA
NGGPRNW
>APG76954.1 |RdRp [Sanxia water strider virus 19]
MAPIPTHLLTPFSDNHLAFQTSIMDASNPVLDSSRMTIRSMMEKHARRQRQELSYVARLA
EEYPRVRFGKGVAKEMSREDKATAWAQIERKTPQLDTSPSLDLDSFLDARPPCPVSQVSY
HSVPLHPENTCRSGPHVSATRMFGQIYKDKLMTDRLLALEPEFVKEHYYDQVYSDGTAQG
LLNRMRKQMSNKVTPLSQLEKVAKTNLSTKRMSTLIGEMFPRKKTLPDWHRDLDLQLEEV
VQSAKASAGFPYCRPKGEVLDQVVCAGIPLLCDAIREGKLAEFRAANPEFFLCEVKNKRD
RYETAKITEKTRPYVAFPAHFQLLFSCLSQPFTKDLLLFHEHPKSVNAYGFTMAHGGSSK
IRYRTAELRELGSKGGAPICRHYGDDADIYVRRGGKLLRLCPDFSQMDGSVTHETVRLTV
DWILASYEEQWGPSDFWRTIGDLWVEMATSPLFVVHGKDVWEKRTQDGLMTGVVGTTLFD
TVHAALAYWVWVERVHYQRQYALLEEAPAIKLFKEMGLVVKPGTWGFETVNENPVQGTLW
TTQRFLGVQYKWETGPREVEMVPHLAYEDWLSLLLCPRGDEDMRSSRTSELTRERVRFDR
LRGMIVTGAFSTPEALAIMYELIDEVNPVAIIMDVQSGDGKGVTPDAIALLNEDFQWPGS
EGVPDWKWCMNLYLSPENQYEDAQWKLVIPEAHAALSDFKVRYRKDLKKLATVQKDVEGK
PSAAAMLPIPDPAPKAQIPSMEIPTSGSRVPKTSEAYNKTTKPVDVTLDDQGLAVEERTR
RPTDVEQILSTFRDLPLSPKAWEEIVAGATETQRAGLEALQGGTKVVQPVFQASTLSWKL
NWTVSKVLSTAQKAGLVVLPGGPKRKSLITALPPSDPSALEPIDHAAAAVERALDNSRPE
PKEWSREHSQLGLSRLKGPLTQEQAAKVCKEFLAHGYRCPMPKCKFGKGNAAPLTFVEVT
LHWITNDPHQDKCLLSKCELHDGCPTGPPMQLRPAKEITLLKKQAERLDGPQAEVLPPYP
RPPLKFSSMDLEEIRSIQAEDPSMARSVFSSMCHEQGVAVVFTTKGTDHEKGAVNAPTYG
EMHWTRIKKQGQPTPSFKREPLAWNLYLQVLGKKRELHNVLLTTALASLSDLGKPSLPPA
SWYEAAKVELLPTASKAYSTVKTPAPVLLNSKPSKTPLSQSISHAYETKPQPSKPKTESK
PISKWGKKKPAAPGQAKKKKGPKKPSYGRSGATGSLPNRNSQ
>APG76957.1 |RdRp [Sanxia water strider virus 19]
MAPIPTHLLTPFSDNHLAFQTSIMDASNPVLDSSRMTIRSMMEKHARRQRQELSYVARLA
EEYPRVRFGKGVAKEMSREDKATAWAQIERKTPQLDTSPSLDLDSFLDARPPCPVSQVSY
HSVPLHPENTCRSGPHVSATRMFGQIYKDKLMTDRLLALEPEFVKEHYYDQVYSDGTAQG
LLNRMRKQMSNKVTPLSQLEKVAKTNLSTKRMSTLIGEMFPRKKTLPDWHRDLDLQLEEV
VQSAKASAGFPYCRPKGEVLDQVVCAGIPLLCDAIREGKLAEFRAANPEFFLCEVKNKRD
RYETAKITEKTRPYVAFPAHFQLLFSCLSQPFTKDLLLFHEHPKSVNAYGFTMAHGGSSK
IRYRTAELRELGSKGGAPICRHYGDDADIYVRRGGKLLRLCPDFSQMDGSVTHETVRLTV
DWILASYEEQWGPSDFWRTIGDLWVEMATSPLFVVHGKDVWEKRTQDGLMTGVVGTTLFD
TVHAALAYWVWVERVHYQRQYALLEEAPAIKLFKEMGLVVKPGTWGFETVNENPVQGTLW
TTQRFLGVQYKWETGPREVEMVPHLAYEDWLSLLLCPRGDEDMRSSRTSELTRERVRFDR
LRGMIVTGAFSTPEALAIMYELIDEVNPVAIIMDVQSGDGKGVTPDAIALLNEDFQWPGS
EGVPDWKWCMNLYLSPENQYEDAQWKLVIPEAHAALSDFKVRYRKDLKKLATVQKDVEGK
PSAAAMLPIPDPAPKAQIPSMEIPTSGSRVPKTSEAYNKTTKPVDVTLDDQGLAVEERTR
RPTDVEQILSTFRDLPLSPKAWEEIVAGATETQRAGLEALQGGTKVVQPVFQASTLSWKL
NWTVSKVLSTAQKAGLVVLPGGPKRKSLITALPPSDPSALEPIDHAAAAVERALDNSRPE
PKEWSREHSQLGLSRLKGPLTQEQAAKVCKEFLAHGYRCPMPKCKFGKGNAAPLTFVEVT
LHWITNDPHQDKCLLSKCELHDGCPTGPPMQLRPAKEITLLKKQAERLDGPQAEVLPPYP
RPPLKFSSMDLEEIRSIQAEDPSMARSVFSSMCHEQGVAVVFTTKGTDHEKGAVNAPTYG
EMHWTRIKKQGQPTPSFKREPLAWNLYLQVLGKKRELHNVLLTTALASLSDLGKPSLPPA
SWYEAAKVELLPTASKAYSTVKTPAPVLLNSKPSKTPLSQSISHAYETKPQPSKPKTESK
PISKWGKKKPAAPGQAKKKKGPKKPSYGRSGATGSLPNRNSQ
>APG76960.1 |RdRp [Hubei permutotetra-like virus 8]
MTDCSNPIVDHSRVPFGNLEDVAAVRLRQDLGALRALLETSVRETLPAPEHRVDWEGRVK
ADISKLNEGLKIKVESGVLDIKKNTSLVEYSEHFPVSGLRHEGQPVHPAGVHQKEGWVTT
QRTFGGNLRRIDEVQAFLRVFEPEEMLEAATQLTYTRGTAKGFETRIEKLVTRKCKSVLK
YPYVSKDLNSAVKRLRELLPLRKGSLLPDWGGTNLEDLLETIQTTARASAGAPYWKDKCD
AKEQLLFAGLPELVEALNKEDPKAYLSLFDRDPEMFLCECKNKLDRYETSKLDTKCRPYF
SIPYHCSVLFSILSQNFSDNLELCHEGDGANAYGLVWAHGGATKLAEWVDKRTKYQKPTF
YCYGDDTDFYWRDQAGELWRASPDFVQMDGSVDRDCVRVAVEYIYTSFAEQHGQSRFWRR
VCDLWIAMATDPLFIIHGPTVYRKPTRDGLASGVVGTTFFDTCKAVLSYSSFLDHVTYNN
MHSYAFKQKTSDKFEVEEYMLDSCGLEIKQGTWVPNKVCVQPQPGNLFCDSKFLGVYLQW
RQGPEKVELVPWLPEEDWLKTILNPRDLHEDEVNKKPQDYRSIIRQRTTFDRARGYLITG
AFSNERVRDALFHVLNSVDPVAVCMEVAGGGGKGEQPEISNGLGNFQYHDSSGVPTQKWC
ENLYFTSTNQWQGDKLWLQPFGAVADKIGIWKREERVVNPRLTVKHGEIELVGKKELVEV
EPPPVLSAGLTQVKKLKHEKPVTFAEALKKPNVRSELRDPVTKEKPKHSGTDVDHFLAWL
NEEKKLTGSVGMPGVPLVCFRNAFGLSWMKAKERVFKAGFLIQGRDQWIVPRFVSGLDEE
GNVQKQVSAAKTLSEVVGPLTKGAKQVLQKVPVSNPLAAALKPKVEVSWVEDIDEKVYIL
KGLLQASLDHGLKGLSLSEDKMNDETFWKKVSHLKFKDQHPFKLHLVDRSRRIVSKEGQS
TLSAVFFLEMRHKNGASLDFSQLGAVKAPLLSVCRNTFYHLLREKLRGFQVEIPVPKAAE
FKNDSQTTLLTALSSGVPEENTAGDILHGTDQTHNWGDHVERQDVLDKSRPNIVFTGHFQ
QHEIDEALAWLQVTPPPSGEGPLEVSRVKVKDKEVLLVRRVGAEIEEARNLSYTTLTQEG
LSTVVAENPGFKSEKSPIKNLIAITHNDERKESSENYRKGRKTAEQRHKWNVRDGKRKKR
RKLEKKQRQEEGEKEAI
>APG76963.1 |RdRp [Wuhan house centipede virus 9]
MSNPVMNQDRKTLASMIEDRGFAMRQDLHTLQTLAASADRSYFSHLGEPSDEIFKAVLHD
EVKVDPAGQVDTSYLRVVSDGCPISKLQHDGEQIHPPTSNKVGGKVSVKRNFGSRPSKDA
TLLRALVAAYPDKEYLCEVNQKVVYTSGTPKGFSTRLRELTTRKCVGEGSATTIAKKLEK
LLPTGALPDWHDIAGLFEIMHTTQSAGAGAPYWVSKAEAALPMMETILPLVIKALEAGEI
TQFMKENPELFLSEVKNKTDRYETAKLDDKVRPYVSQPFHFSALFSAILQPFCGSLKTWD
SQESTMNAYGWSMANGGIERIYQRVAHLQERTSEDRKIRFKIGLYGDDAKLFFINRDAEV
YAVDPDFRQMDGSVDRHTVEGVAKWISRAYTEQHGESPFWDNVLKLMVEFATDPTFVVNG
TTVYKKPQKDGILSGVVGTTLFDTAKSALAYSHLLDEFKIEPKLFHDAKRVTKFLKDKHG
LVVKEGTWTPEKLSMEPEHGELWTKNKFLGMSFMWYHDDQVGAPTLVPYLSDDDWVNMIL
HPRESITGKKLGDLAKQRISFDRARGYLITGAAFNPQIADLLYKAIDLVPATAILMAVAA
GGGKGESPGEHQIVGDSFLFPSSEGVPSVSWCAQLYAGVENKTGWQLVYPTIDAKLQNTR
TSWKSRLRNSVKEISYAPLASEIPSVLQAVFEPPPQVEVAAATNFSKRFVNRVDIVLAPT
QKADKLQPVAEYLQAVVSKTGPMMEAQLASKIGRPVPKELKRVTFDAPTLRSVVVDTPPS
LVSKSHVSAKVLLALKTFPMTKPYPTIEWLNILASVSQRKLVVKTTVTDTLTNYKRVAFF
LNEEVDKHVLGFIEGLQPAKDLKQMFVERVYGMCYALHEHGVKIFQVIGKKDPEAKIYKM
PVVMHPEETQEFDAILKNLTASAHGDTWAFIADADAREIQPDTTDAEIREISNQLEYAKR
LVGNLQTTLEKLIERKYGKQQQKESGSKAKDAPKRPQKAKQQQQQQQNKLYIYPDIPNPS
LLRECSLEFH
>APG76964.1 |RdRp [Hubei permutotetra-like virus 2]
MSNPIISKDRYTVEEMLQQIGVAKKQDLRGLAMMAQGAPRDLLSSLPEPDFEQAKVLLGG
GVKSLDVEQPMDLTCLKKVTDYCPVSDLKYLGVQIHPEGTHQTKGQVSTKRNFGRVGKQD
AILSSAALASYPLDKLEQLRDATVYTSGTPEGFSVRLKELTTRNCKSEGKPTMIAKKLAK
LLPTQQLPDWHDVDELFANVKLTASSGAGAPYWVPTKDAMSSVLGTVLPLVLEHIESGTL
GKLAKEQPELFITELKNKTDRYAMDEVQRKTRPYVCQGKHFSFLFSCLTQPMCHSLETWD
TSDTMNAYGWSMAHGGINRVYERVLQLRDVAVTKKKTLYKIGLYGDDAKLFVCKKDGSVY
AVDPDFKQMDGSVDYDTIQGVVKWMSNMYTEQHGESPLWDRVLSLMAVMASHPDMIVNGT
TIYTKQKDGLLSGAVGTTLFDTAKSALAYADLIEQLEISPEMFFDTERVTKWMLKNHGLV
VKPGTWTPEKLTMVPEHNVFWTQNKFLGMRFLWREYKNDEGEDRFTLVPSLEEDEWLDLL
LHPRDDINTVGKSLSDVAKQRQSLDRARGYLVTGAAFNPRISDVLKKAIDMVPAVAVLMA
VSTGGGKGEGPELFQVVGEDFSYPTSEGVPNLRWITMLYSHDKPNPGDWKPIYPTLHDKI
MLSRAPWKTRLRNLMLAKSLPLDPMVEIMVTEKALIEPPAYPEPSTSFAKKGVETSLPPL
GKKKVALQRRVDYVENLIKRDSFMPVYEKKLPPMKEHKVFPKVELPKNQLIVDAEDVSLF
NITVETDILQLAKLTLPLTATQPDLAWANYLAQRDNKKFIFHTEVVSYQQVMDGQPIPRK
KVTGYLQDITTGGRTYLASATTTAKAELVRQAIVYKLYAVMSEMYRHDIIKVRPVSKKKE
GILFKIPYTYTDTEAREVEKLTAMSVPGETWAYDNEVEERVNQRREHTGPTEIQLLNQVK
VAEDLLKQLQQAVSKLQKDRHAEQQKYEQERPEEASKTKAKSQTTASAKPKRKQKTPSSK
SAYGGSSNR
>APG76967.1 |RdRp [Hubei permutotetra-like virus 5]
MDTSNPIDNADRVTIGAALKSAELVRRQDLQFLQELTATARRTILKVETKPLDNGEVKLI
RSQYLAQLPKVDTTDEPEFPDVLIEKYDQLPVCGIIFERKPIHPPGRNQLAGSVSTRRVF
GGAATAAPLGFQQIAEIAGSNVLQVPSVYTAGTKSGFYNRINKQMGRKTVSIQKAYSRVL
GRNVSQRELVRDLMEIMPRKRTPETFPDLEEDLDIQLSSLKITRNASAGAPYWRNKGECI
TEIIHGVLPHIVAAIKDGKLEELFREQPELFLVELKNKMDRYKVGELNTKTRPYVAVPAH
WAFLFSVLSQRFQETLEVFDGNSKSANAYGFSSAGGGLTRMYKWMRNTKKGEPRFACYGD
DTCLVVNHKGTIWRVDPDFQQMDGSIDYDDVKLTIAWIMNTFKQENPYKDLKFWEVVCNM
WLDMAVDPLMILQGPTIYVKRYKSGLLTGIPGTTLFDTVKSVLMYRLYTLEYASDPQRML
DASNATNFFQKYGLVIKPGTWSPAAIPMTPEEDCLITDHKFLGVQMKFATYRDKFIVVPT
IPTEEAINLMVIQKDDPFNFKNSATSNSRLLFDRMRGNYITFGFSDPIIQDIIHNVVNSI
DPVAIVMRTQVETGQKPEHLIMSDYSYPDSSGFPSRDFCLSLYAGEEERAHWIAIYPELV
EIITDLHKTGRNSKLRIVKQDPNMRIEEQLEPEESLPHKEFAVVAVLPNVTGTIPKKVDP
NKRSRIVDEHGQPGKYLPDLAQTIVYELKKRGIVSIKDLCFHLNLDREQIRRNNRGFYTT
GFSDEDLASLHPIETAIATSQEAVLEQCTQQAQIIKTSNFGENRLRQLQEGKQELSAVVE
TAPSKVYIDTMYFTSIPGEPKPGKDQNECIRNMILWMSAKCRVTSRWRTHMSPMNDLFVF
LEVMHQGRARVVASCRCLNQKLGKAYITRIVYVLKDVPVPSDNFTASSADGTSWAAQVEA
EKRPLPEIVDYVWKRTEDYKKQIKTGLERMDLVIRNPSVATTIGKGAAKAALGTVESYPD
VDFFKDFYKSMPTSNRVPKKAPPHHF
>APG76969.1 |RdRp [Hubei permutotetra-like virus 1]
MESIKLTASAGAGPPYWVSNQKALPAILDVTLPLVMRHIEEGTLEVLAKEQPELFISELK
NKTDRYAMDAVNEKTRPYVNQGTHFSFLFSCLMQPFCSALQTWDEDATTMNAYGWSMARG
GINRVYAKVKTMQDLAIRKKNTKFMIGLYGDDAKLFMATKDGRVFAVDPDFKQMDGSVDF
DTVVGVTKWMSNSYTEQHGTSPFWDRVLELLAIMATHPPLIVQGQTIYKKKSKDGLLSGA
VGTTLFDTAKSALAYNDLINHLETNPEYFSNEAWVTKFMKDKHGLVVKKGTWSPEEITHR
MEPVHGELWTTNKFLGMRFMWRQYKMLDEIKYTLVPSLDETEWLDLILHPRDEINTDGSV
LSSVAKQRKSLDRARGYLVTGAIFNQAIAQVLFKTIDMVPAAAVLMAVANGNGKGEAPAE
YQIVGEDFEYPNSEGIPNEEWVTRLYSDDTPNPAHWVSVFPTLQEKLQLARKPWKKRLRN
LVELASLPADPHTTVAVASYVPPGEVNLPVVATSFSAKEKVKDVPPLGKTSGAPQSRKAY
LFAKLERDGFGDLLRPQRAVEQARPKNAMPTIKQQHWVVIDETESDVFRIMVDVNFDALS
KYVMPLTPAQPDLNWLNFIDPRNRGVVKFKTKVIRYDKFEDTVTPVAFKRIAAVMTYPDG
DVELASTETYRDAALARKAITFKIYATMSNMVEAGKITTRNVFKKKGEEGIMYSVPLAYT
KKDEEEATPEKAGWVLNVSVTENLEQQEQAREEEKDPYELGLLDRRQELVRLLEEIDKFI
SMQSKNSTDGQKKNEKPKEQKQGTAATTAPKTKTETKSSKHNRRGSRNGKGNPPSSQSGG
KRDDIILH
>APG76972.1 |RdRp [Hubei permutotetra-like virus 10]
MENIMLQRQDYNRLQKIIATAPRTPAPFKNPVELEIEESTLKRLTRDIPVQGTLDLSFLV
KGSEVPLSPEHTPGLNQKGAFVSVNPVFKPASRDRKVVGAVLRRGGRVEDIEKLIYTTGS
KSGFSERLKLWATARAQNPETELKERLLNAKDIIRKRLPVREKLLPDWNATVEEFVAGVT
VNKSSSAGPPLYRPKYQCTDEYMDIISEIMKEGNQDHLTEYLEGREEFMIAQCKNKQDRY
PPDKLDEKTRPYFNFCFPLQFYFSALVQPKTHCSVLFTESEDSWNAYGFSWANGGGEKFF
KWMKSCREKEVKLAVYGDDVFLVKREGGLLKACAPDFRSMDGSVHKKDAEWFCEDLIEAF
ERQYGKNNFWSYFGKLLSRSLVGAKFLVDGPQAYVNETGLMTGCVGTTGVDTQKSVVAYA
CLLDKAEQKEIDLEDGEAVSTYFRQKFGLIVKENTYEWKVVEEELEEGEVPVDLEFLGVK
LKMRLGKERLECVPFKEENDLVSLISNARIPPEAKGRATIKDRYLFDMARGYMITGAFHS
EVVWNICCDLIEGTKTEIVCQRVQSGKKVEVAPGKWEHTGQSPELEQLVGSDFQWPTSDG
WPSQEFCLDVYLSPDNKIGGEWYSCVPSLEEDLKKLRSKRVTMEAAKLKEQGPKFDWALD
TDLEEKASQLEAVRDSKIDPRVDREGYLRDLVKERPLMRPAKQPKNFLRLKGQESRSKDQ
QIGDFLEKFSSVLEELPDQMLELVVDSPPGYYSRVMQGKGWRPNPDRKVWERGSPVPVNP
HVWGRDILMTLPDFIPTEKKTVRKECEEDKPTEPFTLVPEYVKLLPNVKMDAISLVTGSF
SKAGDILTTSNEVLRLSPDSWIKTEVRVRNGTGIVARAYAKSGKAAKEMCFENMLEQLKE
RERQPTSFKQQTEEDGNRSTESEAAAETQTTEREEENGEELVQDVCEVREGTGGGDGGVH
L
>APG76974.1 |RdRp [Hubei permutotetra-like virus 9]
MDASNPVVDSSKRRVRDIITDVVTRRRQDLRYLSTVVSGARRIYLSSLDRREAGDRVLES
EMTAFEEAVPDVDPVAPKDEAFAEFLRVVDSVPVSGILLDGRPLHMPGVHQKQGLVTTAR
TYGGSQIDREFVRRMLEYRSVDEILPHVTTVYTRGTGSGFVNRLRTLTSRKVPKTSKALG
LSRPKMILEFAKLLPVDIEKIKARAVTWHDDLAEQLDELRISARSGAGAPYWTSKPEALK
PMLEAVLPMLHEAISDGTLPRLRAEQPELFLGEVKNKLDRYDLAKLDDKTRPYFSLPFHL
QALFSMMSQPFTDALELFHSGRGVNAYGFSWAHGGGQKMLEWARECRNIESGGKPRYCVY
GDDVDIYYRTGGQLMRISPDFKQMDGSVDDDIISLAVDYVVEVLCLAWGENPFFRRVADL
WKEYATNPPFLIHGDRVYMKNQREGLMTGVVGTTFFDTAKSAFAYSAWVEQIQYGQRELL
TSEQATAYFKQKFGLVIKEGTWKPTRVQEEPVPGRLVNENKFLGMMMMYRGGPTRTEPVP
YLPDDEWTNLIMVPRDDPENFRRGRPKDSQLTVSRRWYDRARGYMVTGAFSNPLIRDWIH
GFVNGLDPVSIVMNVQEGDGRGAPPDSAFLEDFQYPDSAGFPTEEWCENLYFSSDNQWPE
AAWVHLIADVEERLESFRANYRPMAPKMAVLEVASGHPEKRGVVHAAQQIIEWEETEDLV
DFSYEVERMTPISGPEPKPWRAQHPRSKIVNMSRGKAVGEAKRLPTQREVFWEFFETKVA
PEPAPRLELGKIPSALWVDLVEISRQVGFKVYSTPVLAVRKIAASTGLSPERVESLAREC
GLYVLGRREKFVTKVRLISGEPFLQKQQAKQEAENKKAVGVVSEKTTPALRVLKHSEPAE
PLTVLVVRNEHATPPPLSRTTRWRGSQSAANSLNELFQANQLVMKIHSRNVVKKGEPQQV
ETQLAWRHVKDPGRPFTWFMRALGGGTRQNVRDLYDAVVAYFDLHSLRSESHSGWTFDPC
AAPKPPQLWADEVAGEERARLVDSRGKLFSVRGPYLYPERELGPWLAIDQGKAVIENVRW
KQRRSETLAGFLRRTVKRLATHGLTVSAKTPKSQPIDLSPKKPKPE
>APG77522.1 |RdRp [Hubei virga-like virus 16]
MGEVLKDALRYVHEDFVKDKDTIVKAAIEEALKGNQTSSYRQLVADRVVHEVCNSTGAYK
PKKEVVVPFHLTASEMKLLEDNYPGFKIVFTHETNNSHAFAAAHRVIEYHEVQNKLGYNP
NHDYTEYLRQTGRDVYVTDVGANFPARARQGEVFVHCCSPVLDNADSQRHTGRVGKFDSF
LANTKVMSENSRIVCGHITDVLLNRATETSSFCMNTIQNCKISSPKGMAIHSLYDITFAQ
LGKAMLDKQMYMVIGTLSFDDSMFQYKKGVVKESKMTWEYVDDYKRIKCGFEGDASRSYV
HDVRTYFGWMMVSMFMYNGVKFHIELLERVAGVVYVSVVAELVVPPTNERIFHNIPLLSN
KGKVMVVVRYRDIDLACEELPTLSFWRANTTLDGSYKGDVEFFSRSGDRNLFKKDLHEVH
DNGDVTIRFYISSELYEVGKGFALGNSEAKFKPVEIFQFIRSYATKQYYGKELTRRYDID
YMQVYHLAYAIYLTCYDQKYIVGKSCEKKLKGENRNRELQRMSVFRRMCKVLGNTLLTAV
LFVPPISFAVYLHKRLDLWTYKMLRDEFVASEAVIAPVESVEHVTTLMQSDGKPITYATM
LPVTYDTSLGLAIRDLVTGLVFDAIGPGCRSEKERTCVSAVDFRDKGKKFVLELEEAGPS
VVVVIENFDANERLSEWRRVVLARFLRVPVGGVLYLPYQGFTGDDDFDELVSDLAGCGLV
LTVVEESVLESVLYFRLERVEVIDSYLEDTMIENRLVYSTGFGAASNGYVYTVSGNLCIV
GGTGYTVASAEINFFERSWERLAAKLEPYSSERIDRTKELLFPLAMVSPQLNVKNRSACK
LSQLITLTDSGLLKVAKVLDLCAYPGGFADLTFKKNPLVTYYCVSKRGGEGQKIESRYIP
ARAIDLTPDDYFDLTDVECRDKLVEQVGVVDTVLADGAVELYGRYDLQEEANFWLIRSEI
LTAIKILGERGNLLLKIFAMRMPGTRTFVTLLTTCFRSVKIVKPPASWSVNTELYVLCEG
FVVGARTSAVNSVLQVAARSVPTCEVLKSTYDRLTVVAENYTRSGVCALQKLVDRLSRDI
AENYGSPLVALVAATQPQCDARSGKGPELEKPQNIIVPVIESEKLQDLNVPVIENQSTGD
TPKETGVSREMLECEALVNNLSPAAVVRTELLRLRFQASAGFRSDHLKLTCVSNINFNCE
YVVFRTPSDGNCFFHALGLNIFDHRLLREHFLNTSTDPDVVEDCRQIGHVAGTSTIAEAV
RQFKVSIVQFDSVHLSAGRYGDSGPQTTVFYTRNHFEVTLPYCLGCPIRWFTGSLNVAFP
DITVADFMNRQFTRDDVEYYLPALSGCVHCQTIESLVVLPLGVRLLVCNGFPLPDHLARE
VRGGLEFAYRPISDCKPLIADVCPVVPDRKGVVLDDGPIGKLVKRYRMDPMVAFAHCISS
DFGSRGHMTKGVALEFVSTIGRPSAQHKIVDLPLTEQRFCEMHPGECQCPIANRSGARVL
GVLTKPRFNTRPTLTDYKRAMKALFDYLKNLNVKELIIPCMGTALDRVPIEEFYREISLF
THSNTELLVRIVKPLDRRKIDCLIACHSAVVPETVGDVPESTDPASDNYVCSALVSTGSS
LGFVMTRGLMDVDAATAEQLGYNIPVHRHSEYETCAPVLFCDSCDRIPYFHPLRQHVSNY
STDLSFAGVTGVLAIAALERSCYRCTVLGYIRDTNEKRIIFLPYDLHLEHELERPFIVHH
YHGAGGVYLLPASSEDSAVRNLSSLVTLVSTLQVHDRQCQHASGTLGYNSRLRCYTDCVT
LQGEMAVDRVRVVDSEPSTSGLVLELKRGDEPSVNYFGSNKLVMKLVYSLESFAIEHFDE
SVMLLRNKLSALDPAKVGEVVVLSDAALDLSTFVTATRLSDFPLVVVRGRTEGLNETTRV
HYPVFRHGTSDKDFQYNAMQEMKYIWSRTTTDWGNNIRALLAPYMLTDGVIKPDTASKVN
DVSLGIIDAAVGTWFVVPVKQEEDGYSYAYAYGTGGEDGFVKFSGVVRNLTIDKERLAEV
RRVSSARYFVVTKHTKVMNEQQLLDSVSGQVVLDSLLDFEIRIVEGVPGAGKTHYIVQNH
DPSENFTEIVATATKEAAADLRLRSGYGESTSATRQKFARRKYRTLDSLTIHMTKDYQKG
EVKTIYFDESSMKHVGQIFWCAMVLGVRRVIICGDRAQIAYFNSEGYQHQYHRFPREPDV
RLTVTKRCPVDVCYLLSGLRAETGESLYPVPITTSNPGMRSLHIYRDTTALDLGDSRDTQ
ILTFTQLEKQEVSRKYSGFSVNTIGEYQGKESKNIVLIRTSTKNTAIYSDLSQMVVALSR
HTNDFRYYSIVDDDLSRLIGIATRAENQQLLKHAVTVKGGGYVFNTSRILRGEHDSNRFF
PRLQPYSQLPIYDVRLKPDYAKDLLKESHVLRDLVVHHGEIGYVSFKPTMTDLTANFGAY
EEEEKVTTFDWASAKSMVQLFADHVKPGSTCDSTRYDYDVFEQSPFHIDGGGFAVSTDFV
VRRRPDTLTPTLRTPCPPYMLPTQKQVIKAFLERNGGVPESDGRIPSYVYCKRIVDAFKR
NMVADHDLLRFYTRNPMTVNVDSVTDWISYQDPNILTQLEKDPDYSIFEKKLSEYSYILK
RLPKPSLDDVPQLKNSSPQAIAHLDKKTNAIFSPLVRDMKHRLYSVLRWDKVVCSDVSVE
DFEKIMTNRLPPRVLKEYPYRFETDFGKYDKSQAVLALMIDVTMMEMFGVPKELILCWIL
MHVSTRLVALNQRFTARVDYQRKSGDPMTFLGNTMYLMCVLAYQLDGVIGDGFGVFAGDD
SYLFLKKPVDEVRFIKSCAAIFNLEVKILKFKAPYFCSKFLLPVNDVKWVCVPDVWKTVI
KLGRDDLVNFKHVEEYRVSLCDNLRSYTYQQYWEFYAEAVSERYSLDFLPTYIFPAVYAL
ISDPEKFKSLYYVSPGDVIDEAQVLLPSLEI
>APG77532.1 |RdRp [Wuhan heteroptera virus 1]
MDSLFDAANIEPQTIALNDDGEVCAKQYINPDTIPLNKNSYLLDKLYEKAVADDLNKFRT
VDYLTNVTKIPQKLSPAEQSLLHGTKSAFNLTFTQTMEHPHAFAAAHRIIETVELYHLVG
HNFNVNHDQIRVIDIGGDFVGNCKRGATGIHHCSPIIDTVDKNRFTNRSVKLEMWNYDCK
NKSIISENSYQQYRSVMRKEREVTDFMCARKFQNCNVQARFCISVHSLYDIKIVDLVDGM
DKHGCVSCVATMMYDPKMLSLREGILDHLRMRWVIEKPKNSAKTITFHFLDSPTIAYVHD
LATYISWFTITTTISSLGNEFVIEPILHSFGVYYLRINKVAGLDNIPRTPVRVIWNTGLQ
GKMRLKWKIHGVEELRYLLGSDELQQLRGYVANGTCDLGSLESYDRLMESSICNVPNTDI
YEISFLFDADLLKDVEGFVLSTAEKKFNPIEVFGYMRSRISGIAVGKEIISTNKNIDPRL
LYIASQVLYIYIWAFKYYGGKNMQINMACMIANRGLAGSGFFARLWLLLKRNRIMNYVRF
LCKNIDVATYNRLKIPGMELEDFICTPPLFVDMSSCCEDALSWYNSRKNPDNDTKLIVPA
LSHFDSDPGLLLDVLKTAFPGSFKLVTDANDAYNLDVIYRSDSVKFMELGLVVSLANLVY
DKKKRYIVKNYFKNIMYGYHSVCLVYQPNNIIDSLIKFLVENLPVSSIELKHIVGKTYLE
IEFGDSYNLIDDLIYLEDLYVRSNEFNVSNFNIVTVPVCRGGGCDRIPFITEINRLKKYN
IQSSVVPLFNSNAMTKLYQLDELLDFNLTKLLPGTTVLDLCAGPGAMSKYIIESNADKFS
NADTANLLISCSLASNGPMTDSYIHPRRLVYERLFPDFNIIDTDKTKNFIDFVRIKMTRD
GVELIVADGGISGEFVDQERRSIPIILAEICIALELLARGGRLVMKIYFGETSEMIQLIS
CLSTYFVCSNLHKPKNSNKANGEIYFVGLNFRGKKRSENFHDEVRKYRIGLQSAALTFNT
DRYNFLLKSVTEQQKELLVSDENIGPIKKPKVTPITPRIRPRFSICKYLRSKVDKVNCLV
RLYLLNRYKKTAVKGLVIDWDRVDVSFAKQVIKNKRLTLKEKQDLLSNVCLKCQSFSCGR
CFYCFKSPEIVNLIAIPYSDSLIRSHTISLRKLQDKHNFFKRKLPKFYCANESDVASEII
ECREVSPSEWCGAFGKPVNNSVIKSCSVSNKSSLEYITANESVNSSSLKNSVVLSSIIQQ
NLQQDNSWQKVLRWLGPKETVGEEQKIFAKMKISTSPVNQTLLNAVEEAFSVDSDETKFA
SIKNNNSTNLPSLLGSDDQYRNTFVDAKLQIGSSSDSNTSFEDLMTELKDGVNEIVGSVS
QDLKDFGGKLSNFVTKNISIAKIRSPNITNNKRFKNLSTLIKNNLHGKLSRETVRDRLPE
NLNISSSNNSSVSESQSIVTENCSSEILSSTTSECSSEYAASSIVLGENECMKVTTNNLT
SIIEEGEPSNSITDSDSIVLSSGDLEDVDLNNDKFSEILTNEDVKTLEQDCVNTMIKLND
SSDNIINDLSTEHSTVVLNETDPKIATNNNLDENVNNSNVENSSVVLNNDWELGLSVTEL
VSQVEKVINNNSSKTLDVVDTVDSNAVAPSDLIQSDLSVPPPNFVLPDLTKPPPSLQFNE
VSLTKLKDLNSPSIPKRKQKKSKVSNKNPQSSKKKFSNKSVFNTSKGPIVEENYADIPLN
KLPVIDISKPPKLSLPASRKITKTNYTFDLTLLNGEKVSIGSAVAVPPLRQIQTLGDGHC
MYHALTGGIGNVVTIKNFLLSALSKFTLTSHLKQSLTDEFTENVWGSSDGLHFYAKAFNV
NVLEILPSQHFSVLHVPDNHCEDYIYIMYSNFHFSACIPYDSIYKLQKLIEENSYITELR
TIYNAFSNKVNFNPFISISGLEHYEGTVLHYNYLSTIFQELQFPVVSVRVRKENLPYVLV
LYIRDKLQYDKDRLENIQISLTLHVEQCKNCISNTGEYWTHHNTEPIIVTNCSEMKLAVS
DSDMKDKTDWIIEFFPSDFPLHISGSLVTNRVGRVISVAQPSLVRSSDFVTSLVAKSLIP
FKTAIHRTAFVMGEILSDTSIMSGVMQVFDSVYHNPIVNQDTYFSDYRYNAISPINSPSL
MFNATSEYCALVRCTTVAIINQGIERLNEVEARSTTDLSSIKDTSVKVYSVNFRRWILPP
PKGKMYRYCFLFRPTDKRHLLVSLKDFYDPNTQESFLAELHSVRVNMFIVYKGTEVLLEP
ILYKSIQSMLITPALLNHFNVQIVRGVPGAGKTHYILNNMDLSATLDDIMLTATRNAAID
ARNRVLSRGSISGWSKEFLQKKFATVEAALLNADRYPTGVKTIYFDEAFLKHFGQLIYVA
IKLKALKLIFIGDEAQIPYQDRNGFALKYSSAKALIDLIPSSNVTFLSISYRIPQDVVYA
LNQILKTDQGLPVYPSPISSTNHLINSVSYEIACDYSAIINQYDHVLTFVQHDKNFILEK
FPKISVNTINEYQGQQAKRILLLRLQSTDNTIYCNPAQLLTAISRHTEQFKYITPVSDTL
VKILDLMMSHKYPRNVGGGYVYNSARTESVVQNKINPRLEGSELGPDRRLELVAPYAINL
NNEDPILTSIVSSNNESGFRGTFVVSKEIPYEKKPRSIPIEVPLDADKDHWRVLQYYMDD
IRPGSSLRPNRFLMENFENTELVISCLNWELRPVRNLPKHRDTLTPALRTSCLPPFRKSQ
KAILKGYNERNGVVQNFATAIFDDSVIELSIESFCLTYFTHTVSEIKSIFTSSPLTINVD
SLTKWLNTQPPGVYEELKSLDSHYLIEHITSKYSYMLKSVSKPKLEEHPEKDFSSPQCIA
YLPKLINAIYCPIIQEMKRRVQFVLRQDKIIFTDMSVLVFEEIMSARVGYSVFSKIKRKF
EIDFSKYDKSQHLWALTFETEMMKLFGVREDLVKLWILVHKSTMLIAHEYGFRAFVDYQR
KSGDAMTFFGNTLWLMYMLMMLVGEERMRDSFGLFGGDDSLLFLFNDIPESEIYSLFENS
SAKFSMEMKIINVNSFYFCSRFLIYYPADDRWYVVPDPLKALIKLGRSDLVNYVHVNEYR
ISLHDNWVNYSNILLHNSISANFSDRYHYDEDISPLLSALWNVVSSEKLFAEGYYWHDCD
EETLYSTLPKLDM
>APG77551.1 |RdRp [Beihai hepe-like virus 2]
MADIFREEILEVERNWIKNQTTQRTLASIPLSFNITPDEVVQAHELYGVYVEPNFTAPLR
NHGVVAVGNHLCELRMENKVQNVDKYIEIGPNSSKLENIPENAHYCLKLDGRDQARILKS
PYSKKEVLAGGGNTPKICTNGAESCHVKSKIAIANSSIYDISAQQMLEIFENHHLQILHA
SIISPQYFHDGIEGKDPSGLFYIKEWGKKLIMNFPGSEHGYIHEKSNWKTWCVSSVIKGS
KFDLLIERHSKVGIYDIISITRTTLGATIPTLHVPNSEYVTIFDITSLNARDIEDIARNP
HSKYSQLAISKMKKIRILKSTHSKVLSNALTREDTHFRRQQIVSNLKAYMSSIVISTTVV
NKGQDFTSDEFAALGINLYLEACILRQISTKYIAKVIDEMKVDMENIGIFKQFKIWLDHL
LFSGDKIVKTSVENFRAVLTAKQAELQWRISALNVHREVYAHDDQVVEWQPYVSEGKCLQ
ESLAMMINGDTAYAYKYEDMQINQARNAYPDLFVIEDVVPGKITIANNHAQPTISDLTHC
EHARAFTRGARSGSSYISDTTEYDKWEKSRWTRDVHRHPTEHKAQLAQYLLGKRVFIACC
PPGHDLNVWNSQSIYNQMAIYDSSYVKLFAGRKTYNKNVTCFDCINKYKNVYADLGHSGT
PEEIVSTTFSALKTLQDKNFVLKMQKGWYCLTHRVAGNLALRDELKKYNIYYFKENPNEL
FISNQNIHDHHWALRNLVRKIPDILTFKLPAVKYEPKELTTPVPSAPPEPIEIVLDIHCQ
DHIIKAHTTYKCGKLTIGNKTNTDIFIYHSTYKYKSGLSFYKGVSIYNGYSSPVYLEVEF
IQAYTDTLYNIQPNTTNTNAGITVKNISNNIICQYHGPSTSEYIQPGIHKHDTHTYTNPG
EAEQGHCSSDCYHHHLCYKAHKLQPKQTTQCGAMTFTNTRKKSVYIRHGKGMAIPGYNTR
SVKGVIFQNSKCAIRMNIAQVDKKKYYNNEYSKLNYSAGLVEKERVLFGKQKHQQAKDLN
TPLHKAISNILQTPVPSPPIQNSPVATNLSTPNYTPPSSIHSSTVSQTPSNISGSSTPTS
DSDQSQAIALSPKLPAGMDVTDLTPVPTDFVDLNDVVDHKFTYLYLDFEATCDDKFIVQE
IIEFPVIGYQDQKEVFRFHAYVKPKRSRVTPYCTNLTGITQQKVDQCEEFIVVYDAFLEW
FKQHVKGDFLFITCGDWDLNKMLPSQLIYYKRSIDPIFRKYKNLKHIFRDQFKFKKTVDM
MQMLQYLNIAHYGVHHSGIDDCVNIAAIHNKLQSFDQVMYGNFFKENVVVLKHGSPNIKK
VVQHDNNTALFHLYANRWTDVMKLIPQGSNLTRQSVQMAIRNYLGCIPPFIDIPIKTYTR
PCEACSVLTFFDCDYPFQDGNIACGELKGYKIPPPGEQINEFSTEFVSKMLTSLKRELKQ
DTSPQYAELNNNAYHEIETLPRCGFKKKISGWIGCPGSGKSTTVRQHFKPDEVLIITPYK
RLAKDYRESKEAKYQAVTFIKALTIDLSDRHVVLDEVFAMSPGIVIAFLIKAQKVTIIGD
PRQMAHVDEHGIYGGLATKDVLQYDQLSELNISFTLPLDITMWLSKLGYDKIKTRNRVIS
SIHRCNTFAAKDEVLCFTTRMESMHPDYTTVAKVQGMRADQIRLLIESNAHALIKNAHGQ
LVVAISRHSKQLKLHAHNETLKMCKMPILPDKHTCDVYGVAQFDKDYLTGSEYYFMPKLD
TAMLKQRAPNEQIKATTKKELQREQKAAELSIEACGVQVKRITSEESEEKVNVTTIPHNL
QSAMSLAGIHPFDVSTGVEKNEEIVVQRDFDVDHYDPSVDEINDIMQKISPNTNLDNDLG
GVYMHKLPKPDHKLVISGNAELVTPQDRKVRKLRMPLRGRPFYADSDLQQLHTMIERCGK
DRRYFTRSRAKKEGKKLWKNFREKILTEPLEQVTEEQISLSIGEMLNKAHQKGELVQFTS
YDPGIYQDSRKINCFLKQQIKADPSAQSYLRMSEKRHGDVRAKGGQGISAQPTIVNLMIG
GAVRAVLKNIFKALPAHILIGFGASKHKINDLIEKILKDIKNYNGAEVDIAQFDEQRSDW
TDEYMDRVYYAGGLNKTLLAFMINLNLGWILDARVLKMWVKGHFQSGRCDTLGSNTLVAL
AFLATYFEWEDLALILAQGDDLAIIAKKIKKVTDLPFFKVVHTKFPTFTGSILAGKLLPD
IPRLIIKLGNRPFANEKDLQDYREGVMQWLETMVTDVDHLVTIRAVACRYGITEDEASML
TSFLLAFAKRRIVKSFNDPMLQTVIQHPIEYAA
>APG77552.1 |RdRp [Beihai sea slater virus 4]
MNKVKFADQTHNEVFNHHNQMYLNEFYNSLSKNTFEINYPVTYEELKALNQVFAPLTIHV
NVDSFKPHRSHALFAIGMAIGDRILSSHNKEGNIGIGPSFDDIDKYKHACYMIDARDESR
ITKTILAGNKSQTLQTLRNGKDTIHACAHGAQNCDFPAKTATMNNVYDMSPQDILKTFES
HGLLALDMFLMLPPEITYGVWNVYNEYGYKVVEHENSISMVFKCNSLGYIHNKQTWKALC
TVNGLVGNTFNLIFERVRSVGPFFHVKVSRVKLAVDLMVHLNCKYNKFVEVFDLTKRTKD
ILAACRKYAVSETQALSNIRRILRREKRILVPDTIWNKVVQQAVARPDENFTRGNIALHM
KAVTSKIVISGDELQEGYELSAEDFHIFLVAAYMEAAVLRQKETKAIGMLNNFLKGETEW
QRFLSNVEHFFTKCDPGYNDSLFPDFPTRRLADLLELHNMVILVRTDHLTPFEYEHVFEA
SEKLPTWKGYTSDGNCLEESVNTIVYGHTDYALKTSSTDEIISTSIMNNVDICNGHARPI
MDHTYCRHGISKRAINIGFGFKPDPDFVSKYERWSADPVRDIDIKHPNVSKLQLAVRALD
PTWDSHMRAFKNLLKHRRTCAKVDVVCANPGNDLHTVPVRTVNFTDYPDVYVRDRAWSND
TDFVIDRNILCSECIKNLDNIYADFGLEPDDELCMVQLRALQILINGDKSFVLKLQRFGT
SLASGLRGIPEICRLIKNYQLRAYNSDNPNEVFIHNTPAMSKPDLFNQTFMDFDKSVSYA
AGFYEALTSREIQQDYLDRITAELNESPSWDDADLKPSTTFSGDLIMTEVGETKKETTEK
VDKENDKAKDCKWIKELTVYDNGDAMTIGPLDDEASTTIIVDSIDNVPKVIDTISKTDYY
NRYAVVDKLEKIMKTYHNQTVSDAPVPVGTLRDYPPMVQLDSDDDSDDELDDEVINLKAR
INRLLEGVEKAKETVDDSICAEDSASNIDPKSRPMILPLVTEEQTMEYAKAALDEATKKC
HDSNYVAIKPDFSYQLKAIESKPLTKVLEDCVIDIDLPDFDNKVPDIVVESPSSSSSATD
VSDLRDPELEKFLYGDKDNKSLTSSMASMLRPPITDNLHELGEKVAQIGKKIIEKENAEK
ANAEKKSTERVKAISKLQSVKPKVEEPKENEQQTKTYSAMVKRPKPITEKQCAKISAIVN
QKEKVKEKPVKQIEEKETKAIPVPPPPPKEVELKATTSIVSTPTPERKFVREKKQESKIA
DCVDSPITKTTEYKTSKPTLYMILDFEATCEYKSVLATQEIIEFPCIAYDPVRKEVLSRF
RKYVRPQINPKLTDFCMHLTKIQQETIDKADTFKHVYAAFLGWLDNFPDFELLFVTCGDW
DLNTMLPNQCKIAHVPIGRTYRWINLKTIMKEYTRFRADSLTKMLEFYKLPFVGQQHCGL
DDCENILTVLKKLLSYGPFDHLAITGRLSFKERVLQSVNKVSSVASSSLHMKNKTNVATT
SNLSTSTENKVSKSETKVGNKPSSTVLSNVSSNKPKVQQTPLRPKTVNRVTGTKKTDERS
KKKLRKNAMLVQLWHVRERKMVLTSPQDVEHEEDQMVKLGFYLQLSEDLQRYVRKPDVWN
EAMKLVVNCPELKPNTDKLYHPYKSDDKYTRVDLFSSDELPTNGCLERHLVGRDDYSRLC
AILCKERGVRVVTCACKLCDMLVYSHRQEIHVQGEKLDGDLREIPEVRSGRVSFSIDIKK
QKEMLMAAKIELNAATDKYSELNHKASKVIEVLLKKPDLRTEFTVKGVTGCPGSGKSTWA
RKYLHRGYTFVCPYQRLANEYKDHGRRAITFVAGILRDIDYACLDEAYAFPPGLFLVYLH
LCKEVTVIGDPRQMTNVDEHRLYRGTTVSQLFDWKQLPELKVSFTMPLDITYILNQHFGY
NITTTSNVLRSIYSTSLGNIVDKKHFCFLKNTDLACTKATTVAKIQGERTENTYLLIEPT
ANTLLKEASGQLVVALSRHSKKLYFNDGSYYFKTYITGQPAWYQHTCEIKGMEKFHIQGQ
QYTAHASRFFSKVKSFGKDLKKDIWSTKYGGYAGRVKTKRHTGNSTGAAKVIHAYIPDET
RINLESFGAQPMDADLVIEERVVDHFDQDPDYVPHFDDGYDFAVANDIINKVAPTLNQQE
AFHGVVNHEFDFKSKTKITNPEGLALHVDRKVRRFPVPQRGQPMYMDDAGQTAHCYERRY
ATPRTRKDQKDEGKQMYAALRQHFEKIEKVTVDEVAVSLAEYLERVNEKNEVQQSHLIDA
EDPATYIFIDGFLKQQNKALVTEEGWIRYKDGNFKAGQGISAQKKAVNLICSAYFRALMA
KVPTCFKEYLCLANGLSETELDDFIAGKFVPDFENLESDIAEFDSTHGPQYEAFWMALLK
DFGVLNFATHLVSVLNRAWPIQYRVRVVDIITIIIGLCREKMQSGRGDTIAKNTFIAMAK
LL
>APG77560.1 |RdRp [Beihai barnacle virus 2]
MANLQDVSGPVVATGQRNKGANDLTSQLFYEALAAATGFESLDRDSVAGQILRSDPVLRE
NLAQGLLQHCRRAAEKGGDRRAHTVDYVLTDSEKSVMKKMYPQYLLEFTGKIRHEHAFSA
ATRDADERMFLDEFRGMRQSQHYDVMVKDIGGNPGRHLTRGRLNVHSCFPRLRPADQVRH
TRFMADMARFRPDLRGRDSRCVYNNYLRGINLCSRVAEECRVTAPYLISVHSAYDMGREK
LASAMISADANILRGSMIFHPDVLVFDKGLIPDQEMHFQRFERNGVPYIRFFHPMGGSTD
YTHDYRKYIELIETIGFTHRGFDFSVEIDQMCGGRIIFTMFRHYASGVPRGVESRTIQLG
HDDKLVVYYWRARDPGVGIWSFLPFVNQTRLSRVRMVVPKKLFEKMYTYATTLTEGKFVP
QNIVNAGHAYNQRQVIGGTVIAERSENLSAADVVTLSHVIYLRVYMQRYVESQTMAHVKE
AIDASRRHKTLWSALINFLTSPVWSVRTDVDLPQNLSLETVVAESPVPWLSTDKLLLVVE
KLPAIYTIEQDIEFTGVGATIRPVFAEPEPDDDLPPEPPTDPGAPYSCTGKFVEIPVAAD
GNCFFHALRAVGASALDPVSLRQKLLAARDSWGLEPYLASEQVSRLTDFSEKPLVPHWAD
ETTFLVAARVLGVTICLHMRGTVRRYGKGPVFHLQLTSEHVTGLKEYVPLPSCLSVDVSS
TKTLSVPDLDDYKSRVFSSMSLKKAKTCVNAAYKYSGLGNCGYVCRSGVKLAEICYRFPA
LLKNVTAALDLCAGPGGFTQFLVSRGLVVSYVNCERYVPMIYRSTAAVDVSEGGGDLLDD
VVFQRLTETEDMYPLVVGDGCPPGDARGVVHADDFFPLLERQVDLALTVVTIGGSYVQKF
MFPQDPRSAVLLRRVARVFETVKLVRPCSTRPASDEFYVVALSHDTSEREVDVFPSLSTV
ACDQYEALREVEVLSRAVTIPRRVAAVADLRSALEFSPFAGGELVLERKSAVAEFYTDAF
RPVAKTSLDAEAGGVIQRRLSPKLITGAQLTQQLCAEGKCATTSGSSSRKLPSPVESVAR
SATKLLQPVVGLKVGISPAVRFPYQKPEPSSIDTTSVYLHRPVLERVRHLPVVDILRRAD
HDFGSSTTFYTADSWGTVSSSSSATYYRSLSSADLSDASDFAPPTLLGVSHTLPFVSEES
DFDRLVRTIKRIPPIHRSEVSEKSENVAPASLASDMVTEYLSMLRHIIATEKSNFSMYFE
KSIELDFRSFATMIQHVPGTDIGYGRVVDAKLHFVVSPKNPLDYVFCFDGSDFVRVSEAE
GKMVLVSELTEKFFEVEFLAKHDRVDVGDVDVKLVQAAAGCGKTTDIVRKARVTRDAVIL
AGTVEGREDIERRLGDSNVRVRTIQSFLLSPFVCRVLFIDEAMMQHPGMVVLAAHLSGAA
EVYAYGDRCQIPFVNRARQFYVKYTNLADSFPTVAHLMRSYRCPVSVAARLHDRYLSATG
VGMTSVRDQRDGEELKVITGLDAVPRAGFDVYLTFKQSEKQTLLVHGYNATTVHSFQGKE
AKHVAVVRLSSNAQDEIYLREEYALVALTRHTTRLVYFTMCTTDALARLIASVPSVDKVD
ECLDPVAGGTYDVPDLDFLSVPVAPRGEITHDLVLTTQSVRDWKRHISTLRVDRPVAIDV
RTSCDLPTFLGLARRLLRVPVFLKSAISGYAPFCVFSVMNRSGMRVCPRPVSLSLPEVDE
PKVAFDVPAITTTAPVEQLQAIVNAIFPGCVYVNQDFDTLQFHSEDLNVPISNVSVLPYR
DVYVPPRYDSLRPRLITSMPRRRPTTMRESLVALLKRNANVPDMAGVVDIPALVSRMFES
VVAVLMKTDFDEIQLSAGDIADWLHDQPPAVAEKLLEPLGTHEMEMTSYEFMIKRDVKPD
LTNNAAYTYSALQTVLSHPKTINAITCPMIRRLKERILGALPSNILFFTEVTPDEFCEKI
SRVIPPALSATIRQSLEVDISKYDKSQGIVALVYECRMMKFFGVPDWFVSMWFRGHIATT
FSDPTTGIRGRIAFQRKSGDASTYLGNTMFLLGVLLATFKYSEMDLLLCSGDDSLILGRD
FDAGVDVQDFNLIFNLETKFLRYQHYYFCSKYLFSDGQRWWLVPDPVKVMVKLGRHDLVN
WEHCEEYRVSYSDNVVAYADARVATVLARAVRERYAYADVNIETLISALHVIASPDYFSS
LFFTLPSDVLCHDVSRPTLDN
>APG77582.1 |RdRp [Beihai charybdis crab virus 1]
MSSVASSTSLANSEEIVDVTRLSTENAEALITSVLRDPGGALYRKVEDIVVQRINRRETY
HASRSPVTIYQCLTACEQDRLQALFPEYNITFKSSCYASHSFSGACRKLETKLLYDNVGG
TLGPIVDVGGNWATHLLSGRPNVHSCCPHLDVRDAARHVERVWRIEMQRNTCEALTPLLP
AYDANPDRFYCSNKVEECDVLGTSMISVHSIYDMSPEDFGRAMIKHQTIVARGTFLFSPE
VLVIDEGYVADQGFCFKKEGQKVKGPGGTNVFSCIKFWFKGDASNGYVHHFPTYLRWVVN
TSFTVDGYQFYYELLENRGGVQFFKIVRVQNLKGRQSRLFKRIEFNHLSTKVAVHLFDLD
DRNSRVGYTDLVTRVAFIDRAFIDRVMSYILSVDDKDFSRASLFSYAKSANSRITINGVS
VATGETLGWKDLNDLVTTLYIRAVFLKADNSTINKQLCAANNTYRDIRKDRVLTLSLRHV
WKKLFSGHHNFMFEDFRQELLKQEKCAELASLIDVLPLYYETDDLVREEMDTYGEIVRFT
EPLTTTREIAVNTCITITPDGDVEELPRAAVAVFDEGKPREEKSTHVALTQQEALTRMVR
PRPSDKRRLMKGLRRMFRKKSSYPDVPEGDEDDIESSEEYDDNDGVSNFGSSTTIDKLGL
KRSNSLDKLPPKLDKKCEDHETFPETVSLPPSYSSLTLSSGEPSHHSVGMFRDNDRQALL
EESEVGEINEGFPSPFDPIACMRHGIASLSMSDIVGPGDSISQVGGRDDEIDLIMLSQIP
PPPERLDSLELQDYITRKVNQKGEPRRSYSPITPTDTPPALDDPRSRSPEMYYEENLTCK
QRESPVPKARSISLSLGLKSNSTCSSGEETCSTIVGEEDSGVSSPVTLTPTGSVASEDTS
SPYPIRPSRLRDFMYGAIPKDEGAESKITTQLRNLIEKRTGIACITGEDTVQELSDAIAR
YDASSDVTTTSSKGARQRRRRERARARQAIKASVGRPAYTTNAADLVNARVENYFDYLLA
EKAHTTGHYQIMYRTVVKGERFDIIDKAALKAYARDQVIVLKKQTRGYVPQGETACTYTK
AFDGERFVPLTYDGEKAAYSADSSRLFLLAGKQTVLMQAENLLNSFEENKPTLINTKVSL
IEGVPGCGKTYEIIHTAEPGDLVLTVSKEANVDTAKRIQEMHGATVECRTVDSYLLNSRK
EYHRVFLDEGLMCHPGVIDLVAAYSRCAELLVYGDRSQIPFIVRVPGFRCTENVYSTFTS
IEQRNTSRRCPQDVARLFTDQYKDGFRTTKECKRSLDVKFIGSISDIPNREGTAYLTFTQ
DDKATLLKSKFRNVHTIHEAQGKTYKSVVCVRLNTNNVQIFSSEPHILVALTRHTDNFLY
LTKRDNDPMSSAIKKSQMFADLSKVFFAERASKVIDHVPIVTTEPHILPETVVPAPKNHR
SRSSFAGFYDEVLPGSSLNSQEFDAYHVEHEDLRLQVNDLEILLDKDAKSVTKLFKVPLF
FPKLRTAQPPTRPRTQRQGLLCLQKRNCDVPQNNVAMHPSTVIGNFIKFKEAYFHSEVDL
NYFQAHPIKIDEKNILEWMTGAKPQKLARLGKITPVEDREWIKYQMMIKAEPKNKLELGA
TQEYFSLQNIVHNYPKITAFWSSIFKELFRRFNSCLKPQICVLIRKNADEISQFFSTWLE
PNSPYKKLEVDFSKYDKSQQDFCLATELYVMRKLGLSDNLIEAWKFFHTLSTGTDFKAGI
KAKFLYQRKTGDSFTCLGNTIISMSALAACFDLSKLECGAFVGDDSLLMFKELPYVADGE
RDLRLMFNLESKVITEGAPYFCSSFLVSNGTRFALVPDPLKRCERLGKTIYPSDEFTDLK
DRWISFADQMHILKDYAFYESLKIAIASKYCVDVNVECLLISLYKLVSNEKAYKALFRAP
>APG77621.1 |RdRp [Hubei virga-like virus 18]
METTIDKSDFVAGIDTIFGSVVSGNNRDQILLNFLNAKTDNVLKQVFADHYKQLYDSYKT
SKRFSKEVKITPTLTTDEKKQLTDAYPGLKIQFTSEDKNAHAYAKASRVLEFYNILFQRI
RIAEDDNVKALMDTNCWDAFVKDCGGDPTALLKPGTKYLHVCAPNIGHDSYDSVRYTHRI
TSLINRSTSDREYHHKAKQLLADIQDNRTTNSLCSNKGQCCPIRAPFVMFVHSIYDMTLT
DIADTMDAANALIGYASIIYSDEILINTSGTLKPLNVWWKYSNLLTDMQWNPEIVLNHTE
GTITFGFNDDDGFNYEHSLANYKSFFTTSRFCSSKGVYYSLELQENRDGIQFIRFTKELK
PSSRGVTHTINLRSLEDKYLISMYDVAPDYAPVRVKPNAYRSVITPWLASNHSRLIPYRF
LAERDPVDKTINYLSSVKANLKPNECLNYLRNYCTRSIHNGSVMDQRLNLDETQIKLLSN
ALYLNVYDSNYRSGKIVQQAVNDLDIARNFSYFNYRRIFGITDYLNISENWCTRNIRKFS
LYINTNDTAQARICRTAICSLRYVVAAGVFVWTVKKIYRLISRYPTPASRQDYGLFANAF
FDATQSITTKLRACIQPVLYHDRVRVPVCRALSRFLPPPSPWWSSSKNLSRHLIDYLTRC
NRELFLKRIILTPVQCILRYLPLRPSYGWHRSPLSLSLPISCGFSIFVANFGYQFTRHAT
MPLLMESTSHLINTRDMIQVPVTKYTYVEKKISHLGIDYSMFVPAEFSDDERTTFAKSMI
KSIYNVDIDSQDLTPVIRSRLENRNAKTPEQLDRDRFGVATAVPEFNEIKSRLFPREVTG
ALPKLLSLFESVPDLAPTADDVILEIGAAPGSWTDHLLEQKFSRYVVVSPRGSPHLPLSS
TVRDKLSSTPNVTLVEKPIQEYVTELRFHKIYSDAAGPVLDYNTQSINHDSLFLDILKFS
SDHLVEGGSLLMKMFDLTPTLKKSLDDLKSSFRSVRLIKPEHSKPLNPECYLVASGFKVE
NIEFEVEDDYSRILAQQTKNLAAFVDEYNKLKPTDNYVEIPVAADGNCCFSAATLNRVHD
IDHLKKTIGPLLIARNPDASDLVDELRPGMWGGSAFLQAFGDYCDIKYIVHDANGLYTFG
ATSTRIIHLKRHNNHYSILKDVHFGTSDPFSVNSFPPFRFSDVSQKLSKYINFGGSTSNY
IYSDNMDLFCSEHRECRNNCFGRILSNKENKIGLLFFIEKHNGQLDVGSLNEHLQLHDLN
LRLHALYLPDHYVVSTHHGYSEVTGDLFSTLDKHFASCSCGRLNFESDIMRSERGIVYYC
KKATFDSYRSGGAGDLIVELIDQCAHSLPSKLSYKPGHLIVPITVTETQRLSHHPSHDDI
VSTLQQNYDNSICDIVIKTPVVDPKFVAVAISSVYPKAQLHYDNLTGGKLRLLKAPLIET
GIPSIIINTMMERRNLWEHTINFTKKTLERYHSDMVTAHKTGRPLFCKDTAFHLYDVEKD
KVLMGTGINREDVRWGWDGAELISFDSLTTSGVQQATRSPYVSFNKHSVLLQAYHHYQRT
KGVDIEGINILCKFFPILGIPGGGKTEYILRQCKESVSPTLILTVSKAAKDDVQTRADRM
GLDHNITICTFDSFMINYERRHSGVEYKDIWFDEARLTHAGDWLWAACLTRCENMYIVGD
VAQIPYCERTDYNPRYASPNIFTVPSHNLSISHRCPQDIVQWMRISRDNSNKPFYDFPIS
TTSKVVHSVEAHAIGNIAAVPVVNNAQYLVYTQEELRSMIDAGFTNCRTVHQYQGNQNAH
IILVRLQVKDAIPVFKSMAHMLVAFTRHTTRFDYYTCCPTDKDLIHKNVVTIKKFSDNDV
KARAGGVDFRPSIEIEMPRTQQPYLYPRIVRDLNDRYGFGAVIPMQIRRVNPIVDTLPYQ
TLSFDPLVGYQHILREYNDLLYRVPSGIDNISDHDIYTISDKQFFGDYSLIPSASRTKDK
IYAQPRIPTSSRLRNPIDQYQIVKAYCERNGAVPQIRGNVDSLDMADMLLNTVVSLLDPH
LLELCRTNPIVANNNSITTWLARQPTAVRNQIASDPDIIDDKDLTRYFFTIKGNAKPDLD
ANPHARYKSAQTIAYQDKSINAIFCPIMADFTDRLVAMLNPNIVLFNRLSNADYVSLVNA
ICPYERFRTLTRFFEIDFSKFDKSQDQTALEFECKLMSMLGVSYEYVSRWYHMHVRTTLV
DIGNKFSANIEYQRKSGDAGTWVLNTVFQMAVVINAMRLESEILAGRCFATFSGDDSLVF
IDDLLPINVDHVSSTCANIFNLEVKLLNFKTPYFCSKFFLPTPQGVLFVPDVVKTLVKLG
RRDLISIEHAKEYFISFNDNNAPLTDAYLWPTISRCIADRYALGGDHSILIHAIATIAAD
EEKFLSLWDFSGTVDSPNRPSLEI
>APG77641.1 |RdRp [Hubei virga-like virus 2]
MPTFPNQRKTLASAKPSRTPRDGTKVTEKRGYCYLALFEAFNASSEKKLDVASIKARLGA
FPLVRRVVGELYAHVTFDLFVPCVRRVSNTMFHVDEWRPPMLFSEVLAMTIFSSARIGAD
DRAHLQQQQLIRVQDLCKTAGLDRNTVLADAAKKCLSRALAAPDSEMNAIFESFLPKSKS
GFVSPYYLDVQQLASLQADYPELGVSGGGTIHHPHAYAAVATLCQEAIILKRMNYGSTTV
PPRGYDAYAIDVGANYPRHAKAGRFDVHNCCPIITGRDSARDTTRALVMASLVSGGKLTA
ETALKYTDPASVPGKNLLRCANRAEQCTVTAPYMMFVHSQYDITLEQLGAMFDAHRTIKA
YSVMNFVPDIFVASQGTVASLGLTYHKEGDDVVFSFVGDSSMNYRHNLNTLLRTYTAQHI
ISPSGVMYVCERVVRGGALFVEYTRCTMAPELQEEYFDFNFWDAAAEDVVYLTTWQYDHT
RYAGSKMAVKGPAGFHRLIIGVDRAFFERVYVHCLRSGDTSFIINHVVSAASTFNTKMSI
NGANIRAVNRVGMDVFFDAVIAIYMIAYRTRWMGTKTLHHMIESEKGVRGDYKIGFIGAF
KALWKILSSFTTGKLFESIAEVWNKFVSKCGELNSAGDLDVELLQSVRQIHFSDLLRYNA
KYEGAYPALYDIRVDAIKFDVKDGMLQAISEVVRSKYSSDPADPPKRPAHVDGQHGNDHK
DPGNVTGNTDTPKESPQPGLPPAPSAPRVVGTPAAPMSNKTRNGVITEFHRTQSIKSEKN
SSRLRAGRHEAYACTSVLVVKPTPPDGNCLFTSLGYFVNLTANEMRADLCGAVGDMELRY
NDRGRSTWGNTDCVTTFSSLYQKRVCVHMTVTDKKTYPTVTSEMYSAEGTTDMVHLDWRV
VGDPKTNNHTGHVEVLTQPNDKRELPREAPTWKSVSHLFDTTRRLPHGSTDEYHGFPRHQ
ELKALSLLGSADAATTRPASILELGAAPGTWTKLLLTYASARRAAIDVVSAPTGLEMAEE
VLAEIESDDAYTLHQQDAVTFLTETAKKYDFVLSDVATADSWATNSPQLDVLCAVVSRLN
LGATLVLKLSNVFLDNSLDAIANCRRLFASVEVVKPAGSRLRNTEVYLVCKAYGEPAGRT
NPYSQRRLIIADILAHLERLKAGETVVRDVVDEYSRLSFAFIEYTRDVTMEWDDPSDGEE
ESQADPVPPATPALTPVQELYTLTFVEAQIAAAASRLAEDTGRPASSACARPATPTPSCA
PSDFSTKSAPAAIPTPDSPKLNPPSTMPNAAGSSPPEPTPARSSPTSSCASSDAGVETTC
PPRPNPPCTLPTAAGSSGPETTPARGSAERPTRSKRPIPSFVFTPSVKTSLESQPSLLSI
GENAKVEASTTLGANASPALSSTFLAENGLVMNLDDALFDAEHPWQSAAHHMQVYHKGSG
LYERIMELGVYSDRLHYEYDEIMSLLGPTACDFALPEPVALLVQPEGAACLTKAHSASRL
ADGKTVAVRVSDPGVPHLTAPGWHVQVHRCRSTPPTDVAVYYIYSQLPSRVVAGSWKHTM
SQCLNAAVKGVAPYDPALLRAVLRTTAAGGCLSDLEAVSKCDAHTELDKACLCCVYVTSG
DIQPPMVASWMRRKYNQIAARAKRIYLENGGAEALSLDEALPVYMQRERRDISASGLRVD
GSAITLKSYEPNKFIPAFTTGGQVINAMKPGTHKVSAGDQVAHVTTYGAVAKQTVDFWGS
KGRTRAAVTDAKGRHTTLSEVVGTSSRVTSTVTNVASLPAPENRTVRDVAVSVSDAKFGC
VSVHASIPRAANVVVCQKLITYKTAGTQTAETGSAAYTICAKKTSPDLPSASESDTTTLT
STTSTSVSITKRGDDFTSTTSTPTGISQFTETGPVAFTAALKARSEAVQRAKREAETFQP
LATSSTISESDASKSVSTTGTGVTVPFASGGKPASDTSNSWAPSSTVSSSSTSTSASTVG
VGASTSSSSGKKHASRTASLMAKLGLDDASSASTEVASAGQASTNALLPDKTKRSKLQAC
KSAFKAVMQPSKAATPRQPAAEVCQSLPRGCKDTLAVGGTWTGYPHDCKLVLHLLLSCGK
EFLATDSLAKRLKKERITECDVARRGYSRLEHTLELFYHHDGVHDFVLVTPAVGAEGVLK
RFLSWLPEDVSRVAIESSADLADSALTELLRECDRPVTLVDGRTRRWAGVLHLLEPSKRL
LPPVRRPLAFPKLSQVEMGYIPNPPWIAANTNLDRYRNAMIEYRYTTAHADQFNKLHFQK
LQLDSKNGIPAGKTAEILAAGYGVYDQQTKAYLGQKASRTYSHGYSVSKQEYVAWNETAR
QFNSPDRFILVGRNTELMLNSQISAQIAGVDVASQELPEIEWINGPPGCGKTHAIVHSAN
VSIDPLVGRDLILSMTSEGKTSIRAGLKKRLPSLTDRALQAHVRTVASLLVNGSAVKYDR
VLMDEALMAHAGTIGFAVALTGTKKVLIIGDIHQIPYVDREHMCKLQYETPAVFADVTSV
KEITYRCPMDVTYAISDLYPNLCTMSLVTVSVNQKPWSSNNTHVTKTVEGCLYLTHTQPD
KDALIKAGYGKGAGSAVMTIHEAQGLTYAHVVCIRSQPKALAIYSRSEYALVAISRHTKS
FVYYTDVDDALTKLIRKAQSKDPAALQIWNAPRLTAAKKKLTPLTAGGLLWEADTVLSPL
ANPTTGDYMAGLPEVSHAPLMPLAPERIAESSFRKLPKFRPNVDTDVAFLQTFYDDVMAE
AITVEYKYDQMMMEMEDTYLVSTPITVDPLLGLPADRKYGKLRPLLRTNMRAEKQPSQKE
SLLGAIKRNLNAPLLRNAALSEEAIGELLFKNFERSAIDETKVAIYESYADDPININSQV
VSVWLEKQPPSRRKQIVSDLPLHLRPFNKFEFMVKKDVKPQLTPDSMYSYPSVQTIVYND
ASVNAVSCPIYNLLWERLLAVLDPRVLVMTGMSPVEFEAEFNARLCPEVASVLRTLENDF
SKYDKAQAGALRRLEHLVWTKLGLDPEIALIWDRSRRTSDVRDRKNGVSFVTEYQRKSGE
ATTFSGNTLVAMCVMLAVIDIDDIVLMLAAGDDTLIYLRPGTDFSDSSALVADLFNLECK
LLECYEVPYFCSKFLISTPDWTYFVHDLLKFVTKLGRHDMSNYTHVENYRVSCVDTMRSL
FNPVVAPGLTVGMQERYHSTFCDVTKVLAVLRTLCHDPKKFAALYLHDKGVILCNDPSAS
RLH
>APG77645.1 |RdRp [Hubei virga-like virus 23]
MEIMKNKLSAINLDGEMKDALAHRNLQYIESIAQRQINEIASTRSKKRVVIHPCLSPYDQ
SLLETAYPEFAIEFTQSSHEMHGFAHASRKCEYFRLMERCRRTGAETYSDGSFALIDVGG
NEVTHALNSGSNVHVCYPLDDIRDLARSDERQSLIKDIIKTCDSEDIANRMKCYVKSNNE
PCRNLCDKYSQFCDAKSDVSISIHAIQHFWNDLVQIMISHKCKVHHASFMYAPNALYEKR
GIIRSKSSDNSNNTGGLNALWQRRIINGKEVITFTFGNDPSIGYDQDYKSYVSLLTQSCV
VHDQYILHIERTDVSEGICFLRARLLLNSPQLTPTFNITSGLPFGKLNESYLILGYHTDN
ADKLIPRSIIAPKKLVDGLTDYCARIDNNVFNLTHLFHIACSINKQLVINGSLVLTRSEL
RTEELYFLAVCIYVHMYEMKYNAGVSMRKMIKILNRERELREASFFKAFAQKCVDKITFG
VFKEQNMEDPVLETITDSLNFNPAVSFESKYSKSAVTNFLHHVHASIKNRPPPKTVXIXD
AFTGVLLTQYVNLHEKYSEREEILESAENISSRSTILDALKKNLLNEVLTTRITPISREN
LDKELPLTESSTKILRIPEYEIVDCKTPPGILVPVLGDGYCGYTSLTALLLEHKKITISN
AELRSSLLSAITKVPNSTTKDSLMTILTTVPVNEQLPSPGWCDINVIAVAAAVYKMNICI
HMPNVRNIVINVGADVTAYMHYENYHYQYYTSTAGGFSPLDIVSKPKKQTVKRTIACLVN
KYSPFTKQDCTIKHKSWIGIKSADDMKSAVMEVIAEGYQCRHIIARYKQVSKATECGSTC
VLRTKSTLTNCECFGKETYLCAQCKNTAVFRVKSLCASCRLLPRNNPRRVYIQSYNKGDF
VYLSKIVSPNFRFKDCALPDTVIYNINNKQYVPHETNRCMRDVESPYFYVSYSDILRDID
LNENFKFTAYKPKEHFAHVYKKNYGNKTLNVAKRVIDGMCVQQAIKNYAGAITVATHKVL
SGRLEVLKNIVQTHDLHNCESFDNIPALEPVLQSTLDQFKAMDVSLADIKETHDWLFTKD
EPVEVLELVEVKADNSDKLCELVINDEYIDDDITVSSQGTSEANVSTSSLCMPELFDELP
LLDFGTTTPDEAPSPIVSDDGTVFLFDEARAVECVTVTPELSDLDELSEGSLTGGSSRYK
ELALKYKNNQEWITFERSIFGKFTTIDDYFKIMSKDRTYATAFITGTSSLNVRTMCDVSF
GNSSELPLDKQYQLVMICDQINHIDDDLRASINLPSIMALLARLPLLLCRDGDLFMKIYI
GYNEQFDTIINVLATHFGIVRIIKSNSSSFNSEYYFIGRKYFNTPVERYNVSPVVDTLDK
RDYVVKTLVEVYNLAPKINVVKKKCPIGLFNFHNSDEIILDTIVSLPSILKNVTDIVNVL
PLLVTYHYNNSDVVFNVKSDSYKTYVSDLRDTIENPVGDYNPLEKTMCIYVCNDVNYIKR
CKLIRSKCVIIAEFEHSKSTIIFVRADYAVLVVTKLHHNYMDCLREEMGVPRNLLVQVSC
GNNRSIRDEMVTECKARYSFSACGYKTVVNEEHAILGYIKPLEVPDGEGILQKYLMSVTE
KMEIEKLNVANVLKQCVALWESAVESKHYVFPDSVTARTGAWLWKKTGVSEQFIGKPQCS
SYMFAYDGERLIPVAAEVITKGTHKTLMVVKGDVKTPLALTCSDGFYLFFNDLSIFVSPS
LIASYENITTAFKNKDYENNSVVSNLANCKFKIVQGSPGCGKTTYIIKNHKLLQDCISTQ
TKAARQDVYDRICKNDRKLVGNKTLNFLVRTLDSVVMRPMDLKGCTLFVDEAMMAHAGDI
ITAVGLTGCSEVCCVGDALQIPYINRIGGYATKHHKLDYIPVDSHLNKTYRCPRDVVRFL
NPKYPAGITGVNTNDDTMTTKHIPNIMSVPLRTDVQYLTFTQHEKQQLYEHANKMGTKIK
VMSVHESQGSEFKHVIIVRLNQVISNPVFKSDNHIVVALSRHTESLQYLIATLKSDTVSD
LIIRNSRLSGGAFSEVLAPLITANIGNYKHHQLLEQNGMWGTSTSAVTEVASLLNDVKND
VIAHVESMHHVAIQTFIDEAFPGGMIVDMDNVAYQSSICDVDFHLPSGTIYSPDRIVELK
PCKKTGGFTPVIEKPILVSPVLTTSIQPNRERTQLNSLEAVLSRNGDVPTLSVDVDVKRV
AELTVLKFFDSYVRPDAIDAVASFVQSPVTINQNDLYHWSQRVSKKIIEPRAGNFGLHEQ
QMNNYAFQIKPEVKPKIDATSHLTVQVLQTIAAHPQEVTQIMSPIFKIISQRIQSVLRSN
VCIFADDSPDAIMQQINSHRKHFDTELYTTEIDISKYDKSQGHLALEIDCLLLKLFGVDQ
FYVELWRDAHVKSRLNSKSYGFSFPTLFQRKSGDAWTFGGNTLLTMCVVAATLDIASDDF
YSRVAKSIWGIERGACVNTKPSLSFAMFAGDDSLVLSSSQLSVDSQKVMTDLYNFETKLF
KFNNSMYFCSKFVIDIGGEYVVVPDPIKTMFKLGRKSLRDYTHVEEYRVSLYDLFRNLRD
PVIRDLTVIACIDRYQLTISPSAAIAAVLHYICDSREFSKLFTYTSYVNRVITENSAFFG
NVSKKLKHELEKNGVHVNPRRGNYVYRYTNGSDPNMISVNVEYPFVFVGTASREIRRKFI
TM
>APG77657.1 |RdRp [Hubei virga-like virus 15]
MNNLENYFGDLEANSIARNVLMNSIRDPAHGHVIHNTVMNEIAEKVKSVLTPDVTGRSLV
YIPENLTHAQEEKLVNAYREFTIKFTRKVTNPHGFAAASRKLEYHYLLDILKYNKMQDLV
LKDCDVYIKDIGGDFYRVFREEMRNIHCCCPILDARDNARYSSRIANMNCLATTGVVSDF
KKHILNSMREGGLEHTTPFVCFNRVDVCPVKARYGLMVQVYEIKLRSLGDAMVRSGMQTI
YGSIIYSPDMLLNREGTIPDLECRYEWSEDRKYIEFSFKGDSSWTYKHNAVRYFAYLTTS
IFFDSERTTTFALELLTNKCGVQYFRIQRLMFPATGLSTISHKLWMDGLKGKTLVKYFEI
DYSRVACGVGPWTDKITGIRGYLRENQCYIDTEIVNRGLEVALGNTENKFKPIEIFNYLR
SYVTRIFFGKDVLRRYSTEVDTRELYGLAIAIYIEAYKMKYDQGKVVQQILADVEYVREF
SSAGLMKKLFLEPKQTMTNHGGAITYIFHRMIWHAKAAKVANMKLLMEGTQFKNFSNRTE
NRWRIIFPTEYKAFPTKLANEIYIPDFTSDEIMINSTDLTRRIIKDNFGIDVVMKRLRDL
PDLEPMKKVPGKPSIWRKIFRGLGSACAGLTDTCTRGQGYTSLDEDDDSILGGSISTIST
YAGVYTRKEDISRMQKLQQYIVKDYTGIMKDGYHLMQTDGDLEQFSVFLDMAYDRVAKGE
KGDDFKAVIIVDPDIKLRKLCASLVVSLAYHYRETHFEYSGYGFAIYVENRDLLSEAVSN
DVFERFMSVVDHLDNLLLMNGGIRVDDVESIASVDSVHTFENPEPTSVDTSAFWMDLPMA
DFSRLTHMRNEVAKLKDEEYNARLKRFDVPVSKDCYNRSQMKLRKILKRIGVGDCLAVLD
ISAAPGGFVREMVDRGNLVDYIIYTEGLTGSEKILKGGNRLDVGSGDLLDPKVVAALRNN
GIRYDLVLADACVCNKGDQDMETINLELLKIQCSIILDKTRVGGGAILKCFDLKYNATRR
FVTDLACHFKDVRFFQLKETHYLSGEIYIYFFHRSDQLLDYETVASLVREAGSVALKKLN
EKFTTFLAADDGNPFDGKRMFKCSPDGACCYHALIASNDEKETSEVISYIRGIHVGLGNK
APYAEDPEFLDQTALGVWGGFPQIDTFSRATGVKFTIFKKGSEVVFSTQPTKWYTHRYLR
LEEQHYDLFVDTCGHDVSLRLDXKFSYGGFVERTGFQGDAHFAKCAECCSADLERRMTEG
KDFSFITDLDPKTLPNFDKQCSMHRYEYVLAPVGDYFYFRMNFKKDRNNFKISDIVERCR
LHRAKCETCQIGGYVAEFPLIKNLRVYCGGKRERLLNVAAAAVDLIITVHKDISKFEGCL
GDRISQEGKNVNIYPYKGYKIGVAMEWAQYIYNNNPSLSSMRVKVVAEERHDYFVGIISD
LTKEVCRSCIRRLECDLVEEFNPMMIANTDLRSAVENSMYEIREIWRYELSSVLRNVSRV
YDEFKSLNDEGAREITLPLSHTVGMIDFAAGRWLFKPAEKFSADGYAFGYDGSGLVSLEG
MFREGRPIPCAELGMVMVSDETRIIVSHMLYDRVRNVEIAPGLLEKIKFELISGVPGCGK
TREILEKSDYRNGEVLLVTTTREAAEDLRTRASLPRRDALDKIKTLDSAMMTKDLKCRVL
WVDEALMSHFGEIAWLAYNIGATDVKMYGDRAQIPYINRNRTYQIHFQRPPEGVPTSERR
VSYRCPASVMQALHKLARYPFVPMTAVNRGGSMTNCRITGFAAIPFDDGYHYLTYTQSEK
LALKSRGLTHVYTVNEYQGKQHHRIRLCRENVKPIEIYEDLSQITVALSRHTETFEYYST
VNDRTWSVVASIDPNSLEEYTFRAGGKTVGTDMVKVFPRAEVSPVKTYDFLRTNRVIRDI
VERHMFPAVIPMKVYTVETAEDYETGGFFCDQPTVSDPIGIMQNYIDRIFPGSSTALSKY
DAAIFERDPYYVYADNFRMSDVTPYRFLQRDFLVSRLRTSCPKPVFPTQKQMLKGFSERN
GAVPEIRGDRDVASVVESMWGRFVANYIGDHGLLASYRDNPILPNVIDMENWLNSQGTNV
MREIERDPDYNIFCKELSVYRFILKRMPKVVLERDGENKYPSSQTIAFVDKTVNLIFCPL
VREMKKRMQAVLRDDKIVYSDMSVEGFTRLLNMRFNPRSLSHMLKYFLEVDFSKYDKSQD
QVMLEYEARVMTALGVPAVLVNLWLSMHAYTQLWDPQTKFKASVFYQRKSGDAMTFFGNT
VILMTVLACVYDLRECVCFFSGDDSLIFSQRIMTRGDACARLASVFNLEAKLLDYSTPYF
CSKFLIPVDPDRWVVLPDPVKVLIKLGRCDMVSREHVEEYRISMMDNLKPYANVFNNDAL
SRALADRYGVGGDHSILAAAIHGFINDREVFHGNYYLEEGAVLPKCNILPSLDI
>APG77660.1 |RdRp [Hubei virga-like virus 17]
MAEFDKEKFSVPFNDCYHLNPFKNSVLKFLGLSDEHKESLIITELAKPDSILRTTIIEEI
VNDIKFEKTSESGKQKVHIPYILNYDLQQALQGSYPAFNLLFTSQCTNPHGFAAASRLCE
ERYLLDKLGYVVNTSKHVDRDDLICDIGGNYWKHLTAGRRGVHSCCPILSVQDDKRHAER
ISNMAMFLKTQDKLTNNQSVMIRSIMDNENVVYCINKAQDCNRTALAGMMLHSSYDVKLV
DLADIMVKKKMLVVHGSFIFDAKMLDDSKDAGVIEPLGVHYEFKNNRQKIQFSFVGDSSF
NYSHEVSVYFSYLFCSSFCDSRKTSVFYLELGENINGIQFFKVVQSVSLNVPRSKIFHKV
WFNFKDKMVLEYFDLDYGKLAVRDKCLVRRFMVLDKDFWDRGCEYALTNTEEKFKPAHIY
NFLVSYNRRITVGGKEIVSRSNRMEPADLYDLANAIYLKCYVLKFDKGKILQILKNNIIH
DRDLAVSGLWGKLFYSGRKCIGNTGSSMFAWLHKILYNMGKTSSDLEFVIREHIKCVDME
TYVGGCFEKFSMALATHRIPGYTYEFEDVNEGFRSLVASVISQVYGVKLNLIKPAARDDH
VYKHKPECDLNKFCFKRFWYSLMKDVLAYDDGLPDYYGFEHVASSVADAAAGDVDDADEV
FDVDIYVDGVDTDTSCVRMGIGEACDALEMGSMVATSVEHKSDSDAAGKEVKEIVTSVSV
KDRVEIKREVSDEVECVIDETVETDTENTTDEKVDKIISDNVSDRASPALTADSFVTCDS
REEDQLSVILDRVRCRAMDATVGDGLTCVFDDGLNMAVNKVPGDGMCMFYALAKGNLKRS
VAMRAAMSEYVSRFSGETCDNVKTMLRDGWGDSDIFRLYVSMGMGAVCVHLYDRKTGMVS
GIRYSGLSGESEVVHILLADNHCDYLSECDCVDFVPGSEITTGIPLDFAGKNISEVKLID
REAKSKILSKCLEAMKLEKTESVLRALQSPSEKVLVDVSVTCNNHADCKVNGLVKLLDAY
YTKFGDGFEISLVLDLGFVSAELLELICSKFFEITYVDLMSMVSSNLVAVTLSDFALKRD
VNHNVVKRLESILAYRKLVGRGSVKPVLFKEPVLKEHIMTDFEKVQESFVVRTVTVYKGD
LSTVYYDDHSGNLKVIYADESKSSLVSVRDMFSQMVKAKGLFLGSVSWKVNFAYNFVDED
KLKKEFKKMCGKVTFSSVKVIPKPLSDFAARASKEPVMDPMMYKFDPKMRKDPVDVQDLM
YNAAMEQKELWRVKKQVIISKCREDYDVLIKRISLGLHDKVIRNDMGYVSADGMWLWKPV
SELGDYQYGFDGEFLVKLTKEKTAKGVVFKNHETRKGFLVTKETRLINDDLLYDVAEKIS
INGVRFPPIELVLGVPGCGKTTYLLNKHVKGKDMILSSTKEGSLDIKRRLGINQEGDEKG
SKLAYMYRTGHSYLMHGKEKCDVLYVDEALMVHPGQIIYCAVKASANKVVCVGDDAQIPY
DPRIPTAVTTSEVLKNMSHISEVLSVSHRCPLDVVHYLNATKNYKGVVTTTNYNAITMSV
AKISTLADVPKKKGVIYLTFTQNEKIQLANDGYQVNTIHEFQGKQNNEVALVRLNSKNIS
IYGWSQHILVALTRHTDKFVYYTVTDDDTAKIITASRPACELEKLKTSVQEASKAQIQIK
IGKPGGDRVVDDFMKLGKAIETYLEPKFAREFIERQGFLNVMCARPVSVLVEQELGVDYS
YSYGGLADVWFLQDFYDYVMPGNSIENTYHDQYMSEISDMHYPEDNIRVDVCTFQRFQPR
DYLTPVLRTSVPRPLIPSQQQVMRAYFDRNGNVPDLTALCDDISVAEVAVNMFFKTYTER
DYLLRMYSENQVTPNTVLLNEWLRNQPGVVKDLINKDEPIYWKENLRLYNFSLKRLAKPV
LEINAINKIASPQTIAAHPKFLNAIFCPMFKEIKKRLLHLLKSRFLIFTDMSIDDFEKHL
NKNFNYSVLKNLKMTECDMSKYDKSQGKIHWEIEKGIYKKLGFDEDLLELWEFVHGETFL
KNFPQRFTARVEYQRKSGDAATFFGNTIVLMAILATVYDLTDAYGMFAGDDSLLFSDVKF
NYGYKELAEMFNLESKLLVFNWPYFCSKFLLNVGGKWKVVPDPLKLVTKLGRFDLVDFEH
RKEYKISYGDLSKIFGDASFYEQLSCAVCDRYKVRYRDFSHVFYTLFRLGEDDELFNSLY
YLKSGDVLNIQPCRPNLDI
>APG77698.1 |RdRp [Hubei virga-like virus 9]
MSFAKGYCYMRLFTTLPSGERSKIRQSLGPYPTMKAVCGAIYQHFRTDDDVFLPMLGETA
TGMMHCFAEARRKSQVGKDVVATMLTPREFFLLYARLKVRLGAIGGKCYLSWLRQLGLNK
VLALRLEERLGKFPVFEDVMTELMYVIDDFDTYISVPMKVGPRMLHVDSASHKQRFIEIM
WEKTFYGYRVGASGMDDELPTNAMPMLLGMGGLQHQDVLQAVLTDAMRHDPVTKQRVIDA
HTHKVKEVLAGGNEKLHVKYQLTDLEKNKLILSYPGFKFEWSKRPTSHPHAMSAAARVCE
TQYALTMLGYRSGMNLKNFVAMIKDIGGKPEVHIQRGRLNVHTCAPILDHRDDQRHSRST
DAIAQIAANLPNRPRKKLRDHLHDPEKYRALICHRKSQYCSITAKYCIFIHSTYDMTLQD
IADSLSMAKSDGGVIAVLYDADMLVKKSGYLPDQKCHWMVTDSENCLTARFCLRRKRKVI
RFSFDNDSSYNYEHDYNEYVKLFMTCAIRSKSGELYYTEIVNYTLDTAFIRITRSKFTVT
KSTILRRCLYFRDSDDRVVVHTYRYHPTGTDKHWEAHFSPINIIVTRRMYNMIMAYALDQ
ASSRFSVAQIFSYAKSVNVRRVNNGVAITEMEGMPPDELYDLSVAIFVQAFDTRFCANTV
AKTATDEAIDTRNSGTAGIFELMMLKLKDLLRLGHKEVKVHSDGSELPIIDVDAEVSVSI
YAKMRMWLRRKRVLKIETENMVRTMDVATWLPPHAIEYALDREPILASLDQVGEGTRVCT
DDFETMIRDRIESAVAPSDSRTAVVPDLTAGSEKCPFCSRCCKWRPVVAEVPDVLLKEYL
GYTEINVEGDGNCFYYALILSLGISLSVTDLKKLLNESRYKPDVCGGGDLDVLLTTDNAF
ANNAVLYLVLYEMRMAVTVVIENQGKDGVSVFSAQRYSPTAVGVTAEVVLKLSKQHYTVL
RQPTSNISEVGSSVDSRVELDYPKLRTMIIGLTPIQCREVITRSLHDGLTLAKFCDDVNV
TICGKFDYEVNDPDVVLEFDGSGVIIVFGSLERLLWNLFETYLYSRCTDVERKDWDDTRH
FKFAGKFTNRADAKVAEIMNMFGIDVCGKSVLDLGGAPGGVYSMLKGLKADKVHTYSHPR
ILKYYPRLRNDACVFLKDIRDVNFNTEWDFVISDIADENTYRWDDSHTTFSYQLDAVMTA
LKYGGTAIVKHGNIWSLLANAKRLSRYFSHFSRVIIVKPFLANPNTSEVYVVLHTYVNIG
SDAISVEGLPHAVVRMMTGARKMMDSLDGVKPSVETVSALKKYMEGLKSGNASIVHERGK
IFYSATDDDTTTNIIWFPTDTEADSDVDDESSVSVSEELLVSDGDSCKTGHHIVPTLPVD
CDTWSVSNKSDAAQSDVTDVIPRCSHCETNMYHDIIASDTMRTSMPERVHLLLCKFFSTN
PDLKYFQGMHYYTNLVIEANDSVTDDEGLLSLLTALFSHRLSILLTEDDIDLFFDNRSLT
PMLSLLVESERDSAKLSIIRLWQNIAMTCAHYVIHEWAKHLKRDTIEEFSTFGPYTALPF
VWSMLKRHEGGNYDYMCEREYIDKFVASVSNEVLFNEYKDALGCMKSEAQWEGNRLIRYK
VPDFRKTVRRMISRFVRNNITRRNETETLMLPEKVGQPRRTIADKGTMRSTVSYNGKVLR
TINSSDFRIVPERRNENEAMVDEYDLRLLSKCTVTGKELMLADGKENMVNGRMLSAPRVE
PLKEPTNADASAFQLLTTDTLSLQLPVVTVCDRDVLLRDLLVIMLDLSDMERNFCSYKWH
PWLRNVDASYLVRQVCNLSVQVTDRSNGYYVVIHLSDKPTERRFLVVVCHSGVDIRSCLV
KFVIRFHTECDKYKFVPILQPDTMTCSRTHSLLVETLNQNMKHRYKRIVREICSDDRVYM
KSERRSDDLNEATKIMHDNWADKGIVDYKYGFKPSFYGDSTTDSRIKNAMAEIIEYWRVS
DAMITNNCVEFHKSMRLHDRRFISSTAESPEGYAVYDRIERRWIVKSLKQEAKYEYCCDG
QKMMLFDDAIALENDVASRYLVVSSDTVLMQDAKLYKGAVNVCQRIGDQCFEDVEVQLVS
GVPGCGKTTEAIRNFTFPCPGTDGDIILFPTKVAADDFRERLKRQHKTVDEKVLKMHVMT
IDSFLINDRKYPAYGKLLVDEALMLHCGAIFVAACKARVKRIYLIGDVKQIPWINRTPLR
VTRQNITDIVTPTRYLSVSYRCTVSTAAMLSGLYPNGMMANGTTTGDMQYRITPNPLVGY
TDKSAHYLVYTQGDKREFMANNKGLSVNTIHEYQGKENDHIVLIRGTSKALDLYEKIAYN
LVAVSRHKVSFTYVTPNAVKDAVIPMIARVNNTSKPQLMKFSKMSAGYLPADITMATYPV
EKVENYHDAVLSCTAKYGVENVAAHFPVLSEVEEVRVLPAIRKVNVIKPSVQKFQAYYDL
VFPGNSTHDMRYDPYHVMHSDLEVFTERTRMNPSYVSGVSRKGKRFDNMEPRLRTSMAVT
RPNNQIESLLGMIKRNQAAPKLLGLQDAEEMAKILEKCFVSTYIRKDCRQMYDGYREDPI
RADPAAINNWLDGQPPGTVRLIERLEAAHETDLTRYKYMIKNKVKPQLDTNAPYVYSAVQ
TIAYQGKSINALFCPIFKYLRQRMMPILKKKFLIYTDMSADEFAESVCRRVGPTVMNDKN
FLEVDISKYDKSQSRVVLLFECAMMRNFGVPEYWVNLWWNAHESTTLVDKDNHISCDVDF
QRKSGDASTFFGNTMFLMALMATLYDLNNVDFACFAGDDSLIIGGPNLHHDYSEQCANLF
NLESKFLRCYKYKNFCSKFFLVVDECVYFVPDPMKLLTKLGRHDVVNWTHLEEFTTSMRD
VTASYGDARVCAELAKAAADRYNVGIDLTPLIESMYLLFRDPTLMREFFGEPQHGVMSRD
TSLPKFD
>APG77735.1 |RdRp [Sanxia atyid shrimp virus 1]
MNAEVESKFAPSVVKQALKSIIPDDDLDGLLSQIVLRQASDSASQLFSQIGNEVTRKIEA
QFKRKAKSLKISVYLTAEEQSLLIDKWPAYRLDFRDSSPHCHGFAAALTHIVYHHLIELT
GYHIEATCAHPYYIKDVGAKMHLWLNHPRVHCCNPMLSVKDGTRLTAAFDMADRQSVNMN
VPRFCRFPAQNCGAKARYLLFVHSVYDMSTTDIADAMFAANSDKAYGCFIFVPEILVSLK
GHIDHINMWWDIDINKDRITFSFRDGTHDYVHSFSKYREFVSKSFFSTSSKTAHYAKEHC
ANIFGYQLFTVSRTFCPNDDEMISVTIGSFSDTVIVSSFIFEENESLPFFKGRFPNRRCN
NWLGGDRGLGRLVRIFALYDRQFYDRCYAHAYGLGETSFTIRNIFNYIKSSSARMVVNGQ
VVIRGREMRPDELCTMAVAIYVNVFSHRFCVTQAVKIVTDAMKVGREKRNRGLIRQYFDA
LIDFLCPAGKLLNKHVELDESSCKYIHSVIRSETVISFCDFIKKSNDPFVFLSKGYVEDS
VCAYVDDEAQDHVVARIVPDENPQITPSAPDFDVQSVISMDATIPIMGDGDCAYNSIAIA
LGIPYSAKQLRHDICVDGKGSLNEEEIMKGWGSTVEMWRVCTWYNVSIEVVGNMWLNAHD
SAIQVKDKIHYANSHFDVTLHVGSRTFSIGSLEDRDPVFPDTFAGKFKCLAPSPFSSPSE
ASRLGFIDVLIDYGLDKILCYTSGFYHCASDTFDVYYEVLREFKNVKKNFILLILPMSRL
MASKVSKYDVDGLRIAEVNDELTRLIPHLELNGNLIIELPWTPHNLLSRLLSVMTNVFHH
VSVCYTAPDLFVTPKFYVVCRRYRGDFDPKCLATNLYVDYSSPIDSLYQKWIASGVRAAK
VISKYVPSVLFKPPSGDDKVVHEVAPPEEPSVVEKISEILFPRPESIAPPAAVVPLFEYS
TPSIDFYKKHPDIFDSHAPQALAMAASQLQKMGQKPVIYNRLPTDEDHHCIFSFNPFLSE
SKTTRFSTSFSDEHSSLCVVSYDPNNLKDHDLENLRSSIIIRLLEKYDASHKVVNASVVG
SDKSVIVVNAANSDLRRGAGVCGAVFGAAGPALDTECAALPPVVPGQAVITSGHNCSDEI
IHAVAPKGTDTDVETKLESAYAAVNELAAGRPYRVPLLGAGIYGCSPQLSASLAARAAMS
SQGVVCTGGPAVADSKINHLLVAISILNELLYPQPPLKRINASEDLRVIRAGFDITSAPK
KPRNHMAAKLALLSSRAGIKKIINFGCAPGYFMNFNKDMFNIHFTDGDSALLPDIKPDLT
TASLATLDITQLPDGYWISDIARKGTSVVYDQKAHNAHLLADLHALFIKSSVTQMAVKGF
IDGDYVYLRHLVDVVLVDSKHPSCESILFFDKSNPGSFDSSKWKNLQRDALKSYRRGGAL
DLDDMSDTSSEDSFVSAVDSLEELIPRSITWRKGKAYLKFTHGNGERFIDCQQLKTLKQE
CIEKFPKIPHPSCKFSKVKKFFKMSCDLQPFRVWFEMMATLDKCFVESIIDKYVFVEKEP
NGYDPDPCLSAVSVTAKKRLKRMFCPSKVPRTVVTTPFTNYVLYNDTSSRPQPEILVDDR
VDDDVPPFVVLPILSSDIDKLITKPIIASTDSTSLDEDAVALAPITPSECPYDLLVAQNS
DLAFTPKTGNIPIENAVYEQIEIWRINATNVRRLLTNYITERTQPSLAASDDFRARYASY
GIVRNNYFVVRPRNPKLKDDASPDYMAGLTADGQFVLTTTPDVDIYVNDSCDVLPEPFLY
EKYKDYVPKFNQSFNPSLTRGVPGCGKTHWIVNSCASGDLCLSTTKMGSHEIAERLKSAS
KRNVKTMTIDSYLLNSGAIFKNVYVDEAFMRHVGSVMLVGSLSQCENLYCLGDPLQIPYI
ERCAVLSTKLKYQSIDLNVSHDLSVSYRCPVDVAKAFAPRYRQLGSNFTSESKYDNTMKI
HRISGVLQVPKHNVQYLTFTQNDKMQLMSKGYSRVSTVHEYQGQQADVVYLVRLTTSVAV
EVFKSAPHILVALTRHKKELHYYTVVEGDAISAIINPYSGGGSVTVPLESGFVDEIPYYN
PEITEIVGKFGAVTGQNEVVKIFDVRELNVPLLDHDVLEVEPNSHILQDANDALMGIGGY
EDTSFDDYKITNSALDLPVASGSLVYERSVKQSPYGKLQPVIRTNCYVPRRRVLVESLLA
IAKRNLNVPDMTGNNPDDILPSSLRDVFVSTYLLQRLPFSEIQISPSTIKSWLIDQPAKV
VDAVLAVMTSFKDVKINEYDFSIKPTPKPCVTPDANDTIPALQTIAAASKIMNILFCPIA
KLVKERLLTSLRNNVILNTDVSPSDFANILTDKLPPHKFVGKQSIEVDISKYDKSQGLLA
LDFEILMMKFFGVPAWMLHIWRYAHVSTRLIDRGNKMTARIELQRKSGDAFTLLGNTMLS
MAVCAFCFPLKTALLCAFIGDDSWLVGTDIYRPVSDLFSRMFNLECKVLRLNYPMFCSKF
LLSHDDRWYFVPDPLRMLVKFGRKDLANWEHLEECRVSFLDLTSDYDHWFLYEPLERAIY
ERYGVYYSMSMLLPQIRVFLSSFKHFSSLFVAPEDLPLCDDPSRSSLDM
>APG77740.1 |RdRp [Shayang virga-like virus 1]
MALVDLFGVQSKADEYIARRAAAREPNAINGLCDQLLADAVRGKVDNASRVRVTTVTIAE
NLSHEQENRLVSLYPSLHLQFSKSSNNDHGFAAASRRCETAVCLQYIGYNPRVGNFTDGR
DDFATDVGGNYSRHIVDGNYGIHSCCPMLDDRDVQRYRTRRELLKKVYANDKDKIHVLES
SKEPTTLLANRIAAFLNSTRGRTFSNDWCCLRRFEQCDRTSRYAILIHSNYDIPLKRLGD
AMRRKKIAELYGTFIYDDKIFYRREGFIEDLDCYFSYSEDNKNITFAFKNDSSLVYIHKT
RVYLSYLLVNTFVDSTGTCRFVLELLENRGGIQFFKVTRVPFIASKRFSPLVHCLWFKSL
EGKVKVTFPVVDVERMRRGCSAAAVEKKVMFLDKELVDTIMGHAMVATESKFKPTEIMAF
IESYTHRIFVGDDVVSRLPSLTFSEKLHMALAVYVEVYKRKYDSGKMLQYVLECIQYDRA
LMEKGWFGRVMSSPSKLLSVFKVAMPPCLFGTMLGSFYLMAFNAAASPIDGYKFIEDCAH
FTIEGNSNFTTFTVVRAVHKVMDILEDIFVEKRSQVLFDQLEIIPPKILAPVASEMVIDP
TIVTRQILLDNFNADVKFKAISQVVDDCAVVTESPRVLDGSYSQRSILVRAFNRLFGRSR
CMLLPPDEVGEIELAQDALTLEEDCSEISMLSEVSPMLVCFEDVYLAERIHRRIERYSHY
VQSEVADDVYKSFVVPRTRSDYDTADLNFISRAEFKLREILDVYFLSGVKNALDLCAGPG
GFAKCLLQRARDQVVVHFYKNADADCVMAWEKLRRDDGYCKLSVVDAMETDLTTVRAVEE
VTDVLGRTGLMFDLVTADGARHDDRVDKETINYPLIFGEVLVAEKFLVAGGSVVLKTFGF
YDHSSLSMLSRFLVGFEKYYLHRSSYATPFSREVYVIAFRYRGWMMANVVRRSESKISRI
YHQLRQWQLRFEEGLYLEYRKFLVSLSVDFVEMDSKATSVPDVNDHSSVERQCCDFTSVV
ETDVDDCEEEQDYSTALVTAAGTTQDRSVGSEDSVISDCYVTASSRSGGPDNSCDPIVAK
SCKGNDNVGRQVGFEFDDVIRACDHYFVAHVKTTEDFVGSLAFDSVASPFSNFSRCTLRM
RVPFDDVVREYLCVEHAFLQAELVFLNRRDMCKNIRTIRDCRCARRKMKDLVTGRDKEIW
DRCKYEVMMKIQEEKYAQNAVFREALIRTDGLRLIYAARDVYWGGGVPLPEVRRTGKFCA
DGFNRLGELVMSIRCDLLGRSTYETKSEVSFATVSSGEDDPRNDGMQHSVGDKIVERRND
DAISAHFSDVGKLAREPVSVVELRDVCCMDVKGDGNCLYYALMMGDCNDAFKLRQLLEGY
LQGMGNSDLGDIEKTEAFNELSGWGGVNVLKLFSRFYRARVEVVDLRNGSVYKFGDDWKY
PSICNRLGYTGNHYVVMNNCTACDAKDGDYPRQFNYAPLDVVALMDTLDQLLTSNNTRVS
RLVSLLMKSSSLVYVDDVDKTYYSHVFYNAVANYCCFHRDCEQSRLSRFLKNLVNNGYKK
TLYVLCSNFDVDFQVLQQQLTAYHLKYLLLDFPWLVDNDYTLLIVPFDMSIDNDMELCTA
VRLMTEHNKECEECRNMSFTRCISSMWCNPVTNTFFSCAPVSVDNVLKSKELPLVDRVYS
LTLMTVEKFEMERWHIMEYEGYFSIPVAVDDSGQLLKEKCEVVSVMLAEHFAKMGDVRVM
GLRKTSIIDVKFVVDILSNHCDKLYVEVEPTQIAAVARSEFLPKYVQTVVDDDIITNAMV
EAREMWKVTVTSIINNVKILHERSMTIAKSQSRIGRLEFTNNKPDYGLMDLATGKFIVKP
RERYQKYSRAYNGKNLISIEDCYVGEKFQAGRMQGYASVTKEMRVVNSDVMYSRVADVDL
SELSFDHLRITLIEGVPGCGKSTYILNEHKFSDVDCEHVVLTATKETAEDMKRRVSQKYG
VSVDDPIMKKRYRTCDSFLMHYKARSENIDTLWVDEGLMKHFGEIMWCVYLSGARNLRIC
GDRAQIPFINRNGSIFLQFSDLEKIKAKFDVRFLSRSYRCPADVVCYLNRIRVYTQRVTT
INTVRRSLAAVKIACLNDIKFSDHLSAVVLTFTQQEKLEIITMMNKDVALKKMVENVFTV
HEYQGKQTAEVVLVRMQPKDIAIYSSSSHCLVAVTRHTVKFVYYTVKEDQLYVECRKLLS
QSDLDEVVETLKGGGVLMGAQDQRQYPLTFVEPRESKTFDKLKQNRQLREFVEDNAGNNV
VPFTIIQRPLEVPVIEDPFICYSSVDDPISALQLFVDVVFPGASAVCNEYDREIFQSDRM
VIPKDRVVYSTFVTDAVPKYACLTSRLRTNCPANVVTTQKQVMKAYFQRNGNVPELSGEN
DEDALVSSMVQAFEDTYIYYDTAYRVFATQPVDINVDSIEEWLRSQPDVVRQQIYEDDEH
IFDKDLRTYAFELKRLPKPKLEVGNDKKYLSPQTIAHHCKKINALFCPVVKEIKRRLISV
LRSDKLVFTDMSVEDFERVLTYRLPKHRFKRFRHMLEVDFSKYDKSQGRVALKFELAMLR
RLGFPPALLATWSVMHVYTRLWAPSVKFKAEVCFQRKSGDAMTFFGNTMFLMAVMAYSFR
LKESFCLFSGDDSLIFSRFALDYADATSRIAFNFNLESKLLSFNTPYFCSKFLIMSPYGR
WVMIPDPVKLIVKLGRRDLVSFEHVAEYHVSLKDNLKVMLNAFYYYPLSYAVCNRYSLYQ
KDLSFFFRAIASLIFEDQNFSSLYYLEPGQQLNPYRSKLPDLEF
>APG77744.1 |RdRp [Hubei virga-like viurs 8]
MEIRHTTMETSNSSSCLSDSTSEISENSVRSLSFDVSATSQARVVEYLSRLTDPVNPNDT
IAGLVKAELRKSDSSLRNSINDVLIGGVNNILVNQSKLKKIKINDTLTNDQITALATVFP
KFDLDTSQPKEYGAHAYARVSRKLEILDLLDSFNIVANIKVQKIYTHALIDVGGSPMFYI
NSELDNVHCCCPALSQNDVRRHAQTDVFVRANYIPTVSGKDSIKQKLISQYLSTSSKFVC
RNLSQNCYQYTAPYCMFVHSTYDMTLFDIGDIMDSHKADCGRGTFMFKPEFLLLSSGRDA
TLELRWRHVTRSSVRYIRFSFDGDEQLGYEHRLDTYTALLSAPLLYSTDYRNVFSISLDK
NLNGIQFFSLYRIREGKIPRSFEFRDISISSHRDKVLVRSWEYTYPNDRDVNCIVTSNSL
RPIRIIVPKHLYSNLYAYIMSLPDGRFTIANCNVVANAFNRRYVVGGASIMSPEKIDEED
LYRLVTALYFICYIKRYVQTKTLSSLLQDENKARESTSEVSKLFNAISSWFSGGKFDVPL
VDPDFASLANGITLESDPAKAERDRGTCLSKYRAFILKYSSGRKYPVSASALFDYIEINY
ETKAICKTVHKLNDFQYFFQPSYVRGAINTDKAEDENFLPQSETIDSEGVTPESIISQPQ
NTYCFRKGIVPNKEEAVIRYSPYCMESNISLTLINSPGAGYCGYHSLQHAMGLDVETKQF
IEILKINVKSPQLKKTLTFDTSSATIEVEHWVNEFVIAYVAQLFSINICVHADDHHQHFF
NPQYTSTIHIQHVTNHFNYYKKLLSMTYIMPPAPLYLTTFLEVDYVPRYNNHWQEYDDYY
AKFNALPEHLKSSAYSRYHQLSSLRITDKDSVSRNFYHFAELNKRISFIPGPQGNVLDMG
AAPGAFSAYILKNFPGLNVYVPIYDRVKLHPVVSTYNNAIILELESGGDLLARGAALDLF
NSVNNNKMSLTICGAFDSRNQETSGHLLGNQVAISIACLAKDGNMVVHCHRLNEYSKIVL
SFAATLFNQVIALRPYTMLPHSPTCYYVFTGFLADRAPPGIADILTEIFSQNFKFNINNF
FTQADNLVSGLALDGVKLLLDSTKSGNQKINHSYSSGKLNDLKLYINPRISAVGGGGLKP
ELRRNYFYTIKDYIVSSFTSYVKSTPIVTNLVDGLPEDQDTKSVALSVIDEQTELDTDID
VSVSVSLPSLADSYRPLSVPIDFPDDGHDSTLTIDDVLQWEPYAGIISPPSGFTDSSTEN
LDYSTAEEVLAATYASSNRLCPSTIAEPYSPPPEYDGDTDPPELRQHLLSILEPIEEYKP
ASVIITAPNTDCMVKTIHRQCFVDTKTAVGIQLNTPHVYHPSATDTVPYDDIEESVEAFD
HFSIEKTAKVSFALEPLKIKTYTEFQSPYQETSPKKVHFRLDGLEKLLVKFNYSDTKINS
IIYSLDIRFKPVILFVPNSLDFAQTDAGQVEWSLVQGTLQIVFPDGDFYFYLRRFFAYLK
SKGNFSISLDDGSISLFNLEPYKFRDTLAVLTVEFHQNVNIVVNDRNSMPQEPKAKCTIT
DPPILTKEPDNDFDSIARNSAREFLNYCLASHNKQLATYRSIYNTYGGDRSSYSVAELQA
LKNDGEHFVFVYGSGRIRAGELPSDGLTKFKFAFNGRDFIPNENLLKEHLYLYGDYTSAL
FEFQYYKNLSILDITTFVLPKSIQFVQAIPGAGKTTYIVKSVCDNLNSSSVPTDLVLCST
REGKLDVADRIKARHNSLDSRVKYSELVKTMGSYLLNKTSKVENLLVDEAMMHHCGAIVF
AAHISQCRTLIMVGDQNQIPFVSRLGTMNLTHYRADKLTSNIETMSNSYRIPADVACHLS
AFYRQELRTHNQIKRSIVVAKITGINGVPKRRDVTYLVFTQPEKRQLSTLFAGVKVFTVH
EFQGKESEHIILVRLNTVKSHVLFTQAPYQIVAISRHTRTFHYFTVLEDSLYTLLSKTII
PDRLNKAVVKTAGYLYNEHVNHPFAGLMTLDLPKSSKDFTIQYCTGSVYTSNVSMFIVHA
VSRDGAVRAGFAKSVRADHKAYRNNRRPFKFSDNSRVNVTYGTKRKYIHLVTKEKCYQRP
KYRIVRAALVELRGFLMASEITRVAMPRICCGLDTLEWKRISKILLDVFQYTGIKLFVYN
SHSSVNLDLLEAVCSLFDTNAIDDRKNMSVTPRHLGDYHAIRPYYVESVAPYVDSCELLQ
IAHDSCLPGTSYNYLETDQWQVHNNDIDLPFSNMVIRGFGGQFKLPTFDCLRPMVNTAMP
DIRPYTRDESILAARKRNDDVPKYDRVVDEDEMAHDMWDKCKESFFNSDLVAYFRSNEIT
HSIDDTLEWLKTQTPLRPENFTSEFSLLESDLLTYNFSIKRNPKPNLTVDSHLLYSALQT
IVYHPKHINTIFCPIFRELKRRILASLNKNIFLFTDEDPSSFVNRISEYCAGVNPYNFSP
LEADISKYDKSQGSLALLYECLWMLDFGCPDFIVKLWFLMHRCTKLKDFSSKFAFYVMYQ
RKSGDASTFLGNSMFLLGVLSYLFVADNIYLLLFAGDDSLILSYNTVEDTSILANILFNL
EVKYFYFKSFYFCSKFLIWDEGRFSFVPDPVKLLVKLGRRDIRNFQHLEEYRVSHVDLLK
IYDDYRVCSLIGPAIQERYPTCVLNFSVVLPSIYYCFKSIDNLKKLFYSLPGDNLLRDPS
FPTLD
>APG77775.1 |RdRp [Wuhan insect virus 9]
MDNQGNVNVNGIGQSTKFNDNGIMENDTINYMCSRVGADVDDLLTQVFRASVTDPTSYHG
IAIRNMCMDKIEKDAKKHSRVALANVGISQAMNQEDQDLLKSLYPEYMIYFTNKSRETHG
FAHASRILETSLIMQRLHYYAATKTAPHNVYLKDVGGSRLYHGLKGNSAVHVCAPILSQE
DEIRRLKADLKLSSISNSGYRNDKVANSVKLMRSTGSHYCNNLSQKCNVKASALMFVHSI
YDMTMSDVADAMTSAGAKFAGGSFIFDPLIPMLKKGILSKLNVMWEKYEVKNVTYIKFSF
LNDTQPAYIHSYKNYLNIINTLYFTDSKTKYHYGFRLEDNRAGIQFFSIYRLSYHKIPRS
NLTVDYYTFVKNDYYRISYYSILEDFSTLTKIKKIYMFVPAILWDQVYDSLYQQTDGSFT
MSRAHELVMSYNRKTIICGQTVSHNVKLPSHMIDKVASAAYVRVYIDKYLSSKTLLCVLN
DVDRVRKLTNVGYLSYLWHLIKEKFSELFVNHDMKSQEIITPYLAWDELSKLYRLPVEVN
QAVTKTTVSHMLPELIQAQLDSNIYSDVDFYAEETSKLQPISKTPSCESLATTTDSDYKS
IASSEITYPINDVDFDVYDVIPGRIIPVPGDGDCLFHSVIVAMSYSGLKCPETPHDMRMQ
LAHDISENRNKYFGDTDDLVAYTDFMTDLTTDGRPTDYSTFTALAIFYGFSAEMYFDTEI
KDFKKKFMKYSNGDEIISIKFTISTGSVGHYEPVVEELAIKDFNDENLAILQETQRSIDN
ITEYVSEDPTLQERFHVTLKLSDEYDSASSVKHLMKEYGICKFPAAVITKSSTVCGAFDD
LSGIMTVISDSDICWNHKDASKSTMSFDKLDEYFDCVPDSHDLLVVDTMSTDDEDCNKDV
INIISKSSIAMTLGSDMIVRSRIISDLTTLKHYLYVSTLYEERYYTYGMSEGTTSPIRYM
ICVNLKKKYDKIEHDAYMIGDITRTEFKFIHEELCKFNMHVDAIKLLYDNKNISYVSDSD
YETYSSMIASIRKGGGAPATDIIRNMLKVQKIVDNTPQVTKKNLFKAILNEYMTNVDNSV
KTIADMFIKIKSTVTKYSDIIKKMYPTKVNSVHAIIASVIEKRCTCFTLTYLPNIDGLYV
PSCGCDVILYQIADGYITQYRADKIFVKTTIDTMKVHRAYVSKTEATHKYVDYVSLQTFK
LNFRRNLYNDFVKSKKIEQEILESIKTSIDFNDCKIKEEKSSENITDPPEQNNMTLALAL
HSALKKNVVSTPRFENYATFSNNNQINALKNSFVEIVNIWRYTHASHESEIKLVYDVSKS
TSDVNNLSNWIETRSDNVYVKKNNVWLPSKPTKDYMYVYNDKGFQRSEENMSDTYVVADY
TEKKFEPVFLYKTQEILDKLHKIPLDVKFEFISGVPGCGKTHYIMTHHSDTDLILSATKA
GALEFQERAEKLKKPNIKKRYRTVYSYLYNDTTEFKTVYIDEAMMLHPGMIFSIAVLSRC
KTIHMIGDHMQIPYYTRVDYPSRYHKFTDVFKITKELSTSYRCPQDVAIYMRKYYKKFTS
KSKVVKSIDRMYVSGKAELPTGYDVYLTFTQSDKQMLQTDFRNVYTVHEYQGKQTKSVCL
FRGSPTPIKVYDSKEHHIVALTRHTVKFVYASVVMDQLYDSLGGYKGAGYLHNVKYTSDN
VMRLVKTKAVLYFDTGLSHGVHKEMRTYIDSMKIEATYYGKPDSFVINKYTGKTGKILIS
IVVRKTKLNAQLLKSAVELVRQLELIRDIDVVTVDTFSELVDWRYFVELIDRTGLSITVC
DEKRKLDKYRLADVVKKYHDLTYGDDDFYEEEYEEPIIKKPKYMPDCCVLVYTDMSLKLN
GANKFVIVDLDSAVVSNNYDNTIYANVAILSKHKNKHLTKTVENKIVKNFRSIDAMMHYF
SNKDVVSDIYNLQDFINIMLPNAYDIRTDMDVEMVANSDISLHLQNAIFDASMMHRPIRI
FDGVKPVLNTAMSPPRPTNSLKELAKAIEKRNCAVPKIQVTMDVWSKATELFNRMIKIVY
DDSVHDDIFLTDKSLQDWLDTQNSNISNLIKYKHYNELDIARYNLTIKKNSKPALDMSCV
NTYASLQTVVFTPKDFNTLFCPMFKIMKKRMIKTMNDKFLMYTDMPPEKFSELLTRKFSG
YILDSYHSLEFDVSKYDKSQNLLHLIVDCMIMRHFGIPECFVSMWFYGHCNTKLYDPCNK
FYCDVFFQRKSGDPSTWLLNTQQILTMIVNCIPDRCWDQVFLVVASGDDSEIFSYDKLQI
NHNRFSDVFNYEVKIYDKFTSFYFCSKFLIVSEERTYMLPDLYKLIKKLGRHDMKNREHV
LSFRNSVLDSIKDFKVENDVMISYERSLNDRYKFEGAVSVRLIYESLCRIVYDSNNFEKL
FIPNASYYSTGLGQISDL
>APG77787.1 |RdRp [Wuhan heteroptera virus 1]
MDSLFDAANIEPQTIALNDDGEVCAKQYINPDTIPLNKNSYLLDKLYEKAVADDLNKFRT
VDYLTNVTKIPQKLSPAEQSLLHGTKSAFNLTFTQTMEHPHAFAAAHRIIETVELYHLVG
HNFNVNHDQIRVIDIGGDFVGNCKRGATGIHHCSPIIDTVDKNRFTNRSVKLEMWNYDCK
NKSIISENSYQQYRSVMRKEREVTDFMCARKFQNCNVQARFCISVHSLYDIKIVDLVDGM
DKHGCVSCVATMMYDPKMLSLREGILDHLRMRWVIEKPKNSAKTITFHFLDSPTIAYVHD
LATYISWFTITTTISSLGNEFVIEPILHSFGVYYLRINKVAGLDNIPRTPVRVIWNTGLQ
GKMRLKWKIHGVEELRYLLGSDELQQLRGYVANGTCDLGSLESYDRLMESSICNVPNTDI
YEISFLFDADLLKDVEGFVLSTAEKKFNPIEVFGYMRSRISGIAVGKEIISTNKNIDPRL
LYIASQVLYIYIWAFKYYGGKNMQINMACMIANRGLAGSGFFARLWLLLKRNRIMNYVRF
LCKNIDVATYNRLKIPGMELEDFICTPPLFVDMSSCCEDALSWYNSRKNPDNDTKLIVPA
LSHFDSDPGLLLDVLKTAFPGSFKLVTDANDAYNLDVIYRSDSVKFMELGLVVSLANLVY
DKKKRYIVKNYFKNIMYGYHSVCLVYQPNNIIDSLIKFLVENLPVSSIELKHIVGKTYLE
IEFGDSYNLIDDLIYLEDLYVRSNEFNVSNFNIVTVPVCRGGGCDRIPFITEINRLKKYN
IQSSVVPLFNSNAMTKLYQLDELLDFNLTKLLPGTTVLDLCAGPGAMSKYIIESNADKFS
NADTANLLISCSLASNGPMTDSYIHPRRLVYERLFPDFNIIDTDKTKNFIDFVRIKMTRD
GVELIVADGGISGEFVDQERRSIPIILAEICIALELLARGGRLVMKIYFGETSEMIQLIS
CLSTYFVCSNLHKPKNSNKANGEIYFVGLNFRGKKRSENFHDEVRKYRIGLQSAALTFNT
DRYNFLLKSVTEQQKELLVSDENIGPIKKPKVTPITPRIRPRFSICKYLRSKVDKVNCLV
RLYLLNRYKKTAVKGLVIDWDRVDVSFAKQVIKNKRLTLKEKQDLLSNVCLKCQSFSCGR
CFYCFKSPEIVNLIAIPYSDSLIRSHTISLRKLQDKHNFFKRKLPKFYCANESDVASEII
ECREVSPSEWCGAFGKPVNNSVIKSCSVSNKSSLEYITANESVNSSSLKNSVVLSSIIQQ
NLQQDNSWQKVLRWLGPKETVGEEQKIFAKMKISTSPVNQTLLNAVEEAFSVDSDETKFA
SIKNNNSTNLPSLLGSDDQYRNTFVDAKLQIGSSSDSNTSFEDLMTELKDGVNEIVGSVS
QDLKDFGGKLSNFVTKNISIAKIRSPNITNNKRFKNLSTLIKNNLHGKLSRETVRDRLPE
NLNISSSNNSSVSESQSIVTENCSSEILSSTTSECSSEYAASSIVLGENECMKVTTNNLT
SIIEEGEPSNSITDSDSIVLSSGDLEDVDLNNDKFSEILTNEDVKTLEQDCVNTMIKLND
SSDNIINDLSTEHSTVVLNETDPKIATNNNLDENVNNSNVENSSVVLNNDWELGLSVTEL
VSQVEKVINNNSSKTLDVVDTVDSNAVAPSDLIQSDLSVPPPNFVLPDLTKPPPSLQFNE
VSLTKLKDLNSPSIPKRKQKKSKVSNKNPQSSKKKFSNKSVFNTSKGPIVEENYADIPLN
KLPVIDISKPPKLSLPASRKITKTNYTFDLTLLNGEKVSIGSAVAVPPLRQIQTLGDGHC
MYHALTGGIGNVVTIKNFLLSALSKFTLTSHLKQSLTDEFTENVWGSSDGLHFYAKAFNV
NVLEILPSQHFSVLHVPDNHCEDYIYIMYSNFHFSACIPYDSIYKLQKLIEENSYITELR
TIYNAFSNKVNFNPFISISGLEHYEGTVLHYNYLSTIFQELQFPVVSVRVRKENLPYVLV
LYIRDKLQYDKDRLENIQISLTLHVEQCKNCISNTGEYWTHHNTEPIIVTNCSEMKLAVS
DSDMKDKTDWIIEFFPSDFPLHISGSLVTNRVGRVISVAQPSLVRSSDFVTSLVAKSLIP
FKTAIHRTAFVMGEILSDTSIMSGVMQVFDSVYHNPIVNQDTYFSDYRYNAISPINSPSL
MFNATSEYCALVRCTTVAIINQGIERLNEVEARSTTDLSSIKDTSVKVYSVNFRRWILPP
PKGKMYRYCFLFRPTDKRHLLVSLKDFYDPNTQESFLAELHSVRVNMFIVYKGTEVLLEP
ILYKSIQSMLITPALLNHFNVQIVRGVPGAGKTHYILNNMDLSATLDDIMLTATRNAAID
ARNRVLSRGSISGWSKEFLQKKFATVEAALLNADRYPTGVKTIYFDEAFLKHFGQLIYVA
IKLKALKLIFIGDEAQIPYQDRNGFALKYSSAKALIDLIPSSNVTFLSISYRIPQDVVYA
LNQILKTDQGLPVYPSPISSTNHLINSVSYEIACDYSAIINQYDHVLTFVQHDKNFILEK
FPKISVNTINEYQGQQAKRILLLRLQSTDNTIYCNPAQLLTAISRHTEQFKYITPVSDTL
VKILDLMMSHKYPRNVGGGYVYNSARTESVVQNKINPRLEGSELGPDRRLELVAPYAINL
NNEDPILTSIVSSNNESGFRGTFVVSKEIPYEKKPRSIPIEVPLDADKDHWRVLQYYMDD
IRPGSSLRPNRFLMENFENTELVISCLNWELRPVRNLPKHRDTLTPALRTSCLPPFRKSQ
KAILKGYNERNGVVQNFATAIFDDSVIELSIESFCLTYFTHTVSEIKSIFTSSPLTINVD
SLTKWLNTQPPGVYEELKSLDSHYLIEHITSKYSYMLKSVSKPKLEEHPEKDFSSPQCIA
YLPKLINAIYCPIIQEMKRRVQFVLRQDKIIFTDMSVLVFEEIMSARVGYSVFSKIKRKF
EIDFSKYDKSQHLWALTFETEMMKLFGVREDLVKLWILVHKSTMLIAHEYGFRAFVDYQR
KSGDAMTFFGNTLWLMYMLMMLVGEERMRDSFGLFGGDDSLLFLFNDIPESEIYSLFENS
SAKFSMEMKIINVNSFYFCSRFLIYYPADDRWYVVPDPLKALIKLGRSDLVNYVHVNEYR
ISLHDNWVNYSNILLHNSISANFSDRYHYDEDISPLLSALWNVVSSEKLFAEGYYWHDCD
EETLYSTLPKLDM
>APG77795.1 |RdRp [Wuhan house centipede virus 1]
MSVIPDSSVVAANLISSISSSTKKSREEVENNLLSNALRNKDVQDCIANAVIVSAQNSEK
ASKRVPVRIFQKLTSSEQSILQDSFSCFNLDFKESFDSSPHGFARAHRELERRYIMHQLR
ITPQSVPVNGYDVVLKDVGGNPITHLNRESIYVHTCYPNLSDADDFRHSNYLQELRNMKV
ESMSRQQKKCYRMHINGDRRVICHDAAQRCDVTSQNVLFLHSVYDITTDELAMIMARADA
LTGMGCFIFYPEILITQSGEIPHLKCHYAKFRRNKRLMIRFWFENDTQNAYEHDYNTYIS
MLSSTRISCEYQGRTHYYHVKPLEIKNNVMFFKVQKSICGTIPASFSTIVYSLNSLRDRL
VLYYYSWDSMIAGKKNNLVPIRVIVPHKMYENLYSYALGLPEGKLTIKNLMTAGFTFNSR
EIINGVSVVDHERIPSEDVQKLVHAIFLFVYISQYEASQTTSYLINQEVKIRAFCKKGYF
TRFLQNRLKAIGRVFSSNTNSHKLLEQVALEDIKSCSTTQSYISKFEKFLDYIDGLANPE
KEYRTFISDYMCRFVTVEEELNKLICSREKRDRGFHTIAFSDSITPEMVKEAMFNEIPVE
DTKTYSVDDFVSYECDTTVLKEKPNYSDGDCIYESLRDHLLTTESSAAIRKRLLNSIFIH
SIKDNESLRKNLSALRSPDNYGDEKNFLLIAFEFQITVCIHTGNLCRRFGAGRCYHFMIR
NQHCTALLPDYQLENTTVIVLPPNELSEVVPVGTSTDLRTYELIDEMYTREKDTQVSVRQ
YKLKLNVAMRTVDPFCHLNNGNFSHHDCLVLNEVFVRYPQLLPENLECSFLATSGSTLEW
YADCVPGRRYIFSTNDENPAVDYSMFVNLPGGWNRDRTHILALRNSINEYNKEPVDLFIS
SLRPSIFLPNALTNEEKVLESCSQFSHYSLLCACILRPGGNAVFLTNMIESEHTTRTLYS
LRGMFETVYLVKPHTSHPTSVEYAVVCLNRTADMYYDGTVCDILLDASPCELPSLFVERI
TEMYSIIARDLLSSNRVCCRHISQAKTKHERAIELDSFVQESYEKLLFKNRCVTNMVAGA
LTDVVRRGVSFAAEFLGMNTNVGTFGDGVFCAESECSEFTYDDCSYDSFETALDDALTVS
PIINVREFREKQLPSAPPVEQVSDVPVTDRAYTPPTLPILKKKKFSGSLVVKKIRNSLRK
KKESKLTEKSMIEDPSTGITYFEYHPPIIPDSKLQPRDEISLRGRKEVPLPVEEVALVEK
PIRNCYSAMKEYLGYLEAVYTAENHNIVLFYERVLKTKSNLTTAIQNYAGGHGLYCPSRN
SFYIYPKEYSTTFVYNKYYNSKFELKNFSEVSDETELFHHNDIDFVIVNEYCFHGFEKEE
LDQLTPHLDQNYSLPEDCSLVQAGPGTGKTYYIVKNHNLCISNDPSTVLLATREGCADFQ
DRVIKTNPEVSREKARQYYRTLASYLLNPSKNRSTRTLFIDEALMSHPGALFFAVKLSGA
IRVRFLGDTLQIPFVNQMPDYRCVNLCLTDFVKIDEVLEISYRCPVDVVYRLNPDYLKCN
QSHGIHKGLKSANHRYNTAHYVKIENLNQIPVKKETGYKYLTFTQSEKDQVACLGVDVST
VHEYQGKESDNIIVVRLNSQKQTEIFLQFSYALVALTRHRVSCVYYTKVTGDALSKMILV
DKVRVLEYATSSQMKDVVALAPTGVYHPFPVMSVVPNTTYATFEQRSGRLSHSAVTELHF
VPRYGRYAFNPPYLPTYCVGCVSFSRRDKMVYCLESSDNHNQSPSAKYITNVIRKHSIKI
PSVVGISAGIFRYIDTGILSQLLYKNFKSHIIVYDTSFVDQIDPQVFELLNINAIIEVPN
SKIVNEIEYIPNTPILGSHLERPFCVSLAQNLVDSVFMETAYIDQTLDAWMVHTSDLILH
SGEYSFKLNKGIYSHPTYDGMTPVLKTPMYQLRGVTSREVRLALEKRNLAVPKLSGTVDY
VETSMNMLDRMIDQCFDQSKLQLYNKEKITVSATDVHEWLRGQETFVTQQIVPDYSIFQS
AVNEYNYSIKRNPKPNLTVDATSTYAALQTIVYHEKPINAMFCVQFRKIKERITKCLKNY
IYLYCDMSPSEFEAVLTENVDRVVAVFSGDDSFLCDGENNMEIDISKYDKSQGLLALEFD
CLVLSYFGMPQYFVELWRNAHMLTKIMDRSSGLSCLIPFQRKSGDASTFILNTVFLMGVI
SHEIPIGSLDIIDLNNYRSIDVFALLFNLEVKMFSYNFPYFCSKFLLKIRGRWIFCPDPL
KLFVKLGRSDLVNEKHVEFYRVSFSDNVRCYEDPEICSAVSFAMRERYCLKNDISYLLGS
LPSLAKPSEFKKLFYIKDGSKIDHSRYQFSNKD
>APG77808.1 |RdRp [Wenling crustacean virus 1]
MDSITSGLPPQIANELNEDLTPYYREHINGLLQDTTTLPFKLTARQLEHANAVYQPCVFR
CEFDGNYVNHYIAKAAEIIGERILEHIAERNVATTEIGCGSDRLISGCDHGCSSMSSLDS
SRRHSKNTSRLDHKTPGTPSCTLGAQNCNHPAKILVANQVYDLTPRQWYEAFEKKGAECA
YVALLSPHGLHTRQDHRYEEYGLMVNFIGNNIIMGFEGGEHCYTHNIDTWEWLTEKGGYN
GPKFSLSVETITRLGPLAIMRITKVTQPGIIINSAYLHNTDFVQLIDLLHEFPKIYHLSM
RGRIGWARHGKHTDIQKHIGKMRKIVIPRKIYDKVMQYCQLRDDAKYERQGVIAYIRALM
TRIHVGHHHVQVGFEILGEDFATTLANLYIHACLERMLVTKSIGKMVKFFSEDPGFIEKL
ANELLPMGERTSAFLAWTFKRSNRSTLSWHLCRLYEIFRVHENGSRFLAFECSAEPIAYR
PYSETHAVPMLGEDFCLARSIATLVNGHPRYHTLHTARHEYDLTPEIASHLEIEGNHCRP
IVTHATHCKHGIGRVLNIPQQEGDYYSSEATFHNELLHGVMKATGAEIAARMALHQSHSY
ALYTHTTSFSVPSFGKIEAEGGHLPNPVCALCVNGLPNNTLVILPDNGGNRRVTIAEVLC
NLRIGDTALVQGIIQLLAQPSGDNMRLIEQVRRFTVSNIDRDWVHLGPGENLLDCRYVSS
TNLEAAVEASEERRAGFEGEAEEAFQIDYQEPQPNESSLFEDVMARLEHLNLQSQPEFDP
EEEPVDAMSIQEEPVGVTEQDVEHAALHTMQQEFTQPDLVHLADAMQINQPTTHKTLEPS
YTPVSPAGSYHDTEETNYHVIETVDITPKLSTAAILHHGEWCSTNRIAIDGAPCSDNQEV
IVYQGDQPLKHYDHEGTLSKFDKEGMTPRARAELACFLGISHYTLTPPACLKCFAPWFHT
TLNNDDTRFKDVRLRVSAEVVQETLDNLRHSLKTKPTEPFYEVHKQAIALLKGTVATVID
RNVKCMRGYAGSGKTTYAKERLGKAAVFVTPTGALRREYTNTDYNACTTARFITRTCKRK
KVLFDEVFLLHPGIILLACLNDNDIHMIGDPAQNRYGSSDFQANTSIDQLLRYPTEGLDV
SHSVPQDVCAWLHRFQHYRIHTRSEVEESVKIHYGAPSANDVICFTTKRAEVSSRKGWQT
AATCQGMRKERTTVFIETNAKELLKNCPEQLLVALTRHTERCDLYVAHEGLARALHLDNF
HKHYCELRGIKPFKSGVADHQFLQSTLISGAEARLEQTKEGENVTHTIPDTTHATLVAYD
VPIMGHDTAPEYTEEDELDRQAQPCVHEPRDDPLFPLDFPEPMASQVEECMQKIAPTSAD
PTTSKGPTDIHAVRANHGRVDIVEKGNHDPIGHEGTDSYHTIDMSLRGRPVVNRSAGQRL
NTIVERYSTKPALSRRQEATMKELCRDHIHSVYEPFKISVEEVGETLAEQLDRIHAKDDR
DNMVDLDPAFKQSFDKIKCFIKQQTKADLKPNSFLSIKEGYIKGGQGISAQSKAVNLVTG
AFVRAFEKKLVHNLNHRYVYCPGLSPKELSHELEKKGKYWSTGLEADISQFDSLRGRWAD
QLMREMYRSAGIDVIGTRLMQAFNEHWVFDAGNITASIRDHFQSGRCDTLLSNTLICMLM
IRACYNIQGLRLAAHQGDDSLILARRIRWVGPAFLKPFIKSEFSMTPSIVGFIFYDRLYI
NFPRMVAKLGNRTFSDLAQLKAYQEAVLDWLKPVYTTQLFHANSVVVSHKYNISVEESHM
LGIFLARFATEDTITVWKSLKKYIHAPRIQFGGLKRGSEQ
>APG77817.1 |RdRp [Wenling hepe-like virus 4]
MAGQESDLPGYAREEVCNRLTEKYVDYINGCERNNIPVPFRVTVAEFKLCHKLFAPITFE
FDAEKLHRSHPVFALGKLLADRFLDPFRKGNFIEIGGDFAHVAERPHTCVHWNGRDEARL
IKAYHCAHDEPTREILGSARFGTPHRKLCLRGSENCTYAASVGVMNNVYDITMKDMYTIF
DQHGLEIVHAVMMLPDEVAFGISGTSESGYSIRENGEDTIMSFECGSFAYQHKTFTWRDW
CTVNVYNGEHFSLLIERVRNFGPMTQLIITRVHSSVKVHSVISSKFSSYYKVYDFLNASD
KVLNECRKFRLKEDQQKLKNFMDAEIGYILIPPEVHAKVIQHAAIREDLNFRRQQVAAIL
KSVTSCVTIASQELQRGFNMTGRSFCSVVVALYLEACVYRQGQTKTIGKCIEFLKGESLL
ERVVNYLKQEVKEVVTGKKHDFLDITADRLALCLECAEMGSLLNTGEVSFRNITAQRTEL
EDTWCPRVEEGDCLRETLDYIKYGKVMPDSPYKNLPSINCVKLTDKEQLMVRGDEFHVQP
ELNLREYCKHSVGRKLVPVSSQVFISDVGKSLESEYKGYPWRKFVGNKTAKKLDAAANLL
CEYQQTGFFFKKQQLSKGLYVACSSPGNDLPDSRVTGVNVTKALGDSKAVKFCLERQILT
HDDLNLLCDKCVSSMPDRIYADYGIEKDQYLAYNQYQVLLNLLNSGKFFVMKIQDIIGSI
SNNLHAIRDLIGLIHENFLGVYNVHHASEIFVTNVKGTCSVRPHLLDKLFASVGLFSEES
LFAELLKVGGRNVESDIDVMEQEEEEDDEDDWGLRQLFSEEEVRQCDACDQLANSALGNV
REVNGMLTGDVGDVKMHEFSKTRIQIPQNMVDCSLKILNVELRDSEPAFRQINQKARECV
SVLDPVDVDREIFGLVGVPGCGKTTTVIANINDGKLNGRVLVVTPYSRLTKEYRDKGVNS
ETFVSAFSKVGSYDSIVLDEVFAMSPGVLIYYLMSAKNIYLVGDPRQMANVDKARLYSGI
AVKDILPWHDFTMNNTSFTVPLDIVSILNKKYGYNMKTYSRVVNSINFCYDLPKDQEMYC
FTSAFERRSKSYRCVAKIQGERKREAHLMIESGAKPLIERVHGQFVVAISRHSETLHVRS
QVPAILHHLFGDTRFKHTCRTRGPLDHFHKDIARRFASVCVRENTVLNADKFVNERGTFN
QNFSTKVEGETDESLVERRIEIAVPEKVLVTLDAHVKVPVDSYLPPDEIISDLQRYYDPV
IPQRHQMCNAIESVELAEEVMNKISPTLNQHEQFHGVHVQDFGPMQAKIKQPDEIMLDSE
RTVKRLGAPLRGRPTFHSDFNQTLHCAQTRYCSAPDKKQITAKEMFQSFYDNLEEVHCVT
DDDIALAFAEQVVKIREKGEFVQSEMFDMDDYQNSTQIKFFLKQQVKADLKEESWLRYNK
DTTKAGQGISAQPKIVNILCGAYVRALEKNVKKSLKKGNLFGYGQSPSELAVLIRKFKNP
SHCGFECDVSEMDRQRDRVTDKYMDQIYELFDVPNKVVKFMSCLNDKWILDTKGLKVLVK
QHFQSGRADTLLSNTLVSMGWFLTCFKVKDFSLALWQGDDVAIFAKKIVQSKKAPFLKVT
RCPLPTFVGYIVVDGLTLDTPRAVCKLLNRTFNSDKDLEEYRLAVGEWLSILSDSDDYYK
NALYVAKCYERFGVTEEDCNVLLSLLCDFAEGKLVGSIKDARLITNLTTSFLLKINNG
>APG77838.1 |RdRp [Wenzhou hepe-like virus 1]
MSILDESAFPGQAREGVSLLQQVNWEEYYQATQTQANTINIGFMVKPEIKALVHKVFSPL
NFEFAPGNRCTDHPIPAIGLAIGKHMLDSFMTPETLCIGQSFRNINDNSVHNVSARDFVR
AVKASKHTNKALLHAVGKANTMGVENVTARYTHAVMNNVYDIEFDDLPNIMEKTGLTTIH
AVMILPNSVAFGHDSYDSELGYGIAIDDDKATMYFKEDRSWAYTHRLDNWRKWVTNNVSV
GEHSNVFIERTNRFGPMHLLTITRTPMGETVTGVKPNPYIDMVEVIDFCGSADHFAKLIN
SYYTSFTKFPLSAFHYNKFRKKLAEIKAASKRVYIPRRIYDKLVQFVFNRDDNMMNRNAA
SVYLQGQIQTITVSSHTLQHGYELSPQDFAIVSKNAFLEAAVLRYNATKQIAYFMNIFSD
DRNVKASFFQKVFNTIDIAFMSPFDRAEDVPMRNVYNAVNTAPNSIIALMFCLTCDRVKP
EMMTEEGPEHFYREVETMVHKMVDYDPPSDGCCVNSCMEKILMDTQVFAKGITVGQFATQ
LKNTGTEEAYNCIKIAGGHATINVEGNFVCEHSHFRNPVIAEPKPLLLTFDEKRYPLSNP
KEIYRQMSYCSNYFFTDDEQFVHWIARRNVDVEDTSGIKGIIAKILGRPFLENRRIQSKV
VATVSKSTTASMMNDLLQIGDVDAISNIFCDECYYGLPKAVYFYNFDRVAIQFRPRMYKY
IYEDMAEDSTLVVPLFSTMLRYPTNYLKEFIDTIVQDKPQFYHVTSEGCLVVKKATVFGM
SPNVPKYKHKGIIPPVIQKLPYKKLGRTESLAEIDFGLKFEETESEQQTALPTITEEEEP
EEREDHDSGEGQQQHTSMHEHEEEQANADDEEAENQNLQNEVVEIDNVYNLPSVGNDPNM
LRVKCETCEADGVPLPKCGHVFCVQHTDYKSCRNCAETHYEKLSALRGIPDSKFFMDGRT
LKVSEHYDSSADKLRVILYAASAVEDIANIIKEVREGRRYTGDYEEQIKAAAEMWKGPIE
ASTYHGVARCIYENEIFGELDDVEPLDFQIVEVATDPARVKTMVANFINTLRTKDEKYRD
IHDLAIKNAKKIDRFEHEATVKLGLGVAGCGKTTDVLREYGDKQGVVVVVPYAKLKQSYS
DKGMIAYTIAKFLSRGNWAETIILDEAFAMHPGFLYLAMEMAKEVVLVGDDKQLDYNDGT
QSIRVQKSMRDILKYDPNRRKRTSYSMPNDIIEWVRPIYNMQITTVNHVDRSVNIMHDVA
PKGSMVFTEFDERAVSGITVAKSQGLRYDEVNLYYSPRSKAIMQVHGQKLVAVSRHTRRL
NLFVPTMLLANVMGYPRQKESKRGKITAFFGESYKFSNFNRCVFDFENITYTSSEQAYMA
EKARFFADETTLNFIMRTNDPREIKRLGRNVRNFDQQKWDGVKEDVMYRILQRKFELQSY
RKALLDTGDDNLVEASPTDGFWGAKASLIDVESGVAFEGLNKLGNILCRIREEIKGTRIG
ARTDYNTNKGFYGNHTVRFEVGNFANNVNEGVVKAPESFYTNLSLYAKEPVPYQAVLIPE
NPDDTLREKVYPYLVNQTTSVTAVEEVIQKIAYTDADNYTSDRDIYHNHLGNIRNNKVLK
LKQKRGDQFSETVRSGFVMGGKLRGRPCYSKNLTQELHCAVERYMKESKGRVYSEARAKA
DRLYKGFCRLFDMSKATCIDVEELSLAIGEQVSRIQAKGIQQDEGTFGDSHYNTDQIKFH
LKQQVKADLNQDSYLRGSMDDEGRYVLKAGQGISATPKTINHIAAGYIRAIEGRLNQIKK
PFVHFGYGHTKEQFKRVFAHGRSGTHSVMSVDIKEQDTTKGLWTQLFTDRIYAKFGVPIV
VRKALKNIGSDWKLEARDFSVMVEDFFQSGRPDTLLDNTLMTFGCLGDAFKLKEPRTVAA
QGDDGYISAKKITMSDDTLVQYKINRNSVGDFVGYLIGDNEVYLDIPRLAVKLMNRVYTN
ASELEEYKTAVSDWLDFIDNPGHAYRTSLHVAHKYEITVEDADTLLAFLYNFSRGDMVPP
NFRTATVVHTTITQKKL
>APG77848.1 |RdRp [Xingshan nematode virus 2]
MALVDPLLVDSKAKEFIEQRLGSHEPNPIRDFLDHACADKLREEFRRMEKMRVTKVVIPE
DLTSDQENKLMRLYPSLNLIFTKKACNAHSFAAASRRCEGAILLQMIGYDHDVVDETDGR
DDYATDVGGNFYRHLADLNRGIHSCCPMLDDRDVQRYVQRREALKKLYYSDIKKIKLRMC
GDRCGDARDEEIRIFLNDTRAREFRNKWVCLQKAQFCDRTARYGIMLHSNYDVTLRELGD
IMTKKKMTELCGCFIYDDRIMYMTEGYIDDLECYFSYSKNRKYIEFTFKNDSAITYRHKV
RVYMSYLMVNTFIDSTGLNRFVMELLENRSGIQYFKVTSLPYSVSVVFSPLVHKVWFRSL
EGKMKVTFPLTDRDALRSGKTADIVREKVMYLDKDLIDKVMGHAMTATESKFKPVEILSF
IQAYTHRIFFGEDVTSRMPSMTFNEKYHLSLAIYVEVYKRKYDVGKMVQFVLECIQYDRD
LLSKGIIKRFFSSSRGLYSVFKAALPASCFQSLLGPLYLMVFNMAKSPIDGYTFIEEVPR
YISNESIGFSTYIVTAIKNKIEGLFDQAFDRMSCIPRFSTLQIVPLVYPKVLVPELIWAP
ERVVKAVMADNFNVDVEIQTAVDGEKDILSDGALTERVADDTNWFSRMKNKIGKIFGSKT
SADRDEVKEGMDFDLDGMSDITDVDAIACDFADLNMSAKVKKDIIMFANYISDNVPDKTY
REYVERYTKMDYNKNDPMFISRAEYKLTEILNQYCLRDIKNALDLCAGPGGFSKALLGKV
SDTLVVHYYKEADAGCYMSIDKLRRLDLFGKLKFLDLLDTDLTSDSVVDSVIKDAQKRCF
PYELITADGAKHNDVIDKENENYSLIAGEVRIAQSLLADGGVFVLKTFGFSSHRTLQLLS
EMLMVFEKYYIHRSSYATPFSTEHYIVAVGYKRNFSCARKTSADKFRRVMIYRDLRNFMM
GFENALRNRYFKFVDETIGPDVVQSLLEGDLTILSNDSNSAVGDACVGEQVKRVDDRVDE
IYTLCYDKGMDVDSRSEYVTGSENVGSNNSDCEVVEPLVESYVSDGIKMDFDKGYCVFAG
SDCCLSNIHVEDFEFVYKDRICRVNTIEQAVAFACFCVFEVQHFCGADMRTIASALLRKR
MKKLLSTEKNKVVWDRIKDECMEHAVRTKILASTIMKEALRSTKDCKLFNAVSDDYWGVG
VTFKNFSYERSSEYVGLNVYARILEKVRSDMLDEEISMNDVDIDEDTKIGENFVESYSVK
ADGNCLYYALMSGDDNDAAKLRLVLKEAYRQGCGRDNDDIIEKELCEELTGWGGRSVLSL
FSQYYHAFIVVRDVKNAVEYKFGEDIVKPTLILRLAYDGSHYSILPSCSDRVCTRSREHT
VYVSRTFNYSPVSIPSLMKTLDCLLNKNFTIFQSFVAFITGSQTFAYVSSLSSMDYSRHM
FFNSVAYFCGFHSSCNSASIPALLDQLRTNNYSKTLYIFASISDMDFDAIQRVLERTTCR
YFLIAIPWLLKNGYILFAITFVLDKENEVPLVEACNLAKMHVDQCATCLGINDDTSITGV
WLNRASNTYFVCESREFTRRVFKTETLPTVDRIYKIFQHDLAVQYDTIDVVARADNEFSI
VVPVDAGRLSDSFDREAYASYIVRHFCKFGGVSTIGISRSALNNVRELLDPFLTYVDIVY
VEVVDDVTEKAEDHVEFCPEFKQTVISDDVLINAMIEARDIWKVSNQMIVDNVKRLHDRT
LSLMTGMAGRIEFTNNKPDYGLIDLSTGKYLVRPRDGCGKYSRGFDGTKLIDIERCFEGD
RLLAGVMCGRVSVTKDMRIVNADVIYSNVKNIELKDISFDDVCITLVEGVPGCGKSTYIL
RNHKFSVDDVKHVVLTATKETAEDMRRRAAEMYGVSSELSILRKRYRTVDSFLVHCGGML
EEDCVVETLWIDEGLMKHFGEIMWCVYLSKARQVFICGDRAQIPFINRNGSVKLYYSKID
LVLDSIKVKFLDKSYRCPADVVAHLNALNVYPGKVTTENTVVYSIKVRNITGLVDVPFTD
WKDATVLTFTQQEKTDVILHVGKFFSKGLFDGKVFTVHEYQGKQTKRILLIRLQVKPISI
YDSVSHQLVAITRHTREFMYCTVKNDSLATMCRRTFSVAQLKKLIVPTLKGGGVSSDDDK
VQFPLMKTLAVESLAFDAFRKNKYLSDFVINHDGVNVVPYHVETSAVDTYEFSVPYIAPV
SISNPISALQEFVDVVFPGASTAQKFYDNEIFEGDNMVVPRDRVIITAPYVPRLPRYQCL
TSRLRTNCPDNVVTTQKQVVKAYFQRNGNVPDLYGDNNEDLLVSQMVDRFVRTYIADKQL
FNRFCVEPVGVNVVSIQDWLATQPVKVMDMLFKDQDVNIFVKELRLYNFALKRLPKPKLE
LGNESKYVSPQTIAHHCKKVNAIFCPVVRELKRRLLSVLRADKIVYTDMAVEDFEKILSY
RLSYEKYKQYRYMMEVDFSKYDKSQGRVALKFELAILKMLGFPEELLATWSVMHVYTRLW
SPAVKFKAEIFFQRKSGDAMTFFGNTLFLMATLAHTFPLEREFCMFSGDDSLIFSRRKIE
SVDSILNLAFKFNLESKLLHYKVPYFCSKFLLRMPVGNWKIIPDPVKVLVKLGRNDLVSW
AHRDEYLISLRDNLKDYKNAYFYPFLSAAVSDRYSLCPADFTYYFSAFVSLVYDDKNFSN
LYFLEEGHYLNPYRVVLPSLEF
>APG78155.1 |RdRp [Hubei partiti-like virus 2]
MNVDTKFFKPLTPGEGFAFNYTPSRLDRNALFALNRTFDPDKISKVRTKYHRAHLNLDDL
RSDLMEYSRPKVSRQVDDAYAAVFESVDQDVFGKTMIKPLTHGAVASHPGLPKQKSPGLP
LKTQGYRTKGEALADPKVITAIRKQWYAIERQEDVELPDVACYARAQICSRDKNKVRATW
GYPLTMYLTEGQYFYPLLDVIKEKAQPTIAYGIEIGNGGMQYIQEMLRYHGKKNYVIGDW
SKFDKNVPAWLIRDAFKMMARHIQWDVVVDVEGKEWPVNPAKSKRRWERMVNYFINTPIQ
LSSGERFMKYGGVPSGSCFTNVVDGIVNALATRYLVYHMTGSLPLDDLYLGDDSIVITDK
PLNMDVFSEKADEWFSLIYNVDKSYQTANPQNVHFLGYYNMTGVPFKPVDTTIASSVYPE
RMPRNKFETAVRLVGQAYSCFEPTDAKNFFRAAKILVNEMEGANLDMIKEFTADHPEFFK
YLQTIGVSTKEGLSVPDCSSWDLVLLTLPHAPKKKWRPRHYTIQDMLQLAQEAIDSESH
>APG78156.1 |RdRp [Hubei tetragnatha maxillosa virus 8]
MDVANERSKVLQDTRFFKPLPRGTGFPFNYQPSRLDRNALFALNRVYDPEKISEVRTKYH
RAKLNMEDLRTDLLEYSCAKVPRIQDDSYYMIFESVDKDIFGDMKVIPLTHGAVANHPDL
PRQKSPGLPYKTQGYATKGEALDDPNTLKNIRATWYAIERSEDVTLPDVACYARAQICSR
DKNKIRATWGYPLSVFLTEAQYFYPILKELKQRDKPKIAYGVEIGTGGMGFLNEMASYYK
TNNFLIGDWRKFDKTIPAWLIRDAFRMIMRHIDLTKVQSTGGRIWPVRASKTKKRLAKLI
NYFIDTPVQLSSGERFVKHGGVPSGSSFTNLIDGIVNAIVTRYTVYSMTGELPYDDLYLG
DDIVAVTKKPLDLHLFAEIAEKQFSMIFNPDKSYQTSQKENIHFLGYYNIHGMPYKPVDT
VIASSIYPERPCETKFETITRLIGQAYSCFEPEDAKRFFLAAQMLQDEVPGLTNQMITEF
TKDHTHWFKYLQTVGVSTRDGLTMPKVRTYDQIWITAPQAPRRKWSPVVHDLEQLAQLAY
EKWKVEEEDNIDST
>APG78160.1 |RdRp [Wuhan insect virus 22]
MAVRIEVEQRQDWVLPSHAPYTISSFEYPERPTIQESKIKIEDGELLPNGKGFPWRMEPP
SVSFKVYRAMVNHGLSDVANHVLRTKKRSYITPQAIWNGVLEFGEALPSKLRKLPEYLLA
LDELRIEIDTKDRITPFTMEEGAKTLPQGTSPGLPYINTHPGWKKGDISLKYMPAFNNYW
DRVGQGLPVAPLPDCAAFARSHISSPDVNKVRPVWAYPMMAIAQESRFVAPLLRDLIDQK
IGLHTAYGMEMMKGGMTWLNGQAMIANARQPGVKYLMTDFSGFDKSLPAWLIRDIFKIIE
EKYQFNRSWNGKEEIPQYGAVERRKFRRLVNYFINTPIQNCDGRRFLKKHGVPSGSMFTN
IIDTFANFVMSRTIAKLSSNENPIFDVYFGDDAIMCFSGDTAVDVRKYSLAAKDLFGMTL
SPKKSYLTTRPDNIHFLGYFNYHGSPYKAAEELIASMLYPQYLKDDWAYCVSRALGCALA
SAGMQTDVYLAAQAVFIFASRRENKFEEGLELLRTNPRAKRHMSQMGCSDLPLNESYFRD
INALVPRMDCSKITKGVNIVI
>APG78162.1 |RdRp [Hubei partiti-like virus 3]
MKTKVTDDLQDRSFFEPTFPGEGFAFNYLPSRIDRNALYALNKVFDPQLVAEVRTKYHRA
KLTIGDLRSDLMGYSSFKGSRKHTTLYYSVMESVERDLFPEQDMKIIPWTHGSVACHPEL
PRQKSPGIPLKSQGYANKGEALDDPEVLRGIRKQWYSIEAGREVVLPDVACYARAQICTR
EKNKVRATWGYPLTVFLTEAQYFYPLIQYIKASKSRLMAYGLEMGNGGMQYLDTMVKSHK
GGNIIIGDWSRFDKTVPAWLIRDAFRMLSRHIDWTQVETVKSGSKWPVKEQASKARWKKI
VSYFIDTPIQLSNGERWIKRGGVPSGSCFTNLIDTIVNAIVMRYLVAEQTGELPLDDVYL
GDDSVCLTTKPINLEVLSEQAKEQFYMVFNPDKSYQTSNPDNVHFLGYYNSRGDPRKPVD
TIIASSIYPERPTRDKFETLTRLVGQAYSCFRPTDAMKFFKAARIMMEECVELEDSEVET
YIRTHPHQFKYLSTLGIKVIKGITFPQFKDWEIVNCTVPRSPRKKWEFRKHDLDELRNYE
YKWN
>APG78163.1 |RdRp [Beihai picobirna-like virus 7]
MNFQFLDTLSVSKQVENSVSSNLRRVVSGSEDVLTSPIVKRKAPEDILKGWDEIVKENLS
AMNADLINLEESNKLKFGPRSIAAPWGERTDGVLSYFAEDTLFTPPTVSKVPRRNLRPIS
EAKALGFLKNSTNSGLPYYTKKGKVKEIYSTMQSPLLSRKDPCVMFTRTQEQRKTRTVWG
YPMADTLREMQYYEPILGYQRKLNWRNSLSGPDAVNRKMSDLVTKAISSDQYLLSIDFSA
YDASVKTTLQKASFDYFKSLYQADYHEEIDDIATRFNTIGLVTPDGIIDGPHGVPSGSTF
TNEVDSVAQYLIATEYGLSSDNFDIQGDDGAYVVSDPDSLKDYFRKYNLVVNDDKSYISK
DYLIYLQNLYHKDYMRDGIIGGIYPTYRALNRIVYLERFTDFLEDDLKGQDYFSLRTISI
LENCKFHPLFEELVKYVASLDKYKLKYSNSGLAKYTQRASQSSGVAGIFKYRYEDDPKGL
NNFDTVKLLKEL
>APG78164.1 |RdRp [Beihai partiti-like virus 11]
MQTSTQSRKMSRRYCPNGNGRVYPVARVAPHYITRPDRIIDPYMYEALSDLLSEETLRHF
DTSTRSYYTLDGHYANLWKYDTINIPKKRDRLYWRALDITCDKFKLSHTAQSYGWEELDQ
VPFVRTSSAGYGMQGKRGDPGNHEHAVKRAVGALLSYQDQVLGIPQKRPFRYTPYVAWTR
TQIGTFDQPKIRHVWGAAFENVILEGINAYPLIMAYHNSDTPIVIGSNTFRKIPQIINQC
LREVSSNDPVVGVGLDFSGFDQSVQPWLIRDAFDVLKENIRFKDDMARWAWSYSVHHFIH
KTVVMPDGIMWQVNSGIPSGSYFTQLIGSIVNHIVITYVQLRIYGRSLQTWVLGDDSLFQ
APGSLMDWPDLNTFDQVIREFGMKISPHKSIVTRNSQELEFLGHAVRGLRVSREEWKLLR
LVLHSEYPVLDAHVSMSRMEGFLIDSALEHWSIIHLYERMKFRFGSKVYQSVTEDAKWWY
DIREFRDSDNEIARTLKVWTRT
>APG78165.1 |RdRp [Beihai partiti-like virus 3]
MSSIEECESKLKNNRRLPPCTIAFRSHISKVHKVRPIYVYPAQLVVNELRFAVPLISAVK
SRPSPLKTGFNWYRGDHRSMLSDIGDRRTLSLDISSFDMSFHGWQIRDAFDILATRLVLN
EDDYKVFRSLVSYFVSTPVQSDDGVHLLPGIPSGSGFTHLIGCILNAVLLNYLDPSLAWY
CVYGDDSVVVSDKPLSHYFTEAGKVGMELSRDKSRVGVDWLGFNLDEGVPKIINPTKRMA
SLLYPEQRDRSPSFFYGRVLGHLVASLGDERISRHLLSWLQDNYQYHSTRRVPRDMLFVY
DTFDIGSDSPRQLLQRILVQVQ
>APG78166.1 |RdRp [Beihai picobirna-like virus 7]
MNFQFLDTLSVSKQVENSVSSNLRRVVSGSEDVLTSPIVKRKAPEDILKGWDEIVKENLS
AMNADLINLEESNKLKFGPRSIAAPWGERTDGVLSYFAEDTLFTPPTVSKVPRRNLRPIS
EAKALGFLKNSTNSGLPYYTKKGKVKEIYSTMQSPLLSRKDPCVMFTRTQEQRKTRTVWG
YPMADTLREMQYYEPILGYQRKLNWRNSLSGPDAVNRKMSDLVTKAISSDQYLLSIDFSA
YDASVKTTLQKASFDYFKSLYQADYHEEIDDIATRFNTIGLVTPDGIIDGPHGVPSGSTF
TNEVDSVAQYLIATEYGLSSDNFDIQGDDGAYVVSDPDSLKDYFRKYNLVVNDDKSYISK
DYLIYLQNLYHKDYMRDGIIGGIYPTYRALNRIVYLERFTDFLEDDLKGQDYFSLRTISI
LENCKFHPLFEELVKYVASLDKYKLKYSNSGLAKYTQRASQSSGVAGIFKYRYEDDPKGL
NNFDTVKLLKEL
>APG78167.1 |RdRp [Beihai picobirna-like virus 6]
MDHHMNEKETHKNQNLMSESIMSKIKVVPVSQTSLSKNPSVKKKLNAYSEREIDGVNIDY
RTPFYAVPHGSGSPVVNSRISGVPGLIPVDSNELYNKLAETGVFEELKSKEHPDVMEFEE
TFKPKVPSSSSIKLPWDASVEKLTKYFDTVGYKPEKSAMNEAIRDFEAEVRKVMPAKSLS
LMSLEAAMDTLPSSSNWGAPFFLPGKEISYNDKGEEIATMDNSKRYLVRSKEIWKTLAQG
QIPKLEDMCARCGWSGQEGNSKDGLSATKQRIMWECAHCITLINSSIQPYLDAFNLKMKW
KAGLSDQSEVDASVSAELEGLGNDESLYGFDASGFDFHISHELIRAVVDVILRSFQLSKE
EYKVLSYTLYNMFVSMPIITPNGIWEGATDNVKSGDKMTNNIDSSMNWIGASYVKIRTKL
DRFDTIQNVGDDSVIKTSFSDLKVLKRVSEAYSELGWEVNVDKQWFKPESVSFLKRLHVK
GSKTSYRSYTWVFIGLCNMEYPKGWSLAMYSASAIMQTSNLSPEYAGYDTFMQFAAAGDP
MKLGLKSKGGVLDVLRAAGSADKVAERLDFQSFVANQNGIKKKGSNVSISIPDLNTAIWV
SKQQKSKPTSVMK
>APG78168.1 |RdRp [Beihai picobirna-like virus 1]
MKRGWYFSKKGEIMTKQVQKVKETTSMADEIIKQSKPWDTYISAMMPVYVPDGKTSFANL
SKITQQEEKYLPLTPYGSNAAKQSKEYQVSDGKDSDSTKMPLDAPVMHWEQNMVDETYEL
LNKYYDLDHIFTHNKDFMYSDKMSEHELAGVDSASNLVKMGREVTPGSVDRSRENVLQEH
EYVFKPDPKLWLMACQMVQQYVGSNSLFADEVFTTKSGGVPFQNYHTNVGHPFYTNDQKI
LTDGKPVTDHVLAGAKMLELDEMQLLPCVIFGRDQRGGFEYEKTSNGVKIKEFKDSKASV
VTGTSSEGNLVMYKVLRPTIEHVQANSFLFSGYLDSNALLDSMLELSDSADKMGLKLVNL
DFSKFDTTLSPAMMVEAHSMWAEMFNAKNGKAKDIMDAGLHWSLRMVRLAWLPDLKEGED
FEVRPDEHGFKYTGLKSGIVTTNFMGGLCNALAITYAQLKLYGDASAMMDKLKYRDKLVM
GDDDLTWLKETSDKEKLAQMLKDDLGMVINPDKGEDGAFFLQNRVVGNVFQTPSPSVMSK
MFWVERPKGLGPYAWTMATWMKLEVILDNPECDDVMSLMAKYDTEKLGTLVSASQFVENL
TKESEEEGLTTMERLWDGDPQKVNTFDQESGNASTPWVEKMHARMCEALASGS
>APG78169.1 |RdRp [Beihai picobirna-like virus 4]
MKWCLNSWRILWSMGEDSMSVKVVPVKNLRFSSDVHRSLSAQAEREMEGSNIDYRTPLFA
KPSGSEGATPTENTRISGVTGLVPVTSESIWENLSSTGVFKKLLKDDKTGNMLKFEKGFF
DYVGSSRSIKAPFAESLSKLNEYFGVPNFKPNRKAFEDAVKQTSLLVHKHIPKSSLRTVS
IKEAINRLPKTTGWGAPFFLKGKEMTYDDNGKQISIVDNTPMYGKAAELIQQAILKGEEP
SWELTVNQLLWRGQEGRDGKTKQSIIWGAAHGVTIMGARLFHSWIAKEMNLPWRKSLVQQ
EEVDKAMAVAFKNSEVMYGFDASGFDFHMHSEMMDAAAKIILDCFNLSDSDLKIFKWYFK
QFKTSSIITPTGVMQGSEHNVPSGDQWTNTIDSLVNLIGANYMSLRTGVTLSDFQITGDD
AVYGLTKAGEHFPTKAEAAYAELGWEVNSNKQWYDTNSVTYLKSLHLSGKEASYKSYTWT
LISCMNMESPKGWKWPMYSARNMVMTSNVSPAYGGYNDFMAFMAAGDKYGLGLKSKEGSL
GMLRLAGSEQELIKRLDFQSFAANQQGMDKTASGVSIDVPNLNTAKWVAAKQSVPSVKG
>APG78170.1 |RdRp [Beihai picobirna-like virus 5]
MKVKTMPLSKLRYSPDVNRKLQSYKEREDEGNDIDYRSNWYSEPHGSGKSPAKNSRISGV
SGRVPMPSKEIFAMLEKTGYWKELSKEHNDVMLFEKEFENKTDSPSSIVLPFSDSIEGVQ
KYYNDTIMHTDKVKFAKAVKLVTDLYSKVMPKNSLSPITLLKSLERMPSTTNWCAPYFIP
GKEMSYSDEGQITEVKDNSGKYLIVAKSVRDAILSGEDPKVEDMAFWLLWSGQEGPDGST
KQSSTFGEGHGVTMMGGQLYPFIDAEAKLSFSAAMVDQKIVDKNISEALEAGKCLYGFDA
SAFDTNLSAELLKAGSEMMLNSFSLSKDELKMLSWYFNKHIPTSPLITPGGLFTGRTSSM
PSGTTFTNSLDSICNLMAWAYVCVELKIPFEVIQVQGDDAVFVVPTSDTKMLDQIAEQYA
KVGFVVNSEKQWLSPESVSYLKRLHVKGSKSSYKSINWSVVGMANMERPKAWHEAMYSAR
LMMQASQMSPEFYGYDTMMQFVAKGDMPYHLGLNSKAGTLGVLQAAGGAKKVANRLGFNS
FSGNQYGVTSSNKSSDVSIGVPDLNVARWVSGNSGSATSA
>APG78171.1 |RdRp [Beihai picobirna-like virus 2]
MTSDIVQIYLGKGVVIAEKVFTTKTGAMPFQNYHTNVGHNTYANDQATLDDGTPIQDYVL
SLAKSLDLENMPYLPCVMFGRDQSSGFEYKHDSTGKVTPMEFKPNKASVVTGTSRPGNMH
MSKVLFPTISYVQENSFLFSGYLNSDNLKDRMHELLDRTKKEGLVLVNLDFSTFDNTMSP
ELLHEAHECWKLMVKETNGEGRSIMDAAERWCANMVRLKWLSEAEAKGEGPINLKVDEGG
FRYNGLKSGIVTTNFIGGMANALAVTYAQLKLYNDATAMINKLLYKDKFVMGDDDLTWLK
SYEDKAHIEEMLLGDLGMVVNPDKGEDGPFFLQNSLNKEGNMVTPSPRVISKCFWVERTK
GLGPYAWTMATWMKLYVISENPEYGDVIRLIAEYDEMKLGTLSPEGKRLTASEFASNLKK
ESEEQDLTTQERLWDGDPQKVGAFDDEGNGHSEWITLMFNDMVEHLGSSDVKS
>APG78172.1 |RdRp [Beihai picobirna-like virus 7]
MNFQFLDTLSVSKQVENSVSSNLRRVVSGSEDVLTSPIVKRKAPEDILKGWDEIVKENLS
AMNADLINLEESNKLKFGPRSIAAPWGERTDGVLSYFAEDTLFTPPTVSKVPRRNLRPIS
EAKALGFLKNSTNSGLPYYTKKGKVKEIYSTMQSPLLSRKDPCVMFTRTQEQRKTRTVWG
YPMADTLREMQYYEPILGYQRKLNWRNSLSGPDAVNRKMSDLVTKAISSDQYLLSIDFSA
YDASVKTTLQKASFDYFKSLYQADYHEEIDDIATRFNTIGLVTPDGIIDGPHGVPSGSTF
TNEVDSVAQYLIATEYGLSSDNFDIQGDDGAYVVSDPDSLKDYFRKYNLVVNDDKSYISK
DYLIYLQNLYHKDYMRDGIIGGIYPTYRALNRIVYLERFTDFLEDDLKGQDYFSLRTISI
LENCKFHPLFEELVKYVASLDKYKLKYSNSGLAKYTQRASQSSGVAGIFKYRYEDDPKGL
NNFDTVKLLKEL
>APG78174.1 |RdRp [Beihai picobirna-like virus 8]
MVKHNQFSFLDSLDLDKEVKLRLSSNLLNIIQGNDTVLYSPLVKSVKPESILTGWDKIFK
SKSVKMNKVLHDLEDDNRSKYGPRSIAVPWVDRRSDVLSYFESNNMERPPLGLPSLRRNL
RPLELDKAIKLLKNDTNSGLPYYRRKGGLKDIYLKEFTNILPREDPCVMFTRTQEGKKTR
TVWGYPMADTVNEMCVYSPLLGYQRKLNWRSCLNSPDAVNIEITKLIDKALKQDVSLLSI
DFSAYDASLDRPLQKAAFEYISKLFQPSYEELINNLFNRFNTIGLVTPDGILSGHHGVPS
GSTFTNEVDSIIQYLIALDYGLEDSSMQIQGDDGVYCVQDGTALAEHFKSFGLNVNFEKS
YYSKDYCVYLQNLYHNDYRDSSGKICGIYPTYRALNRLIHPERFVDFEDIKISGRDYFSI
RSICILENCKYHPLFEDLVKYIYKLDKYNLKFSRDSLFRFVQNRKQESGVQGIFNYRYED
DVSGIDSFETMKVLNKL
>APG78176.1 |RdRp [Beihai picobirna-like virus 3]
MVMNKVKESFDMSKMPITNTITEISSAKELESKIELLVSWSKSNMPGKSKYKPDKEALRS
MNTVLSSAMREEKEIPLTPYGKNAWYSMQPNSNNSLTLHSDFKQLTQVMMEDLFKYGQEA
YWHDHKQALDYNSVSEEHYACVDFWRNFWKMGPEVTPGAPESRLETLDKYNQLHETSMDW
STMLHAVKWVHNQMPSKFRTQKHTSLSDYQKMPFTKGTANVGHPLYAKSTTVIDGSSPVN
MTNQTATADFVSLQISKQLKLEEMNDQPAMLIGRNQSKGWDVDNANMLKSNESGITMSLL
DSMPYLDSKASVVYAYDRIENYVFAQFMVPAMNDAKSYASWIGYHTKEDLMDFLIKWEKS
IVKHDLKSANMDFSSFDTTVSPQLLMLAGTIAEAKIEDSYGKELLWESINAALHKPIIYK
DLKKMDRILFKYGAIPSGWMGTNYFGGLVSKLSVTYAKMVVYGVSKHKKLGDLLVNDCGT
DGTNMGDDYQTWLQSYKDLMPLAEVLKSHLGLVINALKGELGTFFLQHSVVNGKWYYPAP
SVFSKIFFVETPKSLYNAHWTMATFMKLGQLNDEDFNAVAKMVMKYDADKLGLIDYVTGE
PGGPDTFSKSLKEEANSTGVKTKDALFDGNPQVEFMLQSEDFMPTMFKRISALNALG
>APG78177.1 |RdRp [Beihai barnacle virus 12]
MLSLQPGESFRQDFRNPGRDKLATEALNHAFGSDRVDKILATLHRAEKSLDELIADVMLF
DRERVGPAARDDPVYQLALESVRQEFIPKETKVIPLTLGGVENRPDLPRNKSPGLPLNEH
FKTKGEALSDPGVHADIHKKWALIGKGYKQKLHDSALFQRAQICSTEKNKIRAVWGYPLE
VFMEEARFFYPYMDYILSCAQNLPIGYQAEMATGGMLYINDMIRSHPHATFAICDWSRFD
KTVPAWLIRDAFQIILDSLDLSKVQGSDGAIWNVREEDSLRRFKRVVSYFINTPIRSPDG
SRFRKRGGVPSGSAFTNIIDSIVNAIVTRYLAYHCSGALPSADIYLGDDSVCVVNGVVNL
QDWADLAREKFSMELNVEKSYVTTNPCNVHFLGYFNLQGLPIKGQDFAMASFLYPERKSL
SPTITAARALGQMWSTMNPYAASNWHDVVTYIMDTQDVTLSQIQEHLRSQPEAFRYLRMM
GLDVATLGLPRKVDGLVLEVQPRSVSRKIYKVVTHDVTKLMSLAIDRIETDLQEQDDVPE
EEDDN
>APG78179.1 |RdRp [Beihai barnacle virus 13]
MFSLPRGKGFGQYHAGERRQTPYLPEITDIPYHRSAVTLSAIRSDLKQFGTTQKIEYTPT
LKAAIADAYKEFGIGDVKMLHLNDVMTYKGVDIWNRSPGLPWRQHGYKTKGEVVSDMDAQ
RSIRWFWHRIKDGAQMRAPDCSAFTRSHVCKVGEEKVRAVWGYPMTITMGEAVFAIPLIE
AYKARGSPIAYGYEISVGGARKIFRDMQTSEFKAALDLESFDKRVPRQLIEHAFDILAQN
INFMEYRDRGIADVRRNIRMWEYLKQYFLDTPVRLCTGERYLKRGGVPSGSYFTQLVDSI
VNYILVVWLAYELTGKKPRYLKVMGDDSIAGLDSPFHLHEADALLRTVGMKLNVPKSILS
KDVADLTFLGYKINNGIPSRPFDKWIASLVYPETEDESWDDVATRALGLLYANCGVDSSF
DRLCRHIINFKPFDLHISRSLSRLLWSLGVTGLDKAVPSSLDFYLRLL
>APG78182.1 |RdRp [Beihai barnacle virus 14]
MRSSLQLGWKYKQSPVLQPLFQYAREIAGGFLSRTSSTYKRLMSLVQMTDHLLTRNSEGR
NPYDLSRLCSRNGIMEKISRCGYRQFDVGGVHHLKKMKYTFPARKGGGRGDFPQVNQFMV
NTLWLSGGGDRRGLGYHLGHYRCGGSRGDMLLGLKNFDRMPSNGAVTLTPAQIVERLKLP
TGLSPLSVREAWPRAPFKRDANPGPLLTSLGYLKKGNCEALIREIALTAEQKLVSGQGFP
PIHFGMAGRPGLCDVRKINSRLSENLPFGRLIWVADGWEPVISQKFLLPLMGVFRKNHPH
IKIGFNKFNRDYVGEDGSRLWGYEWYINLDYSKFDASLPASVIGKVKSVLNYMFDGKEGF
VLDWLFDNLVNSRIVLPDGTVFQKHHGVPSGTGLTAVVDSLANAIMLLQFMEECPPDCMP
SDWHAEFQGDDNRLALSWPRSNESSRRFLAARFLTQLSKFVKLRYGMEIHPGKCASGPFL
EIGYIQPILPHFIRDGSRRVMNEWWKQEETRLGRPLRFEEKWQVLGREPDGPAGGNTHRW
SYHYRDRVGFLCYYMKPNLRELVRPTREVITRLVNPESSPRNINDHIMSLVCCLIDNFDS
AHCRNRIFFLMRDAMDMKLRGISLPSMARADTYLRVSEHRGFGYGPLDETSLCNRRQHSP
RDLRQWFRRQQAVVDLRTVPREGPFLQLWERLLNKCSQIRERWGTLGLDSWMIRDEVRRA
NRGPRMAYARVEGLNEMLSEIERIRDDCHCMPGGTEYLLRDETALDLTRCLERALSAIHR
LEFSEGRRDSGPFPQDIITWEVPRILRSVYRDSCLRIWTNYKVGRVLQRNQTTV
>APG78183.1 |RdRp [Beihai partiti-like virus 1]
MPLKLLKSCKGFALDLRPPRPDPVAIKVASEVFGASEVDRVRSKFHRSFVTSERLMEDLF
DYDRVYANADVRDEPIYQLALQSVREQYTPQERLVPLTLGAVEQHPDLTRDSAPGLPYSQ
EGYRTKADVLNAGISGRWHKLWDVVGKGKPAQIPDSQHFFRAQTVDDPDVHKIRTTWGYP
FDVLIEESRFFLPYIKWLKTTDQVPIGYQVEIATGGMHYIDDMLKSHPRATFGMLDWRKF
DKTIPAWLIRDAFQIMYDVYEMGKVQCSEGKLWPVNSQHSQRRFRKIVNYFINTTIQTHI
GLRFRKTGGVPSGSMFTNIIDSIVNAIVMRYLIYSYAGEFPLADIYMGDDSLLVLKDPIN
LDFLGELAEKKFSMILNTKKSYLTSNPNNVHFLGYYNCDGRPGRNTDFLISSFCDPERTV
RDPHITLVRALGEMFATCDHFKAVDWYEILIRLLMQTGITAYEFNSIVSHKKRILKHLKT
YGWDLSKISVPHPHEIYCAVWPVMVPMAPRRPYIIKTWNYPALMRANKEYWTTRTSIL
>APG78184.1 |RdRp [Beihai picobirna-like virus 7]
MNFQFLDTLSVSKQVENSVSSNLRRVVSGSEDVLTSPIVKRKAPEDILKGWDEIVKENLS
AMNADLINLEESNKLKFGPRSIAAPWGERTDGVLSYFAEDTLFTPPTVSKVPRRNLRPIS
EAKALGFLKNSTNSGLPYYTKKGKVKEIYSTMQSPLLSRKDPCVMFTRTQEQRKTRTVWG
YPMADTLREMQYYEPILGYQRKLNWRNSLSGPDAVNRKMSDLVTKAISSDQYLLSIDFSA
YDASVKTTLQKASFDYFKSLYQADYHEEIDDIATRFNTIGLVTPDGIIDGPHGVPSGSTF
TNEVDSVAQYLIATEYGLSSDNFDIQGDDGAYVVSDPDSLKDYFRKYNLVVNDDKSYISK
DYLIYLQNLYHKDYMRDGIIGGIYPTYRALNRIVYLERFTDFLEDDLKGQDYFSLRTISI
LENCKFHPLFEELVKYVASLDKYKLKYSNSGLAKYTQRASQSSGVAGIFKYRYEDDPKGL
NNFDTVKLLKEL
>APG78185.1 |RdRp [Beihai partiti-like virus 11]
MQTSTQSRKMSRRYCPNGNGRVYPVARVAPHYITRPDRIIDPYMYEALSDLLSEETLRHF
DTSTRSYYTLDGHYANLWKYDTINIPKKRDRLYWRALDITCDKFKLSHTAQSYGWEELDQ
VPFVRTSSAGYGMQGKRGDPGNHEHAIKRAVGALLSYQDQVLGIPQKRPFRYTPYVAWTR
TQIGTFDQPKIRHVWGAAFENVILEGINAYPLIMAYHNSDTPIVIGSNTFRKIPQIINQC
LREVSSNDPVVGVGLDFSGFDQSVQPWLIRDAFDVLKENIRFKDDMARWAWSYSVHHFIH
KTVVMPDGIMWQVNSGIPSGSYFTQLIGSIVNHIVITYVQLRIYGRSLQTWVLGDDSLFQ
APGSLKDWPDLNTFDQVIREFGMKISPHKSIVTRNSQELEFLGHAVRGLRVSREEWKLLR
LVLHSEYPVLDAHVSMSRMEGFLIDSALEHWSIIHLYERMKFRFGSKVYQSVTEDAKWWY
DIREFRDSDNEIARTLKVWTRT
>APG78186.1 |RdRp [Beihai partiti-like virus 9]
MLAKLNYHPEVIRFRRIASRYRRSKTNKKAFLRWKEKYEKAVRNVEESKWNEERVKQGLD
GLRKKLRKIRGLTPLALSSVKHTCFNDLSKSAGYNKGKAKIKADISLDECQEVLDRLVEG
DLCHEYVSRVGFRSHIVEHDAPDKARVILVTAGPIVFVEKIFAYPFQLAMMNHSETVWGT
GWTWDRHGGQILQHQFPNGAVSLDFKSFDLCAPNWLKAEIFSVIGESFELTEREQRLLDS
ISQLHQTGTATYGMYRIPLTHGVRTGSAFTHVIGTLLSIFLMEYCGVENYKCYGDDVIAE
ADLGYLRTVIFSTSYAIHPDKSCSGLHWLGLKLVQERWHIQDVDRRIASMMLPEPGKRKL
DLATRMQGHILNGGRDPIVERWISILEETGNDAITPELREEVHRWGRTYNDCPFLTIREF
HSYLTAEFA
>APG78187.1 |RdRp [Beihai picobirna-like virus 8]
MVKHNQFSFLDSLDLDKEVKLRLSSNLLNIIQGNDTVLYSPLVKSVKPESILTGWDKIFK
SKSVKMNKVLHDLEDDNRSKYGPRSIAVPWVDRRSDVLSYFESNNMERPPLGLPSLRRNL
RPLELDKAIKLLKNDTNSGLPYYRRKGGLKDIYLKEFTNILPREDPCVMFTRTQEGKKTR
TVWGYPMADTVNEMCVYSPLLGYQRKLNWRSCLNSPDAVNIEITKLIDKALKQDVSLLSI
DFSAYDASLDRPLQKAAFEYISKLFQPSYEELINNLFNRFNTIGLVTPDGILSGHHGVPS
GSTFTNEVDSIIQYLIALDYGLEDSSMQIQGDDGVYCVQDGTALAEHFKSFGLNVNFEKS
YYSKDYCVYLQNLYHNDYRDSSGKICGIYPTYRALNRLIHPERFVDFEDIKISGRDYFSI
RSICILENCKYHPLFEDLVKYIYKLDKYNLKFSRDSLFRFVQNRKQESGVQGIFNYRYED
DVSGIDSFETMKVLNKL
>APG78188.1 |RdRp, partial [Beihai picobirna-like virus 9]
MKEKQVSKNKRGTIRTSSSLFVDIRIPKTSPNSGSVRCLASSHNKYSFLSSLDISDSARN
TLSHMLDSVVEGTEEVITSPLADYGPSKLYEEWYSFLMDNLPNVQPLIDLEESNAGKYGP
RSIAVPWTERTEQTYGYFKGIDNAVSHLNQNVKPPVQKRLRPLSLASASQTLRKNTNSGL
PFLKRKSKVLEETVADFDYLYARNDPCVTFTRTQEQCKTRTVWGYPIADTLQEARYYRPL
LEVQRKEFYRSALVSPDATDRAIDKMIRECEDNQLLSMDFSLYDTTIKAPLQSMAFDYIG
KMFQVYGPELHEVKRRFNEIGLITPDGILRGKHGVPSGSTFTNEVDSIVQYLVVQSYQGE
IGNFQIQGDDAAYCVRDPDDLIEFFNACNLIINKDKSYIASDYIVYLQCLYHKSLPYKDG
IIRGIYPTMRALGKLVYQERFETFKEYGIKGSDYYAIRSLSILENCKHHPLFKEFVDFIV
SKDKYGLRPTEQGIRDYVKMTLAKGSSGSMFVHQAGDDVSGIEDFESFKIVMNNSDPIFR
RDSQ
>APG78190.1 |RdRp [Beihai picobirna-like virus 12]
MNFSKLRADRLQGLNLSFLDNLAIEYGIDKSAKDKLALNLTRIWLGNNDIYESPFAKSIS
SKDLFNAFNSEVFEPNLHKLNDVLIDLERSQRDKFGPRSIAKPWLEWKDSFYRSFEGKSP
PSMDSKLIEIDPHNLRPTSIATASNKLRNNTSSGLPYMIRKGDCKLRAVKDFSLEESRKY
PCVLYTRTQESGKIRGVWGYPISTILLESSYYYPLLSVRRNLLWRSSLRGPESISRNITR
LIDDAISNGMICVSIDISQFDASVQPSLSQRAFLEFGSYFQSEYSEYFKVLSDIFVTIPI
VTPDGLITGYHGVGSGSNFTNEVDSQVHRNILHDFGIPDSNIDIQGDDGAIICDPDKVNS
MLKRYESSGFIVSLDKTYQSTNFFIYLQNLYHVDYRNSDGIIGGIYPIWRALNRIRFQET
WSRFEDYGISGKDYYSIRTISILENCKNHPLFEDLVKFVLKYDKYSLDYSEIGLSSYLRF
VKETEGDRGDFSNQYGDDISGINSFETVKLIKKLS
>APG78191.1 |RdRp [Beihai picobirna-like virus 10]
MNNEIRKDLAELNVPLDALSELSRLLDRTESGSDEVYLTPMGKSKGPEAILKGWDSIFNS
NRDKLNDVLLELEENNRSKYGPRSIAVPWSERRDTVLNSFSADNGKEVESNIVFNGRFRP
LSLTNAAKYIKLQTNAGLPYMTSKGSVLNEALNDIDNQLKENYPSVPFTRTQENNKTRLV
WGYPLATVLDEMRFYRPILDYQRKVPWRAALNTADDIDAAITKLINHARSDKKYLVSIDF
SNFDNSVKRKLQDYAFKVYFPSLFQKQYHPEIALHGERFNTIGLVTPDRIYRGAHGIPSG
SAYTNEVGSVVQYGISNVFEENLEYSQVQGDDGAYATKDPEGLKDHFRSYGLDVNDEKSY
ISDNFVVYLQNLYHTDYQDDGIIRGIYPTYRALLRIVYQERFNDFSKDDIKGSDYYAIRT
LSILENVKHHPLFNELVDYVVKLDKFDLEVSDQGISAYIKMREKQDGKDVRFTEYKRGDS
FGIKGFASYMRARETAVK
>APG78192.1 |RdRp [Beihai picobirna-like virus 7]
MNFQFLDTLSVSKQVENSVSSNLRRVVSGSEDVLTSPIVKRKAPEDILKGWDEIVKENLS
AMNADLINLEESNKLKFGPRSIAAPWGERTDGVLSYFAEDTLFTPPTVSKVPRRNLRPIS
EAKALGFLKNSTNSGLPYYTKKGKVKEIYSTMQSPLLSRKDPCVMFTRTQEQRKTRTVWG
YPMADTLREMQYYEPILGYQRKLNWRNSLSGPDAVNRKMSDLVTKAISSDQYLLSIDFSA
YDASVKTTLQKASFDYFKSLYQADYHEEIDDIATRFNTIGLVTPDGIIDGPHGVPSGSTF
TNEVDSVAQYLIATEYGLSSDNFDIQGDDGAYVVSDPDSLKDYFRKYNLVVNDDKSYISK
DYLIYLQNLYHKDYMRDGIIGGIYPTYRALNRIVYLERFTDFLEDDLKGQDYFSLRTISI
LENCKFHPLFEELVKYVASLDKYKLKYSNSGLAKYTQRASQSSGVAGIFKYRYEDDPKGL
NNFDTVKLLKEL
>APG78193.1 |RdRp, partial [Beihai picobirna-like virus 13]
MQTLPLSNYARQFTENGFKKLSITLDKIRKGNNTVLVSPQAKRVSPDVLFKEWDKVFQAN
LDKMNDDLLELEDKNKSKWGPRSIAKPWDEIRDAARSSFEIPRVNCDHLLHKPSDSRKIG
KLRPISLENSASRTRSNTQAGAPTLEKKGAVRESTLRDWSQLYGDDLIMVPAIRTQEQGK
TRLVNIVDYATIMQENRFFIPLFDSLKDEFCFSGFRSPEEVNKAITELITRAVDMGYVCI
SGDIEGFDDSCGRDLITCAFDVIKGYFQEQYHDEIDEIRERFITKPLATPDGVXTGDHGI
PSGSNLTGIVGSIINMLVSQHPIELSQFLGDDFALVAKSIEEVAAKYKAVGLKLNLDKSW
VRPFSFVYLQRLHHIDYKFDGEYKGIYPVWRTLLRLVYPERWADFNDYELDGSNYFAIRN
LSILENCKYHPLFEKLVEFWMKYEKYYVPSNRSIRAYAKMREEGIGTVGTTNQYGDVVNG
IRNFESYKMALRYL
>APG78195.1 |RdRp [Beihai partiti-like virus 6]
MHIPPSLRKPYAIVKQHGFRRSKPHKKTFQQWIDKFIGRQKRAQKCDWNVELWRSSLSAV
IDQLSVAKTCPIPLIPDAISSLTDYSKSPGVNLEGRREFATKGDVSIRQVIAAKRYLANG
EVHKVPDFTVAFRRHLVSGDEPDKARIILVAPAEFVFVEKMFAEPLYNAVTSIPFAERRI
ATGFKWFSKHAAYMSGRFGPNSTSLDFSGFDLSPPHWMIRDVFAELRRCFDLTPEEDCIL
DAIGRVHQCHWVSFNKQRFRMRGGVKTGSAFTHLLGSIIGAAMMLYLTDGEGKAMSYGDD
VVMEGKWNVKRLASRAYESSSFVIHPDKSRHGLDWLGNRWDKRNGKWVLIDPIRRLGQLF
YPETTRHVDLEVQVQAHLFASAWDPISETLATALREMHSTSIRSGIRGVRYMLRKLDLTR
SDPISAAERLKIWM
>APG78196.1 |RdRp [Beihai partiti-like virus 2]
MSLKRLPPSSSFPVDTRPPPVDQIALKYARKWFGDGPVDKAIGSKHRAVASNEAIMDNIR
GFDRRYAPRITDPVWESILQRVYEEIKPNELIIPYTTGGALKDPDFPMKKSPGLPWKLEG
YGTKGDVCAIPENINKIKEPWYKVGRGYHTSMPDCMVYYRSHICDTEENKIRAVWGYPLE
VFTEEARFVYPFLQHLKTTPEDYPIAYGLEMINGGMAYLEEAWQQTRAKFAIMLDWSSFD
QSIPPWLIRDAFSILERCFDFSHVLASDGKIFPVDPDKTHRRWKRLISYFINTPFRMPTG
ERFLKSGGVPSGSGFTNLIDSIVNILVVRYITYHNLGELPLHDMALGDDSVVYTNGHPSL
ERMSELAQEWFGMTINMRKSYVTRCARNIQFLGYYNEYGMPFRDVQFLIASWIFPERFQT
PDPAFTAIRGLGQLWSTMNSTAAVFWHYAVSDIISDYNLPSNWIEDIREKYPNVLKFLSL
YGITKISLPEIDARASVFEVTPRIKPLRYPKRRDLDIRSCYQRGRDVVPLRD
>APG78198.1 |RdRp [Beihai picobirna-like virus 11]
MDKVYRSILAPLNLSAAAENGMTRNLERTSSGNDTTLYTPIGEAHDPKEILAKWDKIFNS
KKDLLDPGLLGFEENNRSKYGPRSIAVPWDERSGSVYDSYKADECSKTLDIPRLGNRLRP
LSEENALKYLKNTTSSGLPYLLKKGKVKPTLLQEQESLLKRKDPCALFTRTQENRKTRNV
WCYPIADTLLEMQFYRPVLDYQKELPWRTAVTTPERVDAAVLQLMNHARAEDKFLVSIDF
SAYDNTIKRTLIEHSFDYFRSLFQEGFHEQLDYIKERMITIGLVTPDGILSGDHGVPSGS
TFTNEVDSVVQYLIASNYQNEILKYFQIQGDDGIYATNDPEKLFDHYKSFALNVNEDKSD
RSKDYCLFLQKYYSYHYIDRGVVGGIYPTYRALNRLVYPERFVEFKEDLSGKDYFAIRTL
SILENCKHHPLFREFVEFIMSLDKYSLIPSDQGLVGYVKFRTKQDGEDVNFSSHSYGNST
SIKSFASYQLIKSLS
>APG78199.1 |RdRp [Wuhan insect virus 24]
MFIGREKGFGQRFDPPEHSPYLTSLLPYCGEYTRSRVTLKLIRDDIKENRLNEKATRPND
YLLDEAIRRTRHAFQLPELVKPLHLNDVFQQDLPIWSSSPGLPWTQYGYKTKGDIRKDPD
AINRIRHFWHRIKTGHNIRLPDCCAFVRSHICKSGEAKVRAVWGYPATVTFAEAMFALPL
IRAYQTYRTPIAYGYETGIGGMRKIFQQFKGQYFLGIDFTKFDKTLPAWLIRTAFDILAY
NIDFTKYQDHGVPFAPALLKMWNLLSDYCINTRIRMCNGERYMKRAGLASGSYFTQLVGS
ICNHILLTYAALKRGVEIRDILVFGDDSILSTDDSLTPDDIQDALEPFGLVINVAKSGYS
KNISNLSFLGYRINDGFPKKAREKSFASLVWPERNDRNWDDLASRALGIMYANLGVDPVV
DYVCRRIVEFRSFDIVLTRDQQRYLSMLKLEIGRDVPTMLEFMLRL
>APG78200.1 |RdRp [Wuhan insect virus 25]
MYLGRAKGFGQRFELPEYSPYLTEILPQCSKYTRSRVTLQLIRDDIRENRINEKAVRPDD
PILDEAIRRTCRAFQLPEMVKPLHLNDVFKQELPIWSSSPGLPWTQHGYKTKGDIRKDVD
AINRVRHFWHRVKTGQRMNMPDCCAFVRSHICERGEAKVRAVWGYPATVTFGEAMFAVPL
IRAYQTYRTPIAYGYETGVGGMRRIFQQFKGKHFLGIDFSKFDKTLPAWLIRVAFDILAY
NVKFHEYQDYGVPVAAALIRVWRVLTDYCINTRIRMCNGERYIKKAGLASGSYFTQLVGS
ICNHILLTYVVLKNEVTLRDILVFGDDSIIGVDERLTPDDVQATLAPLGLVVNVAKSGCS
TNISNLTFLGYQINDGFPKKAREKAIASLVWPERNDRCWDDLASRALGILYANLGVDPYV
DRICRTIVELKPFDLALTRDQKRYLGMLKLEIKKDPPSLMDFLLRLQ
>APG78201.1 |RdRp, partial [Changjiang partiti-like virus 1]
MINIIKRNEMDRPTHNTLRYLTTVKPHKIRRENFLVDQFVHNTLTDMLGINVVEEFGEYT
RSYYTLEGHYDNLWKYDRKILPKPNDYMLDVAIQATRRDFKLDRPVKSISWNDLASVPFI
SSSSAGWGFKGSKGDPGNHTKAINKAVLCLNWWLEDKQFRKNTFRYHPDLAWTRTQMGTI
QNPKIRQVWGKSFDNIILEGITAGPLIDAYRRIDCKMPIGINYYKRLPSIINKCLYDGIN
YKYGVGIDLKSFDSSVQPWLINESFNILQENIEFTDEMGKHSFDYSKEFFIHTPVVMPDG
RMWLKHCGVPSGSYFTQMIDSIANSIATHYSQLKVHGQLFDTYTLGDDSLFGVPVEFGKP
KLSDYAPHYDRLGMLLHPDKGTVAIHPNELDFLGHTARFSKVDRETAEMMRLALYPEHPV
Y
>APG78202.1 |RdRp, partial [Raphanus sativus cryptic virus 1]
MSNLEYLGLDHHWPAIPRFAKSPNDWYFACQQLVRSSICLYSSLLGSNDTDTVLNGYYRS
HADEDTAEQFFMRYDVEPFDIIKDNYYSQAFDTVTEWFRPSAPIHPVHFTDVRWYPWKIS
TSAERPFTHDPLLKKKVQLSKQLGLLDNARMSFHNCYNDIFTYCRHYIHEVKDARPVTLH
HIDLHVKPALVRSGEPPKIRTVFGVPKSLIFAEAMFFWPLFSDYFTNSETPLLWNYETLN
GGWYRLNDEFYQQWQSFCTIFNLDWSEFDMRVYFSMLDDCRDAVKSYFCFCGNYCPTRTY
PTCRTNPQRLQNLWNWIGTAYKDTPCTTTTGKVYRRRFAGMPSGIFCTQFWDSFYNCIMV
VTTLEALGFRITDRYFLKVLGDDVIFGILKHIPISKWADFLQDFSTEARRRFNSKLNSKK
CGASSGIHGAQVLSYINWNGYPKRDSNQLLAQLLHPKSLRDTYPRLMARAIGIYYASCGD
PKIRPICNHIYSELKYAGFTPSSTGLHGLFDPNASIGFIELDHFPSENEVTCRLHRKSKR
SAELQALYWPRDHFLEEAGSSRNCPLSFQVET
>APG78203.1 |RdRp [Wuhan fly virus 6]
MKYIGKVPGFAQRTYAHVYQTPYLPEYKTGKWRSPVTQTLIKHDLLEFGNSTKMPDNVNL
KYAISLAFNDFALPERVKMIHLNDIFQQDLDIWNKSPGLPWRDIGYKTKGDIRKDPEAIR
KVRWFWHRIKGGEDIRPPDCLAYVRSHVANIGENKVRAVWGYPATITFGEAMFAIPLIRA
YQKYRRPIAYGYETALGGALKITERFSPYQNFAGLDFKKFDKTVPRWLIEVSFDILASNI
DFVHYEDYGVADARRNIIMYEYIKSYFINTTIRTANGLRFKKSSGIASGSYFTQLVGSVA
NYILCQWMCLEQHGHFAKDILVQGDDSLFATSAVFKLDHGFEMMSSIGMELNREKSQITT
ELGSMKFLGYKIGFGVPSKTREEWMTALLFPETPDLSYDHLQSRALGLYYANMCVDRQFG
ELCKDIVNSRPYDLILSRDFERRMKYIGISLDVLKTGYMPTEMEFARRMR
>APG78204.1 |RdRp [Wuhan fly virus 5]
MRSRGPATRQCINVSPRRGTKTAITRLENKEGFVMNMTPAREDGKARLACELYFGKDITD
KITSTLHRSRLTYDSLLEDFMDYDRTHVPRISDPDAQIIYKCVLQSIKDDLGNVKLSPLT
YQQVRDLPDFPGAKSPGLPYKNLGFTKKSDVYDDPIYREHLTNLWRNIGHGKNVKLPDVC
MFARAQVAKAPKNKIRATWGYSFDVYMEEARFFYPIQEFIKSHKHNLPIAYGLEMANGGM
VAINDMLQRHRNSKYVISDWSKFDKTIPPWLIRDAFEILEGLIDFSAVHRSAHEKRRFKK
LVDYFVETPIRTCKGERFLVTGGVPSGSCFTNIIDSIINCIVTRFLVFQTTNAFPVGEIF
LGDDGVFIVDGFACLEDIASLAIKYFGMILNVDKSYVTTNPSNVHFLGYFNYSGYPFKNQ
DFLIASFIFPEHKRTRLVDACAAALGQMYSGFDPGYARNWLNIIHYLADLENSNPFSLNE
VVLHLKNNEFRHKYLAQVGISADSMTLPSRANSQILEVLPKTYCNITLPSRAYDFKDILS
RI
>APG78206.1 |RdRp [Wuhan Millipede virus 4]
MERIVRKPVFRHYDSYEQPTTPEDPSERRERRDALRHRRFTSMLEPLPAREPYAMNYKPA
KIDRNGLFAMNTVFPPAAVSAIRTKYHRAALNFEDLKADLLEYGCDKPSRNVSPNYYAIL
ESVRRDLALPKNSIIPLTTGAVTNNPDFPNSKSPGFPYKAQGIRTKREAVDTPGVLDEIR
RIWYDVEAGREVELPDVACYHRAQICTRDKNKIRATWGYPLAVYLAEGAYFYPVLDHLKN
LSSSPIAYGVEMANGGMQYVNAAVQHFPNQPMLVGDWSKFDKTIPAWLIRDAFKIIEEGI
DFSHVQDSDGKIWPVREERSRKRWRKLVSYFIDTPIRLSDGSRYQKHSGVPSGACFTNII
DSIVNMIVMRYCIYEFTGQLPLFDMYLGDDSIIVLPELIDLGEFSKYAKEQFGMEFSDTK
SRITYRPDFVHFLGYYNQNGTPAKSLDTTIASMIYPEHTVRDKLETITRCVGQAYSCFEP
YDATAFFLAAKVLAEEEHLSREVVESVIRTHPMRFKYLMTIGVDPESIVFPDVQPNDLCL
LTQPGQMRRAYRFRAYDFHDLYTAGVSHFYYEDDDS
>APG78210.1 |RdRp [Hubei earwig virus 2]
MSVANSKASIYMANSKWLQVIMSLCDEFKSYSVSSTPALLNEFDSKALQQMSKNMMRELD
HVPLTPLAQNANEEENGADSILALDAPIQGWESQFMYECVQLAQKHGYLDDKPGGLKAHY
ANSVRRNLLKMGREVTPGAGLRRMDNLEKYFHNFTFNVKSPELWDKAMELTMKGVRAYHS
IAHLDTWPAGWLPFSGSDYDTNVGYPSFHNAATMNKGKSYGDIAREQAKKLDPRDLPALP
YTIGGSDQSSGFKMDNLAEMKADSLKGQFFEDSKARLMMPSSRAGNMWVQKIISSLIDYV
KENVTMFFGYSDSTQIASMMQSMSKFCHAKGYSLQNIDYSSFDTTVSPELRASACIMVDE
MLKTELGKLINHQSVLWGLKGPMWYYVTGGQIRKRFRFGTIGSGENSTNFDGGLCNALAT
TYAALCVDESFSKLYEEMLNAGLSPMLVMGDDNLFPINSDNADQMLKEMSIMLEEELGME
MNPTKVEQSMFLQKFTDETLPDGQYWTPFPSVMSKMMWLERDKGLDEYAWTMANWMKIWE
CSFNPEVGDMMRLLAKYDKTKLGLQRADGTSQSVNDFMNGLRSSSAEVGKADSSSLREDD
PNKSINFDEKGDVTSDFITTMWDLVKQALSNNGESDFDENQHFIEKPEQLETVERSVL
>APG78211.1 |RdRp [Beihai partiti-like virus 7]
MPIGKINDKVYANKWHKARAQKWSRSWPNKHSVKIWWSNYCHRQRLARTAKWDFRKWDAC
VSSLRRDLREIKLTPLPLSKAPSTFDELGASPGLGLSGKKEYATKGDIPIRDIEQMWDDL
SNGRLHRIPDYSIAFRSHLVKADDPPKARVVLVSPGPLAIVEKCWAEPLYLALKSTRFPK
PWATGFDWFSGDSARLLQTFNQDSLSMDFSSFDLSAPTFMIKDVFHIIAECFSMTNIERS
VLDSIMRSHCCSWAKHNGRRYRMSGGIRTGSSLTHIIGTFICILMTRYLTEPEVQSCSYG
DDVVVNTVLPLNKIVQRARETSSFLISPSKSKKGVHWLGLHYIGGRWEVENEDRRWGQMF
FPEYIGDNPDLQCQLLHSHLLSAGTGRMASEIRGIIRRSGVTSIFPQLDRQLAKCVYLPL
ATDQLSRASNIFEAERLLKMHMEGA
>APG78212.1 |RdRp [Beihai partiti-like virus 8]
MDLAQAKAQFTDLSKSAGFNYSGSKTKNDICYDECNEVMQRLAGGDQCLDYRSSIGYRSH
LVRKDDPDKVRIIHVTAGPLCFIEKTFAVPIQHAMINHPYGHWATGWTWDRHGGQVILQR
FDPNKTCSLDFQSFDLCCRVRLTRQIFSIWKELFDLTPFESRVFDSLVESHCLSILKSDK
HEYTLTDGIRTGSAFTHIMGTCVSMWLMHYAGVKNFLCYGDDVIAEGTTSVIRYRLLGTG
FSIHPKKSKDKHIQWLGLKLRGRKWVLEDRQARIAKVFIPEPGKKSCALETRMQASILNA
GKDPLAEEFLIILEKYGCDVLSSEIREMLSQWGQSYEGVPYATIRELYEYVTAEFE
>APG78213.1 |RdRp [Shuangao partiti-like virus 1]
MPLRFLNRSTGFAQRTQATTEQTPFLPQVNTGLWRSPVTQADIRRDLEEFSNSMTRPKDR
LLDEAIRITARAFALPKLVDMIHLNDVFQEDLDIWSKSPGLPWKELGYKTKGDVRNDPHA
VTQVRKFWHFVKEGRKVSPPDCLAYVRAHTAPIGEIKVRAVWGYPATMTFGEAVFALPLI
YAYQKRDGPIAYGYETATGGMKKITKRFGHHTNFTGLDFSKFDKMTPTWLINIAFDILML
NINFVNYRDYGVADARRTLRMFEFIKEYFVKTTIRMANGARFRKTSGIASGSYFTQLVGS
VCNHILCTWMNLQQFGRPPLDILVLGDDSIFATSKPFDLNAGGDLAKGIGMKLNGIKSQT
TTSLMTLKFLGYRIGKGIPSKDHDEWLTALLYPEMPDKSFDCLQSRALGLYYANMCVDRR
FSQICLDIIKSRPFDLILPRDFERRLKYIGIAIDVIEKGELPSETEFALKMI
>APG78214.1 |RdRp, partial [Jingmen picobirna-like virus 1]
MPKEVTKFGNYFKLPNPGLRTYFSRVERGQNEEYRTPFYSDKKLKDILDDWNNILESIRT
KWPTLYQFEMDLAAKVGPMSIMKPLKERIKDIDAYYDLISKDQTPIKANAIRAVNHEWRA
IAGLRLRSQEHTVMEMKKSTNSGSPYFTRRRRVTDKTLPCKVYPANHDVFQELGNQIWRA
CAILGWRGQEGGPSDDDVKQRVIWMFPYAVNIRELQFYQPFKEACQRHGLVPAWNGMDAV
DQRITRMFDSKGSRDLVICTDFTKFDQHFNPTLQKAASDIIGMFMSYNHDSAEWLNEVFP
IKFMIPLAYDWDKIRYGKHGMASGSGGTNDDETMVHRALQHEAAINSGAELNLNSQCLGD
DGVLTFPHCDVDKVMRSYTQHGLEMNPDKQYVSTQDCTYLRRWHHTDYRVNGVCVGVYST
MRALGRLAEQERYYDPEVWSKEMVALRELSIIENVKWHPLREKFADYCIKGDKYRLGLDI
PGFLDNIDKKAQEAIDLMPDFLGYTKSLQWDGDKRFRTRNLGISDWWIVRYLKSM
>APG78215.1 |RdRp [Shuangao partiti-like virus 1]
MIHLNDVFQEDLDIWSKSPGLPWKELGYKTKGDVRNDPHAVTQIRKFWHFVKEGRKVSPP
DCLAYVRAHTAPIGEIKVRAVWGYPATMTFGEAVFALPLIYAYQKRDGPIAYGYETATGG
MKKITKRFGHHENFTGLDFSKFDKMTPTWLINIAFDILMLNINFVNYRDYGVADARRTLR
MFEFIKDYFVKTTIRMANGARFRKTSGIASGSYFTQLVGSVCNHILCTWMNLHQFGRPPL
DILVLGDDSIFATSKPFDLNAGGDLAKEIGMKLNGIKSQTTTSLMTLKFLGYRIGKGTPS
KDHDEWLTALLYPEMPDKSFDCLQSRALGLYYANMCVDRRFSQICLDIIKSRPFDLILPR
DFERRLKYIGIAIDVIEKGELPSETEFALKMI
>APG78216.1 |RdRp [Wuhan insect virus 23]
MSYIGKKNGFGQRFGPAKPSPYLDFLAPLAGKFERSGLSLALVRDDIKKNMSSKSSEPTD
LLYQEAKRRTLRAFMLDKPVPMIHLNDVFQEDLPIWSSSPGLPWMQCGYRTKNDIRRDPD
AINRIRHFWHRIKCFEKVHLPDCCAYVRTHIVERGETKVRAVWGYPATVTFGEAVFALPL
IQAYKKGGYPIAYGFETGNAGCKKMFHGMKGNHYLGIDFTSFDKTLPPWLVSTAFDILAY
NIDFLHYRDHGIARVKSMVHMFNVIKDYAINTKIRMCNGERYIKKSGLASGSYFTQLVGS
VCNYLLLTYAMLQLNVEINDILVFGDDSILAVNTAVHPDEVQEVLLPLDMTVNVKKSGSS
KYISNLTFLGYKICDGIPTRDREKQFAAIVWPERPDKCWDDVASRCFGIMYANFGVDPVV
DFWCRRVVNFRPFDLHMTRDQQRFLDLLGLKPTTVPTMHDLSQRIGFLAV
>APG78217.1 |RdRp [Hubei partiti-like virus 22]
MRTMNNMNSRSGSRDSREPIVRTYDRDHPFHFEWREPPSVKPEDLKVGPSFHQMEKRSPF
SACYLPPRVSVNACYIFDRSNMRQERIELLQKYHRSWITKDGLRAATLGYSRVQYAQKFD
DEILRESILSVRDEFRDKLLKPLKSWTVSKVVEKGSLPQNTSPGLPYMQQFYKTKRDAWN
DHQDTILQSHSAVRKGHRVTFPDCAAMSRSVVSTKDKNKVRLVWAYPLDMILLESKYVQP
LLEAMIDQKIGTSVAYGAETQRGGMKWLNKQLTECPNMSYVCLDFSNFDQTIPPWLIRTA
FDILEECFDIHTVEGPDGERKTDATMVSREWRAIRDYFINTPLRMEDGTRFLKKGGVPSG
SCFTNLIDSIVNLIVVRYCLKATTTYYPSFLCVLGDDSVSAVLGKVNIDNIAKCAKEKFG
MVVNVTKSYWTTNPQNVQFLGYYNYYGYPSRDEEPMLAGLLLPDSSVDESLGLTAARFLG
ITQAMCGSSAKVDYLCKRLFVELQVKGVGVTEDAKKLYHIRKMHGWLPAAGEDPEPLPDP
NSLLLTSLPKDTCQKWVMNIDIKR
>APG78218.1 |RdRp [Hubei partiti-like virus 48]
MAWNAAVNLLPSTDWTRYRPKPRDIAGKVQTYFDSLPSRPHGPRYEQALAQTRADFKVPK
VLPFHINDSIKHFQHPDRSPGLPYTKQGFKRKDEVDPNIIKQYVHNLKYGIYNKCTTPCN
AVAKSMVGKSPKFRLIWVYPAHMTFAEGMFAMPLIRAYQQLRGSYAIWVRFAKGDLRFLK
SLRHPDNTWLGLDWSAFDSRVPAWLIRDAFAILRDNLDFSRYDTWGKPTDGHTLDRLWKQ
VVDYFINTPVKLPSGRVLKKKQGVPSGSYFTSLIDSVCNSIVIHYLLAETSYARDHLWVL
GDDCLVELSSSVNVSEMANVAEQVFGFTLNIDKTEKGDNVSFLGYKMSPEGYPKASFDKL
LAQLLLPASPDRSLQEFAARARALQLSCFGHGSLRFTHMVQNVMDELGCTDIDPSFLHRR
DELSGKLEQLGLAHWPPLKDVMILV
>APG78219.1 |RdRp [Hubei coleoptera virus 5]
MLSRFARSVERLTIPSKMRSRLRDPEPLVRKFLARHKNDIPSDFFDELPTFENLLPKQEY
RPTHFKEVRCNNPSGSPGQYLRRKFHVRTQGDAYASKHVVDHMHFLTHLLKRGCPMTFVA
NACVVSSVCDFGDENIFSRTFEPTHKLRVAWVYDLTLLHIEKMFAQSISDEIDFTKHIPK
PETFHNQWCTPFTYQLDISSFDASVPRWLIYTAFAIIFSRFNLEYYLGRGKVNKRFSLQH
LVNVIIHNFIYTKFTTTTNSTIRQKKNGVPSGSAFTNIIDSIISKLLCSYVLRKELSRPL
YHVHTYGDDTMFKTALSFNPDSILATYESLGFKIRFEPQLANGCNIYCKAWCLGGIQFHP
GKWFSNILSCCRDDRYWNSLIYALILTYRPTTLQTTELLRLVRDPIETLDIPSWMSYMLT
NGRSATMAVQLD
>APG78220.1 |RdRp [Hubei coleoptera virus 4]
MRYLHPFSILRLVSIFEATARACRSLYDDALPFIRKYCSAHKEHVYVPPHARRITLEWLR
SKYGFYQYKPMHFNDAVKFMLSNSNSLDTSPGITFRSLGYKTKREVLENDSCIGKLHSMM
HAVKKYEAYYTPIVFACVMKAKEILGQVKARFAFVMPIQVLIAETMLFGPLIRDLPVDWV
PTPKTHHDRFCGNKSKSFDFASFDSSVPRELIRAAFDIFVQLIDFEHYEGYGTPSNLEEL
FLYVENVYLHTRVRVPQSDRVFQLNHGVPSGGLVTNLLDTVISRLVIETLHDEECESIST
TYGDDCHSVNCSCDNDLLVDRAKALFGMDLKIIPPNELGCLTFCKCECIMGHPFHSGQWF
KDIIDTTEASILPDVIECLTHMSPTKDQAAELLTIAQDCGPTNPHPALLRKVSRMREFLV
GVNFSPQFTSL
>APG78221.1 |RdRp [Hubei coleoptera virus 6]
MVAIDKIRTITYLPPFARECEAVAQRPTKFRSSSRCLKNAVNKYLDTLRSTEPSGFDLNI
DLDDILTQETYYPLHFNDVKEYNHKGSPGPMFSSYGYKTQHDVYSDPKAVRTMRKIQHLI
KSDKPVSFCWRAAVASATETIDGKVKQRVVMVPDLTLLHMEKMFAQPIVDSIHHESRALG
ARNYCKRMCGPNLVQLDIKSFDMSVPAWLIQRAFQILFSRFCFTHYYSDSAGFQEVSKRY
SLLHCVNVIISNFIHSKFLADQYKFQKHHGVPSGSAFTNLVDTVVSRLLAHNALLDQGIS
DAIVSTYGDDTSIKLQRLLDFDPDKCGEYYRNLGFEIEFEPLLPNNHGVFGKEWCLGNGV
GYHPGIFYRNIINCIRDTRYLGLLGYALISTFSMTPRQATGIIQYTGTDFEVRKPPLWLT
RLITHGGDKMPGLEAIL
>APG78222.1 |RdRp [Hubei partiti-like virus 33]
[truncated: 1,084,214 more chars]
