# Supplementary material for: Novel RNA viruses associated with avian haemosporidian parasites
Source: PLoS One. 2022 Jun 30;17(6):e0269881. doi: 10.1371/journal.pone.0269881 (PMC9246168; doi:10.1371/journal.pone.0269881)
Supplement: S1 Appendix — Results from diamond BLASTx using two databases provided, and an E-value cutoff of 1E-10. Includes Trinity assembly stats report for all transcriptomes used in this study. IQ-Tree files include Newick format tree file and aligned sequences used for analysis. (ZIP) [file pone.0269881.s004.zip › S1Appendix/MaRNAV3_V4_RdRp_sequences/Protein_MaRNAV3_V4.fasta]

>MaRNAV3 narna_like virus RdRp 994aa 
MEEYRVIQATHLRDVVGNKVSCVFYHLLPTLSRPKARRNDNLWLYYIPEG
SLLSMKVKNKTVRSQKWEKGDTFSHRQSRALYVVLTRNLGLTKASAKILI
NRGKLHLSRIEGVISGIADAMLCADPFIFNIENVENWGILKDLCRKVFQV
GITNLDLLVDSWKEWTRWLFHQHAKTDVIGELVKPAKNNIYVRLNKLSQI
QELKDDFFSFQKLSHIISTRQFPYMGKRREEKSLKRFEEVVTSIHNVSDL
HHCEMASAAFYIGRYCRRYPRYRNASHFSINSSGDFHFTIGEGGNAVATR
TLAIQVLNRRPTEEVEDTPWGILHHNQNMEIWRYLFRPEPITEGEFLKPM
VSGFPKEQPHRYYGLDEHFGKQLLYAAWKVKESIPKVRVSTVPEMGNKAR
IVTIGPAWLQIIQAPLAHQLKVMVFNHPSTFSSFHRQDQAWMGATMLARS
KVKEFHHVLSSDLKDATNAQSISLTKSILLSFMKGYGLPITPYIMTVMDL
IGPREIIFPDGHSCTSRRGIMMGEPMAKPSLTLLNLCIDFCAWRKYKIFK
DRKNLQRRCFHIAGDDHLAAGPKEYLDLLTQYHLRSGSQIEGGVHGTSQI
AVRYVERVLYVRNFNGRKVHDEQHYEQSMIVDGIKVRVLERGHLTTLLKD
NKNVAIGKSNWLATTLKWKPKHKYWPNWHLFMIRDLFIRRMGTFLPNARK
RPRSFNGILLPRQLGGYGLAINYDEEHIALTCCSPPIRWVVNAFRENHPK
WREGVKALKRLNTNLAKRGDPQSIKFEQDIIEQLQMVYPEGERLSWEQIM
EKFPSFHGARGTIHKALLGGYCSLTHFAEMCTRGVTFQNLLTDPKKISIF
NTQSYSKTMSQLYVDLAKLGLDSCGDDVPDFQTYLKIRDKLNPDWFFPFR
EETTADIGYWDPDNPDAETWEFIDTTYEKLYTMKLPTLTLPDTFLYQARK
EYHYTAEEDIPLDYVDVSDAESMVSQSDSPMDDPYHKVESRARK

>MaRNAV4 narna_like virus RdRp 977aa
MSSIIKFTKTDILRDSAGRVIRSGPWRYIYPQMVRTSPKEYKYILPSGSI
LRYNYRGKSILKQRWESKEKYFNDFQREGLTKVLSELGIKTRIINIILSR
PIHHFLRIEEFVNGLVDALVCAYPIIFDRKGKDIRILRSLYRKIVNIGTF
NLQLLLKDYKAFMWNIFHTKASSVTLEKIFPSNNNIFRIFLKTKMFKNLN
KDFKTFQILSHLISSRQFPYMGKRTENQSLEDFKSVIQRDYEPPSEFIEK
MFLVGCRIGRICKRIRPIPISENCLHYSINSSGELDHPISLGAQAGAVKE
VITSELTQLQDNTFIEDHPVFGKIQHLEGFQIWQYLFRDNIAIDEFGTPR
KVGYPKDQPGRLIGYDEVLGKQLFYLAYKRIKQIPIIRVTTVAEMGDKAR
IVTVAPWWLGIVEAPIGHLLTEIIMYHPSAFSSFHRQDQTWEAAAMLTKK
LNPDREQYPLLSSDLKNATNYQVWSVTKAIVRGLLLGYGLKWTQYLDDMI
SLIGPRYVLFPDMETIVSKTGIMMGEPMTKPCLTLLNLCIEELSFLQYID
KEIYIVKNLPSPYRNWRVFHVGGDDHLAYGPEEYLETITKNHLLAGSVIS
PDKHAYSKIAVAYCERVLFVSNLIFRKRLDNDNYPNSLIIDSIKVRLLER
GLSTLLLKDNKNVAIGKASQLCGALKWLPRNENFWPRTHKYMIKGLFIKR
MGPFLPSEKKHYRAFHLLNLPKVLGGLDMALDEDEMYSSYLQCSPLIRWI
TNAISLGKCDSTDLKLLSMLNTNTSTRGVDDIEKYSNEVISQLEDYPNMV
NALTWKQLSEKYPALLENNRYTIAIAKNMGYYSFSEYVKYSFRGAIFQSL
LCGKNISIFNTRPYVYTIRKLYKLFEEKGFDKYTDKPLSRLELRNILRTL
SPHMFFDINQITCADLEGENPEDFNFVDRSYRDLYTKGFPTLSLGKHFLG
LHNLPTGNSCSLRPEGTLKREFPNLPW
