# Supplementary material for: Novel RNA viruses associated with avian haemosporidian parasites
Source: PLoS One. 2022 Jun 30;17(6):e0269881. doi: 10.1371/journal.pone.0269881 (PMC9246168; doi:10.1371/journal.pone.0269881)
Supplement: S1 Appendix — Results from diamond BLASTx using two databases provided, and an E-value cutoff of 1E-10. Includes Trinity assembly stats report for all transcriptomes used in this study. IQ-Tree files include Newick format tree file and aligned sequences used for analysis. (ZIP) [file pone.0269881.s004.zip › S1Appendix/MaRNAV3_V4_RdRp_sequences/Nucleotide_MaRNAV3_V4.fasta]

>MaRNAV3 narna_like viral RdRp associated with Leucocytozoon
TTTTTTTTTTTTTTTTTTTTTTTAGTATGAATCAAATTATACGTAATAAACAAAGATCCTGCCTGAAGTATAAACAAAATATGTACTATATATAAGTGTATGAAATAAACAAAGATCCTGCCTGAAATATAAA
AAAAAAAAAATTGTTGCTGTATCAGCAAATGCGTGAAGATGGAAGAATACAGAGTTATCCAAGCAACACACCTTCGGGATGTTGTCGGTAACAAAGTATCCTGCGTCTTCTACCACCTCCTTCCTACTTTAAG
TAGGCCGAAGGCTAGAAGAAATGATAACCTATGGTTATACTATATACCGGAAGGTTCTCTACTTTCTATGAAGGTAAAGAACAAAACGGTTAGAAGCCAGAAGTGGGAAAAAGGTGATACCTTCTCCCATCGC
CAGTCAAGAGCACTATATGTGGTCCTGACTCGCAATTTGGGACTCACCAAGGCCTCAGCTAAGATTCTCATCAACCGTGGTAAGTTACACTTATCACGAATTGAAGGAGTAATCTCAGGAATCGCAGATGCTA
TGCTCTGCGCCGACCCTTTTATTTTTAACATTGAAAATGTTGAAAATTGGGGAATATTAAAGGATCTATGTAGAAAGGTATTTCAGGTTGGTATTACCAACTTAGACCTTCTAGTAGATTCCTGGAAAGAGTG
GACCAGATGGTTATTTCACCAACATGCCAAAACTGACGTGATTGGTGAGCTGGTCAAACCAGCGAAAAATAATATCTATGTCCGTCTCAATAAACTGAGTCAGATTCAGGAGTTAAAAGATGATTTCTTTAGC
TTCCAGAAGCTGTCTCATATAATATCCACTCGACAATTTCCCTATATGGGAAAGAGGAGAGAGGAAAAGTCGCTTAAGCGATTCGAGGAGGTTGTAACGTCAATTCACAATGTGAGTGACTTACACCATTGTG
AAATGGCATCTGCAGCATTCTACATTGGTAGATACTGTAGAAGATATCCAAGATATCGTAACGCCAGTCACTTCTCGATTAATTCATCTGGGGATTTCCACTTCACCATAGGTGAAGGAGGAAATGCCGTAGC
TACAAGGACTCTAGCAATCCAAGTATTGAATAGACGTCCCACTGAAGAGGTCGAAGATACACCATGGGGTATCCTCCATCATAACCAAAATATGGAGATATGGAGATATCTCTTCAGGCCAGAACCAATAACC
GAGGGGGAATTTCTGAAACCTATGGTTTCGGGATTCCCAAAAGAACAGCCACACCGTTATTACGGTTTGGATGAACACTTCGGTAAGCAGTTGCTATACGCGGCTTGGAAGGTAAAAGAATCCATACCTAAGG
TACGGGTTTCTACCGTTCCCGAAATGGGAAATAAGGCACGTATAGTTACCATCGGTCCCGCATGGTTACAAATCATACAGGCACCGTTGGCACATCAGTTAAAGGTTATGGTTTTCAACCACCCTTCAACTTT
TAGCAGTTTCCACCGCCAGGACCAAGCCTGGATGGGGGCAACTATGCTTGCTCGCTCAAAGGTGAAAGAATTTCACCATGTACTTTCATCGGATCTAAAAGATGCGACGAATGCACAGAGTATCTCTTTAACA
AAGAGTATACTTTTGAGCTTTATGAAGGGATATGGGTTACCCATCACTCCCTACATAATGACCGTAATGGATCTCATAGGTCCTCGAGAAATAATATTTCCCGACGGTCATAGCTGCACTTCCAGAAGAGGTA
TAATGATGGGGGAGCCTATGGCTAAACCATCATTAACCCTCCTCAACCTATGCATAGATTTCTGTGCATGGCGGAAGTATAAAATCTTCAAGGATAGAAAGAACCTTCAAAGAAGGTGCTTTCATATCGCTGG
AGATGATCACCTTGCAGCGGGTCCCAAAGAGTATTTGGATCTATTGACCCAATACCACCTTAGATCTGGCTCCCAAATTGAGGGAGGAGTTCATGGAACTTCACAGATCGCTGTAAGGTACGTTGAACGTGTT
CTTTATGTACGAAACTTCAATGGAAGAAAAGTACATGATGAGCAACACTACGAACAATCTATGATTGTCGATGGAATTAAGGTCCGAGTGTTGGAACGAGGACATCTTACTACCCTTTTAAAGGATAATAAAA
ATGTCGCAATTGGAAAATCCAATTGGCTCGCTACAACATTGAAGTGGAAACCCAAACATAAATATTGGCCTAATTGGCATCTATTTATGATCAGGGACCTCTTCATTCGGAGAATGGGAACTTTCCTGCCAAA
TGCAAGAAAGCGACCACGGTCGTTCAATGGTATTCTTCTTCCCCGCCAATTAGGTGGATATGGCTTAGCCATAAACTACGATGAAGAACACATTGCACTTACATGTTGTTCACCACCCATTAGATGGGTTGTG
AACGCATTCCGGGAAAATCATCCTAAATGGAGAGAGGGTGTGAAAGCCTTAAAAAGACTTAACACTAACCTCGCTAAGCGGGGTGATCCTCAATCCATTAAGTTTGAACAGGACATCATTGAACAACTTCAGA
TGGTCTACCCCGAAGGGGAAAGACTATCGTGGGAACAAATCATGGAAAAGTTCCCTAGTTTTCATGGTGCCCGTGGAACAATTCATAAAGCTTTGCTTGGTGGATATTGTTCCCTAACACATTTTGCTGAGAT
GTGTACTCGAGGAGTAACATTTCAGAATTTGCTAACAGATCCCAAGAAAATAAGTATTTTCAATACCCAATCATATAGTAAGACAATGTCTCAACTATATGTGGACCTAGCTAAGCTAGGTTTAGATTCTTGT
GGAGACGATGTCCCTGACTTTCAGACATATCTGAAAATAAGGGACAAATTAAATCCTGATTGGTTCTTCCCTTTTAGGGAAGAAACAACCGCGGATATAGGTTACTGGGATCCGGATAATCCAGATGCAGAAA
CCTGGGAATTCATTGATACAACTTATGAAAAGTTATATACAATGAAACTGCCAACTCTAACCCTACCTGATACATTTCTGTACCAGGCGAGGAAAGAGTATCACTATACAGCTGAGGAAGATATTCCTCTCGA
CTATGTCGATGTTAGTGATGCAGAATCCATGGTATCACAAAGTGATTCACCAATGGATGACCCTTACCACAAAGTGGAAAGTAGGGCTCGGAAGTAGCTGGTCTCCCTAAGGGATTGACCCCAGTCTACAACT
GAGAGAGCTGTCTATGACGGTTCCCGAAGGATATCCGACAGCATCCTTCACGCTTTTCTCCTAAG

>MaRNAV4 narna_like viral RdRp associated with Parahaemoproteus
GACAAAGTGAGACTAACTGGAGAGTTGACATAATAATGCCCTTATCGATAGATAAGCGAGGGAATCTTCAAATTTAACCTTACCAGGGTAAATTTGGAAATTCTCTTTTGAGCGTTCCCTCGGGACGTAG
GCTACATGAATTACCTGTCGGTAAATTATGCAACCCCAGAAAATGTTTTCCTAACGATAGTGTCGGAAAACCTTTTGTATATAGATCTCGATAGGATCTATCTACAAAATTAAAATCTTCAGGATTTTCA
CCCTCAAGATCTGCACATGTTATTTGATTAATATCAAAGAACATGTGAGGACTTAAAGTTCGTAATATATTACGAAGTTCAAGTCTTGATAAAGGTTTATCGGTATATTTATCGAAACCTTTTTCTTCAA
AGAGCTTATACAATTTTCTAATTGTATAGACATAAGGTCTTGTGTTAAAAATAGATATATTTTTACCACAAAGCAAACTTTGAAAAATAGCTCCTCTGAAACTGTATTTTACATATTCAGAAAAGCTATA
ATAACCCATATTCTTTGCGATAGCAATAGTATATCGGTTATTTTCAAGCAAGGCGGGATATTTCTCGCTTAATTGCTTCCAAGTTAGAGCATTAACCATATTTGGATAATCCTCTAATTGAGAGATGACT
TCATTGGAATATTTTTCAATGTCATCTACTCCTCTTGTAGAGGTATTCGTATTTAACATAGATAAAAGTTTTAGATCTGTGCTATCGCACTTACCTAAACTTATTGCATTAGTAATCCATCTGATAAGAG
GAGAACATTGAAGATAAGATGAATACATCTCATCTTCATCTAATGCCATATCAAGTCCTCCTAATACTTTAGGAAGATTTAATAAATGAAAAGCACGATAGTGCTTTTTCTCTGAAGGTAAAAATGGACC
CATTCTCTTGATAAAGAGTCCCTTAATCATATATTTATGAGTTCGGGGCCAGAAATTTTCATTTCTGGGGAGCCATTTTAGAGCTCCACATAATTGTGAAGCTTTACCTATTGCCACGTTCTTATTATCC
TTTAATAAAAGGGTAGAAAGACCGCGTTCTAATAATCGAACCTTAATAGAGTCGATTATTAAAGAGTTAGGATAATTATCATTATCCAATCTCTTTCGAAAGATTAAGTTTGATACAAACAAAACTCTTT
CGCAGTAGGCTACTGCTATTTTACTATAGGCATGTTTGTCTGGTGAAATAACAGAACCTGCTAACAGATGATTTTTAGTTATGGTTTCAAGGTATTCCTCTGGACCATAAGCTAAATGATCATCTCCACC
TACATGAAAGACTCTCCAATTCCGATAGGGACTGGGAAGATTCTTAACTATGTAGATTTCTTTATCTATATATTGTAAAAACGATAGTTCTTCAATACATAGATTTAGAAGGGTTAAACATGGCTTTGTC
ATGGGTTCACCCATCATTATTCCTGTTTTAGAAACGATAGTTTCCATATCTGGGAATAATACATATCTAGGTCCGATAAGAGATATCATATCGTCTAGATATTGAGTCCATTTTAGGCCATAGCCTAAAA
GAAGACCCCGAACTATAGCTTTGGTTACTGACCAAACCTGATAGTTTGTAGCGTTCTTTAGATCGCTAGATAACAAAGGATATTGTTCCCTATCGGGATTCAATTTCTTTGTTAACATCGCTGCTGCTTC
CCAAGTTTGATCCTGTCGGTGAAAACTTGAGAATGCAGAAGGATGGTACATGATGATTTCGGTTAGTAAGTGACCTATCGGTGCCTCTACTATCCCTAACCACCATGGAGCAACCGTAACTATACGGGCT
TTATCTCCCATTTCTGCTACGGTAGTAACACGAATTATGGGAATTTGTTTTATTCGCTTATAAGCTAAATAAAACAATTGTTTACCTAGAACTTCATCGTATCCGATAAGTCTTCCAGGTTGATCTTTTG
GATATCCTACCTTTCGGGGGGTACCAAATTCATCTATGGCAATATTATCTCGAAAGAGATATTGCCATATTTGGAAACCTTCAAGATGTTGAATTTTTCCAAATACAGGATGATCTTCGATAAAAGTATT
ATCCTGTAATTGTGTCAGTTCGGAAGTTATTACTTCTTTAACTGCACCAGCTTGAGCACCTAGAGATATCGGATGATCAAGCTCACCGGAAGAGTTTATACTATAGTGTAAACAATTTTCCGATATAGGA
ATTGGTCGAATTCGTTTACAAATTCTTCCTATCCTACAACCAACAAGGAACATCTTTTCGATAAATTCACTTGGAGGTTCATAATCTCTTTGGATTACAGATTTGAAATCCTCAAGAGATTGATTCTCAG
TACGTTTTCCCATATATGGGAATTGTCTTGATGATATCAAGTGACTGAGAATTTGAAATGTTTTAAAATCTTTATTAAGATTTTTAAACATTTTTGTCTTTAGAAATATTCTAAAGATATTGTTATTACT
TGGAAATATCTTTTCAAGTGTAACAGATGAAGCTTTTGTATGGAAAATATTCCACATAAAAGCTTTATAATCTTTCAATAATAATTGAAGATTAAATGTGCCTATGTTTACAATCTTTCGATAGAGAGAT
CGTAAAATACGAATATCTTTGCCTTTCCTATCAAATATGATAGGATAAGCACAAACAAGAGCATCAACTAATCCATTTACAAATTCTTCTATACGAAGAAAATGATGGATTGGTCGACTTAGAATAATAT
TAATTATTCTGGTCTTGATACCAAGTTCCGATAGGACCTTGGTAAGACCTTCACGTTGAAAATCATTGAAATATTTTTCTTTTGATTCCCAACGTTGTTTCAATATTGATTTACCACGATAGTTGTATCT
CAATATTGAGCCCGAAGGTAATATATATTTATATTCCTTAGGACTGGTACGAACCATTTGGGGATAAATATATCTCCATGGTCCGGACCTTATAACTCTACCAGCCGAGTCCCGAAGGATATCGGTTTTG
GTAAATTTAATAATAGAAGACATTCTATTATTAAAATAGAATTATAAAGTCTCACATTGCGATATTTCGCAAAAATTTGTCTCGATAGAGACA
