# Supplementary material for: Novel RNA viruses associated with avian haemosporidian parasites
Source: PLoS One. 2022 Jun 30;17(6):e0269881. doi: 10.1371/journal.pone.0269881 (PMC9246168; doi:10.1371/journal.pone.0269881)
Supplement: S1 Appendix — Results from diamond BLASTx using two databases provided, and an E-value cutoff of 1E-10. Includes Trinity assembly stats report for all transcriptomes used in this study. IQ-Tree files include Newick format tree file and aligned sequences used for analysis. (ZIP) [file pone.0269881.s004.zip › S1Appendix/Second_Segment_Data/UnknownSegmentsAlignments.fasta]

>QGV56796.1 |hypothetical protein [Matryoshka RNA virus 1]
------------------------------------------------------------
---------------------------------------------MAKPRLTQ-SRRVEK
EIDE-----AAELTARIEKEFLNVPYGVRLKVLRNLCVQNGYRMIPLTSSVVS-------
-TTPRT--------------LPSAPPKEAG--RKKPDQPKALSWTKYPKGIQIDHAM---
------------------------------RETAGKLKR---------------------
------------------------------------------------------------
----------------------------------------------EEDP-KEVEILR--
---------AKLAELKLQRDDFKSQLRLRRRPPLSG-KTRTSSPISVEIPKDPKGEDEGE
SKKTGDVPSERWYDLCSSSNGNKGSLPTADN-P---------------------------
-------------------------------------------------------
>QGV56798.1 |hypothetical protein [Matryoshka RNA virus 1]
------------------------------------------------------------
---------------------------------------------MAKPRPTQ-SRRVER
EIDE-----AAELTARIEKEFLNVPYGVRLKVLRNLCVQNGYRMIPLTSSVVS-------
-TTPRT--------------LPSEPPKEAG--RKKPDQPKALSWTKYPKGIQIDHAM---
------------------------------RETAGKLKR---------------------
------------------------------------------------------------
----------------------------------------------EEDP-KEVEILR--
---------AKLAELKLQRDDFKSQLRLRRRPPLSG-KTRTTSPISAEIPKDPKGEDEGE
SKKTGDIPPERWYDLCSSSNGNKGPLPKADN-P---------------------------
-------------------------------------------------------
>QGV56802.1 |hypothetical protein [Matryoshka RNA virus 2]
------------------------------------------------------------
---------------------------MVF---PKDNSRNKNSVPRKEDSSSK-LEKLKK
QIDD-----VSDLTREIEKLMISYPYQVRIKALRSVSATLGMQVVGFNQSLTA-------
-FIPG---------NTIANKVAQSPVSGITNSRIEQPATKNISWRKTPSGRKIEKEI---
------------------------------VKLSSSLKS---------------------
------------------------------------------------------------
----------------------------------------------ASQGTPEMEDLE--
---------CKLAFLKRKKEEYKLYLSG--ITSINDGSNRESNKKKTRGRKDPLS-----
TLQFKDDGSLLWSSINYRN---FRAYVAQGANKDSEEKEVSQISEESGEHCSPXXPTNN-
-------------------------------------------------------
>SRR8792722 TRINITY_DN8669_c0_g1_i1 second segment 298aa
------------------------------------------------------------
-----------------------------M---A-ENSEINKAI--GTKGSRA-RKRIER
QIDL-----AADLAKEIEKAMLSYPYSVRIKALRTVSAQVGFRLVNMGDQILV-------
-HPSAKQNLNSPPVQPRANKVPKEPSSGAV---RDNQASARISWTRTEEGARILQSL---
------------------------------RDTSKKIKE---------------------
------------------------------------------------------------
----------------------------------------------ETDP-EALSELL--
---------LDLKKLKETRDRIKERAAK--QPQCVRRTTGNKVTKTKARRKDPSK-----
TLEFTDKGNVKWSSITHRN---LGAALAATRPPKEESSD---NLTNSVDPCRTERSPSSS
LRDKREDRSDELSSEPKAPESSDRGLKVMAKPALGKTISKKSSSPKVPPGQPKRT
>QGV56804.1 |RNA-dependent RNA polymerase-like protein [Matryoshka RNA virus 2]
MKVXLFDPLKSGYPKEQPHRYLGIDEHLSKQLLYAAWKEYNLTPSVRCTTIAEMGNKARI
VTVGPAWLQIMQAPLAHQLKAMLWNHPSVFSSFHRQDQAWWGCIMMARSRVKTIEYALSS
DLKDATNAQSTSLTKAMI---------------RAFLKGFGFRGNPYVDLVLDLLGPRKV
QFPNGEIVLSSRGI---MMGEPMAKPS----LTLLNLCVDYCAWRKYRRSKYFNHN----
---QHRCFHIAGDDHLAIGPRQYLDYITEYHKQSGSMIEPGVHGYSNIAVRYVERVXYVR
NFRYKKPIHEQYPLSMIVDSVKVRILERGHLLPELKNNKNVAIGKSAWVSGCLKWLPKHH
YWPEWHKMMIRCLFIQRMGTFLPSLRKNPKCFQSILLPKAIGGYGLALNGEEELEAINKA
PKPIRWIAHLILNDHPLWRKVYRLMKRLNSNVAV-R-----GDQKSVQFESDI---IDQL
DLVYQKEGRXSWKZIQEXFPSPHGARGTVAKAWMAGYK----SITVFAQECARGM-----
--------------------------XFXXX-XSGSTXX----------------
>QGV56803.1 |hypothetical protein [Matryoshka RNA virus 2]
----------------------------------------------------MMGVIAKV
IRRR---QEVEKTPY-----------------------------LHFSSKMMEVSYGLPS
TIEISEPMSHKVLTKTQK---------------KKRL-----------------------
----VKLVKNLESI-----APQXPPLI----IKPQTLCNNKELWKVYRQKPLNYRFSTLQ
W-----------------------NIYSTFR----------------STLK-FKARSYLR
GFRQELKI------LQILCSLRT---------PD--------------------------
-------------------------------------------------------FNRRG
YRFIRWILYEIIPP--XRRKLFSFFHQLIIAS--------------------I-------
--------------------------ITVLLYWIYVY----------TRSCHX-------
-------------------------------------------------------
>QGV56797.1 |hypothetical protein [Matryoshka RNA virus 1]
----------------------------------------------------MKG-----
------------------------------------------------------------
-----------------N---------------RKRL-----------------------
----GTFHLKGG--------TTSAALP----TETKDLCRRQI----TLSCPLKFRLSVFE
VKKEIDNLRLEES--LHLDRRRRRNRKDFFR----------------RPRDVAPDLRYRR
INRKEIKA------LGFLSRLKL---------EE--------------------------
-------------------------------------------------------FSFRE
YKLVRYIYLKILPR--VDLVLYRYVHQLVTFG--------------------V-------
--------------------------LQLLETYLSN-----------RELCSKLN-----
-------------------------------------------------------
>QGV56799.1 |hypothetical protein [Matryoshka RNA virus 1]
----------------------------------------------------MKG-----
------------------------------------------------------------
-----------------N---------------RKRL-----------------------
----GTFHLKGG--------TTSAALP----TETKDLCRRQI----TLSCPLKFRLSVFE
VKKEIDNLKLEES--LHLDRRRRRNRKDFFR----------------RPRDVVPDLRYRR
INRKEIKA------LGFLSRLKL---------EE--------------------------
-------------------------------------------------------FSFRE
YKLVRYIYLKVLPR--VDLVLYRYVHQLVTFS--------------------V-------
--------------------------LQLLETYLSN-----------RELCSRLN-----
-------------------------------------------------------
