# Supplementary material for: Novel RNA viruses associated with avian haemosporidian parasites
Source: PLoS One. 2022 Jun 30;17(6):e0269881. doi: 10.1371/journal.pone.0269881 (PMC9246168; doi:10.1371/journal.pone.0269881)
Supplement: S1 Appendix — Results from diamond BLASTx using two databases provided, and an E-value cutoff of 1E-10. Includes Trinity assembly stats report for all transcriptomes used in this study. IQ-Tree files include Newick format tree file and aligned sequences used for analysis. (ZIP) [file pone.0269881.s004.zip › S1Appendix/Second_Segment_Data/UnknownSegmentsMatrix]

#
#
#  Percent Identity  Matrix - created by Clustal2.1 
#
#

     1: QGV56796.1  100.00   95.59   24.35   27.60   17.51   13.40   11.94   11.94
     2: QGV56798.1   95.59  100.00   22.80   28.65   15.82   12.37   10.45   10.45
     3: QGV56802.1   24.35   22.80  100.00   30.47   16.02    6.48   14.29   14.29
     4: SRR8792722   27.60   28.65   30.47  100.00   16.44    8.85    9.76    9.76
     5: QGV56804.1   17.51   15.82   16.02   16.44  100.00   21.35   15.38   16.03
     6: QGV56803.1   13.40   12.37    6.48    8.85   21.35  100.00   25.90   25.90
     7: QGV56797.1   11.94   10.45   14.29    9.76   15.38   25.90  100.00   96.93
     8: QGV56799.1   11.94   10.45   14.29    9.76   16.03   25.90   96.93  100.00
