# Supplementary material for: Novel RNA viruses associated with avian haemosporidian parasites
Source: PLoS One. 2022 Jun 30;17(6):e0269881. doi: 10.1371/journal.pone.0269881 (PMC9246168; doi:10.1371/journal.pone.0269881)
Supplement: S1 Appendix — Results from diamond BLASTx using two databases provided, and an E-value cutoff of 1E-10. Includes Trinity assembly stats report for all transcriptomes used in this study. IQ-Tree files include Newick format tree file and aligned sequences used for analysis. (ZIP) [file pone.0269881.s004.zip › S1Appendix/Matryoshka_viruses_alignment/Identity_Matrix_MaRNAV]

#
#
#  Percent Identity  Matrix - created by Clustal2.1 
#
#

     1: MaRNAV4             100.00   42.77   43.74   39.52
     2: MaRNAV1_QGV56800.1   42.77  100.00   60.24   59.17
     3: MaRNAV2_QGV56804.1   43.74   60.24  100.00   60.59
     4: MaRNAV3              39.52   59.17   60.59  100.00
