# Supplementary material for: Novel RNA viruses associated with avian haemosporidian parasites
Source: PLoS One. 2022 Jun 30;17(6):e0269881. doi: 10.1371/journal.pone.0269881 (PMC9246168; doi:10.1371/journal.pone.0269881)
Supplement: S1 Appendix — Results from diamond BLASTx using two databases provided, and an E-value cutoff of 1E-10. Includes Trinity assembly stats report for all transcriptomes used in this study. IQ-Tree files include Newick format tree file and aligned sequences used for analysis. (ZIP) [file pone.0269881.s004.zip › S1Appendix/Matryoshka_viruses_alignment/aligned_MaRNAV.fasta]

>MaRNAV4 narna_like virus RdRp 977aa
MSSIIKFTKTDILRDSAGRVIRSGPWRYIYPQM----VRTSPKEYKYILPSGSILRYNYR
GKSILKQRWESKEKYFNDFQREGLTKVLSELGIKTRIINIILSRPIHHFLRIEEFVNGLV
DALVCAYPIIFDRKGK-DIRILRSLYRKIVNIGTFNLQLLLKDYKAFMWNIFHTKASS-V
TLEKIFPSNNNIFRIFLKTKMFKNLNKDFKTFQILSHLISSRQFPYMGKRTENQSLEDFK
SVIQRDYEPPSEFIEKMFLVGCRIGRICKRIRPIPISENCLHYSINSSGELDHPISLGAQ
AGAVKEVITSELTQLQDNTFIEDHPVFGKIQHLEGFQIWQYLFRDNI-AIDEFGTPRKVG
YPKDQPGRLIGYDEVLGKQLFYLAYKRIKQIPIIRVTTVAEMGDKARIVTVAPWWLGIVE
APIGHLLTEIIMYHPSAFSSFHRQDQTWEAAAMLTKKLNPDREQYPLLSSDLKNATNYQV
WSVTKAIVRGLLLGYGLKWTQYLDDMISLIGPRYVLFPDMETIVSKTGIMMGEPMTKPCL
TLLNLCIEELSFLQYIDKEIYIVKNLPSPYRNWRVFHVGGDDHLAYGPEEYLETITKNHL
LAGSVISPDKHAYSKIAVAYCERVLFVSNLIFRKRLDNDNYPNSLIIDSIKVRLLERGLS
TLLLKDNKNVAIGKASQLCGALKWLPRNENFWPRTHKYMIKGLFIKRMGPFLPSEKKHYR
AFHLLNLPKVLGGLDMALDEDEMYSSYLQCSPLIRWITNAISLGKCD-STDLKLLSMLNT
NTSTRGVDDIEKYSNEVISQLEDYPNMVNALTWKQLSEKYPALLENNRYTIAIAKNMGYY
SFSEYVKYSFRGAIFQSLLCG-KNISIFNTRPYVYTIRKLYKLFEEKGFDKYTDKPLSRL
ELRNILRTLSPHMFFDINQITCADLEG-----ENPEDFNFVDRSYRDLYTKGFPTLSLGK
HFLGLHNL---------------PTGNSCSLRPEG--TLKREFPNLPW----
>MaRNAV1_QGV56800.1 |RNA-dependent RNA polymerase-like protein [Matryoshka RNA virus 1]
------------------------------------------------------------
------------------------------------------------------------
---------MFLLEEKENASIFRDLVRKMFYVGTFNLDLLVDDWKNFSRSLFHQYAETEV
IGGRPTXSRTNIYKRLLGVSTXKNLDSSFRSFQILGHLLSTRQFPFMGKRCEEKSLKRFE
EVVTSLHEVKASHLSRMGEAAFYIGRKCRL---YHVPHNVGHFSINSSGDYEFSTSEGGN
ALGVRTLMIEVLGRKS--SVEXEMTPWGFIQHNTDLEIWRYLYRDTPILEGSFLEPLTSG
FPKEQPGRLRGLDEVIGRQLMYAAWKKSVQVPTVRCSTVAEMGNKARIVTVGPAWLQILQ
APLAHTLKHMMWNHPSVFSSFHRQDQAWMAVIMISKSKLT--NFDEVLSSDLKDATNAQG
ITLTRHLVRQFLRGYGLRPNPYVDFVIDLIGPREIVLPTGRRILSRRGIMMGEPMAKPCL
TLLNLCVEYCAWRKYKVKYD-------RANLHRRLFHIGGDDHLVIGPRPYLNYMTKFHL
LSGSQIEGGVHGTSRIAVRYVERVLFIGNFSKRKPHDPKNYPESMIVETIKVRILERGYL
LPIIKDNKNVAIGKSSTISACLKWMPKH-PLWPEWHKQMIRGLFVSRMGAWLPNLRXHPK
CFNSIMLPKFFGGYGLAMSDLEEYTAYTKASRPLQWIIAAVCDDHPQWREGIRELSRLNR
NLSKRGDTKCLKFEQDIIEQLMMVL--NDRLSWKQLEEKFPSPH-GPRGTVAEAQRAGYM
SIRRFADEATRGVIFQNLVSEPHKISNFNTQPYRKTMGIVWEKLEALGIDKCSRI-LDSD
EYRSTKTKVNVDFYFNTQEITCADIGFWDPDNPETETWDFIDVSFEKLYTMNLPTLRIPD
KFLFHSKNEELYYGESQE-LDTVPTEPET-----------------------
>MaRNAV2_QGV56804.1 |RNA-dependent RNA polymerase-like protein [Matryoshka RNA virus 2]
------------------------------------------------------------
------------------------------------------------------------
------------------------------------------------------------
------------------------------------------------------------
------------------------------------------------------------
------------------------------------------------MKVXLFDPLKSG
YPKEQPHRYLGIDEHLSKQLLYAAWKEYNLTPSVRCTTIAEMGNKARIVTVGPAWLQIMQ
APLAHQLKAMLWNHPSVFSSFHRQDQAWWGCIMMARSRVK--TIEYALSSDLKDATNAQS
TSLTKAMIRAFLKGFGFRGNPYVDLVLDLLGPRKVQFPNGEIVLSSRGIMMGEPMAKPSL
TLLNLCVDYCAWRKYRRSKY-------FNHNQHRCFHIAGDDHLAIGPRQYLDYITEYHK
QSGSMIEPGVHGYSNIAVRYVERVXYVRNFRYKKPIH-EQYPLSMIVDSVKVRILERGHL
LPELKNNKNVAIGKSAWVSGCLKWLPKH-HYWPEWHKMMIRCLFIQRMGTFLPSLRKNPK
CFQSILLPKAIGGYGLALNGEEELEAINKAPKPIRWIAHLILNDHPLWRKVYRLMKRLNS
NVAVRGDQKSVQFESDIIDQLDLVYQKEGRXSWKZIQEXFPSPH-GARGTVAKAWMAGYK
SITVFAQECARGMXFXXXXSGSTXX-----------------------------------
------------------------------------------------------------
----------------------------------------------------
>MaRNAV3 narna_like virus RdRp 994aa
ME-EYRVIQATHLRDVVGNKVSCV-FYHLLPTLSRPKARRNDNLWLYYIPEGSLLSMKVK
NKTVRSQKWEKGDTFSHRQSRALYVVLTRNLGLTKASAKILINRGKLHLSRIEGVISGIA
DAMLCADPFIFNIENVENWGILKDLCRKVFQVGITNLDLLVDSWKEWTRWLFHQHAKTDV
IGELVKPAKNNIYVRLNKLSQIQELKDDFFSFQKLSHIISTRQFPYMGKRREEKSLKRFE
EVVTSIHNVSDLHHCEMASAAFYIGRYCRR---YPRYRNASHFSINSSGDFHFTIGEGGN
AVATRTLAIQVLNRRP--TEEVEDTPWGILHHNQNMEIWRYLFRPEPITEGEFLKPMVSG
FPKEQPHRYYGLDEHFGKQLLYAAWKVKESIPKVRVSTVPEMGNKARIVTIGPAWLQIIQ
APLAHQLKVMVFNHPSTFSSFHRQDQAWMGATMLARSKVK--EFHHVLSSDLKDATNAQS
ISLTKSILLSFMKGYGLPITPYIMTVMDLIGPREIIFPDGHSCTSRRGIMMGEPMAKPSL
TLLNLCIDFCAWRKYKIFKD-------RKNLQRRCFHIAGDDHLAAGPKEYLDLLTQYHL
RSGSQIEGGVHGTSQIAVRYVERVLYVRNFNGRKVHDEQHYEQSMIVDGIKVRVLERGHL
TTLLKDNKNVAIGKSNWLATTLKWKPKH-KYWPNWHLFMIRDLFIRRMGTFLPNARKRPR
SFNGILLPRQLGGYGLAINYDEEHIALTCCSPPIRWVVNAFRENHPKWREGVKALKRLNT
NLAKRGDPQSIKFEQDIIEQLQMVYPEGERLSWEQIMEKFPSFH-GARGTIHKALLGGYC
SLTHFAEMCTRGVTFQNLLTDPKKISIFNTQSYSKTMSQLYVDLAKLGLDSCGDDVPDFQ
TYLKIRDKLNPDWFFPFREETTADIGYWDPDNPDAETWEFIDTTYEKLYTMKLPTLTLPD
TFLYQARKEYHYTAEEDIPLDYVDVSDAESMVSQSDSPMDDPYHKVESRARK
