# Supplementary material for: Novel RNA viruses associated with avian haemosporidian parasites
Source: PLoS One. 2022 Jun 30;17(6):e0269881. doi: 10.1371/journal.pone.0269881 (PMC9246168; doi:10.1371/journal.pone.0269881)
Supplement: S1 Appendix — Results from diamond BLASTx using two databases provided, and an E-value cutoff of 1E-10. Includes Trinity assembly stats report for all transcriptomes used in this study. IQ-Tree files include Newick format tree file and aligned sequences used for analysis. (ZIP) [file pone.0269881.s004.zip › S1Appendix/IQ_Tree_files/maximunL_data.mldist]

13
MaRNAV1_QG 0.0000000 0.5990338 0.6877130 1.3221703 1.3774651 1.3101245 1.6557839 2.5286632 3.6913738 3.1122036 3.6312736 4.2802834 4.2537569 
MaRNAV2_QG 0.5990338 0.0000000 0.6226791 1.0636330 1.2392974 1.2371879 1.3090755 2.0333377 2.9093936 2.9246001 3.1878544 4.1916757 3.8477382 
SRR8792722 0.6877130 0.6226791 0.0000000 1.3984487 1.5834250 1.5096372 1.6805890 2.5209667 4.0634450 3.4729982 3.9214569 4.6204318 4.4528340 
Wilkie_nar 1.3221703 1.0636330 1.3984487 0.0000000 1.2593957 1.2553028 1.2603297 2.4204533 3.1371851 3.4278161 3.8890132 4.4662575 4.5953915 
SRR8792714 1.3774651 1.2392974 1.5834250 1.2593957 0.0000000 0.0136533 1.6078457 2.5639256 3.8405140 3.5841147 4.2586816 4.1794183 4.7286908 
SRR8792718 1.3101245 1.2371879 1.5096372 1.2553028 0.0136533 0.0000000 1.5948755 2.4607692 3.7668483 3.5141701 4.2532319 4.1566904 4.7244282 
Phytophtho 1.6557839 1.3090755 1.6805890 1.2603297 1.6078457 1.5948755 0.0000000 2.2870436 3.1267722 3.2811438 3.9724136 4.3531748 4.0564655 
Beihai_bar 2.5286632 2.0333377 2.5209667 2.4204533 2.5639256 2.4607692 2.2870436 0.0000000 3.2215545 2.8778076 3.8931970 4.3489248 4.3744692 
Beihai_nar 3.6913738 2.9093936 4.0634450 3.1371851 3.8405140 3.7668483 3.1267722 3.2215545 0.0000000 4.0635032 3.7518119 5.5082173 4.3440483 
Leptomonas 3.1122036 2.9246001 3.4729982 3.4278161 3.5841147 3.5141701 3.2811438 2.8778076 4.0635032 0.0000000 4.1424238 5.0718941 4.9933552 
Wenling_na 3.6312736 3.1878544 3.9214569 3.8890132 4.2586816 4.2532319 3.9724136 3.8931970 3.7518119 4.1424238 0.0000000 5.3208305 3.6386047 
Grapevine_ 4.2802834 4.1916757 4.6204318 4.4662575 4.1794183 4.1566904 4.3531748 4.3489248 5.5082173 5.0718941 5.3208305 0.0000000 5.1526865 
Wuhan_inse 4.2537569 3.8477382 4.4528340 4.5953915 4.7286908 4.7244282 4.0564655 4.3744692 4.3440483 4.9933552 3.6386047 5.1526865 0.0000000 
