# Supplementary material for: Novel RNA viruses associated with avian haemosporidian parasites
Source: PLoS One. 2022 Jun 30;17(6):e0269881. doi: 10.1371/journal.pone.0269881 (PMC9246168; doi:10.1371/journal.pone.0269881)
Supplement: S1 Appendix — Results from diamond BLASTx using two databases provided, and an E-value cutoff of 1E-10. Includes Trinity assembly stats report for all transcriptomes used in this study. IQ-Tree files include Newick format tree file and aligned sequences used for analysis. (ZIP) [file pone.0269881.s004.zip › S1Appendix/IQ_Tree_files/aligned_sequences.phy]

 13 1472
MaRNAV1_QG   M--------- ---------- ---------- ---------- ----------
MaRNAV2_QG   MKV------- ---------- ---------- ---------- ----------
SRR8792722   MEE------- ---------- -----YRVIQ ATHLRDVVGN KV-SCVFYHL
Wilkie_nar   M--------- ---------- ---------- ---------- ----------
SRR8792714   MSS------- ---------- ----IIKFTK TDILRDSAGR VIRSGPWRYI
SRR8792718   MSS------- ---------- ----IIKFTK TDILRDSAGR VIRSGPWRYI
Phytophtho   MQE------- ---------- ----DLILVQ PD--TDWVGG VNRS--WRSL
Beihai_bar   MQS------- ------TNL- ---LTSKLIQ TGCPRAPAGK LGRG--YRIF
Beihai_nar   MTTFTNWGGG DQGPSDAELA LHELFAVPFR NSSQNNSASQ AQVGEAKRPL
Leptomonas   MPTIRN---- -------EL- ---------- NPRVSFFAEK HGKGTFKCPL
Wenling_na   SSR------- -----ATAI- ---------- ------LTEQ AEEQPCKQGL
Grapevine_   MNFFTS---- ---------- ---------- ---------- ----------
Wuhan_inse   MKP------- ---PRPTEV- -HKDFRLPVL LRACR--VGG TWSRDVSRYL

             ---------- ---------- ---------- ---------- ----------
             ---------- ---------- ---------- ---------- ----------
             --------LP TLSRPKARRN DN-----LWL YYIPEGSLLS MKVKNKTVRS
             ---------- ---------- ---------- ---------- ----------
             --------YP QMVRTSPKE- --------YK YILPSGSILR YNYRGKSILK
             --------YP QMVRTSPKE- --------YK YILPSGSILR YNYRGKSILK
             --------LP VLNG------ --------VE YILPRGSLVG LKLHGRSTLP
             --------IP HLYE------ -------NGD YLLP------ ----GRN---
             --------YD ALRQIPFLEE RGETVMLTYR IIGPGKGYKW FAKRARVVDR
             SLRHYLGDSR HLRKKCLLH- ---------- ---PRAGLL- -----KEVLG
             ILEEDLAIVR NIRSLLSLGY KRS------- ---PNGDCLA KPLKGRGGKQ
             ---SNLKKSR TMKQWISLRE FRSYVVITY- ---------- ----------
             --------VP ALQDGVGVR- ---------- ---P------ ----GEGGNP

             ---------- ---------- ---------- ---------- ----------
             ---------- ---------- ---------- ---------- ----------
             QKWE------ --KGDTFSHR -QSR-ALYVV LTRNLGLTKA SAKILINRGK
             ---------- ---------- ---------- ---------- ----------
             QRWE------ --SKEKYFND -FQR-EGLTK VLSELGIKTR IINIILSRPI
             QRWE------ --SKEKYFND -FQR-EGLTK VLSELGIKTR IINIILSRPI
             QSWE------ --RGDRYHSD LLKR-DLMIR LTRDLGLSGR HADRLVNRPA
             --------HS LLKGVVVRNR MVKP-NLLIS KLTLMGFGKR FATLVSLRPI
             LNWL------ --KSHAPWDK LSRD------ ---------- VRHKLSLCDH
             KSW------- ---------- ---------- ---------- --KTFKCFKT
             KFWRSPVVRS LISGRGPRTS RNRK-NL--- ---------- --KVLFKTDP
             --WL------ ---------- ---------- ----LG---- ----------
             Q---T---RP RKPAKSVDLE RTRRYDLTVR WRKEFRSRGR L---------

             ---------- ---------- ----FLLEEK ENASIFRDLV RKMFYVGTF-
             ---------- ---------- ---------- ---------- ----------
             LHLSRIEGVI SGIADAMLCA DPFIFNIENV ENWGILKDLC RKVFQVGIT-
             ---------V SGLVDALWCA DEFVFVLGSI D-LKTLKALV RKIFCVGTF-
             HHFLRIEEFV NGLVDALVCA YPIIFDRKGK D-IRILRSLY RKIVNIGTF-
             HHFLRIEEFV NGLVDALVCA YPIIFDRKSK D-IRILRSLY RKIVNIGTF-
             IHLKRIEEFI SGLVDSFWLG DPRTFVLGSP D-FKTFRTIV RKIFAVGTS-
             SHIERAEQSV LGVIDSLLLY DSELFITDTG --YKLLKFIV KKTFKVAIF-
             ERLDRLINCL LGIEDSWLLS SPEGWRSN-- --LPFKEKIW KWAISLGVHG
             SSIVRAHELY LCYLDICVCL DPEILSIESN ------RSIG VKVFNTACF-
             TWWDRFELAL QAVGSTILVN ND-------- --LDLDKV-- ----------
             ---------I KDISKSLIQF SERIQILINK SGFNFAHLYL KECMRLTIR-
             -----VEGAW AAVHAALVAA HPDLGRADMS --TRAGRDRI WAWRRLAVWM

             ------NLDL LVDDWKNFSR SLFHQYAETE VIGGRPTXSR TNIYKR----
             ---------- ---------- ---------- ---------- ----------
             ------NLDL LVDSWKEWTR WLFHQHAKTD VIGELVKPAK NNIYVR----
             ------NLGL LVDDYKAWAN RLFHKAASTQ TIGQMEPLRC NNIFKM----
             ------NLQL LLKDYKAFMW NIFHTKASS- VTLEKIFPSN NNIFRI----
             ------NLQL LLKDYKAFMW NIFHTKASS- VTLEKIFPSN NNIFRI----
             ------NLGM LMANWKEWTN WFTHSVCET- ELREEAKLSN HNMFHR----
             ------NCAL VTKLWKEFSF YVWAHVTET- VTREKPVRKR ENFFFS----
             -----PSSQN LVKAWKSFTS HVKAVASRS- -LEPYPKLVS SFPFQRKGTL
             ------STST ATSLYKEFVE NVLILLKCK- --EGEERWTR QNPFKR----
             -----RSDHY LVKTWDSFKL FFIEQAIQQS SIDSEGEPC- ---FPF----
             ------SLA- -----GQPDK CMKVHVKVD- -VNGLPKLIP YNLRKI---L
             VRWIDRDPRD MVRGWKQLAA TFREASIMQK PYDWAAAPA- ----------

             ------LLGV STXKNLDS-- ---------- ---------- -SFRSFQIL-
             ---------- ---------- ---------- ---------- ----------
             ------LNKL SQIQELKD-- ---------- ---------- -DFFSFQKL-
             ------LDSI EYIKAIQDS- ---------- -------GSD CSFINLQKL-
             ------FLKT KMFKNLNK-- ---------- ---------- -DFKTFQIL-
             ------FLKT KMFKNLNK-- ---------- ---------- -DFKTFQIL-
             ------LARL SVVQKALS-- ---------- ---------- -GGVPLMEL-
             ------LVSE QDIEVLKLT- ---------- ---------- LNKKTLTRL-
             CPLLLEQAGL CWLSEIVS-- ---------- -------DGL QTKDQGTRI-
             ------MMTW KIFQDAIAS- ---------- -------VQL SKGKSLERV-
             ------LAGM IQSLKVVSSW FRFYAADYDR NSRPSVAGTM MGYRPLEKRH
             ------LLKG GNLQSYRK-- ---------- ---------- ---KIIGIL-
             ---------- ---------G -------FPK RLRPVLAGVR LTPPVLDQL-

             ---------G HL-------- ---------- --LSTRQFPF MGKRCEEKSL
             ---------- ---------- ---------- ---------- ----------
             ---------S HI-------- ---------- --ISTRQFPY MGKRREEKSL
             ---------S HL-------- ---------- --VSSRQLPY MGLKTEIKSL
             ---------S HL-------- ---------- --ISSRQFPY MGKRTENQSL
             ---------S HL-------- ---------- --ISSRQFPY MGKRTENQSL
             -----GSIVA HL-------- ---------- --TSTRQMPY MGLPTEVKAK
             ---------A HL-------- ---------- --TSSRQFPP GERQQEIKSL
             ---------M HL-------- ---------- --VSTRGLPS PCISDIRAGL
             ---------L SV-------- ---------- --LTTRNFPE PDGKSIQKKK
             IFPWFGGHLA HLRDPTLLKK DKDLVRTLCQ ISTFGRALPP AWGPILTKSG
             ---------T LL-------- ---------- --SIFRVFPT TPKVKMNTIT
             ---------S YI-------- ---------- ----GRALPQ GDAWVQRKAL

             KRFEEVVTSL ---HEVKASH LSRMGEAAFY IGRKCRLY-- --HVPHNVGH
             ---------- ---------- ---------- ---------- ----------
             KRFEEVVTSI ---HNVSDLH HCEMASAAFY IGRYCRRY-- --PRYRNASH
             KGFKDVVTSD ---YRPTLET LDLLTKAARR IGGICRSIRK DRPIPDAEAH
             EDFKSVIQRD ---YEPPSEF IEKMFLVGCR IGRICKRIRP -IPISENCLH
             EDFKSVIQRD ---YEPPSEF IEKMFLVGCR IGRICRRIRP -IPISENCLH
             ADFIEIISTP ---FHVEPSH HRQMVQCAAR MGRLCMSLRN GVPVSDRSSH
             KDFESHVTEP ---YIGNPVF LRRIRLASRV VGRKARRL-- -GMKPLTDSH
             NDHGNVIAGP RPDFIEDPDR IRILFLMGKR LGRLAKSYKK EGW--TSSAH
             VDFIGIISQQ PPKGWKSEEY RSHFLESIEE IANECEST-- ----TVSDCH
             KDTLKVLTKE ---YKTSPEC LSMFYNISKD IGGRLPKV-- -----GFNSH
             DEFKGSIRTF DK-------- -SIVISALKD MGFNRKSL-- ----------
             DDHRECLSSA PR------PL ANHVLAAARD FARSWASR-H VRP-SGRISH

             FSINSSGDYE FSTSEGGNAL GVRTLMIEVL GRKS-SVEXE M---------
             ---------- ---------- ---------- ---------- ----------
             FSINSSGDFH FTIGEGGNAV ATRTLAIQVL NRRP-TEEVE D---------
             ISMTCSGEAT TSIIDGGQAC AVREGFERIM GRIAESDLLE D---------
             YSINSSGELD HPISLGAQAG AVKEVITSEL TQLQDNTFIE D---------
             YSINSSGELD HPISLGAQAG AVKEVITSEL TQLQDNTFIE D---------
             FSATSSGELD HSLTRGGQAQ ALKDAIDRWL IPASGSTYME D---------
             LSLAAAGSFY TSVKDGGRAE ELLNMLFKYL AYVPKESCEI K---------
             LSLSNSAAME SSRRKGGRAV SIGARYGPWA NEVSTVDEYG H---------
             ISVTAAGSLK KTVREGGKFA EMIEEVKGFL AETPSNEELY E---------
             TSLTKSGCFD TPAQAGGCAK DLVPHLQPFA DAICEDINHK NSLTRVQIDP
             -----TGRYN TTLI-GGEAA GPNSRKSAWG SLIDALAFIH D---------
             PKVLESATIQ EPRRSGGVAA HLCKQGFDL- ---------- ----------

             ------TP-W GF-IQHNTDL EIWRYLYRDT PILEGSFLEP LTSG------
             ---------- ---------- ---------- -----XLFDP LKSG------
             ------TP-W GI-LHHNQNM EIWRYLFRPE PITEGEFLKP MVSG------
             ------TP-F GV-ASHREGY ALWRTIFREE PVEGGSLYDP LYQG------
             ------HPVF GK-IQHLEGF QIWQYLFRDN -IAIDEFGTP RKVG------
             ------HPVF GK-IQHLEGF QIWQYLFRDN -IATDEFGTP RKVG------
             ------TP-F GV-AEHREGV PLWKTLFVDQ ----ETQLEL IFSDFGDSLD
             ------TP-F YT-LKDVEGV ERWRTWCRPA ---------- VYDH------
             ------TI-F GMPYNRTVGY RRYQTMCRH- -VIDKGGEDL LETQ------
             ------FA-N LK-WTCNTNE PRWKTFGIIG EINPMSAMTL FTEGV----D
             SIRVNMSP-- ---FKKKTLY DCFGRVLLR- -FTEDGKTDL VPFH------
             -----PRPIF EF-CLRTKSY --W------- ---------- ----------
             ------PP-F EG-------- ---------- -LTD------ ----------

             FPKEQPGR-- ---------- ---------- ---------- ----------
             YPKEQPHR-- ---------- ---------- ---------- ----------
             FPKEQPHR-- ---------- ---------- ---------- ----------
             YPKDQPGR-- ---------- ---------- ---------- ----------
             YPKDQPGR-- ---------- ---------- ---------- ----------
             YPKDQPGR-- ---------- ---------- ---------- ----------
             WIKDVPGR-- ---------- ---------- ---------- ----------
             FPNVSFGNL- ---------- -LPETLMGFE TY-------- ----------
             ELKEFCTDL- ---------- ----SEFKHE DL-------- ----------
             FLNEVPNQYL GPID--FSGG SLPPGIIPEE DLFI------ --------TD
             -----PKTFV TPGTNVFQGR ELPKSLLKGQ SLVFLWPDEF HTIWFDDPSD
             ---------- ---------- ---------- ---------- ----------
             ELRDQIRAM- --------GE SAPSDC---- ---------- -------D--

             ----LRGL-- -DEVIGRQLM Y--------- ---------- ----------
             ----YLGI-- -DEHLSKQLL Y--------- ---------- ----------
             ----YYGL-- -DEHFGKQLL Y--------- ---------- ----------
             ----YLGL-- -DRVLGKQLL Y--------- ---------- ----------
             ----LIGY-- -DEVLGKQLF Y--------- ---------- ----------
             ----LIGY-- -DEVLGKQLF Y--------- ---------- ----------
             ----VYGL-- -DDYTGRQIL Y--------- ---------- ----------
             ----YQGF-- -DEILGMQIL A--------- ---------- ----------
             ----MAGL-- -DQYTGYQLL Q--------- ---------- ----------
             LRPFRMGL-- -GAQFGNQLL LY-------- ---------- ----------
             LLPKNWGLIW TDRLVGKLLE QFCINRILHE NLVEGDMDPD GWIGEPGNGI
             VICWLSAI-- -LVICGPLYF I--------- ---------- ----------
             ---------- -LEAIGRSTA F--------- ---------- ----------

             --------AA WKKSVQ---- ---------- ---------- VPTV--RCST
             --------AA WKEYNL---- ---------- ---------- TPSV--RCTT
             --------AA WKVKES---- ---------- ---------- IPKV--RVST
             --------VA WKESIL---- ---------- ---------- NPTIVLRASI
             --------LA YKRIKQ---- ---------- ---------- IPII--RVTT
             --------LA YKRIKQ---- ---------- ---------- IPII--RVTT
             --------VA WKEMED---- ---------- ---------- IPHI--RAST
             --------CS YLEQEE--HL KCNQN----- ---------- IP-V--RVLT
             --------FS FEEGIRLGTI KAKPFIPLED KGKFSFKLDR YPHV--RASP
             -------CCV FYKKDE---- ---------- ---------- LPMI--RASP
             PFWESNEGVV FEQVQR---- ---------- ---------- FP-C--RFVV
             --------II LLNKRK-A-- ---------- ---------- ---ILGRLSV
             --------RD WALGQL-CCP DAS------- ---------- PPRS--RVEA

             VAEMGNKARI VTVGPAWLQI LQAPLAHTLK HMMWNHPSVF SSFHRQD---
             IAEMGNKARI VTVGPAWLQI MQAPLAHQLK AMLWNHPSVF SSFHRQD---
             VPEMGNKARI VTIGPAWLQI IQAPLAHQLK VMVFNHPSTF SSFHRQD---
             VPEMGNKARV VTMSPYWVQL LQAPLAHLTI AGMRLHPSVF SSFARQD---
             VAEMGDKARI VTVAPWWLGI VEAPIGHLLT EIIMYHPSAF SSFHRQD---
             VAEMGDKARI VTVAPWWLGI VEAPIGHLLT EIIMYHPSAF SSFHRQD---
             VPELGNKARI VTLSAFWLNV LQAPLSHIMK EVLKYHPSCF ASFTRGD---
             ITEPGSKARI VTTGPCWLYT LQQPVSHVLR GFLGQHPSAA AGLTMSD---
             IGEPGGKVRT ITVAEDWLTT LLSPYGHEMV ANLRLVPAAR AGLSRTY---
             VLEGGDKVRW ITMASWRDLV IQQAAATIFR SLMESHKEMK PIFSRAN---
             LGEPGLKARP LTIGRADLQV LGKILRFLVE PVFHADPRLR IGFEETD---
             VFDQAGKARV VAITNYWIQM CLFPL----- -----HKKLF SLLRRIDMDG
             IPERGFKARV VTVPDLPESI LGSALRCYLL PALRRTPECA DVLSGKE---

             -----QAWMA VIMISKSK-L TNFD--EVLS SDLKDATNAQ GITLTRHLVR
             -----QAWWG CIMMARSR-V KTIE--YALS SDLKDATNAQ STSLTKAMIR
             -----QAWMG ATMLARSK-V KEFH--HVLS SDLKDATNAQ SISLTKSILL
             -----QAWEA AKGISRLN-I DNWEDLHVLS SDLKDATNAQ QQLLTRTMLR
             -----QTWEA AAMLTKKL-N PDREQYPLLS SDLKNATNYQ VWSVTKAIVR
             -----QTWEA AAMLTKKL-N PDREQYPLLS SDLKNATNYQ VWSVTKAIVR
             -----QAWHA ASGLGRLN-P RSVAGYSVLS SDLKNATNAQ HIALTRDMLR
             -----QAWQF LFLLEKAK-S HFGDDFSCLS SDLTAATDVI PLCILKELYE
             -----QAYEW IKRLGHYKEI DKVKDLYFLT SDLTQASEYL EHCYLRPLLR
             -----LAWVY ---LNKAREI GPSD--ICYV SDYSSATDTV DREFAEFILT
             -----ILWTY SKYIRKNSHV LNNES-LMLN LDYKQATDYI PKDLIDIMWK
             TFDQEKPLKR LVFLHKMNSL MGSDKQLYHC FDLSAATDRL PLQIQVDILN
             ---------E LAAMRIASSR RPIEGDWIVS SDLTAASDTL SFELLQALVD

             QFLRGYGL-R PNPYVDF--- -VIDLIG-PR EIVLPT---- -----GRRIL
             AFLKGFGF-R GNPYVDL--- -VLDLLG-PR KVQFPN---- -----GEIVL
             SFMKGYGL-P ITPYIMT--- -VMDLIG-PR EIIFPD---- -----GHSCT
             AFMNGYGMIH RNTYSEL--- -ALSTIV-ER LITFED---- -----QTSVW
             GLLLGYGL-K WTQYLDD--- -MISLIG-PR YVLFPD---- -----METIV
             GLLLGYGL-K WTQYLDD--- -MISLIG-PR YVLFPD---- -----METIV
             AFIYSSGLVV SEAYVNL--- -VLDTIC-PR LVEL-D---- -----GEFTL
             GFLEGLRI-- EGPFLNI--- -VGKMIQLPR LCSVEK---- I----NSYFL
             GFVEGAEI-- DSPYMQL--- -CIELLTYPR VLEGPKD--- ---YVFDLDR
             NFIKRFRNRL SDPLLNFLEL GIRNAVS-PK VVIFPT---- -----GERIT
             GFLGGQKL-A GRHPVRT--- -LQFLIN-PQ YELSPGSVDV LDIFESEFEV
             QL--GFCGNA WAKLLNI--- ---------- ------DW-- --FYKTKSFR
             GLEESGTL-- PPWAIRA--- -LKVLVG-PQ ELVYPD---- -----GSVLV

             SRRGIMMGEP MAKPCLTLLN LCVEYCAWRK YKVKYD---- ----------
             SSRGIMMGEP MAKPSLTLLN LCVDYCAWRK YRRSKY---- ----------
             SRRGIMMGEP MAKPSLTLLN LCIDFCAWRK YKIFKD---- ----------
             ATTGIMMGEP IAKPSLTLLN LAIEELAFLT YTNRL----- --DLLDSDLP
             SKTGIMMGEP MTKPCLTLLN LCIEELSFLQ YIDKE----- --IYIVKNLP
             SKGGIMMGEP MTKPCLTLLN LCIEELSFLQ YIDKE----- --IYIVKNLP
             SCRGIMMGEA IAKPSLTLLN LVVEELAFLK YENKL----- --VLLNTDKA
             NSRGIFMGEP IAKVLLTLLN LSCEEIAIRD YLGVDFRA-- ----------
             TCRGSLMGDP GTKSALMLMM LASEEEAYLR YTGEISGKTF EQMLGRPDRP
             SSRGVFMGEP MSKVILTLIM FTIGKAAKSI YKLRF----- ----------
             QKRGSFMGTP MSFLTLNLYN LCVINCAEAM TQMNLLR--- --ILRPMEIP
             YSVGQPMGAY SSWAMLAITH HTIVKISALQ V--------- ----------
             TRRGTLMGLG HTWSILSLSH LFWLDWAHRS VDPRV----- ----------

             -RANLHRRLF HIGGDDHLVI GPRPYLNYMT KFHLLSGSQI EGGVHGTSRI
             -FNHNQHRCF HIAGDDHLAI GPRQYLDYIT EYHKQSGSMI EPGVHGYSNI
             -RKNLQRRCF HIAGDDHLAA GPKEYLDLLT QYHLRSGSQI EGGVHGTSQI
             -SPYRAWRFI HIGGDDHLAI GPKKYLELIT NYHLLAGSHI DPGKHGYSQV
             -SPYRNWRVF HVGGDDHLAY GPEEYLETIT KNHLLAGSVI SPDKHAYSKI
             -SPYRNWRVF HVGGDDHLAY GPEEYLETIT KNHLIAGSVI SPDKHAYSKI
             -APSRRWRCY HVGGDDHLAV GPDQYLDLIT HNHELSGSII SPDKHGKSRK
             -SVQVRWRCF SVAGDDHIAV GPVGYLDKIT ETHIKAGSKI SDLKHGHSRI
             -SP---WRCF ASAGDDHIAI GPIRYLRLIK SVLGWNGAVV SQEKAFISKT
             -PKSMEKLTF WAPGDDLVAT GPTEYIDIYS ELAKILGQIL NHSKVFKSRT
             LDSSLPRRMC SIVGDDVQCI ANYQFFKRIE LIVQETGMKF SSGKNLLSKN
             --GISDFRDY GVLGDDVVIY ND-KVADQYL INMRLLGVEI NLNKSVQSYD
             --ADVVRRTA AVCGDDLVVR APLKWVQSYH QIAEASGARF STGKHFVAKR

             AVRYVERVLF IGNF-----S KRKPHD---- ----PKNYPE ---------S
             AVRYVERVXY VRNF-----R YKKPIH---- -----EQYPL ---------S
             AVRYVERVLY VRNF-----N GRKVHD---- ----EQHYEQ ---------S
             AVKYTERILS VKNF-----R FKAPFD---- ----YDNYPK ---------S
             AVAYCERVLF VSNL-----I FRKRLD---- ----NDNYPN ---------S
             AVAYCERVLF VSNL-----I FRKRLD---- ----NDNYPN ---------S
             MVKYCERVLL VQNL-----Q YNTP-D---- ----RKPFEH ---------G
             AVRYCEKILD VRNFKGSWSK YTINDS---- ----TEAYLA ---------S
             TSFFTEELVL RT------PE VKFYDERP-- --LWERDYSS ---------H
             VFKLCEQWFW VPGLKSSVGT WAITTD---- ----PGKYRE ---------S
             MLLLCEDVAF ---------- ---------- ---WNGETKE ---------Y
             FAEFAKKWVG HDC------- -----D---- ----ISPIGP ---------G
             RYVFLERIWS LKSS---LQR VRLPRERTRR AGRWVREFPP LGARPVKVRP

             MIVETIKVRI ---------- LERGY-LLPI IKDNKNVAIG KSSTISACLK
             MIVDSVKVRI ---------- LERGH-LLPE LKNNKNVAIG KSAWVSGCLK
             MIVDGIKVRV ---------- LERGH-LTTL LKDNKNVAIG KSNWLATTLK
             MIVDSVKVRL ---------- LERGQ-STMQ KKDNKNVAIG KSRMMSGCLD
             LIIDSIKVRL ---------- LERGL-STLL LKDNKNVAIG KASQLCGALK
             LIVDSVKVRL ---------- LERGL-STLL LKDNKNVAIG KASQLCGTLK
             LIVDSIKVRL ---------- LEKGQ-STLI AKDNKNVAVG KSQQLVKSLD
             PFVDSIKVRL ---------- LSPAA-KNVL SFNEKNTAFG KGKSLGRTLQ
             LKVEALKVRL ---------- FSPCS-KVTE VRTETNPAFG KTRDLVQKLA
             AWVDTVKLKL ---------- LGAMSLSNHS HFEERNEVIG KAKALSKILR
             SFLDVVKIRL ---------- LTR---MTRL HSDHRSAILG RGAPLRRVLS
             LILQSIRDKT ---------- FISNA-IFEL LRRN----VH SYSSMFDIIR
             TVVRSIPSRS VPSTAIPLAG LTAGE-VDCH FGPVRNLVLP NWVRLGMAVE

             WMPKHP---- ----LWPEWH KQMIRGLFVS RMGAWLPNLR XHPKCFNSIM
             WLPKHH---- ----YWPEWH KMMIRCLFIQ RMGTFLPSLR KNPKCFQSIL
             WKPKHK---- ----YWPNWH LFMIRDLFIR RMGTFLPNAR KRPRSFNGIL
             WLPSDP---- ---AYWPSDK KISIRNLFIN RMGPLLPSKS LHPKCYHSVQ
             WLPRNE---- ---NFWPRTH KYMIKGLFIK RMGPFLPSEK KHYRAFHLLN
             WLPRNE---- ---NFWPRSH KYMIKGLFIK RMGPFLPSEK KHNRAFHLLN
             WLPKQ----- ----LYSKGF IRSIQHLFIK RMGSLLPNRN RDEEAFHSVC
             WLNKD----- ----CFDSKW ISLVRDWFFK RMSSLLPD-- RSSGVYWHLL
             WLDES----- -----WKDLQ TVAVSR-FYQ RMNRFIDFRS P------YIY
             WLPSD----- ----TYPLEY KKLLRTWFLC RFEPKLP--R TDSKTFAFLM
             WNDSRSVREA ATVIYRDTFH KVMRNQFFLN KTFP------ --------IE
             ASPK------ ---------- ---------- ---------- -----FIKVN
             TLLHSP---- ----EAARKV RKVVRALY-- ---PGLPRWM RRHGV--QPY

             LPKFFGGYGL AMS-----DL E------EYT AYTKASRPLQ WIIAAVCDDH
             LPKAIGGYGL ALN-----GE E------ELE AINKAPKPIR WIAHLILNDH
             LPRQLGGYGL AIN-----YD E------EHI ALTCCSPPIR WVVNAFRENH
             LPSILGGFNL GLK------S E------IYQ AYTLAPPPIR WVLNKAAAGV
             LPKVLGGLDM ALD-----ED E------MYS SYLQCSPLIR WITNAISLGK
             LPKVLGGLDM ALD-----ED E------MYS SYLQCSPLIR WVTNAISLGK
             LPKILGGYGL GLA------E D------LLT HLSKSKPEIQ QTVSAVLYGI
             LPEHLGGLGL GTE------R D------FED LIVRLPSPSR TLLKSIEDGN
             LPKWLGGLNF VPR-----PD EAE-SFSLID LAETIPDAIR QAFGACLRNA
             LPGHLGGFDL LLD-----DQ E------IRE AYQKVSSFSR ILFNNYYDDF
             LHPAQGGISF PGREWTQFEE ECRFNL---- ------RFLR WILDQPLSLF
             MKEIMGGLFA SCLRC--YTP E------QLN DLSK-DKARN WLSGVCNNPE
             LPRFLGGGGL LPP-----GR N-------VT RIGRLPRPV- ----------

             PQWRE----- -GIRELSRLN RNLSKR-GDT KCLKFEQDII EQLMM-VLN-
             PLWRK----- -VYRLMKRLN SNVAVR-GDQ KSVQFESDII DQLDL-VYQK
             PKWRE----- -GVKALKRLN TNLAKR-GDP QSIKFEQDII EQLQM-VYPE
             DVTA------ -ELKILSLLN RNISDR-GTD PLQEYRASII DQLYS-YPQL
             CDST------ -DLKLLSMLN TNTSTR-GVD DIEKYSNEVI SQLED-YPNM
             CDST------ -DLKLLSMLN TNTSTR-GVD DIEKYSNEVI SQLED-YPNM
             ETRR------ -ARNILSRLN TTISDR-SIQ GTKWYEDEMV QQFRE-YPDM
             PNMG------ -HIRLFSGFT SNTTYR-GYK IPE------- ------TEKE
             GNFR------ -LENILKSYS SGTSFR-GLN SKTLVEEQLR AIFEM-VGDS
             IVG------- ---SYLRNML RNRSYR-GFA LSEDYNLTVE KLVKY-YTDL
             LHWSY----- ----TLGRLN ARLPKA---- --VLFDPSSS EISNL-----
             MDGSYMIREF FRYRTIKSLK TNISVG-NDK ISFLFKH--- ----------
             ---------- --AKAVTTWV YGRSPRENLS LAKIYLPTTR RITNYAVGEQ

             -DRLSWKQLE E-----KFPS PH-GPRG--- ---------- ----------
             EGRXSWKZIQ E-----XFPS PH-GARG--- ---------- ----------
             GERLSWEQIM E-----KFPS FH-GARG--- ---------- ----------
             IGAITWKEIL S-----KFPP QNENVRW--- ---------- ----------
             VNALTWKQLS E-----KYPA LLENNRY--- ---------- ----------
             VNALTWKQLS E-----KYPA LLENNRY--- ---------- ----------
             VGAIDGREMR R-----RFPA S--TYQE--- ---------- ----------
             IAALFFQGIL EEEKSDKFEN LVKLYRYEDL ---------- ---------I
             KTESEMREIL G-----ISPE EWVRHSRKN- ---------- ----------
             LEEAPYEEYK D-----SKVE GL-SFRE--- ---------- ----------
             -----FDLFK EGSLTADGPK PRTTYSRKDV IQYLSSEGIV IPTNLVGDPI
             --CLTSSQVR N-----KEFS IF------D- ---------- ----------
             HTAVRFQQVS A-VLCRAGKK PFDGHGRRLG ---------- ----------

             ---TVAEAQR AGYMSIRRFA DEATRGVIFQ NLVSEPHK-- ---ISNFNTQ
             ---TVAKAWM AGYKSITVFA QECARGMXFX XXXSGSTXX- ----------
             ---TIHKALL GGYCSLTHFA EMCTRGVTFQ NLLTDPKK-- ---ISIFNTQ
             ---SIYAARE AHYLSIEEFA EWSTRGNTFV QLIMGRGK-- ---NNVFNTR
             ---TIAIAKN MGYYSFSEYV KYSFRGAIFQ SLLCGKN--- ---ISIFNTR
             ---TIAIAKN MGYYSFSEYV KYSFRGAIFQ SLLCGKN--- ---ISIFNTR
             ---SKAHAAS AGWLPIDQLA RRVTRGHLFG ELMSGGAKR- ---QNVFKTR
             PNTAIRLLRT QGWVRKDYLE DKILRPFLFK EILTGRAK-- ---VKAFNTE
             ---RRMEAQR KGFIEFGEAL QLFERPTYFK EVLVSLPTYM REEPKKIEYD
             ---TDRALFK AGFLTENRIR DIVSRPLAFG SIWGRTLK-- ---HSPYNTT
             NKVIVEKAKE KGLITIKNVI DMIDRLETFR EIMGNPSS-- --TPDKFTFT
             ---TIFIIIS PGF------- ---------- ---------- ----------
             ---TLSEAPE AAALAIAREL SMVLLPEPSE E--------- RAYRRLLRPS

             PYRKTMGIV- ---------W EKLEA----- --------LG IDKCSR----
             ---------- ---------- ---------- ---------- ----------
             SYSKTMSQL- ---------Y VDLAK----- --------LG LDSCGDD---
             PYVRTFARV- ---------W TELEA----- --------LQ TDLYGDS---
             PYVYTIRKL- ---------Y KLFEE----- --------KG FDKYTDK---
             PYVYTIRKL- ---------Y KHFEE----- --------KG FDKYTDK---
             NWIQEFTRL- ---------R KRLEEEVG-- -------YLP LPEYAD----
             HLKSRYARL- ---------W D--------- ---------- LTYRGEE---
             RLRRSMRTVL LSAGIPKHEW EELFPQEAAQ LKAAQESWFA RQAYMEANAF
             PISVRLAKL- ---------W KNLTGDT--- -----ERWKN ISLKGE----
             RFQKNCYNF- ---------W KNVKSHEG-- ---------- --------LF
             ---------- ---------W NYLLS----- ---------- ---L------
             QVGQTFRRLV LRANRR---W PGSKP----- ---------- ----------

             ILDSDEYRST KTKVNV---- ---------- ---DFYFNTQ EITCADIGFW
             ---------- ---------- ---------- ---------- ----------
             VPDFQTYLKI RDKLNP---- ---------- ---DWFFPFR EETTADIGYW
             PLGEGEFNKT LRGLSR---- ---------- ---CLYFDTS QSTTIDIGYY
             PLSRLELRNI LRTLSP---- ---------- ---HMFFDIN QITCADLEGE
             PLSRLELRNI LRSLSP---- ---------- ---HMFFDIN QITCADLEGE
             -LEVKTLRNA LGAMTT---- ---------- ---DLFIDSR QVTSFDKGVG
             TISPQTLQVC FKPPAY---- ---------- ---HLYYKMG EKLEL-----
             SLIDGSRSNA LRALPKPSLE EDFKTRSFKQ READLLCDIL ETFDMNPSLE
             -ISEDDFVVL CKENKGP--- ---------- --------VL KVYRRNDSLE
             GFSPPIPEE- ---------- -----HGF-- ---EKFEDIS RAFMF-----
             -------NKT IVESET---- ---------- ---NLYLVSQ QDLEWWLTYS
             -ICPRAPRRA LLARCKA--- ---------- --------VE EGFVWWANPR

             DPDNPETETW DFI------- -------DVS FEKL---YTM NLPTLRIPDK
             ---------- ---------- ---------- ---------- ----------
             DPDNPDAETW EFI------- -------DTT YEKL---YTM KLPTLTLPDT
             KPDDPDREEF EFV------- -------DAT YLEA---FDR MLPTLVVGKK
             NP-----EDF NFV------- -------DRS YRDL---YTK GFPTLSLGKH
             NP-----EDF NFV------- -------DRS YRDL---YTK GF--------
             D------DSF DFF------- -------DGE LLRT---YEA HQPNLVVGLQ
             -PFRGRVLKV NLL------- -------EEG LL-------- GMPDLSIPWE
             EREANEKEFS NFVATWDGQI RFEPPRSDAI YIQRK-RIAE TLCTLQTPLD
             ---------- ---------- -------DEV LI-------- GLPSMKVSLG
             -----RQTRY VFL------- --DSP--DMW FIRFGPGFRL EYPT------
             -----YSMRW ELL------- -------SHE LMKMA--GGS SSPSI-----
             -----LLTQF GFG-GWG--- -LEPA--AQR VVKDALGWST FRPT------

             FLFHSKNEEL YYGES----- ---------- -QELDTV--- ----------
             ---------- ---------- ---------- ---------- ----------
             FLYQARKEYH YTAEEDIPLD YVDVSDAESM VSQSDSP--- ----------
             FIGFRN---- ---------- ---------- ---------- ----------
             FLGLHNLP-- ---------- ---TGNSCSL RPEGTLK--- ----------
             ---------- ---------- ---------- ---------- ----------
             FIGLDS---- ---------- ---TCNAFTR RVRGRY---- ----------
             VIGDISGPL- ---------- ------APKR GNHARS---- ----------
             EAGMWSKR-- ---------- -------IGR ERH------- ----------
             ILPHDG---- -----YIS-- --W------- ---------- ----------
             ---------- ---------- -------PTQ DQSGLS---- ----------
             ---------- ---------- ---DWNKPDE AKKARELAKD LQACFTNLSK
             ---------- ---------- -------PGR GTH------- ----------

             --------PT EPET------ --
             ---------- ---------- --
             --------MD DPYHKVESRA RK
             ---------- ---------- --
             ------REFP NLPW------ --
             ---------- ---------- --
             ---------- ---------- --
             ------RVIK SPRRR----- NS
             ---------- ---------- --
             ---------- ---------- --
             ------QLVP ESP------- --
             TSVEQFRLLP EPK------- --
             ---------- ---------- --
