# Supplementary material for: Novel RNA viruses associated with avian haemosporidian parasites
Source: PLoS One. 2022 Jun 30;17(6):e0269881. doi: 10.1371/journal.pone.0269881 (PMC9246168; doi:10.1371/journal.pone.0269881)
Supplement: S1 Appendix — Results from diamond BLASTx using two databases provided, and an E-value cutoff of 1E-10. Includes Trinity assembly stats report for all transcriptomes used in this study. IQ-Tree files include Newick format tree file and aligned sequences used for analysis. (ZIP) [file pone.0269881.s004.zip › S1Appendix/Phyre2_pdb_files/MaRNAV4_info_tables/query.msa.fasta]

>Query_Sequence 100.0 0
TPRKVGYPKDQPGRLIGYDEVLGKQLFYLAYKRIKQIPIIRVTTVAEMGDKARIVTVAPWWLGIVEAPIGHLLTEIIMYHPSAFSSFHRQDQTWEAAAMLTKKLNPDREQYPLLSSDLKNATNYQVWSVTKAIVRGLLLGYGLKWTQYLDDMISLIGPRYVLFPDMETIVSKTGIMMGEPMTKPCLTLLNLCIEELSFLQYIDKEIYIVKNLPSPYRNWRVFHVGGDDHLAYGPEEYLETITKNHLLAGSVISPDKHAYSKIAVAYCERVLFVSNLIFRKRLDNDNYPNSLIIDSIKVRLLERGLSTLLLKDNKNVAIGKASQLCGALKWLPRNENFWPRTHKYMIKGLFIKRMGPFLPSEKKHYRAFHLLNLPKVLGGLDMALDEDEMYSSYLQCSPLIRWITNAISLGKCDSTDLKLLSMLNTNTSTRGVDDIEKYSNEVISQLEDYPNMVNALTWKQLSEKYPALLENNRYTIAIAKN    
>UniRef50_Q8BCI2        Putative RNA-dependent RNA ... 16.9 1e-102
-------------------------LKDLGNKKNNKWslGSLSLIYDPECKVRIVAMLDYTTQLFLRPIHNDLFKLLKKLP--------QDRTFTQNPL--NDWEDNEHSFW--SIDLTAATDRFPISLQRRLLLYIYSD-----PEIANSWQNLLVHREYARNGLNPIKYSVGQPMGAYSSWPAFTLSHHLVVHWCAH-------------LCNINKFKDYIILGDDIV-IHNDNIAKKYIEIMGKLGVGLSNSKTHVSKDTYEFAKRWIHKGQEISPLPITGinITNPYIVLMNLYDFFKIKRNQYNFSGDILTMLLKLYQGLKIYKGDKSKKHYYLSLNRFKNLDIFLFAlnTFGYSTYDHKRSFLikDYSKDLPGPKIMQD-------------LISYVI---------STGLSNLTVESVNKSLKFVDTI--IDNKNLLNIED-PNDLSNL---PLFKGFQAYISNLRKTVEGWNN    
>UniRef50_Q9WJ22        RNA-dependent RNA polymeras... 15.8 3e-98
--------------------------FYTKYINRDKLGLGKLSIVHDPELKERVIAMVDYTTQFALRPIHNILLNNLSKLPC--------DRTFTQDPF--HKWNDDHKER-YHSLDLSAATDRFPIFLQQKLISLIFNDY-----EFGKNWRNLLVDRNYDYQ-GISYRYSVGQPMGAYTSWAAFTLTHHLVVHWAAE-------------LAGLKNFKDYIILGDDIVIKNN-KVAQIYINLMTKWGVDISLSKTHVSYDTYEFAKRWIKNGKEISGISLKGinIRHIHVVYMNIFTYLQRIPS---LNVDILTCVGKLYGYL-----LIRNRIKSPNTIKRSLYD-FHHSIrsFGLLNYEEIRNYLHNKFPFD--------------NYYAWPERLVHSKLNEIFKLEMVESA-KSFSKDFMNQSTMLINTVT--DNEIMVQ-------------WPLYKGFMNHIEKLKDYIKSKQN    
>UniRef50_Q3S3F3        RNA-dependent RNA polymeras... 17.0 5e-73
-----------------------KTLFYLPYLKnkQWPSGKLGIVKDPEGKRRIIAMVDYHSQLVLRSIHDGLLNKLRNLP--------QDRTYNQDP--NNAWEENKEC--FHSLDLSSATDRFPVKLQSRLLTEMYSD-----PSFGENWMNLLLNRDYLLPegERLRYAVGQPMGAYSSWAAFTLSHHLVVAWCTYK-------SKKVIRS-----SQYIILGDDIVIKDND-IARKYIGQMSKLGVAISMQKTHVSKDTYEFAKRWVHKGVEISGLPLKGIFYNISHmmYTIIFDYLQRIPSKSNLTSLQLFA--------SCLSGIKFGKRVYSKALILKLLRNFNISLrsYGLLTPYELREYI-------LTGFNMGEEVLPSDN------RILEWFKGIICDG--VAGKVSTLSREY----TKEVDSLEEhsSQHILNSINIEITYENLQWSPLIIGMFNHINK----------    
>UniRef50_B3VML1        Putative RNA dependent RNA ... 18.8 2e-71
-----GWADD--GDTILSDEELGRE--------VPAALKCRRSPVLEP-FKVRVITMGPAVQYYRARRVQGCLWDLLK-HTRCTHLPNRPVEESDIGFYVRRrdLFRGEEVPYVSGDYSAATDNLHPDLSLSVVdhLLSDDNRPlpWRVLFHRVLVGHRIYDgsRNTEVAAQsgQLMGSPLSFPVLCIVNL-----AVTRYVLEKACGRIV----TLEESGILVNGDDILFRCPERTIPFWTRMVTIAGLSPSPGKNFVSYRYCQLNSELYDMSGS----RAEYLPFIKANLIYGTLARGCERKRAADLCYGDTTTEGGTFGHRARALI-----KGFGPDMQDRLMSR-FLHSIKGFLEKIPE-VSWFIHPRY----GGLGLPLTRPVTHNPY----------------------------------------------------------------------------------------    
>UniRef50_B3VMK8        Putative RNA dependent RNA ... 19.8 2e-71
----------------GWDESVGPNlnVLEMVDCPEFLPTRRSPVLEP-FKVRTITMGPARHYFRARQIQGVLWDLLKGSRSTHLPNRPIQESDISFFVQRAGDrfPGEEALYVSGDYSAATDNLRPSLSMTCVNRllSQSGSAlpLRMLFQRVLVGHAIMDGKRGEESEAGrgQLMGSPLSFPVLCIINL-----AATRWVLEQVSGRIV----SLNQSGILVNGDDILFRMPYRGYALWNRVVTAAGLTPSPGKNFVTSRYAVLNSEVYDTS----SRTADPVPFLKINLMYGTLARGCERRTSAELLYGDDLEAGGTLGHRCRALI-----KGFKPEQQDYLITR-FIRACQPFL-SQAPGVSWFLH---------------------------------------------------------------------------------------------------------------    
>UniRef50_Q9WJ24        RNA-dependent RNA polymeras... 19.7 1e-70
-------------------------------------LIRRLSIVHDPECKERVIAIFDYGSQMVLKPIADVLFDLLRNIPS--------DRTFTQSPFFTHTDLDNKSKFW--SIDLSSATDRFPIVFQKRVLQKILGK------QMTDSWERIMIGSKFLAPDGDTVSYNCGQPMGAQSSWPMFTLAHHVIVRVAA-------------NRCGLSNFDKYIILGDDIV-INNDNVALKYMEIMNDFKVEISRNKTHVSNDTYEFAKRWIKNKMEFFPLPIRgdNINNKYIIFNILYSFFVEKGNTFLNKDTLLVCVSKFIQLHSLTLKKPIGLN-------------------------------------------------------------------------------------------------------------------------------------------------    
>UniRef50_Q80R01        RdRp-like protein n=2 Tax=M... 15.7 3e-69
--------------------------------------LGKLAIKEEAAGKARVFAMADSITQSVMAPLNSWVFSKLKGLP--------MDGTFNQQAPLNRlkEGLLHDVEFYSYDLSSATDRLPMAFQKQIISVLF------GSDFADDWATLLVGRDWYLKDI-PYRYSVGQPMGALSSWAMLALSHHVIVQIAAMRV-------------GKLSFTNYALLGDDIV-IADKAVATSYHMIMTqlGVEINLSKSLVSSNSFELAKRLVTMDGEVSAVGAK-------NLLVALKSRWGISSVILDLYNKGLALSEQDLRQRFSSIPTV--SKQFGVDKLLWLVLGPF-----GFIPS-KDGLSAFMKLNRSLSLVDMHILldEAKFDLDKKTWEANIQETVHTLLRFGMLS-EPAGFEVFSDFTSSPLYSFIrqFDNKLSTLVQDKPVRRLIFDGPPLH--FTFYTEN----------    
>UniRef50_B5U1W6        Putative RNA dependent RNA ... 17.8 2e-67
----------------GWHESPETVLTENLRGHIDACLEVRRSPVLEP-FKVRTITMGPAEPYFKARRIQGVLWDLLK-HTRCTHLPNRPIHESDISFFCSRraVFPDEETFFVSGDYSAATDCLSPVLSTVAVDRllLSPENQvpWRALFHRVLVGHKIMEGKRGEEVEIAagQLMGSPLSFPILCIVNLAITRASIEH---------TAKRQLYLEECGILVNGDDILFKLPLRGLARWDFLVTRGGLHPSPGKNFVSKDYAVLNSTIYRVG-----RTAELIPTIKGNLINGTACRGIErrDGSLYFSDASKYSWGTIGDRARELI-----KGFPNHIADQLLSR-FLISMKPHL---------------------------------------------------------------------------------------------------------------------------    
>UniRef50_Q18L78        RNA-dependent RNA polymeras... 16.1 1e-66
----IKWERIKPFMAPVYQSIKDQTLNLIPDLSC----IGKLSTKEEAAGKVRVFAMVDIWTQSILNPLHKKIFSIIRELPT--------DGTFDQLKPLDR--LHELSTQDRFSFDLSAATDRLPLTLQKDILTLLVS------PSFAEAWGTALVGRPYKLKFgdELMYSVGQPMGALSSWGMLALTHHTIVQVAASRAGYK------------DLFLDYALLGDDI-CIANKAVADNYLLIMHDLGVEINLSKSLISSTgvEFAKRWRvaSPALITRLLSNMNYFPVLILD-LVNRGVKTIQNSEKLLSLP-----------------------------------------------------------------------------------------------------------------------------------------------------------------------    
>UniRef50_Q9WJ23        RNA-dependent RNA polymeras... 15.5 7e-66
-----------------YHEIIGNHIKKLYHDHRLFIpfGKISIVKDPELKMRVIAMVDYHSQFVLKKIHNSLFNKLKLIKS--------DRTFTQDPIFTTPTMGHR----FWSMDLSAATDRFPIDLQERLLSYLY------GSEISSAWKQLLIDRTYKTPEGDELHYKVGQPMGAYSSWAAFTLTHHLVV-------------FYSARMAGIKDFTNYILLGDDIV-INNDKVAKYYIRTMKRLGVELSMNKTHVSKNTYEFAKRWFKNKKEITGLPLRGinLNNYGIVFQELFKF-------------------------------------------------------------------------------------------------------------------------------------------------------------------------------------    
>UniRef50_UPI0001985C55 PREDICTED: hypothetical pro... 15.2 1e-62
------------------------------------PVTGRLGQTIEGGGKRRIFAIGNYVnqRLLKPVHDWLMQVLRRIP--------MDGTLHQHKPL-DRLVGNQTCY---SFDLKSATDRWPVLFLFEVFKVCFGQPFASSVVnaLAFNFFEVP--FVKKKDSPVYFRGGQPLGYYSSWPLFTLTHHIRIWWCAEQIY------------PGQLFDRYAVLGDDVL-ITDQEVARVYETTLGRLGVSNNYQKSLISTTgaEFAKRFRIRGLSKDLSPISILHLTNSflPLQQRNRHFERVLAMYTKQRLPFELwsPLNPTLRGVIIDLLRREMKARGLTLIPDDLfvESMKEFLE--------------------------------------------------------------------------------------------------------------------------    
>UniRef50_Q6EH18        RNA-dependent RNA polymeras... 17.4 7e-61
-----------------------------------APVMGQLATVYDQAGKARIVASTNSWIQCSLFGLHNKIFSILRSIP--------QDGTFDQNKPFDLLLESLQPGYMLYGFDLSAATDRLPIAFQKDILNHLGYPGGP--------WRRLLG-IKYNSPCG-FISYAVGQPMGAYSSFAMLALTHHVLVQVAAQKAGF------------SDRFTDYCILGDDIV-IANSLVAEAYKSLIFDLGLEISESKSVISGTFTEFAKKLR-------GPLMDISPIGAGLILYSLRNKYYICVLVFEILERGLCMWYDVYPQLLSLLPKIYRR---------------------------------------------------------------------------------------------------------------------------------------------------    
>UniRef50_Q07048        RNA-directed RNA polymerase... 24.1 7e-61
-----------------------------ELKSTNQSLEARVAVVPERGFKARIVTTHSASRVTFGHQFRRYLLQGIRRHPALvgDHRRAVETMDGDFGL---LRPDGR---LLSADLTSASDRIPHDLVKAILRGIFSDPDrpGTSLADVFDLVLGPYHLHYPDGSEVTVRQGILMGLPTTWPLLCLIHLFWVELSDW---------APARPNHSRGfeSFRICGDDLIAWWRPERIALYNQIAVDCGAQFSAGKHLESKTWGIFTEKVFTVKPVKMKVRVRSEPSLKGYVFSRSSAFSCRMGGKGITgrAARLYTIGAMPRWSRRIRdyPGSLEHRTASQRYG----------------------------------------------------------------------------------------------------------------------------------------    
>UniRef50_P25328        RNA-directed RNA polymerase... 25.2 3e-58
----------------------------LSRYHNGSDPKGRVSVVRERGHKVRVVSAMETHELVLGHAARRRLFKGLRR-------ERRLRDTLKGDFEATTKA-FVGCAGTVISSDMKSASDLIPLSVASAIVDGLE-ASGRLLPVEIAGLRACTGPQHLVYPDGSEITTRRGILMGLPTTWAILNLMHLWCWDSADRQYRLEGHPFRATVRSDCR------VCGDDLIGVGPDSLLRSYDRNLGLVGMILSPGKHFRSNRRGVFLERLlyEHAVIYRkpVDRSHIprVTVLNTIPLKGLVR--ASVLGRDDPPVWWAAAVAESSLLSDYPRKKIfaARTLRPGLSRQFRrgIPPFLPRE------------------------------------------------------------------------------------------------------------------------    
>UniRef50_Q5TMB5        RNA-dependent RNA polymeras... 15.7 3e-56
------------------------------DKIISKPAFARLVCIPAPEGKSRIIGEMNFWAQCALKPLHDKEMKALRSI--------RQDLTFYQGIGPQVLKLHPGSKY--YSFDLKSATDRFPVELQEKVIQAFYGE------DFARSWRSLITDQAFAYGE-SEVRYGCGQPIGAYSSWATFTLCHHMIVQMLCHRYR--------APRSH------YIILGDDIV-IAHDKVAEGYCEIMRALSVDISDLKTHVSKDSYEIAKRWFVNGEEITPFPINSI----------------------------------------------------------------------------------------------------------------------------------------------------------------------------------------------------    
>UniRef50_Q18L80        RNA-dependent RNA polymeras... 16.4 3e-55
---------------------------------TDNVPIGKLAAKEEPG-KVRIFAMVDAVTQWLLKPLHEAIFKLL--------NIFAFDGTFDQIGQLEKFMDRMKDKAPYysFDLSAATDRLPLSIQILILKHLVSVP------FSEAWGRLLTGRTYhkKTSYEVQYQVGQPMGALSSWGMLALTHHLVVQYSAYLAFGKV-----------NLFKDYIVLGDDIV-IGNHEVSIRYHYLMTelKVKINPTKGIMSPHSLEFAKRFYVQYQDCSPLSLK------------------------------------------------------------------------------------------------------------------------------------------------------------------------------------------------------    
>UniRef50_Q6EH19        RNA-dependent RNA polymeras... 14.3 1e-54
-------------------------------------SLRKIAIKDDREGKSRPFAIFDYWSQTVLSPLHDWAYATLRSIP--------QDCTFNQAEGLSKVTARPSQKY-FYSYDLEAATDRFPIQFQKKVLSLIFN------TTYAQAWAEIMTQEPFRVKgsDPLRWGAGQPLGAKSSWAIFTLCHHLVVHIAAVRTNSDPY---------------YVILGDDIVLRG-SRLATVYKRIMSELGVSISETKSHVSKDTFEFAKMWMHQGRNASGFPV-------------------------------------------------------------------------------------------------------------------------------------------------------------------------------------------------------    
>UniRef50_Q18L79        RNA-dependent RNA polymeras... 12.7 2e-51
----------------------------------DNVSLGKLAFKEEPG-KVRVFAMADCITQWVLHPLHQYLFSILKQISIVDATFDQEEGVKTLSAKIKAG------KRVVFSLDLSAATDRLPLTIQAQILNHIVPKLGDHWANLLVNRDYSVPNHTTLPVNPGTVRYGAGQPMGAYSSWAMLALTHHFIVQYCAFKVYHTNSFFKDYLILGDDLLLLDA------------KVAKQYLQVMNQLDVGVNLAKSLISVRGyeFAKQFLSPDGPLQGVSLREFSSLKDG-MSNILSLSTKMNLKPALLLRLFGFGSKSIGH-----STLPFTRYSLRSSLDHLFISPLANSSNKWLdsCIRHLKSLTLNN-------------------------------------------------------------------------------------------------------------    
>UniRef50_P92543        Uncharacterized mitochondri... 14.2 1e-48
-------------------------------------------------------------------------MSVLRRIP--------QDGTFHQEGPIHR--LAKRRPRFIASFDLSAATDRWPVPVIYELMACLFGQtnGALALNSCSLKSVTG-------RHDEVVFVAGQPLGYYGSWALFALSHHAIVWLAALRAY----------PHQTRPFLDYALLGDDIV-IADRSVAKEYRSLLDALQVDISDAKSIVSETGceFAKRFWVKIMSKDLSPVSAKAVLESYFLVGTQQLAYKYKLSPKTCLRLNKAGYRVLGQMDTTLRPYPG----------------------------------------------------------------------------------------------------------------------------------------------------    
>UniRef50_Q9ZXZ7        DsRNA viral RNA-dependent R... 14.1 4e-48
----------------------------------PGLGLSQFALKEEAAGKIRLFALMDSITQSVMSPLHDYMFAILRNIPN--------DGTFDQEASIARSQEKAVTAGKAFSYDLTAATDRLPVILTAFILSTIVGIRTFGGLWRSILVKRPFgaEKLKVSDGPYF-YEVGQPMGALSSWPGLALTHHWIVQVAAFRVTNSKSWN-----------TEYEILGDDIV-IFNELIAQEYLNIMAVIGCEINLNKSISSRCrfEFAKRTCWGFAIVSGISL-------------------------------------------------------------------------------------------------------------------------------------------------------------------------------------------------------    
>UniRef50_P92567        Uncharacterized mitochondri... 17.5 7e-36
----------------------------------------------------------------------------------------PQDGTFNQTQPF-DRLVGSRHSF---SFDLKSATDRWPLVFLFEVVQYLFDRSFASSVVNSAFACNIfvPFVKLKRRFSQVCFVAGQPLGYHGSWPTFALSHHILVWWCAKQV------------HPGVRFTSYAVLGDDVV-IADQEVAKVYESALGGLGVKISYQKSLI------------------------------------------------------------------------------------------------------------------------------------------------------------------------------------------------------------------------------    
>UniRef50_A6RFJ6        Predicted protein n=2 Tax=A... 15.6 9e-26
----------------------------------------------------RPIALLDTIGKIVEA----ATAKRLRKIAEDHNLLPSQQRGQEGAAQIRTVWQHPGQVASVLSLDMTGAYDKVLRERMVHILRRL-GIPRDLVGWVASFMTNRKSTIAFEGQESDTFDIPAGIPQGSPLSPILFLFYNEELVRICSR------------------------------------------------------------------------------------------------------------------------------------------------------------------------------------------------------------------------------------------------------------------------------------------    
>UniRef50_D1HFQ8        Whole genome shotgun sequen... 16.0 2e-18
----------------------------------------------------------------AAKPFDSIGFqvLKRLPT--------DGTFDQLKPL-DRLVGEQKTYC---FDLKFATDSWPLVLLFEIMCYLFDRSFASSVVNslAWNIFEIP--FVKRKFSHISFMAGQPLGYYTSWPLFALS----------------------------------------------------------------------------------------------------------------------------------------------------------------------------------------------------------------------------------------------------------------------------------------------------    
>UniRef50_P93304        Uncharacterized mitochondri... 12.5 7e-10
-------------------------------------------------------------------------------------------------------------------------------------------------------------GRPGHSLQPAKVSFVAGQPLGYYSSWPLFALSHHMVVWYAAEHVYPSSFFFQSKLP----------------------------------------------------------------------------------------------------------------------------------------------------------------------------------------------------------------------------------------------------------------------------    
>UniRef50_B9TB52        Putative uncharacterized pr... 19.4 6e-09
-------------------------------------------------------------------------MSILRKIP--------QDGTFDQPAPLRWL----KGCMKVRSYDLSSATDRFPLKFQRTVIECLFNK-----------------------------------------------------------------------------------------------------------------------------------------------------------------------------------------------------------------------------------------------------------------------------------------------------------------------------------------------------    
>UniRef50_B9TA22        Putative uncharacterized pr... 11.5 5e-08
-----------------------------------------------------------------------------------------------------------------------------------------------------------------------------------------FALCHHFVVWCAAEE------------ENPGRRFRDYALLGDDIV-IGDPAVAARYRPLPLTVG------GSLFRPTAKILVRKTMRMGVEVASLP--------------------------------------------------------------------------------------------------------------------------------------------------------------------------------------------------------    
>UniRef50_A6R5U3        Predicted protein n=9 Tax=A... 13.6 1e-21
----------------------------------------------------RPIALLDTIGKIVEA----ATAKRLRKIAEDHNLLPSQQMGARRgaQIRTVWQHPGQVASVLSLDMTGAYDKVLRERMVHILRRL-GIPRDLVGWVASFMTNRKSTIAFEGQESDTFDIPAGIPQGSPLSPILFLFYNEELVRICSR------------------------------------------------------------------------------------------------------------------------------------------------------------------------------------------------------------------------------------------------------------------------------------------    
>UniRef50_A6R9N6        Predicted protein n=28 Tax=... 12.2 4e-09
----------------------------------------------------RPIALLDTIGKIVEA----ATAKRLRKIAEDHNLLPSQQMGARRgaQIRTVWQHPGQVASVLSLDMTGAYDKVLRERMVHILRRL------------------------------------GIplGSPLSPILFLFYNEELVRICSR------------------------------------------------------------------------------------------------------------------------------------------------------------------------------------------------------------------------------------------------------------------------------------------    
>UniRef50_Q0TWS8        Putative uncharacterized pr... 12.4 4e-05
----------------------------------------------------RPIAILNTIGKVYER----IIANRLKTLAQTHNLLPATqpGRNTTLALEHLLNGvkSKVSLLSLDLSGAYDHVDRE---QLLDTLISKGIPDWLVRisFLSNRRSFIHMPGFEGDEYWIDVGIPQGSPLSPLLFLFY----------------------------------------------------------------------------------------------------------------------------------------------------------------------------------------------------------------------------------------------------------------------------------------------------    
>UniRef50_B6QJV7        Zinc knuckle domain protein... 17.0 7e-05
----------------------------------------------------RPVALLNTLGKILESIVasYLMEKHGLLPTTHLGGRRGISTDHAVQGIIDRIQRagRKKPVVSmdVVGAYDNALHARLLHNLRK--RGLGALVPWISAFLTGRSTKIRMAEGISESIPTTTGIPQGSPLSPILYLFYNADLIEGCSQ------------------------------------------------------------------------------------------------------------------------------------------------------------------------------------------------------------------------------------------------------------------------------------------    
>UniRef50_C9K7E8        Pol-like protein n=2 Tax=Al... 14.5 1e-04
----------------------------------------------------RPIALMNTTGKIMDAVIasYLAETYHVLPPTHMGGRKMRSTEHALHAVTHkwSHngRVASLLLLDVSGAFDNVSHTRLLHDLRK-RRVDEKTVKWIASFLSNRHTSIAIDGFRSTAYQINTGIPQGSPLSPILYLFYNADLIDEC--------------------------------------------------------------------------------------------------------------------------------------------------------------------------------------------------------------------------------------------------------------------------------------------    
>UniRef50_B6QF01        Reverse transcriptase, puta... 14.4 4e-04
----------------------------------------------------RPVALLNTLGKFLEAIIasYAMETEGLLPKSHLGGRKGISTDHAIQIILDRIRGsgRGSAVVslDVSGAYDNAHHLRLLHNMRK--RRLGHLVPWVAAFLTGRSTCIRIPEGTSGRISTPTGIPQGSPISPILYLIYNADLIEDCA-------------------------------------------------------------------------------------------------------------------------------------------------------------------------------------------------------------------------------------------------------------------------------------------    
>UniRef50_B8MVC0        Reverse transcriptase, puta... 13.5 8e-04
----------------------------------------------------RPVALLNTLGKFLEAIIasYAMESEGLLPSSHLGGRKGISTDHAIQIILDRIRGagRGHAVVslDVSGAYDNAHHLRLLHNMKK--RRLGHFVPWVTAFLTNRSTKIRIPEGISGQIPTPTGIPQGSPISPILYLIYNADLIEDCADIVNHTTTSG---------------------------------------------------------------------------------------------------------------------------------------------------------------------------------------------------------------------------------------------------------------------------------    
>UniRef50_B8NYR3        Reverse transcriptase, puta... 15.4 0.001
----------------------------------------------------RPVALLNTFGKILESIIATRIAWALEEhpRTHLGGRKGISTDHVIQLIIdrAWGQGKKVSMILLDVSGAFDNVSHA------RLLFNLYQLKLGHFADWLQSFLTGRtlAGELSAEFPTPTGIPQGSPLSPILYLIYNTPLIQ----------------------------------------------------------------------------------------------------------------------------------------------------------------------------------------------------------------------------------------------------------------------------------------------    
>UniRef50_Q2PIN6        Predicted protein n=1 Tax=A... 16.1 0.002
----------------------------------------------------RPVALLNTFGKILESIIAtwALEEHKLLPQTHLGGRKGISTDHVIQLILdrAWGQGKKVSMILLDVSGAFDNVSHA------RLLFNLRQLKLGHFADWLQSFLTGRtlAGELSAEFPTPTGIPQGSPLSPILYLIYNTPLIQ----------------------------------------------------------------------------------------------------------------------------------------------------------------------------------------------------------------------------------------------------------------------------------------------    
>UniRef50_Q9SZ87        RNA-directed DNA polymerase... 13.9 0.002
------------------DSCLSPRLNETHVTLIPKISAPRKVSDY------RPIALCNVQYKIVarRLQPWLSELISLHQSAFVPGRAidNVLITHEILHFLRVSGAKKYCSMAidMSKAYDRIKWNFLQEVLMRL-GFHDKWIRWVMQCVCTVSYSFLINGSPQGSVVPSRGLRQGDPLSPYLFILCTEVLSGLC--RKAQEKGVMVGIRVARGSPQVNHLLFADDTMFFCksNILKKYE---LASGQSINLAKSAIT-----FSSKTPQDIKRRVKLSLRIDNEGGIGKYLGLPEHFGRRKR--------------------------------------------------------------------------------------------------------------------------------------------------------------------------------    
>UniRef50_A6R8Y2        Predicted protein n=6 Tax=E... 13.1 0.002
----------------------------------------------------RPIALLSTLGKALEAIIAnyIADVYRLLPSRHTGGRKLASTEHAMHFLLQQIHQAWSEGKVASldVSGAYDNVS---QQRLLHNLRKrsERIIGWIESFLSNRSTTLKLQEYTAPSAPIQTGIPQGSPISPILYLFYNADLIEVC--------------------------------------------------------------------------------------------------------------------------------------------------------------------------------------------------------------------------------------------------------------------------------------------    
>UniRef50_A5AY60        Putative uncharacterized pr... 13.2 0.002
-----------------------------------NATFIALVPKKSQSFKirPISLVTSLYKIIAKVLSGRLRKVLHeiSGSQGAFVEGRHILdiANEVVDEKRRSREEGIVFKIDFEKAYDHVDWGFLDHVLQrrFSQKWRTWilSSSSFAILVNGNAKGW-----VKASRGLRQGDPLSPFLFTLVADVLSRVLFRAEETGLTEGFSVGRDRTR--VSLLQFADDTIfkASLEHLQNLKIILLVFglKINLEKslLSSLASVFDCRVSEWPLSYLGLPLGGNPKTIGflVVERISRRLDGWKKTYLSLGGRITLIQSCLSHIPSYFISLFKIPASIASKIEKMQRNFLWS--GAGEEKKDHLVRWEVVSRPKELGGlkISLRNIALLGKWLWRFP-----------------------------------------------------------------------------------    
>UniRef50_UPI0000DF064A Os02g0261600 n=1 Tax=Oryza ... 11.4 0.002
---KVCWEIIKDDILLVFSSIYNLRCAHLNLLNSANIVLIPKKDGAESVSDYRPISLIHSIAKIFAKMLALWLRPHMHELISVNQSAFIKGRSIHDNYLftRRYHRLRRAMLLFKLDITKAFDSVRWDYLLALLQR-KGFSTRWIDWLGALLSSSTSQVLLNGSPGQRIKHGRGLRQGDPLSPLLFILAIDPLQRILS-KATELGAISKLRGRTTRLQISMYA--DDAVIFINPTrfANILHRFGTATGLVTNLQKSQVAAIRC----GNIDLEEVLQGVPAKRANFPLKYL---------------------------------------------------------------------------------------------------------------------------------------------------------------------------------------------    
>UniRef50_A7EVG0        Reverse transcriptase n=15 ... 13.6 0.003
----------------------------------------------------RVIALLNCLGKISER----ILVQRLGYLAETTHLLHKSQIGGRQKklLTTEIERNKQANKKTsmDIKGAFDHVSKNRLLDICKKLRL-PTNLISWIASFLQQRQLKLSFNNQIESFKPISTGIPQGSPISPILFLIY------------------IRDLFLSNSIKFLSYI---DDIALITNSSTWKKNIKSLERATKQIYE---LSSKNAIQF-----------------------------------------------------------------------------------------------------------------------------------------------------------------------------------------------------------------------    
>UniRef50_B8MLY5        Reverse transcriptase, puta... 12.8 0.005
----------------------------------------------------RPVVMGVALLNTLSKFLKAIIARRISylVKGHLGGRKGISTDHAIQIILDRMRRagEGFEVVslDVSGAYDNAHHLRLLHNMRK--RRLGHFVPWVAAFLTGRSTRIKIPKGMSGTISTPTGIPQGSPISPILYLIYNSDLIEDCADEADHVSTSG---------------------------------------------------------------------------------------------------------------------------------------------------------------------------------------------------------------------------------------------------------------------------------    
>UniRef50_Q7XNY0        OSJNBa0035M09.1 protein n=7... 13.2 0.006
--------------------------------------------------KFRPICLLniITKVLMNRLNGTMAYIISKQQTAFLKNRFIMEGVVILHEVLNSIHQKKQSGILFKVDFEKAYDKVNWVFIYRMLK----AKGFPDQWCDWIMKVVMGGKVAVkqIGSFFKTHKGLRQGDPLSPLLFNLAAEALTLLVQRAEENSLIEGLGTNGDNKIAILQYA---DDTIFLINDKlaKNLKYILCLfgLKINFNKSEvaKEKQDLYSNIFTCKVGSLPLKYLGIPIDQKRILNKDWKLAENKMEHKLGCWQGRLQSIgrLILLNSTLSSVPMYMISFYRLPKGVQERIDYFR-KRFLWQEDQGIRKYHLVNWPLV---------------------------------------------------------------------------------------------------------    
>UniRef50_B1A4F8        Polyprotein 1 n=5 Tax=Squas... 14.8 0.007
-------------------------------------------------------------------------------------------------------------CCDYKSFdlS----KQVMTVIATMINRLCGGSQESQTMRMNLLMACCS--RYAISKNEVWRVECGIPSGFPLTVICNSIFNEILVRYCYRKILEKNNVPRPLHVNFPRMVKL-VTYGDDNLISVSHVVANVFNgeMAQFGVTisPTLEFRKLSNCDFLKRGFKLNGLVYDSPEEklHYVNTTSLDKQEAYLVNLNNVLKELYMHSPEEMNMIRRKALQLPWINKDDVLNGAQ----IKEFFAYQRQQLLPDNEDSLDMMLKPDLLGSLVPDVVLLDKGVQVSGRLRTINLKYTELSE---------------------------------------------------------------------------    
>UniRef50_Q8T5G5        Polyprotein n=41 Tax=Schist... 13.7 0.007
----------------------------------------------------RGISLTNIVSKILASII---LRRLTKAhrENQGGFRPGRGCIDQIFTLRQVLEHrrRPTIAVFLDLKAAFDSIDRKVMWQCLS-LKGVPEKYINLIQALYSNTTCRVRAYGRLSSELTTSSGVRQACPLSPFLFNFIIDILLELT---LSSSDFPGVDLFPGDKLTDLEYA---DDIVLLSEDafLTTLNMNVSMLGMRFSPSK---------------------------------------------------------------------------------------------------------------------------------------------------------------------------------------------------------------------------------    
>UniRef50_P14647        RNA-directed RNA polymerase... 15.0 0.008
----------------------------------DISPFNKAVTVPKNSKTDRCIAIEPGWNMFFQLGIGGILRDRLR-----CWGIDLNDQTINQ-----RRAHEGSVTNNLATVDLSAASDSISLA-----LCELLLPPG--WFEVLMDLRSPKG----RLPDGSVVTYEKISSMGNGYTFELESLI--------------FASLARSVCEILDLDSSEVTVYGDDI--ILPSCAVPALREVFKYVGFTTNTKKTFSEGPFRESCGKHYYSGVDVTPFYIRHRIVSPADLILVLNNLY-------------------------------------------------------------------------------------------------------------------------------------------------------------------------------------    
>UniRef50_A6RCU0        Predicted protein n=14 Tax=... 13.4 0.008
-------PYLTPHLLQIYNASLDLQYCPAHFRQSKTVVLPKPNKKDRSEVKsrPIALLNTLGKALESILATRISQAVEEHQLLPHTHVGGRKGMSTEHALHGLMedNDQVASLLLLDVTGAFDHVSHPRLLHNLRK-RRMDERIVGWVASFLRNRTTTIQLRECTTEPLHVETGIPQGSPISPVLYLFYNADILEDAPLRV----------------------------------------------------------------------------------------------------------------------------------------------------------------------------------------------------------------------------------------------------------------------------------------    
>UniRef50_A7EVI9        Putative uncharacterized pr... 13.1 0.010
----------------------------------------------------RVIALLNCLGKISER----ILAQRLSYLAETTQLLHYSQMGGKQKklLTTEIERNSRSKKKTslDVKGAFDHISMNKLLDICKNL-NLPTSLIAWISSFLKERLLKLLFDGQIEIFKPINTGIPQGSPISPILFLIY----------------------------------------------------------------------------------------------------------------------------------------------------------------------------------------------------------------------------------------------------------------------------------------------------    
>UniRef50_Q0C9Z8        Predicted protein n=1 Tax=A... 11.7 0.010
----------------------------------------------------RPVALLNTIGKALESVVAqyAVERFRLLPKNHLGGRKGISCEHVLQIVVDRITKAWRKGRSVSldVSGAYDNVSHRRLLHNLRK--RKLGHFVPWIASFLSNRYTRIRMPEHVTELFPTTTGIPQGFPLSLILYLLYNADLISIC--------------------------------------------------------------------------------------------------------------------------------------------------------------------------------------------------------------------------------------------------------------------------------------------    
>UniRef50_Q7XSJ7        OSJNBb0078D11.8 protein n=4... 12.7 0.010
----------------------------------------------------RPISLIHSFIKLFTKVLATRLAARMNElqSAFIKSRRIQENFLYVQGVVRKIHRAKCPAVLLKLDIAKAFDSVSWEFLIELLRHL----GFGSKWraVLLGSSSTTVCINGQDTHRIRLARGLRQGDPLSPLLFDLVMETFAALCNTAVCRGALSPLTGGVLPLRT-SLYA--DDAIIFFHPSSmiRCLLSMMGAagLVSNYSKSSITPIHC--SQEQIDEVADVLGCPVRQLPIKYLGLPLSVR----------------------------------------------------------------------------------------------------------------------------------------------------------------------------------------    
>UniRef50_B9FVL2        Putative uncharacterized pr... 13.7 0.016
----------------------------------------------------RPISLCNVIYKIVSKCLVNRLRPILDELVSQNQSAFVPGRMITDNALLaqRNKNANKAACAYKLDLSKAYDRVDWVFLEQTMCKLGFAP-RWIKWIMTCLSSVRYSIKFNGTLLDTFAPSRGLRQGDPLSPFLFLFVADGFSRLMEERVAAGDIT--PVKICRGAPGISHLLFADDTlfKADCEQARLIKGVLNetGQLVNPNK---------------------------------------------------------------------------------------------------------------------------------------------------------------------------------------------------------------------------------    
>UniRef50_UPI0000E496D4 PREDICTED: similar to CR1 D... 13.3 0.022
--------------------------------------------------------------------------------------------------------LDDRKCVILLSLDMSSAFDTLDHTILLTRLRDEYGVSGTAVHWFRSYLSNRLSHVRIRGVKSLDTRLEFGVPQGSVMGPLLFTLYSKPVSDILYSHGIGYHVYADDivYIQCDPSSQDSV--DHAACRLRDAMRDVY-RWMTSNKLKLNQDKTEL----VVFASKV-------------------------------------------------------------------------------------------------------------------------------------------------------------------------------------------------------------------    
>UniRef50_A5BV95        Putative uncharacterized pr... 12.4 0.024
-----------------------------------NATFIALVPKKSQSVKirPISLVTSLYKIIAKVLSGRLRKVLHeiSDSQGAFVEGRHILdiANEVVDEKRRSGEEGIVFKIDFEKAYDHVDWGFLDHVLQRkfSQKWRLWilSSSSFAILVNGNAKGW-----VKASRGLRQGDPLSPFLFTLVADVLSRMLFRAEETGLTEGFSVGRDRTR--VSLLQFADDTIFFSKASmlKIILLVFGQvgLKINLEKslLSSLASVFDCRVSEWPLSYLGLPLGGNPKTIGFwvVERISRRLDGWKKAYLSLGGRItcLSHIPSYFLSLFKIPAS----IASKIEKMQRNFLWS--GAGEGKKDHLVRWEVVSRPKELGGlkISLRNIALLGKWLWRFP-----------------------------------------------------------------------------------    
>UniRef50_Q6QI57        LRRGT00151 n=2 Tax=Rattus n... 15.3 0.027
------------------------------------------------------------------------------------------------------------QNHMIISLDAEKAFDKIQHPFMIKVLERI-GIQGPYLNIVKAIYSKPVANIKLNGEKLEAIPLKSGTRQGCPLSPYLFNIVLEVLARAIRQQKEVKGIQI-------GKEEVKISLFADDMIVYLSdeLLKLINNFSKVAGYKINSNKSLAFLYTKE--KQAEKEIRETTPFIIDPNNIKDLGVTLTKQVKYLYNKNFKTLkkDLPCSWIGRInvKMAILPKAIYRFNAIPIKIPIQFFKELDRTICKFIWNNKKPRIAKTILNNKRTSGGITI---------------------------------------------------------------------------------------------------    
>UniRef50_Q2QUC2        Retrotransposon protein, pu... 13.7 0.032
----------------------------------------------------RPISLCNVIYKIVSKCLVNRLRPILDELVSQNQSAFVPGRMITDNALLaqRNKNANKAACAYKLDLSKAYDRVDWVFLEQTMCKLGFAP-RWIKWIMTCLSSVRYSIKFNGTLLDTFAPSRGLRQGDPLSPFLFLFVADGFSRLMEERVAAGDIT--PVKICRGALGISHLLFVDDTlfKADCEQARLIKGVLNetGQLVNPNK---------------------------------------------------------------------------------------------------------------------------------------------------------------------------------------------------------------------------------    
>UniRef50_B8MA63        Reverse transcriptase, puta... 12.3 0.039
----------------------------------------------------RVISLL----KCLGKVIEKLVAELITSFAEAQDLFH--DGQFGGPW-------ANGKLAAALFMDIKGAFDHVVLARLIKVLRE-ASVDGDLIRWVVSFLSDRRVTLIIDGHVGKEVPISSGLPQGSPVSPILFVLYVHGLSR-AIERSVPEVRCLSFVDDQG--------------------------------------------------------------------------------------------------------------------------------------------------------------------------------------------------------------------------------------------------------------------------    
>UniRef50_C5L241        Putative uncharacterized pr... 20.3 0.040
----------------------------------------------------RPISLLKSMAKTVEAVIRNRIMKI-AVIPSYIHGYVNSRSTVTAIRSLKdvLEAKGGEKVLVLYDLSAAFDKIS---QKYIIKTFKKRTNKRWSQLI--HSYPVGHTSTL--DGVKRTTSLGVPQGSCTGPVCFMLSTIELGELLSTQ-----------------------------------------------------------------------------------------------------------------------------------------------------------------------------------------------------------------------------------------------------------------------------------------    
>UniRef50_B9F8D5        Putative uncharacterized pr... 12.1 0.041
--------------------------------DTSIVLIPKVS-KPEQLKEFRPISLCNVIYKVVSKCMVNRLRPILKDIISVTQSAFIPERLITDNALIAFECIHhgKQFCAYKLDLAKAYDRVDWDFLRGALTK-VGFCSTWVEWVMACVTTVKYSVSFNGNLLEPFSPSRGLRQGDPLSPYLFLFV----------------------------------------------------------------------------------------------------------------------------------------------------------------------------------------------------------------------------------------------------------------------------------------------------    
>UniRef50_Q4QQD9        Reverse transcriptase (Frag... 14.9 0.045
--------------------------------------------------KLRPIAITSPFLKIMEKLLIHPLQPAIKEHCDPFQFAYKCKrtLDAVAVLHHNIVFGLEKGKKYvlDFTSAFDSIPRHL---LLNKLISIDADSWiwLCSYFSGREQYTVFEGKCSTSLLSTVGVPQGAVLPPLLFSFFLH--------------------------------------------------------------------------------------------------------------------------------------------------------------------------------------------------------------------------------------------------------------------------------------------------    
>UniRef50_Q8B594        Nonstructural polyprotein n... 15.2 0.046
---------------------------------IDTLKDAKIPIAKANVGKTRLFTACPLhrQYFLPFIAHAMRNRVQN--SIAVGINPMSPEWD---LLAKRLKRNGK--HVIAGDYSNFDGTLPVQYVEVAVKIMVDWFMRNWDQIVAADRHVINGRELDYDEFEQfyVRNGIPSGCPATAILNSIVNHCCL---ADSWLDIMDGTPYATMNSFFEHTSSIFYGDDFIMNIRPEVIDVYNQ----------------------------------------------------------------------------------------------------------------------------------------------------------------------------------------------------------------------------------------------    
>UniRef50_C1BDP2        Putative RNA-directed DNA p... 10.7 0.060
-----------------------------------EPVPVRRVYIPKAGGKRRPLGimDRCHQARVRTALEPEWEA-RFEARSYGFRPGRSCADAIGALYSTLNGSRAKRVWILDADLSAAFDRIDHP---RLLDTLGSFPARELIGKWLTAGVIENGRFASSEE--------GTPQGGVISPLLLNVALHGLEEAAGVRYLKAADTLDARSVPGTPVLVRYA---DDLVACCHSrvKDRLAGWLAPRGLAFNEDKTHI------------------------------------------------------------------------------------------------------------------------------------------------------------------------------------------------------------------------------    
>UniRef50_B8MVG2        Polymerase, putative n=7 Ta... 11.7 0.062
----------------------------------------------------RLVAQNMAWIAIHYKVLASQQF---RALPLRLVINLTTCLTHDIEQALNQ-----GKTASLLTFDVEGAFDNVLPGRLTYWLRT-QGWPNNLILWISSFITERTIQIRFDNELGPHTDISCGLPQGSPISPILFILY----------------------------------------------------------------------------------------------------------------------------------------------------------------------------------------------------------------------------------------------------------------------------------------------------    
>UniRef50_P15965        RNA-directed RNA polymerase... 12.5 0.065
---------------------------------------------------------------YLQKGVGGFIRRRLK-----TVGIDLNDQTINQ-----RLAQQGSRDGSLATIDLSSASD--------SISDRLVWSFLPPELYSYLDMIR----SHYGYVNGKMIRWELFSTMGN-----GFTFELESMIFWAIVR----------ATQIHFRNTGTIGIYGDDI--ICPTEIAPRVLEALSFYGFKPNLRKTFTSGSFRESCGAHYFRGVDVKPFYIK-KPITDLFSLMLILNR--IRGWGVVNGIADPRL-YEVWEKLSRLVPRYLFG---------------------------------------------------------------------------------------------------------------------------------------------------    
>UniRef50_Q0PH25        Replicase n=1 Tax=Pseudomon... 14.6 0.069
TLRALPYISALINLTPSWKRSVTEQCFRMGRDPLRVVEGNVVFTVPKSDDIDRAAAKEPDLNMFLQKAVGNHIRRRLRG-----KGIDLNDQSRNQE--LARLGSIDGS---LATLDLSSASDSVTWKLVLELL----------PPDWANVMFDLRSPRGLI--NGEWHEWATMSTMGNGFTFELESLIFWALARSAAYYFGCPGV---------------ISVYGDDIIV--PTKLAKPLINLLGYCGFIVNPDKSFWTGRFRESCGAHWHAGIDVKPF---------------------------------------------------------------------------------------------------------------------------------------------------------------------------------------------------------    
>UniRef50_Q2HUG4        RNA-directed DNA polymerase... 11.0 0.070
--------------------------------NANSIILIPKTPNADSVDQYRTIALVNFKFKIINKVLADRLAKILPSI------ISKEQRGFVQGRNIRDCIALTSEAINVlsfdVTKAFDTLNWDFLLLVLKT-FGFNELFCNWIKTILHSSKMFISMNGAQHGFFNCNRGVRQGDPLSPLLFCIVEEVLSRSISILADKGLIDLIAASRNNCLPFHCFYV--DDLMVFCKAKMssLFTRYADCSGQIMNIRKSFI------------------------------------------------------------------------------------------------------------------------------------------------------------------------------------------------------------------------------    
>UniRef50_B8MVG5        Reverse transcriptase, puta... 11.9 0.070
----------------------------------------------------RPIALLSTIG----KALESVLARRLSYLVEQYNLLPKQHIGGRRGRSchSAWREGSRVASGLALDAAGAFDNVNHIRLIHDLRK-RQVPDDLIGWIESFLSNRRTSITLLEGNMGEFLVNTGIPQGSPLSPILFLFFNADLIE----------------------------------------------------------------------------------------------------------------------------------------------------------------------------------------------------------------------------------------------------------------------------------------------    
>UniRef50_Q2GUS1        Putative uncharacterized pr... 11.1 0.080
------------------------------------PKPGKAPPAYQTPGGYRPIALLPTLGKVIESVVARKVTQavNGLLPDEQMGNRAHRSTELaaQVQEAWRQKG-AASLLQLDISGAFDTVNHTRLLATLREM-GFPRWLVLWTRDWLTGREATLLFDGKTAAPTAIRAGVPQGSPLSPVLFILY----------------------------------------------------------------------------------------------------------------------------------------------------------------------------------------------------------------------------------------------------------------------------------------------------    
>UniRef50_C5K652        Putative uncharacterized pr... 10.0 0.081
-----------------WWSEPETILRVLGhiIIPFCTKGDRKV----AGNYRGINLLDHIG----KVYSGVLGQRLKPLAESFVgfLPAKGTLDAVHVLRRCQerNGRRLSAVFLDLKAAFDKVPRPAICRALR-LAGCDEKLISAIESLHRNTVAQVKTQEGLSDPFPIDMGTRQGCRIAPLLFIIFMEMVIREANLDISLSMPcsTESVDLSCLPFADDIVldDSILQRNLDKLSAA----LTRFGMEVSLPKT--------------------------------------------------------------------------------------------------------------------------------------------------------------------------------------------------------------------------------    
>UniRef50_Q3YC01        Polyprotein (Fragment) n=1 ... 12.9 0.090
--------------------------------------------------KTRLFTVLPFEYNLLVR---EYFMDFVSKYMQRHNECPGKVGINPQSIEWTNLYENLRSktNWFNGDFERFDGITPRDVMVQLVIRirGDADRPLANKVRSLLMLMASDRYAIAGRNLYKVSCGIPSGFSLTVIVNSLVNEFFLRFAWKRIVRASLGEAFVHRSIMDREVHFAVYGDDNLVSVSDKYSSLYNLV---------------------------------------------------------------------------------------------------------------------------------------------------------------------------------------------------------------------------------------------    
>UniRef50_Q9SLE9        Putative non-LTR retroeleme... 12.4 0.097
---------------------------------------------------IRPISLCSVLYKIISKILSFKLKKHLPSIVSPSQSAFFAERLISDNILIAHEIVHssKEFMVFKTDMSKAYDRVEWSFLQEILVAL-GFNDKWISWIMGCVTSVTYSVLINGQHFGHITPERGIRQGDPISPFLFVLCTEALIHI---------------------------------------------------------------------------------------------------------------------------------------------------------------------------------------------------------------------------------------------------------------------------------------------    
