# Supplementary material for: Novel RNA viruses associated with avian haemosporidian parasites
Source: PLoS One. 2022 Jun 30;17(6):e0269881. doi: 10.1371/journal.pone.0269881 (PMC9246168; doi:10.1371/journal.pone.0269881)
Supplement: S1 Appendix — Results from diamond BLASTx using two databases provided, and an E-value cutoff of 1E-10. Includes Trinity assembly stats report for all transcriptomes used in this study. IQ-Tree files include Newick format tree file and aligned sequences used for analysis. (ZIP) [file pone.0269881.s004.zip › S1Appendix/Trinity_assembly_stats/stats_SGalen_transcriptomes/SRR8792701_stats]

################################
## Counts of transcripts, etc.
################################
Total trinity 'genes':	125094
Total trinity transcripts:	179260
Percent GC: 43.56

########################################
Stats based on ALL transcript contigs:
########################################

	Contig N10: 8857
	Contig N20: 6276
	Contig N30: 4787
	Contig N40: 3646
	Contig N50: 2694

	Median contig length: 462
	Average contig: 1134.75
	Total assembled bases: 203414504


#####################################################
## Stats based on ONLY LONGEST ISOFORM per 'GENE':
#####################################################

	Contig N10: 6994
	Contig N20: 4341
	Contig N30: 2724
	Contig N40: 1669
	Contig N50: 1073

	Median contig length: 364
	Average contig: 699.76
	Total assembled bases: 87536173
