# Supplementary material for: Novel RNA viruses associated with avian haemosporidian parasites
Source: PLoS One. 2022 Jun 30;17(6):e0269881. doi: 10.1371/journal.pone.0269881 (PMC9246168; doi:10.1371/journal.pone.0269881)
Supplement: S1 Appendix — Results from diamond BLASTx using two databases provided, and an E-value cutoff of 1E-10. Includes Trinity assembly stats report for all transcriptomes used in this study. IQ-Tree files include Newick format tree file and aligned sequences used for analysis. (ZIP) [file pone.0269881.s004.zip › S1Appendix/Trinity_assembly_stats/stats_SGalen_transcriptomes/SRR8792703_stats]

################################
## Counts of transcripts, etc.
################################
Total trinity 'genes':	89208
Total trinity transcripts:	129688
Percent GC: 41.24

########################################
Stats based on ALL transcript contigs:
########################################

	Contig N10: 9024
	Contig N20: 6588
	Contig N30: 5068
	Contig N40: 3944
	Contig N50: 3030

	Median contig length: 580
	Average contig: 1367.79
	Total assembled bases: 177385663


#####################################################
## Stats based on ONLY LONGEST ISOFORM per 'GENE':
#####################################################

	Contig N10: 7374
	Contig N20: 4889
	Contig N30: 3436
	Contig N40: 2446
	Contig N50: 1707

	Median contig length: 412
	Average contig: 875.32
	Total assembled bases: 78085802
