# Supplementary material for: Novel RNA viruses associated with avian haemosporidian parasites
Source: PLoS One. 2022 Jun 30;17(6):e0269881. doi: 10.1371/journal.pone.0269881 (PMC9246168; doi:10.1371/journal.pone.0269881)
Supplement: S1 Appendix — Results from diamond BLASTx using two databases provided, and an E-value cutoff of 1E-10. Includes Trinity assembly stats report for all transcriptomes used in this study. IQ-Tree files include Newick format tree file and aligned sequences used for analysis. (ZIP) [file pone.0269881.s004.zip › S1Appendix/Trinity_assembly_stats/stats_SGalen_transcriptomes/SRR8792723_stats]

################################
## Counts of transcripts, etc.
################################
Total trinity 'genes':	127722
Total trinity transcripts:	164297
Percent GC: 44.16

########################################
Stats based on ALL transcript contigs:
########################################

	Contig N10: 7393
	Contig N20: 5456
	Contig N30: 4205
	Contig N40: 3224
	Contig N50: 2388

	Median contig length: 401
	Average contig: 984.39
	Total assembled bases: 161732287


#####################################################
## Stats based on ONLY LONGEST ISOFORM per 'GENE':
#####################################################

	Contig N10: 6338
	Contig N20: 4243
	Contig N30: 2868
	Contig N40: 1785
	Contig N50: 1058

	Median contig length: 341
	Average contig: 668.56
	Total assembled bases: 85389217
