# Supplementary material for: Novel RNA viruses associated with avian haemosporidian parasites
Source: PLoS One. 2022 Jun 30;17(6):e0269881. doi: 10.1371/journal.pone.0269881 (PMC9246168; doi:10.1371/journal.pone.0269881)
Supplement: S1 Appendix — Results from diamond BLASTx using two databases provided, and an E-value cutoff of 1E-10. Includes Trinity assembly stats report for all transcriptomes used in this study. IQ-Tree files include Newick format tree file and aligned sequences used for analysis. (ZIP) [file pone.0269881.s004.zip › S1Appendix/Trinity_assembly_stats/stats_SGalen_transcriptomes/SRR8792721_stats]

################################
## Counts of transcripts, etc.
################################
Total trinity 'genes':	107398
Total trinity transcripts:	156289
Percent GC: 43.60

########################################
Stats based on ALL transcript contigs:
########################################

	Contig N10: 9642
	Contig N20: 7132
	Contig N30: 5533
	Contig N40: 4270
	Contig N50: 3238

	Median contig length: 526
	Average contig: 1332.21
	Total assembled bases: 208210052


#####################################################
## Stats based on ONLY LONGEST ISOFORM per 'GENE':
#####################################################

	Contig N10: 8119
	Contig N20: 5267
	Contig N30: 3488
	Contig N40: 2271
	Contig N50: 1498

	Median contig length: 395
	Average contig: 821.50
	Total assembled bases: 88227373
