# Supplementary material for: Novel RNA viruses associated with avian haemosporidian parasites
Source: PLoS One. 2022 Jun 30;17(6):e0269881. doi: 10.1371/journal.pone.0269881 (PMC9246168; doi:10.1371/journal.pone.0269881)
Supplement: S1 Appendix — Results from diamond BLASTx using two databases provided, and an E-value cutoff of 1E-10. Includes Trinity assembly stats report for all transcriptomes used in this study. IQ-Tree files include Newick format tree file and aligned sequences used for analysis. (ZIP) [file pone.0269881.s004.zip › S1Appendix/Trinity_assembly_stats/stats_SGalen_transcriptomes/SRR8792702_stats]

################################
## Counts of transcripts, etc.
################################
Total trinity 'genes':	96361
Total trinity transcripts:	143478
Percent GC: 43.50

########################################
Stats based on ALL transcript contigs:
########################################

	Contig N10: 9904
	Contig N20: 7170
	Contig N30: 5482
	Contig N40: 4299
	Contig N50: 3335

	Median contig length: 570
	Average contig: 1430.56
	Total assembled bases: 205253854


#####################################################
## Stats based on ONLY LONGEST ISOFORM per 'GENE':
#####################################################

	Contig N10: 8086
	Contig N20: 5281
	Contig N30: 3715
	Contig N40: 2614
	Contig N50: 1775

	Median contig length: 395
	Average contig: 867.90
	Total assembled bases: 83631403
