# Supplementary material for: Novel RNA viruses associated with avian haemosporidian parasites
Source: PLoS One. 2022 Jun 30;17(6):e0269881. doi: 10.1371/journal.pone.0269881 (PMC9246168; doi:10.1371/journal.pone.0269881)
Supplement: S1 Appendix — Results from diamond BLASTx using two databases provided, and an E-value cutoff of 1E-10. Includes Trinity assembly stats report for all transcriptomes used in this study. IQ-Tree files include Newick format tree file and aligned sequences used for analysis. (ZIP) [file pone.0269881.s004.zip › S1Appendix/Trinity_assembly_stats/stats_SGalen_transcriptomes/SRR8792720_stats]

################################
## Counts of transcripts, etc.
################################
Total trinity 'genes':	122804
Total trinity transcripts:	171862
Percent GC: 41.46

########################################
Stats based on ALL transcript contigs:
########################################

	Contig N10: 7423
	Contig N20: 5333
	Contig N30: 4032
	Contig N40: 3043
	Contig N50: 2257

	Median contig length: 464
	Average contig: 1053.48
	Total assembled bases: 181053167


#####################################################
## Stats based on ONLY LONGEST ISOFORM per 'GENE':
#####################################################

	Contig N10: 5975
	Contig N20: 3739
	Contig N30: 2499
	Contig N40: 1683
	Contig N50: 1135

	Median contig length: 370
	Average contig: 709.64
	Total assembled bases: 87146684
