# Supplementary material for: Novel RNA viruses associated with avian haemosporidian parasites
Source: PLoS One. 2022 Jun 30;17(6):e0269881. doi: 10.1371/journal.pone.0269881 (PMC9246168; doi:10.1371/journal.pone.0269881)
Supplement: S1 Appendix — Results from diamond BLASTx using two databases provided, and an E-value cutoff of 1E-10. Includes Trinity assembly stats report for all transcriptomes used in this study. IQ-Tree files include Newick format tree file and aligned sequences used for analysis. (ZIP) [file pone.0269881.s004.zip › S1Appendix/Trinity_assembly_stats/stats_SGalen_transcriptomes/SRR8792706_stats]

################################
## Counts of transcripts, etc.
################################
Total trinity 'genes':	92791
Total trinity transcripts:	141403
Percent GC: 45.26

########################################
Stats based on ALL transcript contigs:
########################################

	Contig N10: 11254
	Contig N20: 8253
	Contig N30: 6454
	Contig N40: 5111
	Contig N50: 3956

	Median contig length: 563
	Average contig: 1555.45
	Total assembled bases: 219945627


#####################################################
## Stats based on ONLY LONGEST ISOFORM per 'GENE':
#####################################################

	Contig N10: 9435
	Contig N20: 6287
	Contig N30: 4292
	Contig N40: 2881
	Contig N50: 1739

	Median contig length: 386
	Average contig: 851.21
	Total assembled bases: 78984429
