# Supplementary material for: Novel RNA viruses associated with avian haemosporidian parasites
Source: PLoS One. 2022 Jun 30;17(6):e0269881. doi: 10.1371/journal.pone.0269881 (PMC9246168; doi:10.1371/journal.pone.0269881)
Supplement: S1 Appendix — Results from diamond BLASTx using two databases provided, and an E-value cutoff of 1E-10. Includes Trinity assembly stats report for all transcriptomes used in this study. IQ-Tree files include Newick format tree file and aligned sequences used for analysis. (ZIP) [file pone.0269881.s004.zip › S1Appendix/Trinity_assembly_stats/stats_SGalen_transcriptomes/SRR8792715_stats]

################################
## Counts of transcripts, etc.
################################
Total trinity 'genes':	93600
Total trinity transcripts:	133048
Percent GC: 42.47

########################################
Stats based on ALL transcript contigs:
########################################

	Contig N10: 7443
	Contig N20: 5587
	Contig N30: 4421
	Contig N40: 3505
	Contig N50: 2761

	Median contig length: 533
	Average contig: 1254.55
	Total assembled bases: 166915071


#####################################################
## Stats based on ONLY LONGEST ISOFORM per 'GENE':
#####################################################

	Contig N10: 6398
	Contig N20: 4562
	Contig N30: 3407
	Contig N40: 2546
	Contig N50: 1802

	Median contig length: 383
	Average contig: 851.64
	Total assembled bases: 79713697
