# Supplementary material for: Novel RNA viruses associated with avian haemosporidian parasites
Source: PLoS One. 2022 Jun 30;17(6):e0269881. doi: 10.1371/journal.pone.0269881 (PMC9246168; doi:10.1371/journal.pone.0269881)
Supplement: S1 Appendix — Results from diamond BLASTx using two databases provided, and an E-value cutoff of 1E-10. Includes Trinity assembly stats report for all transcriptomes used in this study. IQ-Tree files include Newick format tree file and aligned sequences used for analysis. (ZIP) [file pone.0269881.s004.zip › S1Appendix/Trinity_assembly_stats/stats_SGalen_transcriptomes/SRR8792716_stats]

################################
## Counts of transcripts, etc.
################################
Total trinity 'genes':	85288
Total trinity transcripts:	126862
Percent GC: 45.26

########################################
Stats based on ALL transcript contigs:
########################################

	Contig N10: 10216
	Contig N20: 7434
	Contig N30: 5776
	Contig N40: 4524
	Contig N50: 3466

	Median contig length: 508
	Average contig: 1367.46
	Total assembled bases: 173478686


#####################################################
## Stats based on ONLY LONGEST ISOFORM per 'GENE':
#####################################################

	Contig N10: 8714
	Contig N20: 5662
	Contig N30: 3792
	Contig N40: 2403
	Contig N50: 1453

	Median contig length: 369
	Average contig: 783.91
	Total assembled bases: 66858363
