# Supplementary material for: Novel RNA viruses associated with avian haemosporidian parasites
Source: PLoS One. 2022 Jun 30;17(6):e0269881. doi: 10.1371/journal.pone.0269881 (PMC9246168; doi:10.1371/journal.pone.0269881)
Supplement: S1 Appendix — Results from diamond BLASTx using two databases provided, and an E-value cutoff of 1E-10. Includes Trinity assembly stats report for all transcriptomes used in this study. IQ-Tree files include Newick format tree file and aligned sequences used for analysis. (ZIP) [file pone.0269881.s004.zip › S1Appendix/Trinity_assembly_stats/stats_other_transcriptomes/ERR441003_stats]

################################
## Counts of transcripts, etc.
################################
Total trinity 'genes':	123178
Total trinity transcripts:	138124
Percent GC: 43.98

########################################
Stats based on ALL transcript contigs:
########################################

	Contig N10: 3491
	Contig N20: 2215
	Contig N30: 1505
	Contig N40: 1009
	Contig N50: 679

	Median contig length: 323
	Average contig: 569.50
	Total assembled bases: 78661991


#####################################################
## Stats based on ONLY LONGEST ISOFORM per 'GENE':
#####################################################

	Contig N10: 2623
	Contig N20: 1479
	Contig N30: 894
	Contig N40: 607
	Contig N50: 467

	Median contig length: 316
	Average contig: 476.42
	Total assembled bases: 58684905
