# Supplementary material for: Novel RNA viruses associated with avian haemosporidian parasites
Source: PLoS One. 2022 Jun 30;17(6):e0269881. doi: 10.1371/journal.pone.0269881 (PMC9246168; doi:10.1371/journal.pone.0269881)
Supplement: S1 Appendix — Results from diamond BLASTx using two databases provided, and an E-value cutoff of 1E-10. Includes Trinity assembly stats report for all transcriptomes used in this study. IQ-Tree files include Newick format tree file and aligned sequences used for analysis. (ZIP) [file pone.0269881.s004.zip › S1Appendix/Trinity_assembly_stats/stats_other_transcriptomes/ERR441001_stats]

################################
## Counts of transcripts, etc.
################################
Total trinity 'genes':	151308
Total trinity transcripts:	168326
Percent GC: 43.76

########################################
Stats based on ALL transcript contigs:
########################################

	Contig N10: 3861
	Contig N20: 2681
	Contig N30: 1904
	Contig N40: 1293
	Contig N50: 844

	Median contig length: 323
	Average contig: 617.46
	Total assembled bases: 103935345


#####################################################
## Stats based on ONLY LONGEST ISOFORM per 'GENE':
#####################################################

	Contig N10: 3401
	Contig N20: 2120
	Contig N30: 1299
	Contig N40: 805
	Contig N50: 557

	Median contig length: 316
	Average contig: 523.92
	Total assembled bases: 79272936
