# Supplementary material for: Novel RNA viruses associated with avian haemosporidian parasites
Source: PLoS One. 2022 Jun 30;17(6):e0269881. doi: 10.1371/journal.pone.0269881 (PMC9246168; doi:10.1371/journal.pone.0269881)
Supplement: S1 Appendix — Results from diamond BLASTx using two databases provided, and an E-value cutoff of 1E-10. Includes Trinity assembly stats report for all transcriptomes used in this study. IQ-Tree files include Newick format tree file and aligned sequences used for analysis. (ZIP) [file pone.0269881.s004.zip › S1Appendix/Trinity_assembly_stats/stats_other_transcriptomes/SRR3234021_stats]

################################
## Counts of transcripts, etc.
################################
Total trinity 'genes':	45753
Total trinity transcripts:	60288
Percent GC: 44.47

########################################
Stats based on ALL transcript contigs:
########################################

	Contig N10: 5434
	Contig N20: 4051
	Contig N30: 3205
	Contig N40: 2522
	Contig N50: 1967

	Median contig length: 477
	Average contig: 1005.56
	Total assembled bases: 60623490


#####################################################
## Stats based on ONLY LONGEST ISOFORM per 'GENE':
#####################################################

	Contig N10: 4483
	Contig N20: 3139
	Contig N30: 2284
	Contig N40: 1652
	Contig N50: 1142

	Median contig length: 377
	Average contig: 710.61
	Total assembled bases: 32512729
