# Supplementary material for: Novel RNA viruses associated with avian haemosporidian parasites
Source: PLoS One. 2022 Jun 30;17(6):e0269881. doi: 10.1371/journal.pone.0269881 (PMC9246168; doi:10.1371/journal.pone.0269881)
Supplement: S1 Appendix — Results from diamond BLASTx using two databases provided, and an E-value cutoff of 1E-10. Includes Trinity assembly stats report for all transcriptomes used in this study. IQ-Tree files include Newick format tree file and aligned sequences used for analysis. (ZIP) [file pone.0269881.s004.zip › S1Appendix/Trinity_assembly_stats/stats_other_transcriptomes/ERR441000_stats]

################################
## Counts of transcripts, etc.
################################
Total trinity 'genes':	340879
Total trinity transcripts:	366929
Percent GC: 41.90

########################################
Stats based on ALL transcript contigs:
########################################

	Contig N10: 2250
	Contig N20: 1294
	Contig N30: 853
	Contig N40: 653
	Contig N50: 535

	Median contig length: 335
	Average contig: 498.45
	Total assembled bases: 182894463


#####################################################
## Stats based on ONLY LONGEST ISOFORM per 'GENE':
#####################################################

	Contig N10: 1658
	Contig N20: 925
	Contig N30: 692
	Contig N40: 564
	Contig N50: 482

	Median contig length: 325
	Average contig: 455.18
	Total assembled bases: 155159786
