# Supplementary material for: Novel RNA viruses associated with avian haemosporidian parasites
Source: PLoS One. 2022 Jun 30;17(6):e0269881. doi: 10.1371/journal.pone.0269881 (PMC9246168; doi:10.1371/journal.pone.0269881)
Supplement: S1 Appendix — Results from diamond BLASTx using two databases provided, and an E-value cutoff of 1E-10. Includes Trinity assembly stats report for all transcriptomes used in this study. IQ-Tree files include Newick format tree file and aligned sequences used for analysis. (ZIP) [file pone.0269881.s004.zip › S1Appendix/Trinity_assembly_stats/stats_other_transcriptomes/ERR441002_stats]

################################
## Counts of transcripts, etc.
################################
Total trinity 'genes':	197255
Total trinity transcripts:	219445
Percent GC: 44.19

########################################
Stats based on ALL transcript contigs:
########################################

	Contig N10: 3774
	Contig N20: 2535
	Contig N30: 1742
	Contig N40: 1140
	Contig N50: 724

	Median contig length: 327
	Average contig: 593.14
	Total assembled bases: 130162614


#####################################################
## Stats based on ONLY LONGEST ISOFORM per 'GENE':
#####################################################

	Contig N10: 3188
	Contig N20: 1878
	Contig N30: 1056
	Contig N40: 666
	Contig N50: 505

	Median contig length: 318
	Average contig: 501.16
	Total assembled bases: 98856812
