# Supplementary material for: Novel RNA viruses associated with avian haemosporidian parasites
Source: PLoS One. 2022 Jun 30;17(6):e0269881. doi: 10.1371/journal.pone.0269881 (PMC9246168; doi:10.1371/journal.pone.0269881)
Supplement: S1 Appendix — Results from diamond BLASTx using two databases provided, and an E-value cutoff of 1E-10. Includes Trinity assembly stats report for all transcriptomes used in this study. IQ-Tree files include Newick format tree file and aligned sequences used for analysis. (ZIP) [file pone.0269881.s004.zip › S1Appendix/Trinity_assembly_stats/Control_stats/SRR7554464_stats]

################################
## Counts of transcripts, etc.
################################
Total trinity 'genes':	24456
Total trinity transcripts:	28272
Percent GC: 48.76

########################################
Stats based on ALL transcript contigs:
########################################

	Contig N10: 2323
	Contig N20: 1638
	Contig N30: 1234
	Contig N40: 951
	Contig N50: 734

	Median contig length: 386
	Average contig: 580.21
	Total assembled bases: 16403677


#####################################################
## Stats based on ONLY LONGEST ISOFORM per 'GENE':
#####################################################

	Contig N10: 2128
	Contig N20: 1488
	Contig N30: 1112
	Contig N40: 856
	Contig N50: 658

	Median contig length: 368
	Average contig: 542.12
	Total assembled bases: 13258170
