# Supplementary material for: Novel RNA viruses associated with avian haemosporidian parasites
Source: PLoS One. 2022 Jun 30;17(6):e0269881. doi: 10.1371/journal.pone.0269881 (PMC9246168; doi:10.1371/journal.pone.0269881)
Supplement: S1 Appendix — Results from diamond BLASTx using two databases provided, and an E-value cutoff of 1E-10. Includes Trinity assembly stats report for all transcriptomes used in this study. IQ-Tree files include Newick format tree file and aligned sequences used for analysis. (ZIP) [file pone.0269881.s004.zip › S1Appendix/Trinity_assembly_stats/Control_stats/SRR7554429_stats]

################################
## Counts of transcripts, etc.
################################
Total trinity 'genes':	9445
Total trinity transcripts:	10598
Percent GC: 47.35

########################################
Stats based on ALL transcript contigs:
########################################

	Contig N10: 1182
	Contig N20: 850
	Contig N30: 667
	Contig N40: 540
	Contig N50: 453

	Median contig length: 330
	Average contig: 424.29
	Total assembled bases: 4496575


#####################################################
## Stats based on ONLY LONGEST ISOFORM per 'GENE':
#####################################################

	Contig N10: 1032
	Contig N20: 758
	Contig N30: 594
	Contig N40: 495
	Contig N50: 420

	Median contig length: 319
	Average contig: 401.00
	Total assembled bases: 3787440
