# Supplementary material for: Novel RNA viruses associated with avian haemosporidian parasites
Source: PLoS One. 2022 Jun 30;17(6):e0269881. doi: 10.1371/journal.pone.0269881 (PMC9246168; doi:10.1371/journal.pone.0269881)
Supplement: S1 Appendix — Results from diamond BLASTx using two databases provided, and an E-value cutoff of 1E-10. Includes Trinity assembly stats report for all transcriptomes used in this study. IQ-Tree files include Newick format tree file and aligned sequences used for analysis. (ZIP) [file pone.0269881.s004.zip › S1Appendix/Diamond_blastx_results/blastxhits_SGalen_transcriptomes/SRR8792716_blastxhits.txt]

TRINITY_DN74385_c0_g1_i1	APG77552.1	35.7	185	106	5	103	648	1283	1457	2.0e-26	113.6
TRINITY_DN74385_c0_g1_i1	YP_009333466.1	35.7	185	106	5	103	648	1283	1457	2.0e-26	113.6
TRINITY_DN826_c0_g1_i20	APG77744.1	40.0	75	45	0	173	397	2085	2159	3.0e-12	68.2
TRINITY_DN826_c0_g1_i2	APG77744.1	29.5	139	96	1	1130	1540	2021	2159	2.4e-13	72.4
TRINITY_DN826_c0_g1_i15	APG77744.1	29.5	139	96	1	821	1231	2021	2159	2.2e-13	72.4
TRINITY_DN826_c0_g1_i7	APG77744.1	40.6	69	41	0	484	690	2091	2159	1.3e-11	66.2
TRINITY_DN826_c0_g1_i9	APG77744.1	29.5	139	96	1	842	1252	2021	2159	2.2e-13	72.4
TRINITY_DN826_c0_g1_i11	APG77744.1	29.5	139	96	1	1109	1519	2021	2159	2.4e-13	72.4
