# Supplementary material for: Novel RNA viruses associated with avian haemosporidian parasites
Source: PLoS One. 2022 Jun 30;17(6):e0269881. doi: 10.1371/journal.pone.0269881 (PMC9246168; doi:10.1371/journal.pone.0269881)
Supplement: S1 Appendix — Results from diamond BLASTx using two databases provided, and an E-value cutoff of 1E-10. Includes Trinity assembly stats report for all transcriptomes used in this study. IQ-Tree files include Newick format tree file and aligned sequences used for analysis. (ZIP) [file pone.0269881.s004.zip › S1Appendix/Diamond_blastx_results/blastxhits_SGalen_transcriptomes/SRR8792705_blastxhits.txt]

TRINITY_DN2542_c0_g1_i2	APG77744.1	28.6	140	98	1	1877	1464	2021	2160	4.7e-13	71.2
TRINITY_DN2542_c0_g1_i1	APG77744.1	28.6	140	98	1	1877	1464	2021	2160	2.5e-13	71.6
TRINITY_DN2542_c0_g1_i4	APG77744.1	28.6	140	98	1	1877	1464	2021	2160	4.3e-13	71.2
TRINITY_DN2542_c0_g1_i3	APG77744.1	25.9	189	130	2	2000	1464	1972	2160	1.5e-14	75.9
TRINITY_DN26384_c0_g1_i1	APG77552.1	44.6	83	45	1	250	2	1283	1364	4.3e-16	78.2
TRINITY_DN26384_c0_g1_i1	YP_009333466.1	44.6	83	45	1	250	2	1283	1364	4.3e-16	78.2
