# Supplementary material for: Novel RNA viruses associated with avian haemosporidian parasites
Source: PLoS One. 2022 Jun 30;17(6):e0269881. doi: 10.1371/journal.pone.0269881 (PMC9246168; doi:10.1371/journal.pone.0269881)
Supplement: S1 Appendix — Results from diamond BLASTx using two databases provided, and an E-value cutoff of 1E-10. Includes Trinity assembly stats report for all transcriptomes used in this study. IQ-Tree files include Newick format tree file and aligned sequences used for analysis. (ZIP) [file pone.0269881.s004.zip › S1Appendix/Diamond_blastx_results/blastxhits_SGalen_transcriptomes/SRR8792710_blastxhits.txt]

TRINITY_DN1163_c0_g1_i25	APG77744.1	28.8	139	97	1	441	851	2021	2159	7.5e-13	70.5
TRINITY_DN1163_c0_g1_i24	APG77744.1	37.3	83	52	0	434	682	2077	2159	1.3e-11	66.2
TRINITY_DN1163_c0_g1_i4	APG77744.1	37.3	83	52	0	594	842	2077	2159	1.4e-11	66.2
TRINITY_DN1163_c0_g1_i23	APG77744.1	37.3	83	52	0	434	682	2077	2159	1.3e-11	66.2
TRINITY_DN1163_c0_g1_i8	APG77744.1	28.8	139	97	1	1366	1776	2021	2159	1.0e-12	70.5
TRINITY_DN1163_c0_g1_i18	APG77744.1	28.8	139	97	1	324	734	2021	2159	9.3e-13	70.1
TRINITY_DN1163_c0_g1_i27	APG77744.1	28.8	139	97	1	1231	1641	2021	2159	9.6e-13	70.5
TRINITY_DN1163_c0_g1_i1	APG77744.1	28.8	139	97	1	164	574	2021	2159	8.8e-13	70.1
TRINITY_DN1163_c0_g1_i33	APG77744.1	28.8	139	97	1	1071	1481	2021	2159	9.2e-13	70.5
TRINITY_DN1163_c0_g1_i16	APG77744.1	26.1	188	130	3	333	869	1972	2159	6.8e-14	73.9
TRINITY_DN1163_c0_g1_i2	APG77744.1	28.8	139	97	1	431	841	2021	2159	7.4e-13	70.5
TRINITY_DN1163_c0_g1_i12	APG77744.1	28.8	139	97	1	281	691	2021	2159	7.0e-13	70.5
