# Supplementary material for: Novel RNA viruses associated with avian haemosporidian parasites
Source: PLoS One. 2022 Jun 30;17(6):e0269881. doi: 10.1371/journal.pone.0269881 (PMC9246168; doi:10.1371/journal.pone.0269881)
Supplement: S1 Appendix — Results from diamond BLASTx using two databases provided, and an E-value cutoff of 1E-10. Includes Trinity assembly stats report for all transcriptomes used in this study. IQ-Tree files include Newick format tree file and aligned sequences used for analysis. (ZIP) [file pone.0269881.s004.zip › S1Appendix/Diamond_blastx_results/blastxhits_SGalen_transcriptomes/SRR8792712_blastxhits.txt]

TRINITY_DN1639_c0_g2_i1	APG77744.1	28.6	140	98	1	1885	1472	2021	2160	2.5e-13	71.6
TRINITY_DN1639_c0_g2_i3	APG77744.1	28.6	140	98	1	1885	1472	2021	2160	2.7e-13	71.6
TRINITY_DN1639_c0_g2_i4	APG77744.1	26.0	181	125	3	1987	1472	1980	2160	5.8e-14	73.9
TRINITY_DN10154_c2_g1_i2	APG77552.1	35.7	185	106	5	2817	2272	1283	1457	9.0e-26	113.6
TRINITY_DN10154_c2_g1_i2	YP_009333466.1	35.7	185	106	5	2817	2272	1283	1457	9.0e-26	113.6
