# Supplementary material for: Novel RNA viruses associated with avian haemosporidian parasites
Source: PLoS One. 2022 Jun 30;17(6):e0269881. doi: 10.1371/journal.pone.0269881 (PMC9246168; doi:10.1371/journal.pone.0269881)
Supplement: S1 Appendix — Results from diamond BLASTx using two databases provided, and an E-value cutoff of 1E-10. Includes Trinity assembly stats report for all transcriptomes used in this study. IQ-Tree files include Newick format tree file and aligned sequences used for analysis. (ZIP) [file pone.0269881.s004.zip › S1Appendix/Diamond_blastx_results/blastxhits_SGalen_transcriptomes/SRR8792706_blastxhits.txt]

TRINITY_DN390_c0_g1_i14	APG77744.1	28.6	140	98	1	431	844	2021	2160	4.4e-13	72.0
TRINITY_DN390_c0_g1_i12	APG77744.1	28.6	140	98	1	409	822	2021	2160	4.4e-13	72.0
TRINITY_DN390_c0_g1_i30	APG77744.1	36.9	84	53	0	1526	1777	2077	2160	6.4e-12	68.2
TRINITY_DN390_c0_g1_i15	APG77744.1	38.6	70	43	0	467	676	2091	2160	3.2e-11	65.5
TRINITY_DN10375_c0_g1_i4	APG77552.1	35.7	185	106	5	389	934	1283	1457	2.6e-26	114.0
TRINITY_DN10375_c0_g1_i4	YP_009333466.1	35.7	185	106	5	389	934	1283	1457	2.6e-26	114.0
TRINITY_DN10375_c0_g1_i5	APG77552.1	35.4	147	83	4	106	537	1320	1457	1.9e-20	94.0
TRINITY_DN10375_c0_g1_i5	YP_009333466.1	35.4	147	83	4	106	537	1320	1457	1.9e-20	94.0
TRINITY_DN10375_c0_g1_i2	APG77552.1	35.7	185	106	5	213	758	1283	1457	2.3e-26	114.0
TRINITY_DN10375_c0_g1_i2	YP_009333466.1	35.7	185	106	5	213	758	1283	1457	2.3e-26	114.0
TRINITY_DN10375_c0_g1_i1	APG77552.1	35.7	185	106	5	594	1139	1283	1457	3.1e-26	114.0
TRINITY_DN10375_c0_g1_i1	YP_009333466.1	35.7	185	106	5	594	1139	1283	1457	3.1e-26	114.0
