# Supplementary material for: Novel RNA viruses associated with avian haemosporidian parasites
Source: PLoS One. 2022 Jun 30;17(6):e0269881. doi: 10.1371/journal.pone.0269881 (PMC9246168; doi:10.1371/journal.pone.0269881)
Supplement: S1 Appendix — Results from diamond BLASTx using two databases provided, and an E-value cutoff of 1E-10. Includes Trinity assembly stats report for all transcriptomes used in this study. IQ-Tree files include Newick format tree file and aligned sequences used for analysis. (ZIP) [file pone.0269881.s004.zip › S1Appendix/Diamond_blastx_results/blastxhits_other_transcriptomes/SRR3234021_blastxhits.txt]

TRINITY_DN1365_c0_g2_i1	APG77744.1	36.9	84	53	0	1297	1548	2077	2160	3.0e-12	68.2
TRINITY_DN1365_c0_g2_i2	APG77744.1	25.9	189	130	2	230	766	1972	2160	5.4e-15	76.6
