# Supplementary material for: Novel RNA viruses associated with avian haemosporidian parasites
Source: PLoS One. 2022 Jun 30;17(6):e0269881. doi: 10.1371/journal.pone.0269881 (PMC9246168; doi:10.1371/journal.pone.0269881)
Supplement: S1 Appendix — Results from diamond BLASTx using two databases provided, and an E-value cutoff of 1E-10. Includes Trinity assembly stats report for all transcriptomes used in this study. IQ-Tree files include Newick format tree file and aligned sequences used for analysis. (ZIP) [file pone.0269881.s004.zip › S1Appendix/Diamond_blastx_results/blastxhits_other_transcriptomes/ERR441000_blastxhits.txt]

TRINITY_DN99897_c0_g1_i1	ASA47327.1	50.7	69	34	0	276	70	794	862	1.4e-15	76.3
TRINITY_DN99897_c0_g1_i1	ASA47438.1	50.7	69	34	0	276	70	794	862	1.4e-15	76.3
TRINITY_DN99897_c0_g1_i1	ASA47473.1	50.7	69	34	0	276	70	794	862	1.4e-15	76.3
TRINITY_DN99897_c0_g1_i1	YP_009388616.1	50.7	69	34	0	276	70	794	862	1.4e-15	76.3
TRINITY_DN534_c0_g3_i4	APG77744.1	27.1	170	116	2	1260	757	1996	2159	3.2e-13	70.9
TRINITY_DN534_c0_g3_i2	APG77744.1	29.5	139	96	1	1167	757	2021	2159	3.1e-13	70.9
TRINITY_DN46215_c0_g1_i5	APG77552.1	35.7	185	106	5	392	937	1283	1457	1.6e-26	114.4
TRINITY_DN46215_c0_g1_i5	YP_009333466.1	35.7	185	106	5	392	937	1283	1457	1.6e-26	114.4
