# Supplementary material for: Novel RNA viruses associated with avian haemosporidian parasites
Source: PLoS One. 2022 Jun 30;17(6):e0269881. doi: 10.1371/journal.pone.0269881 (PMC9246168; doi:10.1371/journal.pone.0269881)
Supplement: S1 Appendix — Results from diamond BLASTx using two databases provided, and an E-value cutoff of 1E-10. Includes Trinity assembly stats report for all transcriptomes used in this study. IQ-Tree files include Newick format tree file and aligned sequences used for analysis. (ZIP) [file pone.0269881.s004.zip › S1Appendix/Diamond_blastx_results/blastxhits_other_transcriptomes/ERR441003_blastxhits.txt]

TRINITY_DN415_c0_g1_i11	APG77744.1	29.5	139	96	1	438	848	2021	2159	4.5e-13	70.9
TRINITY_DN415_c0_g1_i8	APG77744.1	29.5	139	96	1	273	683	2021	2159	4.2e-13	70.9
TRINITY_DN415_c0_g1_i3	APG77744.1	40.0	75	45	0	531	755	2085	2159	1.1e-11	66.2
TRINITY_DN415_c0_g1_i9	APG77744.1	40.0	75	45	0	933	1157	2085	2159	1.3e-11	66.2
TRINITY_DN415_c0_g1_i5	APG77744.1	28.2	163	109	2	523	1005	2003	2159	1.7e-13	72.4
TRINITY_DN10742_c0_g1_i2	APG77552.1	35.7	185	106	5	1200	655	1283	1457	3.8e-26	113.6
TRINITY_DN10742_c0_g1_i2	YP_009333466.1	35.7	185	106	5	1200	655	1283	1457	3.8e-26	113.6
