# Supplementary material for: Novel RNA viruses associated with avian haemosporidian parasites
Source: PLoS One. 2022 Jun 30;17(6):e0269881. doi: 10.1371/journal.pone.0269881 (PMC9246168; doi:10.1371/journal.pone.0269881)
Supplement: S1 Appendix — Results from diamond BLASTx using two databases provided, and an E-value cutoff of 1E-10. Includes Trinity assembly stats report for all transcriptomes used in this study. IQ-Tree files include Newick format tree file and aligned sequences used for analysis. (ZIP) [file pone.0269881.s004.zip › S1Appendix/Diamond_blastx_results/Control_blastxhits/SRR7554428_blastxhits.txt]

TRINITY_DN3523_c0_g1_i1	QGV56800.1	98.6	146	2	0	3	440	695	840	6.2e-88	309.3
TRINITY_DN3523_c0_g1_i1	MaRNAV3	50.7	134	65	1	3	401	824	957	2.4e-39	147.9
TRINITY_DN3523_c0_g1_i1	YP_009388589.1	36.1	122	77	1	3	365	733	854	2.5e-20	84.7
TRINITY_DN10335_c0_g1_i1	MaRNAV4	40.3	72	41	2	20	232	57	127	8.5e-11	52.0
TRINITY_DN3523_c0_g1_i1	ASA47364.1	36.1	122	77	1	3	365	733	854	7.6e-18	84.7
TRINITY_DN3523_c0_g1_i1	ASA47453.1	36.1	122	77	1	3	365	733	854	7.6e-18	84.7
TRINITY_DN3523_c0_g1_i1	YP_009388589.1	36.1	122	77	1	3	365	733	854	7.6e-18	84.7
