# Supplementary material for: Novel RNA viruses associated with avian haemosporidian parasites
Source: PLoS One. 2022 Jun 30;17(6):e0269881. doi: 10.1371/journal.pone.0269881 (PMC9246168; doi:10.1371/journal.pone.0269881)
Supplement: S1 Appendix — Results from diamond BLASTx using two databases provided, and an E-value cutoff of 1E-10. Includes Trinity assembly stats report for all transcriptomes used in this study. IQ-Tree files include Newick format tree file and aligned sequences used for analysis. (ZIP) [file pone.0269881.s004.zip › S1Appendix/Diamond_blastx_results/Control_blastxhits/SRR7554464_blastxhits.txt]

TRINITY_DN17347_c0_g1_i1	ABX80510.1	41.9	86	50	0	8	265	9	94	1.4e-16	80.1
TRINITY_DN18942_c0_g1_i1	ASA47327.1	56.7	60	26	0	223	44	530	589	3.3e-15	74.7
TRINITY_DN18942_c0_g1_i1	ASA47438.1	56.7	60	26	0	223	44	530	589	3.3e-15	74.7
TRINITY_DN18942_c0_g1_i1	ASA47473.1	56.7	60	26	0	223	44	530	589	3.3e-15	74.7
TRINITY_DN18942_c0_g1_i1	YP_009388616.1	56.7	60	26	0	223	44	530	589	3.3e-15	74.7
